# Supplementary material for: Characterization of the gut microbiota and fecal and blood metabolomes under various factors in urban children from Northwest China
Source: Front Cell Infect Microbiol. 2024 Mar 22;14:1374544. doi: 10.3389/fcimb.2024.1374544 (PMC10995345; doi:10.3389/fcimb.2024.1374544)
Supplement: Supplementary file 2 [file Table_1.xlsx]

## Sheet: Table S1A
Table S1A. Phenotypes record
ID	Regular physical exercise	BMI	Sex	Age	Deliver_type	Regular physical exercise	Group(BMI)(1.lean;2.normal;3.over_weight;4.obesity）	Birth_weight	Birth_height	Nationality	Location	Age_father	Age_mother	Harmful substance	Full term birth	Antibiotics usage	Probiotics usage	Allege	Defecation	Diabetes	Hyperlipidemia	High Blood Pressure	Coronary Heart Disease	Guardianship	Eat independently	Concentrate on your meal	Picky eater	Wash before meals	Clean and sanitary	Do the housework	Dress oneself	Choose toys	Group activity	Ask for help
MC002	1	14.5694	0	10	Eutocia	RPE	1	3.3	48	Han	Lanzhou	42	38	N	Y	N	N	N	1	N	N	Grandpa	N	parents	Y	N	N	Y	Y	Y	Y	Y	Y	Y
MC003	1	14.6092	1	6	Caesarean	RPE	2	2.99	48	Han	Lanzhou	48	40	N	Y	N	N	N	2	N	N	N	N	parents	Y	Y	N	Y	Y	Y	Y	Y	Y	Y
MC004	1	14.5748	1	4	Eutocia	RPE	2	6.88	49	Han	Lanzhou	42	39	N	Y	N	N	N	0.2	N	N	N	N	parents	Y	N	N	Y	N	Y	Y	Y	Y	N
MC005	1	18.4911	1	10	Caesarean	RPE	4	3.6	48	Han	Lanzhou	42	38	N	Y	N	N	N	1	N	N	Grandpa	N	parents	Y	Y	N	Y	Y	Y	Y	Y	Y	Y
MC006	1	14.0496	1	6	Eutocia	RPE	2	2.85	47	Han	Lanzhou	40	35	N	Y	N	N	N	1	N	N	N	N	parents	Y	N	N	Y	Y	Y	Y	Y	Y	Y
MC007	1	14.7444	1	10	Caesarean	RPE	1	3	50	Han	Lanzhou	43	39	N	Y	N	N	N	2	N	N	N	N	parents	Y	N	N	Y	Y	Y	Y	Y	Y	Y
MC008	1	16.1391	1	3	Eutocia	RPE	2	3.3	50	Han	Lanzhou	29	31	N	Y	N	N	N	1	N	N	Parent	N	parents	N	N	N	Y	Y	Y	Y	Y	N	Y
MC009	0	10.9105	0	5	Eutocia	Non_RPE	2	3	49	Han	Lanzhou	42	36	N	N	N	N	N	1	N	N	N	N	parents	Y	N	N	Y	Y	Y	N	N	N	Y
MC010	0	15.8788	1	3.1	Eutocia	Non_RPE	2	3.5	51	Han	Lanzhou	39	38	N	Y	N	N	N	0.5	N	N	N	N	parents	Y	N	N	Y	N	N	N	Y	N	Y
MC011	1	19.4805	1	10	Caesarean	RPE	4	3.5	55	Han	Lanzhou	39	39	N	Y	N	N	N	1	N	N	N	N	parents	Y	Y	N	Y	Y	Y	Y	Y	Y	Y
MC012	1	13.9202	0	3.7	Caesarean	RPE	2	3.3	51	Han	Lanzhou	38	37	N	N	N	N	N	1.5	N	N	N	N	parents	Y	N	Y	Y	N	Y	N	Y	Y	Y
MC013	1	17.8536	0	11	Caesarean	RPE	2	2.75	48	Han	Lanzhou	44	39	N	Y	N	N	N	1	N	N	N	N	parents	Y	Y	N	Y	Y	Y	N	Y	Y	Y
MC014	1	16.8367	0	9	Eutocia	RPE	2	2.9	50	Han	Lanzhou	41	38	N	N	N	N	N	1	N	N	N	N	parents	Y	Y	N	Y	Y	Y	Y	Y	Y	Y
MC015	1	15.2893	0	4	Eutocia	RPE	2	3.7	50	Han	Lanzhou	41	38	N	N	N	N	N	1	N	N	N	N	parents	Y	Y	N	Y	Y	Y	Y	Y	Y	Y
MC016	1	22.9567	0	11	Eutocia	RPE	4	3.4	52	Han	Lanzhou	40	35	N	Y	N	N	N	1	N	Parent	Parent	Parent	parents	Y	Y	N	Y	Y	Y	Y	Y	Y	Y
MC017	0	16.5289	0	5.4	Eutocia	Non_RPE	2	3.1	49	Han	Lanzhou	39	32	N	Y	N	N	N	1	N	N	N	N	parents	Y	Y	Y	Y	N	Y	Y	Y	Y	Y
MC018	0	18.3553	1	2.6	Eutocia	Non_RPE	2	3.2	50	Han	Lanzhou	39	32	N	Y	N	N	N	1	N	N	N	N	parents	N	N	N	Y	N	N	N	N	Y	Y
MC019	1	14.6103	1	6	Eutocia	RPE	2	2.83	51	Han	Lanzhou	32	28	N	Y	N	N	N	1	N	N	N	N	Grandparents	Y	Y	N	Y	N	Y	Y	Y	Y	Y
MC020	1	14.5125	0	4	Eutocia	RPE	2	3.54	51	Han	Lanzhou	31	31	N	Y	N	N	Y	1	N	N	N	N	parents	Y	Y	Y	Y	N	Y	Y	Y	Y	Y
MC021	1	17.5754	0	4.3	Eutocia	RPE	2	2.6	52	Han	Lanzhou	30	29	N	Y	N	N	N	1	N	N	N	N	parents	Y	Y	N	Y	Y	Y	Y	Y	Y	Y
MC022	0	17.5419	1	3.1	Eutocia	Non_RPE	2	3.65	50	Han	Lanzhou	34	32	N	Y	N	N	N	1	N	N	N	N	parents	Y	Y	N	Y	Y	Y	Y	Y	Y	Y
MC023	0	34.4353	1	6.1	Caesarean	Non_RPE	4	4	52	Han	Lanzhou	40	36	N	Y	N	N	N	1	N	N	Grandpa	N	parents	Y	N	N	Y	Y	Y	Y	Y	Y	Y
MC024	1	17.9211	1	2.3	Eutocia	RPE	2	3.3	50	Han	Lanzhou	31	31	N	Y	N	N	N	1	N	N	N	N	parents	N	N	N	Y	N	Y	Y	Y	Y	Y
MC025	1	15.9122	1	8	Caesarean	RPE	2	3.03	50	Han	Lanzhou	38	38	N	Y	N	N	N	1	N	N	N	N	parents	Y	Y	N	Y	Y	Y	Y	Y	Y	Y
MC026	0	14.5125	1	3.5	Caesarean	Non_RPE	2	3.65	54	Han	Lanzhou	38	38	N	Y	N	N	N	1	N	N	N	N	parents	Y	N	N	Y	N	Y	N	Y	Y	Y
MC027	0	13.6095	0	8.3	Caesarean	Non_RPE	1	3.2	52	Han	Lanzhou	30	30	N	Y	N	N	N	1	N	N	N	N	parents	Y	N	N	Y	Y	Y	Y	Y	Y	Y
MC028	0	15.7175	1	4.1	Caesarean	Non_RPE	2	3.3	42	Han	Lanzhou	47	46	N	Y	N	N	N	1	N	Parent	Parent	N	parents	Y	N	N	Y	Y	Y	Y	Y	Y	Y
MC029	1	28.4799	1	5.1	Caesarean	RPE	4	2.44	46	Han	Lanzhou	46	46	N	Y	N	N	N	1	Parent	N	N	N	parents	Y	N	N	Y	Y	Y	Y	N	Y	Y
MC030	1	18.0556	1	5	Caesarean	RPE	2	3.15	50	Han	Lanzhou	36	37	N	N	N	N	N	1	N	Parent	Parent	Parent	parents	Y	Y	N	Y	N	N	Y	Y	Y	Y
MC031	1	15.7025	1	5	Eutocia	RPE	2	3.2	50	Han	Lanzhou	44	40	N	Y	N	N	N	1	Other	N	Other	Other	parents	Y	N	Y	Y	Y	Y	Y	Y	Y	Y
MC032	1	17.8536	1	7	Caesarean	RPE	4	3.45	52	Han	Lanzhou	38	31	N	Y	N	N	N	1	N	N	Parent	N	parents	Y	Y	Y	Y	Y	Y	Y	Y	Y	Y
MC033	1	13.4372	1	4	Caesarean	RPE	2	3.45	50	Han	Lanzhou	38	31	N	Y	N	N	N	1	N	N	Parent	N	parents	Y	Y	N	Y	Y	Y	Y	Y	Y	Y
MC034	1	14.3667	1	6	Eutocia	RPE	2	3.35	50	Han	Lanzhou	36	36	N	Y	N	N	N	1	N	N	Other	N	parents	Y	N	N	N	Y	N	Y	Y	Y	Y
MC035	0	15.8001	0	5.2	Eutocia	Non_RPE	2	3.2	50	Han	Lanzhou	34	32	N	Y	N	N	N	1	N	N	N	N	parents	Y	N	Y	Y	N	N	N	N	Y	Y
MC036	0	15.5331	0	7.6	Caesarean	Non_RPE	2	3.3	48	Han	Lanzhou	48	43	N	Y	N	N	N	0.2	N	N	N	N	parents	Y	N	Y	Y	N	N	Y	Y	Y	N
MC037	1	16.7872	0	2.7	Eutocia	RPE	2	3.95	52	Han	Lanzhou	37	36	N	Y	N	N	N	0.5	N	N	N	N	parents	Y	N	N	Y	N	N	Y	Y	N	Y
MC038	0	17.8	0	3	Eutocia	Non_RPE	2	3.7	51	Han	Lanzhou	35	32	N	Y	N	N	N	0.5	N	N	N	N	parents	Y	N	Y	Y	N	Y	Y	Y	N	Y
MC039	1	11.9835	1	5.6	Eutocia	RPE	1	2.78	49	Han	Lanzhou	35	30	N	Y	N	N	N	0.5	Other	Other	Other	Other	parents	Y	N	Y	Y	Y	Y	Y	Y	Y	Y
MC040	0	16.64	1	7.6	Eutocia	Non_RPE	2	3	58	Han	Lanzhou	35	33	N	Y	N	N	N	1	N	N	N	N	parents	Y	N	Y	Y	Y	Y	Y	Y	Y	Y
MC041	1	12.8099	1	5.7	Eutocia	RPE	2	3.6	52	Han	Lanzhou	37	37	N	Y	N	N	N	0.5	N	N	N	N	parents	Y	N	Y	Y	Y	N	Y	Y	Y	Y
MC042	1	14.471	1	3	Eutocia	RPE	2	2.8	50	Han	Lanzhou	30	28	N	Y	N	N	N	1	N	N	N	N	parents	Y	N	Y	Y	Y	Y	Y	Y	Y	Y
MC043	1	14.2399	0	3.1	Eutocia	RPE	2	3.2	52	Han	Lanzhou	35	32	N	Y	N	N	N	1	N	N	N	N	parents	Y	N	Y	Y	N	Y	Y	Y	Y	Y
MC044	0	14.5748	0	5.1	Eutocia	Non_RPE	2	3.4	53	Han	Lanzhou	36	35	N	Y	N	N	N	2.5	N	N	N	N	parents	Y	N	N	Y	Y	Y	Y	Y	Y	Y
MC045	1	17.5419	0	3	Eutocia	RPE	2	3.46	48	Han	Lanzhou	33	34	N	Y	N	N	N	1	N	N	N	N	parents	N	N	Y	Y	Y	Y	Y	N	N	Y
MC046	1	18.6	0	6	Eutocia	RPE	4	3.9	50	Han	Lanzhou	32	33	N	Y	N	N	N	1	N	N	N	N	parents	Y	Y	Y	Y	Y	Y	Y	Y	Y	Y
MC047	1	16.5289	1	4.6	Eutocia	RPE	2	3.3	50	Han	Lanzhou	33	33	N	Y	N	N	N	0.5	N	N	N	N	parents	Y	N	N	Y	N	N	N	Y	Y	Y
MC048	0	13	0	4.6	Caesarean	Non_RPE	2	3.5	48	Han	Lanzhou	33	34	N	Y	N	N	N	0.5	N	N	N	N	parents	Y	N	Y	Y	Y	Y	Y	Y	Y	Y
MC049	1	16.4609	1	7	Eutocia	RPE	3	3.5	53	Han	Lanzhou	37	34	N	Y	N	N	N	1	N	N	N	N	parents	Y	Y	N	Y	Y	Y	N	Y	Y	Y
MC050	1	18.9036	1	5.6	Eutocia	RPE	3	2.6	52	Han	Lanzhou	45	40	N	Y	N	N	N	1	N	N	N	N	parents	Y	Y	N	Y	Y	Y	N	Y	Y	Y
MC051	0	13	0	4.3	Eutocia	Non_RPE	2	2.8	50	Han	Lanzhou	31	28	N	Y	N	N	N	1	N	N	N	N	parents	Y	N	Y	Y	Y	N	Y	Y	N	Y
MC052	0	13	1	3.1	Caesarean	Non_RPE	2	2.7	54	Han	Lanzhou	30	29	N	Y	N	N	Y	1	N	N	N	N	parents	Y	N	Y	Y	N	Y	Y	Y	Y	Y
MC053	1	14.0496	0	6	Caesarean	RPE	2	3	50	Han	Lanzhou	33	34	N	Y	N	N	N	1	N	Parent	Parent	N	parents	Y	Y	Y	Y	Y	Y	Y	Y	Y	Y
MC054	1	14.3495	0	4.4	Eutocia	RPE	2	3.5	54	Han	Lanzhou	35	30	N	Y	N	N	N	1	N	N	N	N	parents	Y	N	N	Y	Y	Y	Y	Y	Y	Y
MC055	1	12.9962	0	2.5	Eutocia	RPE	2	3.2	21	Han	Lanzhou	34	30	N	Y	N	N	N	1	N	N	N	N	parents	Y	N	N	Y	Y	Y	Y	Y	Y	Y
MC056	0	32.1426	0	4.9	Caesarean	Non_RPE	4	3.05	50	Han	Lanzhou	31	30	N	Y	N	N	N	2	Parent	Parent	Parent	Parent	parents	Y	N	N	Y	N	Y	Y	Y	N	Y
MC057	0	14.4117	0	4.5	Eutocia	Non_RPE	2	5.4	51	Han	Lanzhou	36	33	N	Y	N	N	N	2	N	N	N	N	parents	Y	Y	N	Y	Y	Y	Y	Y	Y	Y
MC058	0	14.6103	1	4.6	Caesarean	Non_RPE	2	3.35	54	Han	Lanzhou	31	29	N	Y	N	N	N	1	N	N	N	N	parents	Y	N	N	Y	N	Y	Y	N	Y	Y
MC059	1	14.7929	0	4	Caesarean	RPE	2	3.3	50	Han	Lanzhou	40	40	N	N	N	N	N	1	N	N	N	N	parents	Y	N	Y	Y	N	Y	Y	Y	N	Y
MC060	1	14.1201	1	5.4	Eutocia	RPE	2	3.75	55	Han	Lanzhou	32	32	N	Y	N	N	N	1	N	N	N	Other	parents	Y	N	N	Y	Y	Y	Y	Y	Y	Y
MC061	1	20.4904	1	4.8	Caesarean	RPE	3	4	54	Han	Lanzhou	37	36	N	Y	N	N	N	1	N	N	N	N	parents	Y	Y	N	Y	Y	Y	Y	Y	N	Y
MC062	0	16.9667	1	3.9	Caesarean	Non_RPE	2	3	48	Han	Lanzhou	35	34	N	Y	N	N	N	1	N	N	N	N	parents	Y	N	N	Y	N	Y	Y	N	Y	Y
MC063	1	13.8889	1	5.1	Eutocia	RPE	2	4	58	Han	Lanzhou	33	32	N	Y	N	N	N	1	N	N	N	N	Grandparents	Y	N	N	Y	Y	Y	N	Y	Y	Y
MC064	1	13.975	1	5.4	Eutocia	RPE	2	3.2	50	Han	Lanzhou	40	37	N	Y	N	N	N	1	N	N	N	N	parents	Y	N	N	Y	Y	Y	N	Y	N	Y
MC065	0	20.7534	0	5.4	Eutocia	Non_RPE	4	3.2	50	Han	Lanzhou	40	40	N	Y	N	N	N	1	N	N	N	N	parents	Y	Y	N	Y	Y	Y	Y	Y	Y	Y
MC066	0	18.852	1	5.2	Caesarean	Non_RPE	3	3.5	50	Han	Lanzhou	38	36	N	Y	N	N	N	1	N	N	Grandpa	N	parents	Y	Y	N	Y	N	Y	Y	Y	Y	Y
MC067	1	13.2196	0	4.5	Eutocia	RPE	2	3.25	56	Han	Lanzhou	31	30	N	Y	N	N	N	1	N	N	N	N	Grandparents	Y	Y	Y	Y	N	Y	N	Y	Y	Y
MC068	0	14.876	0	4.5	Eutocia	Non_RPE	2	2.9	52	Han	Lanzhou	32	31	N	Y	N	N	N	1	N	N	N	N	parents	Y	N	Y	Y	Y	Y	Y	Y	Y	Y
MC069	1	14.4628	0	5.6	Eutocia	RPE	2	3.5	52	Han	Lanzhou	40	36	N	Y	N	N	N	1	Grandma	N	Grandma	N	parents	Y	N	Y	Y	Y	Y	Y	Y	Y	Y
MC070	1	13.2231	0	5.4	Caesarean	RPE	2	4.35	56	Han	Lanzhou	32	32	N	Y	N	N	N	1	Grandpa	Grandpa	Grandpa	Grandpa	parents	Y	Y	N	Y	Y	Y	N	Y	N	Y
MC071	1	34.7222	0	6	Eutocia	RPE	4	3.2	50	Han	Lanzhou	41	35	N	Y	N	N	N	1	N	N	N	N	parents	Y	N	N	Y	N	Y	Y	Y	Y	Y
MC072	1	16.5289	1	5.4	Eutocia	RPE	2	3.2	53	Han	Lanzhou	45	32	N	Y	N	N	N	1	N	N	N	N	parents	Y	Y	N	Y	Y	Y	Y	Y	Y	Y
MC073	1	16.4666	0	4.9	Eutocia	RPE	2	3.1	52	Han	Lanzhou	34	29	N	Y	N	N	N	1	N	N	N	N	parents	Y	N	N	Y	Y	Y	Y	Y	Y	Y
MC074	1	16.8313	0	4.1	Eutocia	RPE	2	3.5	53	Han	Lanzhou	27	26	N	Y	N	N	N	1	N	N	N	N	parents	Y	N	N	Y	Y	Y	N	Y	Y	Y
MC075	1	14.3667	0	5	Caesarean	RPE	2	2.8	50	Han	Lanzhou	40	39	N	Y	N	N	N	2	N	N	N	N	parents	Y	Y	N	Y	Y	Y	Y	Y	Y	Y
MC076	1	20	1	12	Caesarean	RPE	2	5.9	50	Han	Lanzhou	38	41	N	N	N	N	N	1	N	N	N	N	parents	Y	Y	N	Y	Y	Y	Y	Y	Y	Y
MC077	1	30	0	3.6	Eutocia	RPE	4	3.7	54	Han	Lanzhou	28	26	N	Y	N	N	N	1	N	N	N	N	parents	Y	N	N	Y	N	N	N	Y	N	Y
MC078	1	36.2275	0	2.6	Eutocia	RPE	4	3.5	48	Han	Lanzhou	28	26	N	Y	N	N	N	1	N	N	N	N	parents	Y	N	N	Y	N	N	N	Y	N	Y
MC079	0	27.9384	1	4.2	Eutocia	Non_RPE	3	2.85	50	Han	Lanzhou	31	34	N	Y	N	N	N	0.5	N	N	N	Parent	parents	Y	N	Y	N	Y	Y	N	Y	Y	Y
MC080	1	15.3894	1	5.6	Caesarean	RPE	2	3.65	53	Han	Lanzhou	44	40	N	Y	N	N	N	1	N	N	Grandma	N	parents	Y	Y	N	Y	Y	Y	Y	Y	Y	Y
MC081	1	15.6219	0	8.6	Caesarean	RPE	2	3.6	53	Han	Lanzhou	44	40	N	Y	N	N	N	1	N	N	Grandma	N	parents	Y	Y	N	Y	Y	Y	Y	Y	Y	Y
MC082	1	28.0992	1	4.7	Caesarean	RPE	3	3.9	57	Han	Lanzhou	37	37	N	Y	N	N	N	1	N	N	N	N	parents	Y	N	Y	Y	N	N	Y	N	Y	Y
MC083	1	19.2	1	7.7	Eutocia	RPE	4	2.8	53	Han	Lanzhou	32	32	N	Y	NA	N	Y	1	N	N	Other	Parent	parents	Y	N	Y	Y	Y	Y	Y	Y	Y	Y
MC084	0	15.1169	0	6.1	Eutocia	Non_RPE	2	4	53	Han	Lanzhou	38	37	N	Y	N	N	N	1	N	N	N	N	parents	Y	Y	N	Y	Y	Y	Y	Y	Y	Y
MC085	1	16.3304	1	12.7	Eutocia	RPE	1	3.1	56	Han	Lanzhou	38	37	N	Y	N	N	N	3	N	N	N	N	parents	Y	Y	N	Y	Y	Y	N	Y	Y	N
MC086	1	12.7438	1	4.2	Caesarean	RPE	2	4.8	46	Han	Lanzhou	35	42	N	Y	N	N	N	1	N	N	N	N	parents	Y	N	Y	Y	Y	Y	Y	Y	Y	Y
MC087	1	13.1719	0	4.6	Eutocia	RPE	2	3.7	50	Han	Lanzhou	31	29	N	Y	N	N	N	1	Parent	N	Parent	N	parents	Y	Y	Y	Y	Y	Y	Y	Y	Y	Y
MC088	1	16.8367	1	9	Caesarean	RPE	3	3.2	48	Han	Lanzhou	40	38	N	Y	N	N	N	1	N	N	N	N	parents	Y	N	Y	Y	N	Y	Y	Y	Y	Y
MC089	1	14.2687	0	12	Caesarean	RPE	1	3.1	49	Han	Lanzhou	40	38	N	Y	N	N	N	1	N	N	N	N	parents	Y	N	N	Y	Y	Y	Y	N	N	Y
MC090	1	14.5125	1	4.6	Caesarean	RPE	2	3.5	50	Han	Lanzhou	38	32	N	Y	N	N	N	1	N	Parent	Parent	N	parents	Y	N	Y	Y	Y	Y	Y	Y	Y	Y
MC091	1	14.0496	0	5	Caesarean	RPE	2	3.3	48	Han	Lanzhou	44	42	N	Y	N	N	N	1	N	N	N	N	parents	Y	Y	N	Y	N	Y	Y	Y	Y	Y
MC092	1	20.7546	1	7.9	Eutocia	RPE	4	3.6	50	Han	Lanzhou	38	34	N	Y	N	N	N	1	N	N	N	N	parents	Y	Y	N	Y	N	Y	Y	Y	Y	Y
MC093	1	30.5785	0	5	Eutocia	RPE	3	3.1	50	Han	Lanzhou	31	29	N	Y	N	N	N	1	N	N	N	N	parents	Y	N	Y	Y	Y	Y	Y	Y	Y	Y
MC094	1	17.2292	1	5.9	Caesarean	RPE	3	3.6	55	Han	Lanzhou	46	35	N	Y	N	N	N	1	N	N	N	N	parents	Y	N	Y	Y	N	N	Y	Y	Y	Y
MC095	1	15.6629	1	4	Caesarean	RPE	2	2.89	50	Han	Lanzhou	40	40	N	Y	N	N	N	1	Grandpa	N	Grandma	N	parents	Y	N	N	Y	Y	Y	Y	Y	Y	Y
MC096	1	14.7481	1	5.6	Caesarean	RPE	2	3.65	50	Han	Lanzhou	39	39	N	Y	N	N	N	1	N	N	N	N	parents	Y	Y	N	Y	Y	Y	Y	Y	Y	Y
MC097	1	16.8205	1	4.6	Caesarean	RPE	2	3.4	58	Han	Lanzhou	34	32	N	Y	N	N	N	1	N	N	Grandpa	N	parents	Y	N	N	Y	Y	Y	Y	Y	Y	Y
MC098	1	14.6848	0	6.3	Eutocia	RPE	2	2.8	50	Han	Lanzhou	33	32	N	Y	N	N	N	1	N	N	N	N	parents	Y	Y	N	Y	Y	Y	Y	Y	Y	Y
MC099	1	19.898	0	8.8	Eutocia	RPE	4	2.55	50	Han	Lanzhou	33	32	N	Y	N	N	N	1	N	N	N	N	parents	Y	N	Y	Y	Y	Y	Y	Y	Y	Y
MC100	1	28.4722	0	5.7	Caesarean	RPE	4	3.86	50	Han	Lanzhou	33	32	N	Y	N	N	N	1	N	N	N	N	parents	Y	Y	N	Y	Y	N	N	Y	Y	Y
MC101	1	15.4195	0	4.2	Eutocia	RPE	2	3.65	53	Han	Lanzhou	33	27	N	Y	N	N	N	1	N	N	N	N	parents	Y	Y	N	Y	N	Y	Y	Y	Y	Y
Statistics	N:26; Y:74	17.32±5.17	0:48; 1:52	5.59±2.26	Caesarean:41;Eutocia:59	N:26; Y:74	1:6;2:69;3:9;4:16	3.40±0.63	50.70±4.02	Han	Lanzhou	36.76±4.93	34.53±4.40	N	N:7;Y:93	N	N	N	1.03±0.38					Grandparents:3; Parents:97	N:4; Y:96	N:60; Y:40	N:67; Y:33	N:2; Y:98	N:32; Y:68	N:15; Y:85	N:20; Y:80	N:9; Y:91	N:15; Y:85	N:3; Y:97

## Sheet: Table S1B
Table S1B. Diversity analysis
ID	Genus_Shannon	Genus_Simpson	Genus_InSimpson	Species_Shannon	Species_Simpson	Species_InSimpson
MC002	2.53267	0.88211	8.48248	3.07603	0.924339	13.2168
MC003	2.05843	0.822043	5.61933	2.49438	0.878741	8.24678
MC004	2.51786	0.859689	7.12702	3.0643	0.912767	11.4636
MC005	2.56418	0.887044	8.85302	3.06345	0.917092	12.0616
MC006	2.63133	0.893342	9.37573	2.99887	0.917973	12.1912
MC007	2.39068	0.863865	7.34566	2.89437	0.903977	10.4142
MC008	2.16439	0.844215	6.41911	2.72587	0.898197	9.82293
MC009	1.93926	0.717552	3.54047	2.59784	0.857615	7.02323
MC010	2.08559	0.769217	4.33308	3.04152	0.925414	13.4074
MC011	2.46416	0.864257	7.36684	3.23055	0.941353	17.0512
MC012	2.3211	0.864931	7.4036	2.9458	0.910806	11.2115
MC013	2.08131	0.798226	4.95604	2.80225	0.892375	9.29155
MC014	2.70252	0.914039	11.6331	3.15819	0.934691	15.3118
MC015	2.08942	0.769062	4.33017	2.78826	0.902368	10.2426
MC016	2.31148	0.799054	4.97646	2.98141	0.911146	11.2544
MC017	2.44073	0.883008	8.54756	3.0078	0.916894	12.0328
MC018	2.36007	0.838151	6.17861	2.85684	0.877389	8.1559
MC019	2.60154	0.875133	8.00852	3.46329	0.950383	20.1546
MC020	2.36784	0.863631	7.33304	2.98378	0.925628	13.4458
MC021	2.16203	0.845887	6.48876	2.61153	0.885852	8.76058
MC022	2.59893	0.890727	9.15136	3.22042	0.93027	14.341
MC023	2.65997	0.900327	10.0328	3.26362	0.936195	15.6728
MC024	2.3195	0.86732	7.53695	2.85946	0.922925	12.9744
MC025	2.61335	0.904536	10.4752	3.13612	0.927387	13.7717
MC026	2.51002	0.871533	7.78413	3.20685	0.940723	16.87
MC027	2.48342	0.850153	6.67349	3.22732	0.932165	14.7417
MC028	2.76697	0.916699	12.0047	3.42253	0.948605	19.4572
MC029	2.12142	0.781756	4.58204	2.92462	0.908082	10.8793
MC030	2.42123	0.881606	8.44639	3.04422	0.926459	13.5979
MC031	2.20026	0.785282	4.65728	2.96029	0.897745	9.77949
MC032	2.35367	0.818199	5.50052	3.13978	0.925926	13.4999
MC033	2.41446	0.844484	6.4302	2.83477	0.885664	8.74616
MC034	2.74285	0.887141	8.8606	3.52851	0.952433	21.023
MC035	2.32149	0.8358	6.09015	2.99597	0.913813	11.6026
MC036	2.86513	0.907847	10.8515	3.35736	0.932683	14.855
MC037	2.46123	0.851555	6.7365	3.09683	0.91709	12.0612
MC038	2.31961	0.824295	5.69134	2.86656	0.892862	9.33376
MC039	2.7245	0.906757	10.7247	3.06958	0.922836	12.9594
MC040	1.51489	0.592587	2.45451	1.89477	0.660808	2.94819
MC041	2.34615	0.837252	6.14448	3.11037	0.927946	13.8785
MC042	1.94978	0.740325	3.85097	2.2181	0.74864	3.97835
MC043	2.35616	0.85527	6.90942	2.75162	0.874591	7.97389
MC044	2.54297	0.88113	8.41256	3.00268	0.913987	11.6261
MC045	1.98797	0.772289	4.39153	2.46122	0.852013	6.75737
MC046	2.18309	0.828107	5.81757	2.86134	0.908823	10.9677
MC047	2.84504	0.921282	12.7036	3.30912	0.945604	18.3837
MC048	2.22972	0.80378	5.09633	3.01489	0.920792	12.625
MC049	2.74479	0.887961	8.92543	3.51804	0.948952	19.5894
MC050	2.19154	0.850534	6.6905	2.87049	0.92486	13.3085
MC051	2.39405	0.870309	7.71066	2.8158	0.897181	9.72586
MC052	2.3087	0.812504	5.33345	2.54467	0.829073	5.85044
MC053	2.46121	0.851114	6.71655	3.22796	0.935376	15.4742
MC054	2.24773	0.845096	6.45562	2.90563	0.920598	12.5942
MC055	1.68164	0.671579	3.04487	2.212	0.798473	4.96212
MC056	2.08033	0.808358	5.21806	2.56856	0.842904	6.36555
MC057	2.5731	0.880188	8.34638	3.13005	0.914953	11.7582
MC058	2.24437	0.818282	5.50304	2.66922	0.859701	7.12766
MC059	2.12892	0.775485	4.45404	3.04986	0.929644	14.2134
MC060	2.07816	0.779497	4.53508	2.38841	0.791669	4.80006
MC061	2.40404	0.870076	7.69678	3.0087	0.914052	11.635
MC062	2.29326	0.818518	5.51018	3.0115	0.914111	11.643
MC063	2.3527	0.839128	6.2161	2.86927	0.891887	9.24956
MC064	2.51879	0.862728	7.28478	2.96256	0.886923	8.84356
MC065	1.94032	0.720666	3.57994	2.9267	0.903454	10.3578
MC066	2.37917	0.83402	6.02481	2.8409	0.874576	7.97296
MC067	2.1281	0.804845	5.12414	2.53717	0.822148	5.62266
MC068	1.71988	0.631654	2.71484	2.52275	0.864943	7.40429
MC069	2.58981	0.868397	7.59863	3.01721	0.90361	10.3746
MC070	2.55221	0.873062	7.87787	3.24128	0.938896	16.3655
MC071	2.77338	0.883711	8.59927	3.0366	0.891248	9.19527
MC072	2.13352	0.774533	4.43524	2.93028	0.903434	10.3556
MC073	2.25284	0.819637	5.54439	2.93717	0.913235	11.5254
MC074	2.15367	0.840532	6.27083	2.45339	0.867493	7.54678
MC075	2.69604	0.906749	10.7237	3.08671	0.928551	13.996
MC076	2.57729	0.890301	9.11584	3.09714	0.928316	13.9502
MC077	2.56461	0.878587	8.23636	2.97195	0.903317	10.343
MC078	2.6989	0.909084	10.9992	3.13199	0.937962	16.1192
MC079	2.06679	0.763702	4.23194	2.78501	0.894833	9.50865
MC080	1.96452	0.729402	3.69551	2.25162	0.738481	3.82382
MC081	2.15959	0.782036	4.58792	2.37197	0.787396	4.70358
MC082	2.47264	0.875882	8.05688	2.89101	0.907299	10.7874
MC083	2.12076	0.816822	5.45918	2.40389	0.828694	5.83752
MC084	2.09082	0.790544	4.77426	2.93333	0.913985	11.6258
MC085	2.29892	0.806243	5.16112	2.87531	0.892292	9.28432
MC086	2.37203	0.82141	5.59942	3.10259	0.920951	12.6505
MC087	2.8946	0.917278	12.0887	3.44739	0.945068	18.2045
MC088	2.68196	0.903138	10.324	3.18975	0.928633	14.0121
MC089	2.5259	0.866878	7.51193	3.02598	0.904002	10.4169
MC090	1.83669	0.702412	3.36035	2.537	0.872526	7.84475
MC091	2.75826	0.907601	10.8226	3.46751	0.948481	19.4102
MC092	2.7624	0.910301	11.1484	3.07969	0.924219	13.196
MC093	1.97067	0.777234	4.48901	2.61382	0.859002	7.09231
MC094	2.21313	0.810512	5.27737	2.82588	0.890199	9.10742
MC095	2.14266	0.835951	6.09573	2.68175	0.90036	10.0362
MC096	2.53555	0.882117	8.48297	2.86566	0.8999	9.98996
MC097	2.44102	0.884359	8.64744	3.01112	0.921405	12.7235
MC098	2.35891	0.849395	6.63989	2.97031	0.913444	11.5532
MC099	2.39093	0.845496	6.47234	3.11553	0.924159	13.1854
MC100	2.41197	0.859578	7.12141	2.9807	0.91714	12.0686
MC101	2.09458	0.7968	4.92126	2.68923	0.872378	7.83562
Mean	2.35069	0.836247	6.87786	2.92165	0.898385	11.3323
SD	0.273068	0.0613793	2.29863	0.301003	0.0472096	3.78644
Mean±SD	2.35±0.27	0.84±0.06	6.88±2.30	2.92±0.30	0.90±0.05	11.33±3.79

## Sheet: Table S1C
Table S1C. PERMANOVA analysis
		Genera			Fecal_metabolism			Blood_metabolism
Phenotypes	Statistics	F.Model	R2	Pvalue	F.Model	R2	Pvalue	F.Model	R2	Pvalue
BMI	17.32±5.17	1.11888	0.0112883	0.3134	1.48741	0.0149507	0.0579	1.46441	0.014723	0.0973
Group(BMI)(1.lean;2.normal;3.over_weight;4.obesity）	1:6;2:69;3:9;4:16	0.913028	0.00923061	0.5181	1.32761	0.013366	0.1302	1.54849	0.0155551	0.0721
Age	5.59±2.26	1.88981	0.018919	0.0344	1.72803	0.0173274	0.0186	2.16257	0.0215906	0.0099
Sex	F:48;M:52	0.739401	0.0074884	0.7182	0.966324	0.00976417	0.499	0.585289	0.00593688	0.9366
Birth_weight	3.40±0.63	0.770682	0.00780274	0.6745	0.720457	0.00729795	0.8371	0.949687	0.00959767	0.4787
Birth_height	50.70±4.02	1.5006	0.0150813	0.143	0.965919	0.00976012	0.4808	0.805081	0.00814817	0.6528
Age_fa	36.76±4.93	1.59255	0.0159907	0.085	1.39311	0.0140161	0.0917	1.36951	0.013782	0.1303
Age_mo	34.53±4.40	1.23101	0.0124055	0.2413	1.26573	0.0127509	0.1691	0.976419	0.00986517	0.4459
Full term birth	N:7;Y:93	0.605492	0.00614055	0.8412	0.941403	0.00951476	0.5201	1.6551	0.0166083	0.0596
Deliver_mode	Ca:41;Eu:59	1.20616	0.0121581	0.2195	2.47496	0.0246326	0.0055	1.18376	0.011935	0.2276
Defecation	1.03±0.38	0.960504	0.00970594	0.4717	0.934432	0.00944497	0.5442	1.02372	0.0103381	0.3856
Guardianship	Grandparents:3; Parents:97	0.860838	0.00870757	0.5391	1.11969	0.0112963	0.2733	0.930838	0.00940898	0.488
Eat independently	N:4; Y:96	0.705769	0.0143432	0.8443	1.28253	0.0257627	0.0955	1.3857	0.0277775	0.0882
Concentrate on your meal	N:60; Y:40	0.786925	0.00796588	0.6654	0.768904	0.00778488	0.7883	1.14256	0.0115244	0.2722
Picky Etaer	N:67; Y:33	1.05271	0.0106278	0.378	0.911536	0.00921567	0.581	1.14709	0.0115696	0.2628
Wash before meals	N:2; Y:98	0.669537	0.00678565	0.7568	0.831334	0.00841164	0.6632	0.767264	0.00776841	0.6938
Regular physical exercise	N:26; Y:74	1.45112	0.0145913	0.1322	1.16448	0.0117429	0.2517	2.40833	0.0239854	0.0047
Clean and sanitary	N:32; Y:68	0.874079	0.00884032	0.5689	0.780964	0.00790602	0.7809	0.705997	0.00715252	0.8207
Do the housework	N:15; Y:85	0.567214	0.00575459	0.8792	0.719893	0.00729228	0.8523	1.06827	0.0107832	0.3386
Dress oneself	N:20; Y:80	0.674261	0.0137117	0.8423	0.756367	0.0153557	0.8748	0.659184	0.0134092	0.9289
Choose toys	N:9; Y:91	1.30749	0.0131661	0.2003	1.26174	0.0127113	0.1688	0.809	0.00818751	0.6692
Group activity	N:15; Y:85	0.779159	0.00788789	0.6676	0.832554	0.00842389	0.7005	1.24459	0.0125406	0.1941
Ask for help	N:3; Y:97	1.50098	0.0150851	0.1249	1.36583	0.0137454	0.1118	1.19525	0.0120494	0.2436

## Sheet: TableS1D
Table S1D. Taxonomic profiling
ID	MC002	MC003	MC004	MC005	MC006	MC007	MC008	MC009	MC010	MC011	MC012	MC013	MC014	MC015	MC016	MC017	MC018	MC019	MC020	MC021	MC022	MC023	MC024	MC025	MC026	MC027	MC028	MC029	MC030	MC031	MC032	MC033	MC034	MC035	MC036	MC037	MC038	MC039	MC040	MC041	MC042	MC043	MC044	MC045	MC046	MC047	MC048	MC049	MC050
k__Archaea	0	0	0	0	0	0	0	0	0	0	0	0	0	0	0	0	0	0	0	0	0	0	0	0	0	0	0	0	0	0	0	0	0	0	0	0	0	0	0	0	0	0	0	0	0	0	0	0	0
k__Archaea|p__Euryarchaeota	0	0	0	0	0	0	0	0	0	0	0	0	0	0	0	0	0	0	0	0	0	0	0	0	0	0	0	0	0	0	0	0	0	0	0	0	0	0	0	0	0	0	0	0	0	0	0	0	0
k__Archaea|p__Euryarchaeota|c__Methanobacteria	0	0	0	0	0	0	0	0	0	0	0	0	0	0	0	0	0	0	0	0	0	0	0	0	0	0	0	0	0	0	0	0	0	0	0	0	0	0	0	0	0	0	0	0	0	0	0	0	0
k__Archaea|p__Euryarchaeota|c__Methanobacteria|o__Methanobacteriales	0	0	0	0	0	0	0	0	0	0	0	0	0	0	0	0	0	0	0	0	0	0	0	0	0	0	0	0	0	0	0	0	0	0	0	0	0	0	0	0	0	0	0	0	0	0	0	0	0
k__Archaea|p__Euryarchaeota|c__Methanobacteria|o__Methanobacteriales|f__Methanobacteriaceae	0	0	0	0	0	0	0	0	0	0	0	0	0	0	0	0	0	0	0	0	0	0	0	0	0	0	0	0	0	0	0	0	0	0	0	0	0	0	0	0	0	0	0	0	0	0	0	0	0
k__Archaea|p__Euryarchaeota|c__Methanobacteria|o__Methanobacteriales|f__Methanobacteriaceae|g__Methanobrevibacter	0	0	0	0	0	0	0	0	0	0	0	0	0	0	0	0	0	0	0	0	0	0	0	0	0	0	0	0	0	0	0	0	0	0	0	0	0	0	0	0	0	0	0	0	0	0	0	0	0
k__Archaea|p__Euryarchaeota|c__Methanobacteria|o__Methanobacteriales|f__Methanobacteriaceae|g__Methanobrevibacter|s__Methanobrevibacter_smithii	0	0	0	0	0	0	0	0	0	0	0	0	0	0	0	0	0	0	0	0	0	0	0	0	0	0	0	0	0	0	0	0	0	0	0	0	0	0	0	0	0	0	0	0	0	0	0	0	0
k__Archaea|p__Euryarchaeota|c__Methanobacteria|o__Methanobacteriales|f__Methanobacteriaceae|g__Methanosphaera	0	0	0	0	0	0	0	0	0	0	0	0	0	0	0	0	0	0	0	0	0	0	0	0	0	0	0	0	0	0	0	0	0	0	0	0	0	0	0	0	0	0	0	0	0	0	0	0	0
k__Archaea|p__Euryarchaeota|c__Methanobacteria|o__Methanobacteriales|f__Methanobacteriaceae|g__Methanosphaera|s__Methanosphaera_stadtmanae	0	0	0	0	0	0	0	0	0	0	0	0	0	0	0	0	0	0	0	0	0	0	0	0	0	0	0	0	0	0	0	0	0	0	0	0	0	0	0	0	0	0	0	0	0	0	0	0	0
k__Bacteria	100	100	100	100	100	100	99.9931	100	100	100	100	100	100	100	100	100	100	100	100	100	100	100	100	100	100	100	100	99.9865	100	100	100	100	100	100	100	100	100	100	100	100	100	100	100	100	100	100	100	100	100
k__Bacteria|p__Actinobacteria	6.62708	2.89127	6.11396	11.0797	19.7415	5.01584	10.6666	2.46556	0.55603	5.03993	20.1283	1.94467	9.41803	4.32141	7.30519	4.09017	8.97493	2.5804	5.79301	12.9018	21.7466	2.13031	27.3522	3.74158	8.21052	3.2204	5.27415	3.40746	3.05801	4.55069	4.26108	4.11017	3.27582	2.46912	7.88208	1.10683	8.91345	2.57075	4.12145	0.94732	7.19075	13.3262	5.33613	8.2214	7.80982	22.1442	15.495	12.6924	21.1036
k__Bacteria|p__Actinobacteria|c__Actinobacteria	6.61732	2.84522	5.74485	8.27162	16.1896	4.70514	10.4616	2.2216	0.20626	4.53859	19.042	1.35243	8.99865	3.62026	5.15063	1.5554	6.50006	1.50081	5.28503	12.6155	15.5196	1.92712	25.92	2.59422	4.6696	2.71003	3.80205	3.35869	2.87616	3.4734	3.11526	2.33362	2.05475	1.70355	6.23602	0.88836	7.81658	2.26259	4.04744	0.86752	7.15234	12.0656	4.18605	7.722	7.61201	18.2502	14.9308	9.74247	19.604
k__Bacteria|p__Actinobacteria|c__Actinobacteria|o__Actinomycetales	0.14411	0	0.03154	0.00179	0.05944	0.00451	0.01775	0.0135	0.00237	0	0.01829	0.01828	0.03585	0.0057	0.04622	0.0136	0.00143	0.00153	0.09265	0.1001	0.07247	0.00705	0.04708	0.01261	0.02339	0.068	0.08439	0.05172	0.00468	0.00769	0.00657	0.03424	0.00688	0.01013	0.04106	0	0.00057	0.04679	0.01388	0	0.02495	0.10257	0.04887	0.0028	0.03324	1.17684	0.01035	0.18045	0.08509
k__Bacteria|p__Actinobacteria|c__Actinobacteria|o__Actinomycetales|f__Actinomycetaceae	0.14411	0	0.03154	0.00179	0.05944	0.00451	0.01775	0.0135	0.00237	0	0.01829	0.01828	0.03585	0.0057	0.04622	0.0136	0.00143	0.00153	0.09265	0.1001	0.07247	0.00705	0.04708	0.01261	0.02339	0.068	0.08439	0.05172	0.00468	0.00769	0.00657	0.03424	0.00688	0.01013	0.04106	0	0.00057	0.04679	0.01388	0	0.02495	0.10257	0.04887	0.0028	0.03324	1.17684	0.01035	0.18045	0.08509
k__Bacteria|p__Actinobacteria|c__Actinobacteria|o__Actinomycetales|f__Actinomycetaceae|g__Actinobaculum	0.0019	0	0	0	0.00153	0	0	0	0	0	0	0	0	0	0	0	0	0	0	0	0	0	0	0	0.00151	0.01037	0	0	0.00101	0	0	0	0	0	0	0	0	0	0	0	0	0	0	0	0	0.01271	0.00297	0	0
k__Bacteria|p__Actinobacteria|c__Actinobacteria|o__Actinomycetales|f__Actinomycetaceae|g__Actinobaculum|s__Actinobaculum_sp_oral_taxon_183	0.0019	0	0	0	0.00153	0	0	0	0	0	0	0	0	0	0	0	0	0	0	0	0	0	0	0	0.00151	0.01037	0	0	0.00101	0	0	0	0	0	0	0	0	0	0	0	0	0	0	0	0	0.01271	0.00297	0	0
k__Bacteria|p__Actinobacteria|c__Actinobacteria|o__Actinomycetales|f__Actinomycetaceae|g__Actinomyces	0.14221	0	0.03154	0.00179	0.0579	0.00451	0.01775	0.0135	0.00237	0	0.01829	0.01828	0.03585	0.0057	0.04622	0.0136	0.00143	0.00153	0.09265	0.1001	0.07247	0.00705	0.04708	0.01261	0.02189	0.05763	0.08439	0.05172	0.00367	0.00769	0.00657	0.03424	0.00688	0.01013	0.04106	0	0.00057	0.04679	0.01388	0	0.02495	0.10257	0.04887	0.0028	0.03324	1.16413	0.00738	0.18045	0.08509
k__Bacteria|p__Actinobacteria|c__Actinobacteria|o__Actinomycetales|f__Actinomycetaceae|g__Actinomyces|s__Actinomyces_cardiffensis	0	0	0	0	0	0	0	0	0	0	0	0	0	0	0	0	0	0	0	0	0	0	0	0	0	0	0	0	0	0	0	0	0	0	0	0	0	0	0	0	0	0	0	0	0	0	0	0	0
k__Bacteria|p__Actinobacteria|c__Actinobacteria|o__Actinomycetales|f__Actinomycetaceae|g__Actinomyces|s__Actinomyces_georgiae	0	0	0	0	0	0	0	0	0	0	0	0	0	0	0	0	0	0	0	0	0	0	0	0	0	0	0	0	0	0	0	0	0	0	0	0	0	0	0	0	0	0	0	0	0	0	0	0	0
k__Bacteria|p__Actinobacteria|c__Actinobacteria|o__Actinomycetales|f__Actinomycetaceae|g__Actinomyces|s__Actinomyces_graevenitzii	0.00735	0	0	0	0	0	0	0	0	0	0	0.00274	0	0	0	0	0	0	0.00089	0.00623	0.00372	0	0	0.00121	0	0.00272	0	0	0	0	0	0.01149	0	0	0	0	0	0	0	0	0	0.00454	0	0	0.00622	0.01024	0	0	0
k__Bacteria|p__Actinobacteria|c__Actinobacteria|o__Actinomycetales|f__Actinomycetaceae|g__Actinomyces|s__Actinomyces_johnsonii	0	0	0	0	0	0	0	0	0	0	0	0	0.00244	0	0	0	0	0.00041	0	0	0.00063	0	0.00128	0	0	0.00487	0.00248	0	0	0	0	0	0	0	0	0	0	0	0.00358	0	0	0	0	0	0	0	0.00318	0.00705	0
k__Bacteria|p__Actinobacteria|c__Actinobacteria|o__Actinomycetales|f__Actinomycetaceae|g__Actinomyces|s__Actinomyces_massiliensis	0	0	0	0	0.00201	0	0	0	0	0	0	0	0.00057	0	0	0	0	0	0	0	0	0	0	0	0	0	0	0	0	0	0	0	0	0	0	0	0	0	0	0	0	0	0	0	0	0.00059	0	0.00025	0
k__Bacteria|p__Actinobacteria|c__Actinobacteria|o__Actinomycetales|f__Actinomycetaceae|g__Actinomyces|s__Actinomyces_naeslundii	0.00709	0	0	0	0.00427	0	0.00448	0	0	0	0	0	0.00246	0	0	0	0	0	0.00254	0	0.00156	0.0055	0.00035	0	0.00332	0.00906	0.00868	0	0	0	0.00513	0	0	0	0.0068	0	0.00034	0.00405	0	0	0.00375	0	0.00075	0	0.00128	0.00671	0	0.02524	0.0281
k__Bacteria|p__Actinobacteria|c__Actinobacteria|o__Actinomycetales|f__Actinomycetaceae|g__Actinomyces|s__Actinomyces_odontolyticus	0.03853	0	0.00918	0	0.00214	0.00061	0.00201	0.00497	0.00237	0	0.00488	0.00488	0.00697	0.00477	0.01363	0.00273	0	0.00112	0.02164	0.02165	0.00492	0.00155	0.00136	0.00167	0.00679	0.00473	0.007	0.00829	0.00055	0.00333	0.00082	0.00354	0.00199	0	0.01995	0	0	0.00976	0.00398	0	0.00328	0.00803	0.01254	0.0014	0.00951	0.03292	0.00036	0.01928	0.00138
k__Bacteria|p__Actinobacteria|c__Actinobacteria|o__Actinomycetales|f__Actinomycetaceae|g__Actinomyces|s__Actinomyces_oris	0	0	0	0.00074	0	0	0	0	0	0	0	0	0.01085	0.00093	0.0014	0.0003	0.00143	0	0	0.01487	0.00438	0	0	0	0	0.0119	0.00557	0	0	0	0	0	0	0	0.0047	0	0	0	0	0	0	0.00179	0	0.00078	0.00139	0	0	0.00856	0.00621
k__Bacteria|p__Actinobacteria|c__Actinobacteria|o__Actinomycetales|f__Actinomycetaceae|g__Actinomyces|s__Actinomyces_sp_HMSC035G02	0.00097	0	0.00383	0	0.00534	0	0.00031	0	0	0	0.00491	0	0.00055	0	0.00041	0	0	0	0.01197	0.0067	0	0	0	0	0.00871	0.00369	0.00468	0.00035	0.00136	0	0	0	0	0	0.00208	0	0	0	0	0	0	0.00226	0	0	0.00057	0.02358	0	0.01648	0
k__Bacteria|p__Actinobacteria|c__Actinobacteria|o__Actinomycetales|f__Actinomycetaceae|g__Actinomyces|s__Actinomyces_sp_HPA0247	0	0	0	0	0	0	0.00067	0	0	0	0	0	0.00334	0	0	0	0	0	0	0	0	0	0.00316	0	0	0	0	0	0	0	0	0	0	0	0	0	0	0	0	0	0	0	0	0	0	0.00464	0	0	0
k__Bacteria|p__Actinobacteria|c__Actinobacteria|o__Actinomycetales|f__Actinomycetaceae|g__Actinomyces|s__Actinomyces_sp_ICM47	0.04196	0	0.00481	0	0	0.0039	0.00956	0.00652	0	0	0.00307	0.01054	0.00418	0	0.02307	0	0	0	0.04625	0.04322	0.05055	0	0.03637	0.0096	0.00228	0.01832	0.03504	0.03049	0	0	0	0.01214	0.00329	0.009	0.00754	0	0.00023	0.02194	0	0	0.01791	0.07513	0.03413	0.00062	0.01098	1.04968	0.00384	0.00824	0.04232
k__Bacteria|p__Actinobacteria|c__Actinobacteria|o__Actinomycetales|f__Actinomycetaceae|g__Actinomyces|s__Actinomyces_sp_S6_Spd3	0.0279	0	0.00476	0	0.00254	0	0.00072	0.00201	0	0	0.00073	0.00012	0	0	0.00772	0	0	0	0.00573	0.00621	0.0041	0	0.00201	0	0.00047	0.0003	0.00786	0.01017	0	0.00279	0.00062	0.00383	0.0016	0.00112	0	0	0	0.00222	0.00116	0	0	0.00811	0.00144	0	0.00164	0.01177	0	0.02769	0.00708
k__Bacteria|p__Actinobacteria|c__Actinobacteria|o__Actinomycetales|f__Actinomycetaceae|g__Actinomyces|s__Actinomyces_sp_oral_taxon_170	0	0	0	0	0.00547	0	0	0	0	0	0	0	0.0045	0	0	0	0	0	0.00247	0.00122	0	0	0	0	0	0	0	0	0	0	0	0.00325	0	0	0	0	0	0	0	0	0	0	0	0	0	0	0	0	0
k__Bacteria|p__Actinobacteria|c__Actinobacteria|o__Actinomycetales|f__Actinomycetaceae|g__Actinomyces|s__Actinomyces_sp_oral_taxon_180	0	0	0	0	0	0	0	0	0	0	0	0	0	0	0	0	0	0	0	0	0	0	0	0	0	0	0	0	0	0	0	0	0	0	0	0	0	0	0	0	0	0	0	0	0	0	0	0	0
k__Bacteria|p__Actinobacteria|c__Actinobacteria|o__Actinomycetales|f__Actinomycetaceae|g__Actinomyces|s__Actinomyces_sp_oral_taxon_181	0.01838	0	0.00895	0.00105	0.02505	0	0	0	0	0	0.0047	0	0	0	0	0	0	0	0.00116	0	0.00222	0	0.00255	0	0.00031	0.00204	0.00229	0.00242	0.00177	0.00157	0	0	0	0	0	0	0	0	0.00039	0	0	0.00269	0	0	0.00166	0.01863	0	0.06739	0
k__Bacteria|p__Actinobacteria|c__Actinobacteria|o__Actinomycetales|f__Actinomycetaceae|g__Actinomyces|s__Actinomyces_sp_oral_taxon_414	0	0	0	0	0	0	0	0	0	0	0	0	0	0	0	0	0	0	0	0	0	0	0	0	0	0	0	0	0	0	0	0	0	0	0	0	0	0	0	0	0	0	0	0	0	0	0	0	0
k__Bacteria|p__Actinobacteria|c__Actinobacteria|o__Actinomycetales|f__Actinomycetaceae|g__Actinomyces|s__Actinomyces_sp_oral_taxon_448	0	0	0	0	0.01107	0	0	0	0	0	0	0	0	0	0	0	0	0	0	0	0	0	0	0	0	0	0.01078	0	0	0	0	0	0	0	0	0	0	0	0.00477	0	0	0	0	0	0	0.00536	0	0.00027	0
k__Bacteria|p__Actinobacteria|c__Actinobacteria|o__Actinomycetales|f__Actinomycetaceae|g__Actinomyces|s__Actinomyces_sp_oral_taxon_897	0	0	0	0	0	0	0	0	0	0	0	0	0	0	0	0	0	0	0	0	0	0	0	0	0	0	0	0	0	0	0	0	0	0	0	0	0	0	0	0	0	0	0	0	0	0	0	0	0
k__Bacteria|p__Actinobacteria|c__Actinobacteria|o__Actinomycetales|f__Actinomycetaceae|g__Actinomyces|s__Actinomyces_turicensis	0	0	0	0	0	0	0	0	0	0	0	0	0	0	0	0.01057	0	0	0	0	0.00038	0	0	0.00013	0	0	0	0	0	0	0	0	0	0	0	0	0	0.00882	0	0	0	0	0	0	0	0	0	0	0
k__Bacteria|p__Actinobacteria|c__Actinobacteria|o__Actinomycetales|f__Actinomycetaceae|g__Actinomyces|s__Actinomyces_viscosus	0	0	0	0	0	0	0	0	0	0	0	0	0	0	0	0	0	0	0	0	0	0	0	0	0	0	0	0	0	0	0	0	0	0	0	0	0	0	0	0	0	0	0	0	0	0	0	0	0
k__Bacteria|p__Actinobacteria|c__Actinobacteria|o__Actinomycetales|f__Actinomycetaceae|g__Varibaculum	0	0	0	0	0	0	0	0	0	0	0	0	0	0	0	0	0	0	0	0	0	0	0	0	0	0	0	0	0	0	0	0	0	0	0	0	0	0	0	0	0	0	0	0	0	0	0	0	0
k__Bacteria|p__Actinobacteria|c__Actinobacteria|o__Actinomycetales|f__Actinomycetaceae|g__Varibaculum|s__Varibaculum_cambriense	0	0	0	0	0	0	0	0	0	0	0	0	0	0	0	0	0	0	0	0	0	0	0	0	0	0	0	0	0	0	0	0	0	0	0	0	0	0	0	0	0	0	0	0	0	0	0	0	0
k__Bacteria|p__Actinobacteria|c__Actinobacteria|o__Bifidobacteriales	6.45583	2.84326	5.71331	8.26983	16.1302	4.70063	10.4286	2.20809	0.19998	4.53859	19.0213	1.33415	8.95529	3.61457	5.10328	1.53225	6.49193	1.49811	5.11655	12.514	15.3484	1.92007	25.8721	2.56009	4.5941	2.64204	3.69984	3.30697	2.86868	3.4657	3.09659	2.28642	1.92499	1.69343	6.19495	0.88593	7.816	2.20657	4.03356	0.864	7.12269	11.9521	4.10601	7.7192	7.57795	17.0384	14.9205	9.53139	19.5189
k__Bacteria|p__Actinobacteria|c__Actinobacteria|o__Bifidobacteriales|f__Bifidobacteriaceae	6.45583	2.84326	5.71331	8.26983	16.1302	4.70063	10.4286	2.20809	0.19998	4.53859	19.0213	1.33415	8.95529	3.61457	5.10328	1.53225	6.49193	1.49811	5.11655	12.514	15.3484	1.92007	25.8721	2.56009	4.5941	2.64204	3.69984	3.30697	2.86868	3.4657	3.09659	2.28642	1.92499	1.69343	6.19495	0.88593	7.816	2.20657	4.03356	0.864	7.12269	11.9521	4.10601	7.7192	7.57795	17.0384	14.9205	9.53139	19.5189
k__Bacteria|p__Actinobacteria|c__Actinobacteria|o__Bifidobacteriales|f__Bifidobacteriaceae|g__Alloscardovia	0	0	0	0	0	0	0	0	0	0	0	0	0	0	0	0	0	0	0	0	0	0	0	0	0	0.00436	0	0	0	0	0	0	0	0	0	0	0	0	0	0	0	0	0	0	0	0	0	0	0
k__Bacteria|p__Actinobacteria|c__Actinobacteria|o__Bifidobacteriales|f__Bifidobacteriaceae|g__Alloscardovia|s__Alloscardovia_omnicolens	0	0	0	0	0	0	0	0	0	0	0	0	0	0	0	0	0	0	0	0	0	0	0	0	0	0.00436	0	0	0	0	0	0	0	0	0	0	0	0	0	0	0	0	0	0	0	0	0	0	0
k__Bacteria|p__Actinobacteria|c__Actinobacteria|o__Bifidobacteriales|f__Bifidobacteriaceae|g__Bifidobacterium	6.45583	2.84326	5.71331	8.26962	16.1302	4.70063	10.4286	2.20809	0.19998	4.53859	19.0213	1.33415	8.95529	3.61457	5.08525	1.53225	6.49193	1.49811	5.11655	12.514	15.3484	1.92007	25.8721	2.56009	4.5941	2.63767	3.69919	3.30697	2.86868	3.4657	3.09659	2.28642	1.92499	1.69343	6.19495	0.88593	7.816	2.20657	4.03356	0.864	7.12269	11.9506	4.10601	7.7192	7.57795	17.0343	14.9205	9.53139	19.5189
k__Bacteria|p__Actinobacteria|c__Actinobacteria|o__Bifidobacteriales|f__Bifidobacteriaceae|g__Bifidobacterium|s__Bifidobacterium_adolescentis	2.53636	0.73518	0	0	6.84193	0.01026	2.1309	0	0.02918	1.05616	0	0.51823	0	0	0.04881	0.13833	0	0	0	0	0.74837	0	0	1.02778	0.31895	0.18968	0.4489	0	0.53888	0	0	0	0.0431	0.14271	3.41734	0	3.27357	0	0	0	0	4.75951	0.19649	0	0	0	1.41205	1.84454	3.81766
k__Bacteria|p__Actinobacteria|c__Actinobacteria|o__Bifidobacteriales|f__Bifidobacteriaceae|g__Bifidobacterium|s__Bifidobacterium_animalis	1.5585	0	0	0	0	0	0	0	0	0	0	0	0	0	0	0	0.00199	0	0	0.01792	0.1341	0	0.02864	0	0	0	0	0	0	0	0	0	0	0	0	0	0.01084	0	0	0	0	0.40991	0	0.05655	0	0	0	0	0
k__Bacteria|p__Actinobacteria|c__Actinobacteria|o__Bifidobacteriales|f__Bifidobacteriaceae|g__Bifidobacterium|s__Bifidobacterium_bifidum	0	0	0	0.75338	1.75118	0	1.62643	0	0	0	0	0	0	0	0	0.76188	2.77555	0.27358	0	0	2.4662	0	4.24432	0	0.23911	0	0	0.65763	0	0	0	0	0	0	0	0.01918	2.33991	0	0	0	0.80729	0	0	1.199	0	2.27445	4.92232	3.19017	0
k__Bacteria|p__Actinobacteria|c__Actinobacteria|o__Bifidobacteriales|f__Bifidobacteriaceae|g__Bifidobacterium|s__Bifidobacterium_breve	0	0	0.08546	0	0.57129	0	0.1636	0	0	0	0.17022	0	1.12357	0.02174	0.1904	0	0.02859	0.03524	0	2.36466	0.27885	0.07067	9.96524	0	0	0	0	0	0.0033	0	0	0	0	0.00576	0.13718	0	0	0.009	0.51	0	1.97954	0.50549	0.61472	2.32918	0.27589	0.15316	0	0.44772	1.00949
k__Bacteria|p__Actinobacteria|c__Actinobacteria|o__Bifidobacteriales|f__Bifidobacteriaceae|g__Bifidobacterium|s__Bifidobacterium_catenulatum	0	0	0	0	0	0	0	0	0	0	0	0	0	0	0	0	0	0	0	0.58528	0	0	0	0	0	0	0	0	0	0	0	0	0	0	0	0	0	0	0	0	0	0	0	0	0	0	0	0	0
k__Bacteria|p__Actinobacteria|c__Actinobacteria|o__Bifidobacteriales|f__Bifidobacteriaceae|g__Bifidobacterium|s__Bifidobacterium_dentium	0.26858	0.01196	0	0.04565	0	0	0.00224	0	0	0	0	0	0	0	0	0.01784	0	0.02281	0	0	0	0	0	0	0	0	0	0	0	0	0	0	0	0	0	0	0.00583	0	0	0	0	0	0	0	0	0.01299	0	0	0.07335
k__Bacteria|p__Actinobacteria|c__Actinobacteria|o__Bifidobacteriales|f__Bifidobacteriaceae|g__Bifidobacterium|s__Bifidobacterium_longum	0.63433	2.09612	1.86883	2.48476	2.0948	1.19601	2.25332	0.78727	0.06472	2.85527	6.56631	0.47559	5.22656	1.14878	4.27656	0.33839	1.41085	0.33668	2.42244	1.77163	3.34749	0.25139	2.74829	0.61949	0.26479	0.80925	0.47399	0.37839	0.72954	1.7567	1.15767	2.28642	1.02405	0.61482	1.96374	0.5107	0.35645	0.43429	2.95559	0.18487	0.79407	2.47223	0.7404	1.11765	3.66352	5.57121	2.74594	1.91963	4.69047
k__Bacteria|p__Actinobacteria|c__Actinobacteria|o__Bifidobacteriales|f__Bifidobacteriaceae|g__Bifidobacterium|s__Bifidobacterium_pseudocatenulatum	1.45805	0	3.75902	4.98582	4.87096	3.49436	4.25208	1.42082	0.10608	0.62715	12.2848	0.34033	2.60516	2.44405	0.56948	0.27581	2.27495	0.82981	2.69411	7.7745	8.37339	1.59801	8.88566	0.91282	3.77124	1.63874	2.7763	2.27096	1.59696	1.70901	1.93892	0	0.85783	0.93013	0.67669	0.35605	1.8294	1.76328	0.56797	0.67913	3.54179	3.80345	2.5544	3.01681	3.63855	9.02245	5.84019	2.12933	9.92797
k__Bacteria|p__Actinobacteria|c__Actinobacteria|o__Bifidobacteriales|f__Bifidobacteriaceae|g__Bifidobacterium|s__Bifidobacterium_pseudolongum	0	0	0	0	0	0	0	0	0	0	0	0	0	0	0	0	0	0	0	0	0	0	0	0	0	0	0	0	0	0	0	0	0	0	0	0	0	0	0	0	0	0	0	0	0	0	0	0	0
k__Bacteria|p__Actinobacteria|c__Actinobacteria|o__Bifidobacteriales|f__Bifidobacteriaceae|g__Gardnerella	0	0	0	0	0	0	0	0	0	0	0	0	0	0	0.01804	0	0	0	0	0	0	0	0	0	0	0	0	0	0	0	0	0	0	0	0	0	0	0	0	0	0	0	0	0	0	0	0	0	0
k__Bacteria|p__Actinobacteria|c__Actinobacteria|o__Bifidobacteriales|f__Bifidobacteriaceae|g__Gardnerella|s__Gardnerella_vaginalis	0	0	0	0	0	0	0	0	0	0	0	0	0	0	0.01804	0	0	0	0	0	0	0	0	0	0	0	0	0	0	0	0	0	0	0	0	0	0	0	0	0	0	0	0	0	0	0	0	0	0
k__Bacteria|p__Actinobacteria|c__Actinobacteria|o__Bifidobacteriales|f__Bifidobacteriaceae|g__Parascardovia	0	0	0	0	0	0	0	0	0	0	0	0	0	0	0	0	0	0	0	0	0	0	0	0	0	0	0	0	0	0	0	0	0	0	0	0	0	0	0	0	0	0	0	0	0	0	0	0	0
k__Bacteria|p__Actinobacteria|c__Actinobacteria|o__Bifidobacteriales|f__Bifidobacteriaceae|g__Parascardovia|s__Parascardovia_denticolens	0	0	0	0	0	0	0	0	0	0	0	0	0	0	0	0	0	0	0	0	0	0	0	0	0	0	0	0	0	0	0	0	0	0	0	0	0	0	0	0	0	0	0	0	0	0	0	0	0
k__Bacteria|p__Actinobacteria|c__Actinobacteria|o__Bifidobacteriales|f__Bifidobacteriaceae|g__Scardovia	0	0	0	0.00021	0	0	0	0	0	0	0	0	0	0	0	0	0	0	0	0	0	0	0	0	0	0	0.00065	0	0	0	0	0	0	0	0	0	0	0	0	0	0	0.00147	0	0	0	0.00414	0	0	0
k__Bacteria|p__Actinobacteria|c__Actinobacteria|o__Bifidobacteriales|f__Bifidobacteriaceae|g__Scardovia|s__Scardovia_inopinata	0	0	0	0	0	0	0	0	0	0	0	0	0	0	0	0	0	0	0	0	0	0	0	0	0	0	0	0	0	0	0	0	0	0	0	0	0	0	0	0	0	0	0	0	0	0	0	0	0
k__Bacteria|p__Actinobacteria|c__Actinobacteria|o__Bifidobacteriales|f__Bifidobacteriaceae|g__Scardovia|s__Scardovia_wiggsiae	0	0	0	0.00021	0	0	0	0	0	0	0	0	0	0	0	0	0	0	0	0	0	0	0	0	0	0	0.00065	0	0	0	0	0	0	0	0	0	0	0	0	0	0	0.00147	0	0	0	0.00414	0	0	0
k__Bacteria|p__Actinobacteria|c__Actinobacteria|o__Corynebacteriales	0	0	0	0	0	0	0.00461	0	0	0	0	0	0.00182	0	0	0	0.00069	0	0	0.00145	0.00438	0	0	0	0	0	0.00334	0	0	0	0	0	0	0	0	0	0	0	0	0	0	0	0	0	0.00082	0.00459	0	0	0
k__Bacteria|p__Actinobacteria|c__Actinobacteria|o__Corynebacteriales|f__Corynebacteriaceae	0	0	0	0	0	0	0.00461	0	0	0	0	0	0.00182	0	0	0	0.00069	0	0	0.00145	0.00438	0	0	0	0	0	0.00334	0	0	0	0	0	0	0	0	0	0	0	0	0	0	0	0	0	0.00082	0.00459	0	0	0
k__Bacteria|p__Actinobacteria|c__Actinobacteria|o__Corynebacteriales|f__Corynebacteriaceae|g__Corynebacterium	0	0	0	0	0	0	0.00461	0	0	0	0	0	0.00182	0	0	0	0.00069	0	0	0.00145	0.00438	0	0	0	0	0	0.00334	0	0	0	0	0	0	0	0	0	0	0	0	0	0	0	0	0	0.00082	0.00459	0	0	0
k__Bacteria|p__Actinobacteria|c__Actinobacteria|o__Corynebacteriales|f__Corynebacteriaceae|g__Corynebacterium|s__Corynebacterium_argentoratense	0	0	0	0	0	0	0	0	0	0	0	0	0	0	0	0	0	0	0	0	0	0	0	0	0	0	0	0	0	0	0	0	0	0	0	0	0	0	0	0	0	0	0	0	0	0	0	0	0
k__Bacteria|p__Actinobacteria|c__Actinobacteria|o__Corynebacteriales|f__Corynebacteriaceae|g__Corynebacterium|s__Corynebacterium_durum	0	0	0	0	0	0	0.00461	0	0	0	0	0	0.00182	0	0	0	0.00069	0	0	0.00145	0.00438	0	0	0	0	0	0.00334	0	0	0	0	0	0	0	0	0	0	0	0	0	0	0	0	0	0.00082	0.00459	0	0	0
k__Bacteria|p__Actinobacteria|c__Actinobacteria|o__Corynebacteriales|f__Corynebacteriaceae|g__Corynebacterium|s__Corynebacterium_pseudodiphtheriticum	0	0	0	0	0	0	0	0	0	0	0	0	0	0	0	0	0	0	0	0	0	0	0	0	0	0	0	0	0	0	0	0	0	0	0	0	0	0	0	0	0	0	0	0	0	0	0	0	0
k__Bacteria|p__Actinobacteria|c__Actinobacteria|o__Corynebacteriales|f__Corynebacteriaceae|g__Corynebacterium|s__Corynebacterium_variabile	0	0	0	0	0	0	0	0	0	0	0	0	0	0	0	0	0	0	0	0	0	0	0	0	0	0	0	0	0	0	0	0	0	0	0	0	0	0	0	0	0	0	0	0	0	0	0	0	0
k__Bacteria|p__Actinobacteria|c__Actinobacteria|o__Corynebacteriales|f__Corynebacteriales_unclassified	0	0	0	0	0	0	0	0	0	0	0	0	0	0	0	0	0	0	0	0	0	0	0	0	0	0	0	0	0	0	0	0	0	0	0	0	0	0	0	0	0	0	0	0	0	0	0	0	0
k__Bacteria|p__Actinobacteria|c__Actinobacteria|o__Corynebacteriales|f__Corynebacteriales_unclassified|g__Lawsonella	0	0	0	0	0	0	0	0	0	0	0	0	0	0	0	0	0	0	0	0	0	0	0	0	0	0	0	0	0	0	0	0	0	0	0	0	0	0	0	0	0	0	0	0	0	0	0	0	0
k__Bacteria|p__Actinobacteria|c__Actinobacteria|o__Corynebacteriales|f__Corynebacteriales_unclassified|g__Lawsonella|s__Lawsonella_clevelandensis	0	0	0	0	0	0	0	0	0	0	0	0	0	0	0	0	0	0	0	0	0	0	0	0	0	0	0	0	0	0	0	0	0	0	0	0	0	0	0	0	0	0	0	0	0	0	0	0	0
k__Bacteria|p__Actinobacteria|c__Actinobacteria|o__Micrococcales	0.01696	0.00197	0	0	0	0	0.01063	0	0.00391	0	0.00244	0	0.0057	0	0	0.00054	0.00601	0.00117	0.07583	0	0.09434	0	0.00082	0.02152	0.05211	0	0.01449	0	0.0028	0	0.01209	0.01296	0.12288	0	0	0.00243	0	0.00504	0	0.00352	0.0047	0.011	0	0	0	0.03034	0	0.00346	0
k__Bacteria|p__Actinobacteria|c__Actinobacteria|o__Micrococcales|f__Microbacteriaceae	0	0	0	0	0	0	0	0	0	0	0	0	0	0	0	0	0	0	0	0	0	0	0	0	0	0	0	0	0	0	0	0	0	0	0	0	0	0	0	0	0	0	0	0	0	0.0025	0	0	0
k__Bacteria|p__Actinobacteria|c__Actinobacteria|o__Micrococcales|f__Microbacteriaceae|g__Clavibacter	0	0	0	0	0	0	0	0	0	0	0	0	0	0	0	0	0	0	0	0	0	0	0	0	0	0	0	0	0	0	0	0	0	0	0	0	0	0	0	0	0	0	0	0	0	0	0	0	0
k__Bacteria|p__Actinobacteria|c__Actinobacteria|o__Micrococcales|f__Microbacteriaceae|g__Clavibacter|s__Clavibacter_michiganensis	0	0	0	0	0	0	0	0	0	0	0	0	0	0	0	0	0	0	0	0	0	0	0	0	0	0	0	0	0	0	0	0	0	0	0	0	0	0	0	0	0	0	0	0	0	0	0	0	0
k__Bacteria|p__Actinobacteria|c__Actinobacteria|o__Micrococcales|f__Microbacteriaceae|g__Microbacterium	0	0	0	0	0	0	0	0	0	0	0	0	0	0	0	0	0	0	0	0	0	0	0	0	0	0	0	0	0	0	0	0	0	0	0	0	0	0	0	0	0	0	0	0	0	0.0025	0	0	0
k__Bacteria|p__Actinobacteria|c__Actinobacteria|o__Micrococcales|f__Microbacteriaceae|g__Microbacterium|s__Microbacterium_laevaniformans	0	0	0	0	0	0	0	0	0	0	0	0	0	0	0	0	0	0	0	0	0	0	0	0	0	0	0	0	0	0	0	0	0	0	0	0	0	0	0	0	0	0	0	0	0	0.0025	0	0	0
k__Bacteria|p__Actinobacteria|c__Actinobacteria|o__Micrococcales|f__Micrococcaceae	0.01696	0	0	0	0	0	0.01063	0	0.00391	0	0.00244	0	0.0057	0	0	0.00054	0.00601	0.00117	0.07583	0	0.09434	0	0.00082	0.02152	0.05211	0	0.01449	0	0.0028	0	0.01209	0.00339	0.12288	0	0	0.00243	0	0.00504	0	0.00352	0.0047	0.011	0	0	0	0.02784	0	0.00346	0
k__Bacteria|p__Actinobacteria|c__Actinobacteria|o__Micrococcales|f__Micrococcaceae|g__Rothia	0.01696	0	0	0	0	0	0.01063	0	0.00391	0	0.00244	0	0.0057	0	0	0.00054	0.00601	0.00117	0.07583	0	0.09434	0	0.00082	0.02152	0.05211	0	0.01449	0	0.0028	0	0.01209	0.00339	0.12288	0	0	0.00243	0	0.00504	0	0.00352	0.0047	0.011	0	0	0	0.02784	0	0.00346	0
k__Bacteria|p__Actinobacteria|c__Actinobacteria|o__Micrococcales|f__Micrococcaceae|g__Rothia|s__Rothia_aeria	0	0	0	0	0	0	0.00015	0	0	0	0	0	0	0	0	0	0	0	0	0	0.00037	0	0	0	0	0	0	0	0	0	0	0	0	0	0	0	0	0	0	0	0	0	0	0	0	0	0	0	0
k__Bacteria|p__Actinobacteria|c__Actinobacteria|o__Micrococcales|f__Micrococcaceae|g__Rothia|s__Rothia_dentocariosa	0	0	0	0	0	0	0	0	0	0	0	0	0.00128	0	0	0	0	0	0	0	0.00298	0	0	0	0	0	0	0	0.00122	0	0	0	0	0	0	0	0	0	0	0	0	0	0	0	0	0.00868	0	0	0
k__Bacteria|p__Actinobacteria|c__Actinobacteria|o__Micrococcales|f__Micrococcaceae|g__Rothia|s__Rothia_mucilaginosa	0.01696	0	0	0	0	0	0.01048	0	0.00391	0	0.00244	0	0.00442	0	0	0.00054	0.00601	0.00117	0.07583	0	0.09099	0	0.00082	0.02152	0.05211	0	0.01449	0	0.00158	0	0.01209	0.00339	0.12288	0	0	0.00243	0	0.00504	0	0.00352	0.0047	0.011	0	0	0	0.01916	0	0.00346	0
k__Bacteria|p__Actinobacteria|c__Actinobacteria|o__Micrococcales|f__Micrococcales_unclassified	0	0.00197	0	0	0	0	0	0	0	0	0	0	0	0	0	0	0	0	0	0	0	0	0	0	0	0	0	0	0	0	0	0.00957	0	0	0	0	0	0	0	0	0	0	0	0	0	0	0	0	0
k__Bacteria|p__Actinobacteria|c__Actinobacteria|o__Micrococcales|f__Micrococcales_unclassified|g__Tropheryma	0	0.00197	0	0	0	0	0	0	0	0	0	0	0	0	0	0	0	0	0	0	0	0	0	0	0	0	0	0	0	0	0	0.00957	0	0	0	0	0	0	0	0	0	0	0	0	0	0	0	0	0
k__Bacteria|p__Actinobacteria|c__Actinobacteria|o__Micrococcales|f__Micrococcales_unclassified|g__Tropheryma|s__Tropheryma_whipplei	0	0.00197	0	0	0	0	0	0	0	0	0	0	0	0	0	0	0	0	0	0	0	0	0	0	0	0	0	0	0	0	0	0.00957	0	0	0	0	0	0	0	0	0	0	0	0	0	0	0	0	0
k__Bacteria|p__Actinobacteria|c__Actinobacteria|o__Propionibacteriales	0.00042	0	0	0	0	0	0	0	0	0	0	0	0	0	0.00112	0.00902	0	0	0	0	0	0	0	0	0	0	0	0	0	0	0	0	0	0	0	0	0	0.00418	0	0	0	0	0.03117	0	0	0	0	0.02717	0
k__Bacteria|p__Actinobacteria|c__Actinobacteria|o__Propionibacteriales|f__Propionibacteriaceae	0.00042	0	0	0	0	0	0	0	0	0	0	0	0	0	0.00112	0.00902	0	0	0	0	0	0	0	0	0	0	0	0	0	0	0	0	0	0	0	0	0	0.00418	0	0	0	0	0.03117	0	0	0	0	0.02717	0
k__Bacteria|p__Actinobacteria|c__Actinobacteria|o__Propionibacteriales|f__Propionibacteriaceae|g__Propionibacterium	0	0	0	0	0	0	0	0	0	0	0	0	0	0	0	0.00902	0	0	0	0	0	0	0	0	0	0	0	0	0	0	0	0	0	0	0	0	0	0.00418	0	0	0	0	0.03117	0	0	0	0	0.02717	0
k__Bacteria|p__Actinobacteria|c__Actinobacteria|o__Propionibacteriales|f__Propionibacteriaceae|g__Propionibacterium|s__Propionibacterium_acidifaciens	0	0	0	0	0	0	0	0	0	0	0	0	0	0	0	0.00902	0	0	0	0	0	0	0	0	0	0	0	0	0	0	0	0	0	0	0	0	0	0.00418	0	0	0	0	0	0	0	0	0	0.02717	0
k__Bacteria|p__Actinobacteria|c__Actinobacteria|o__Propionibacteriales|f__Propionibacteriaceae|g__Propionibacterium|s__Propionibacterium_freudenreichii	0	0	0	0	0	0	0	0	0	0	0	0	0	0	0	0	0	0	0	0	0	0	0	0	0	0	0	0	0	0	0	0	0	0	0	0	0	0	0	0	0	0	0.03117	0	0	0	0	0	0
k__Bacteria|p__Actinobacteria|c__Actinobacteria|o__Propionibacteriales|f__Propionibacteriaceae|g__Pseudopropionibacterium	0.00042	0	0	0	0	0	0	0	0	0	0	0	0	0	0.00112	0	0	0	0	0	0	0	0	0	0	0	0	0	0	0	0	0	0	0	0	0	0	0	0	0	0	0	0	0	0	0	0	0	0
k__Bacteria|p__Actinobacteria|c__Actinobacteria|o__Propionibacteriales|f__Propionibacteriaceae|g__Pseudopropionibacterium|s__Pseudopropionibacterium_propionicum	0.00042	0	0	0	0	0	0	0	0	0	0	0	0	0	0.00112	0	0	0	0	0	0	0	0	0	0	0	0	0	0	0	0	0	0	0	0	0	0	0	0	0	0	0	0	0	0	0	0	0	0
k__Bacteria|p__Actinobacteria|c__Coriobacteriia	0.00976	0.04605	0.36912	2.80812	3.55192	0.3107	0.20498	0.24396	0.34977	0.50134	1.0862	0.59224	0.41937	0.70115	2.15457	2.53477	2.47487	1.07959	0.50798	0.28628	6.22703	0.20319	1.43216	1.14736	3.54092	0.51036	1.4721	0.04877	0.18185	1.0773	1.14583	1.77655	1.22107	0.76556	1.64606	0.21847	1.09687	0.30816	0.074	0.0798	0.03841	1.26056	1.15009	0.4994	0.19781	3.89408	0.56415	2.94992	1.49959
k__Bacteria|p__Actinobacteria|c__Coriobacteriia|o__Coriobacteriales	0.00976	0	0	2.63363	3.25851	0	0	0	0.26726	0.40985	0.81202	0.54008	0.24071	0.683	2.04554	2.52118	2.39085	1.01518	0	0	2.45656	0	1.26073	1.10593	3.42065	0.44394	1.20227	0	0	0.90043	1.03226	1.20336	0.95984	0.57345	1.48253	0	0.92605	0	0	0	0	0.94799	0.86066	0.33941	0	3.76391	0.17495	2.53575	0.00943
k__Bacteria|p__Actinobacteria|c__Coriobacteriia|o__Coriobacteriales|f__Atopobiaceae	0.00976	0	0	0.11421	0	0	0	0	0	0	0	0	0.00744	0.00081	0.0101	0	0	0	0	0	0	0	0	0.00151	0	0.00109	0.0032	0	0	0	0	0	0	0	0.03133	0	0	0	0	0	0	0.00226	0	0	0	0.0056	0	0.0105	0.00943
k__Bacteria|p__Actinobacteria|c__Coriobacteriia|o__Coriobacteriales|f__Atopobiaceae|g__Atopobium	0.00976	0	0	0	0	0	0	0	0	0	0	0	0.00744	0.00081	0.0101	0	0	0	0	0	0	0	0	0.00151	0	0.00109	0.0032	0	0	0	0	0	0	0	0	0	0	0	0	0	0	0.00226	0	0	0	0.0056	0	0.0105	0.00943
k__Bacteria|p__Actinobacteria|c__Coriobacteriia|o__Coriobacteriales|f__Atopobiaceae|g__Atopobium|s__Atopobium_deltae	0	0	0	0	0	0	0	0	0	0	0	0	0	0	0	0	0	0	0	0	0	0	0	0	0	0	0	0	0	0	0	0	0	0	0	0	0	0	0	0	0	0	0	0	0	0	0	0	0
k__Bacteria|p__Actinobacteria|c__Coriobacteriia|o__Coriobacteriales|f__Atopobiaceae|g__Atopobium|s__Atopobium_minutum	0	0	0	0	0	0	0	0	0	0	0	0	0	0	0.0025	0	0	0	0	0	0	0	0	0	0	0	0	0	0	0	0	0	0	0	0	0	0	0	0	0	0	0	0	0	0	0	0	0.00918	0
k__Bacteria|p__Actinobacteria|c__Coriobacteriia|o__Coriobacteriales|f__Atopobiaceae|g__Atopobium|s__Atopobium_parvulum	0.00976	0	0	0	0	0	0	0	0	0	0	0	0.00238	0	0	0	0	0	0	0	0	0	0	0	0	0.00109	0.0032	0	0	0	0	0	0	0	0	0	0	0	0	0	0	0.00226	0	0	0	0.0056	0	0.00132	0
k__Bacteria|p__Actinobacteria|c__Coriobacteriia|o__Coriobacteriales|f__Atopobiaceae|g__Atopobium|s__Atopobium_rimae	0	0	0	0	0	0	0	0	0	0	0	0	0.00505	0.00081	0	0	0	0	0	0	0	0	0	0.00151	0	0	0	0	0	0	0	0	0	0	0	0	0	0	0	0	0	0	0	0	0	0	0	0	0.00943
k__Bacteria|p__Actinobacteria|c__Coriobacteriia|o__Coriobacteriales|f__Atopobiaceae|g__Atopobium|s__Atopobium_vaginae	0	0	0	0	0	0	0	0	0	0	0	0	0	0	0.0076	0	0	0	0	0	0	0	0	0	0	0	0	0	0	0	0	0	0	0	0	0	0	0	0	0	0	0	0	0	0	0	0	0	0
k__Bacteria|p__Actinobacteria|c__Coriobacteriia|o__Coriobacteriales|f__Atopobiaceae|g__Olsenella	0	0	0	0.11421	0	0	0	0	0	0	0	0	0	0	0	0	0	0	0	0	0	0	0	0	0	0	0	0	0	0	0	0	0	0	0.03133	0	0	0	0	0	0	0	0	0	0	0	0	0	0
k__Bacteria|p__Actinobacteria|c__Coriobacteriia|o__Coriobacteriales|f__Atopobiaceae|g__Olsenella|s__Olsenella_profusa	0	0	0	0	0	0	0	0	0	0	0	0	0	0	0	0	0	0	0	0	0	0	0	0	0	0	0	0	0	0	0	0	0	0	0	0	0	0	0	0	0	0	0	0	0	0	0	0	0
k__Bacteria|p__Actinobacteria|c__Coriobacteriia|o__Coriobacteriales|f__Atopobiaceae|g__Olsenella|s__Olsenella_scatoligenes	0	0	0	0.11421	0	0	0	0	0	0	0	0	0	0	0	0	0	0	0	0	0	0	0	0	0	0	0	0	0	0	0	0	0	0	0.03133	0	0	0	0	0	0	0	0	0	0	0	0	0	0
k__Bacteria|p__Actinobacteria|c__Coriobacteriia|o__Coriobacteriales|f__Atopobiaceae|g__Olsenella|s__Olsenella_uli	0	0	0	0	0	0	0	0	0	0	0	0	0	0	0	0	0	0	0	0	0	0	0	0	0	0	0	0	0	0	0	0	0	0	0	0	0	0	0	0	0	0	0	0	0	0	0	0	0
k__Bacteria|p__Actinobacteria|c__Coriobacteriia|o__Coriobacteriales|f__Coriobacteriaceae	0	0	0	2.51942	3.25851	0	0	0	0.26726	0.40985	0.81202	0.54008	0.23328	0.68219	2.03544	2.52118	2.39085	1.01518	0	0	2.45656	0	1.26073	1.10442	3.42065	0.44285	1.19907	0	0	0.90043	1.03226	1.20336	0.95984	0.57345	1.4512	0	0.92605	0	0	0	0	0.94573	0.86066	0.33941	0	3.7583	0.17495	2.52525	0
k__Bacteria|p__Actinobacteria|c__Coriobacteriia|o__Coriobacteriales|f__Coriobacteriaceae|g__Collinsella	0	0	0	2.51942	3.25851	0	0	0	0.26726	0.40985	0.81202	0.54008	0	0.68219	2.03544	2.52118	2.39085	1.01518	0	0	2.45656	0	1.26073	1.10442	3.42065	0.44285	1.19907	0	0	0.90043	1.03226	1.20336	0.95984	0.57345	1.4512	0	0.92605	0	0	0	0	0.94573	0.86066	0.33941	0	3.75805	0.17495	2.52525	0
k__Bacteria|p__Actinobacteria|c__Coriobacteriia|o__Coriobacteriales|f__Coriobacteriaceae|g__Collinsella|s__Collinsella_aerofaciens	0	0	0	2.51745	3.25478	0	0	0	0.26726	0.40985	0.81099	0.539	0	0.67951	2.03081	2.51424	2.38697	1.01364	0	0	2.44741	0	1.25922	1.1026	3.41517	0.44172	1.19594	0	0	0.89974	1.0253	1.19478	0.95703	0.57301	1.44926	0	0.92462	0	0	0	0	0.94503	0.85909	0.33902	0	3.75126	0	2.52033	0
k__Bacteria|p__Actinobacteria|c__Coriobacteriia|o__Coriobacteriales|f__Coriobacteriaceae|g__Collinsella|s__Collinsella_intestinalis	0	0	0	0	0	0	0	0	0	0	0	0	0	0	0	0	0	0	0	0	0	0	0	0.00036	0	0	0	0	0	0	0.00037	0	0	0	0	0	0	0	0	0	0	0	0	0	0	0	0.04689	0	0
k__Bacteria|p__Actinobacteria|c__Coriobacteriia|o__Coriobacteriales|f__Coriobacteriaceae|g__Collinsella|s__Collinsella_stercoris	0	0	0	0.00197	0.00373	0	0	0	0	0	0.00103	0.00108	0	0.00268	0.00462	0.00693	0.00388	0.00154	0	0	0.00915	0	0.00152	0.00145	0.00548	0.00113	0.00313	0	0	0.0007	0.0066	0.00859	0.00282	0.00044	0.00194	0	0.00143	0	0	0	0	0.0007	0.00157	0.00038	0	0.00679	0.12805	0.00492	0
k__Bacteria|p__Actinobacteria|c__Coriobacteriia|o__Coriobacteriales|f__Coriobacteriaceae|g__Enorma	0	0	0	0	0	0	0	0	0	0	0	0	0.23328	0	0	0	0	0	0	0	0	0	0	0	0	0	0	0	0	0	0	0	0	0	0	0	0	0	0	0	0	0	0	0	0	0.00025	0	0	0
k__Bacteria|p__Actinobacteria|c__Coriobacteriia|o__Coriobacteriales|f__Coriobacteriaceae|g__Enorma|s__Enorma_massiliensis	0	0	0	0	0	0	0	0	0	0	0	0	0.23149	0	0	0	0	0	0	0	0	0	0	0	0	0	0	0	0	0	0	0	0	0	0	0	0	0	0	0	0	0	0	0	0	0	0	0	0
k__Bacteria|p__Actinobacteria|c__Coriobacteriia|o__Coriobacteriales|f__Coriobacteriaceae|g__Enorma|s__[Collinsella]_massiliensis	0	0	0	0	0	0	0	0	0	0	0	0	0.00179	0	0	0	0	0	0	0	0	0	0	0	0	0	0	0	0	0	0	0	0	0	0	0	0	0	0	0	0	0	0	0	0	0.00025	0	0	0
k__Bacteria|p__Actinobacteria|c__Coriobacteriia|o__Eggerthellales	0	0.04605	0.36912	0.17448	0.29341	0.3107	0.20498	0.24396	0.08251	0.09149	0.27418	0.05216	0.17866	0.01815	0.10903	0.01359	0.08402	0.06441	0.50798	0.28628	3.77046	0.20319	0.17142	0.04143	0.12027	0.06643	0.26983	0.04877	0.18185	0.17686	0.11356	0.57319	0.26123	0.19211	0.16353	0.21847	0.17082	0.30816	0.074	0.0798	0.03841	0.31257	0.28943	0.15999	0.19781	0.13017	0.3892	0.41417	1.49017
k__Bacteria|p__Actinobacteria|c__Coriobacteriia|o__Eggerthellales|f__Eggerthellaceae	0	0.04605	0.36912	0.17448	0.29341	0.3107	0.20498	0.24396	0.08251	0.09149	0.27418	0.05216	0.17866	0.01815	0.10903	0.01359	0.08402	0.06441	0.50798	0.28628	3.77046	0.20319	0.17142	0.04143	0.12027	0.06643	0.26983	0.04877	0.18185	0.17686	0.11356	0.57319	0.26123	0.19211	0.16353	0.21847	0.17082	0.30816	0.074	0.0798	0.03841	0.31257	0.28943	0.15999	0.19781	0.13017	0.3892	0.41417	1.49017
k__Bacteria|p__Actinobacteria|c__Coriobacteriia|o__Eggerthellales|f__Eggerthellaceae|g__Adlercreutzia	0	0	0.03607	0.0623	0.08659	0.17295	0	0	0.04154	0	0.11633	0	0	0	0	0.00193	0	0.02739	0.09265	0	2.38424	0.09098	0	0.0003	0.00445	0.03203	0.09788	0	0	0.0763	0	0	0.09379	0.07559	0.04954	0.07713	0.01599	0	0	0.03048	0	0.10829	0	0.00444	0	0.0643	0.184	0.19137	0
k__Bacteria|p__Actinobacteria|c__Coriobacteriia|o__Eggerthellales|f__Eggerthellaceae|g__Adlercreutzia|s__Adlercreutzia_equolifaciens	0	0	0.03607	0.0623	0.08659	0.17295	0	0	0.04154	0	0.11633	0	0	0	0	0.00193	0	0.02739	0.09265	0	2.38424	0.09098	0	0.0003	0.00445	0.03203	0.09788	0	0	0.0763	0	0	0.09379	0.07559	0.04954	0.07713	0.01599	0	0	0.03048	0	0.10829	0	0.00444	0	0.0643	0.184	0.19137	0
k__Bacteria|p__Actinobacteria|c__Coriobacteriia|o__Eggerthellales|f__Eggerthellaceae|g__Asaccharobacter	0	0	0.00753	0.01613	0.02712	0.04651	0	0	0.01306	0	0.07206	0	0	0	0	0	0	0.00825	0.03066	0	0.60949	0.02619	0	0	0.00098	0.01063	0.06443	0	0	0.01893	0	0	0.01807	0.02362	0.01391	0.02393	0.00268	0	0	0.00955	0	0.03296	0	0.0004	0	0.0214	0.05639	0.05897	0
k__Bacteria|p__Actinobacteria|c__Coriobacteriia|o__Eggerthellales|f__Eggerthellaceae|g__Asaccharobacter|s__Asaccharobacter_celatus	0	0	0.00753	0.01613	0.02712	0.04651	0	0	0.01306	0	0.07206	0	0	0	0	0	0	0.00825	0.03066	0	0.60949	0.02619	0	0	0.00098	0.01063	0.06443	0	0	0.01893	0	0	0.01807	0.02362	0.01391	0.02393	0.00268	0	0	0.00955	0	0.03296	0	0.0004	0	0.0214	0.05639	0.05897	0
k__Bacteria|p__Actinobacteria|c__Coriobacteriia|o__Eggerthellales|f__Eggerthellaceae|g__Eggerthella	0	0.03305	0.2623	0.05095	0.06388	0.03657	0.16464	0.20138	0.01684	0.06846	0.06452	0.03402	0.1528	0.01815	0.09321	0	0.04479	0.00295	0.35792	0.22757	0.66156	0.05034	0.15484	0.03959	0.08555	0.01786	0.06782	0.04506	0.15988	0.06322	0.07881	0.49013	0.09538	0.04358	0.05356	0.03648	0.10169	0.19716	0.06463	0.02693	0.03296	0.10394	0.22804	0.04572	0.13579	0.02543	0.10262	0.07223	1.35979
k__Bacteria|p__Actinobacteria|c__Coriobacteriia|o__Eggerthellales|f__Eggerthellaceae|g__Eggerthella|s__Eggerthella_lenta	0	0.03305	0.2623	0.05095	0.06388	0.03657	0.16464	0.20138	0.01684	0.06846	0.06452	0.03402	0.1528	0.01815	0.09321	0	0.04479	0.00295	0.35792	0.22757	0.66156	0.05034	0.15484	0.03959	0.08555	0.01786	0.06782	0.04506	0.15988	0.06322	0.07881	0.49013	0.09538	0.04358	0.05356	0.03648	0.10169	0.19716	0.06463	0.02693	0.03296	0.10394	0.22804	0.04572	0.13579	0.02543	0.10262	0.07223	1.35979
k__Bacteria|p__Actinobacteria|c__Coriobacteriia|o__Eggerthellales|f__Eggerthellaceae|g__Enterorhabdus	0	0	0	0	0	0.00028	0	0	0	0	0	0	0	0	0	0	0	0	0	0	0.00872	0.00036	0	0	0	0	0.0007	0	0	0	0	0	0.00011	0	0	0	0	0	0	0	0	0.00033	0	0	0	0	0	0.00041	0
k__Bacteria|p__Actinobacteria|c__Coriobacteriia|o__Eggerthellales|f__Eggerthellaceae|g__Enterorhabdus|s__Enterorhabdus_caecimuris	0	0	0	0	0	0.00028	0	0	0	0	0	0	0	0	0	0	0	0	0	0	0.00872	0.00036	0	0	0	0	0.0007	0	0	0	0	0	0.00011	0	0	0	0	0	0	0	0	0.00033	0	0	0	0	0	0.00041	0
k__Bacteria|p__Actinobacteria|c__Coriobacteriia|o__Eggerthellales|f__Eggerthellaceae|g__Gordonibacter	0	0.013	0.06321	0.0451	0.11583	0.0544	0.04034	0.04258	0.01107	0.02303	0.02126	0.01814	0.02586	0	0.01581	0	0.03923	0.02582	0.02675	0.05871	0.10646	0.03532	0.01659	0.00153	0.02928	0.0059	0.03899	0.00371	0.02196	0.01842	0.03475	0.08306	0.05388	0.04932	0.04652	0.08093	0.05045	0.111	0.00938	0.01284	0.00544	0.06704	0.06138	0.10942	0.06202	0.01904	0.04619	0.09119	0.12972
k__Bacteria|p__Actinobacteria|c__Coriobacteriia|o__Eggerthellales|f__Eggerthellaceae|g__Gordonibacter|s__Gordonibacter_pamelaeae	0	0.013	0.06321	0.0451	0.11583	0.0544	0.04034	0.04258	0.01107	0.02303	0.02126	0.01814	0.02586	0	0.01581	0	0.03923	0.02582	0.02675	0.05871	0.10646	0.03532	0.01659	0.00153	0.02928	0.0059	0.03899	0.00371	0.02196	0.01842	0.03475	0.08306	0.05388	0.04932	0.04652	0.08093	0.05045	0.111	0.00938	0.01284	0.00544	0.06704	0.06138	0.10942	0.06202	0.01904	0.04619	0.09119	0.12972
k__Bacteria|p__Actinobacteria|c__Coriobacteriia|o__Eggerthellales|f__Eggerthellaceae|g__Slackia	0	0	0	0	0	0	0	0	0	0	0	0	0	0	0	0.01166	0	0	0	0	0	0	0	0	0	0	0	0	0	0	0	0	0	0	0	0	0	0	0	0	0	0	0	0	0	0	0	0	0.00066
k__Bacteria|p__Actinobacteria|c__Coriobacteriia|o__Eggerthellales|f__Eggerthellaceae|g__Slackia|s__Slackia_exigua	0	0	0	0	0	0	0	0	0	0	0	0	0	0	0	0	0	0	0	0	0	0	0	0	0	0	0	0	0	0	0	0	0	0	0	0	0	0	0	0	0	0	0	0	0	0	0	0	0.00066
k__Bacteria|p__Actinobacteria|c__Coriobacteriia|o__Eggerthellales|f__Eggerthellaceae|g__Slackia|s__Slackia_isoflavoniconvertens	0	0	0	0	0	0	0	0	0	0	0	0	0	0	0	0.01166	0	0	0	0	0	0	0	0	0	0	0	0	0	0	0	0	0	0	0	0	0	0	0	0	0	0	0	0	0	0	0	0	0
k__Bacteria|p__Bacteroidetes	3.0792	31.2268	32.5341	28.8916	8.26163	22.3822	29.0457	54.9154	55.3558	36.1681	20.5745	41.3905	16.8789	45.3471	50.4341	33.6039	12.7102	37.3908	16.5061	7.85116	15.0971	34.2186	6.91669	11.0235	32.2385	29.1164	13.3666	44.3309	20.4078	50.8193	50.1793	38.4799	40.5613	43.9157	42.9793	39.0151	39.5157	40.471	19.3635	37.2254	5.6549	8.68069	23.1202	60.6936	22.0822	7.99792	49.7365	36.602	27.808
k__Bacteria|p__Bacteroidetes|c__Bacteroidetes_unclassified	0	0	0	0	0	0	0	0	0	0	0	0	0	0	0	0	0	0	0	0	0	0	0	0	0	0	0	0	0	0	0	0	0	0	0	0	0	0.00062	0	0	0	0	0	0	0	0	0	0	0
k__Bacteria|p__Bacteroidetes|c__Bacteroidetes_unclassified|o__Bacteroidetes_unclassified	0	0	0	0	0	0	0	0	0	0	0	0	0	0	0	0	0	0	0	0	0	0	0	0	0	0	0	0	0	0	0	0	0	0	0	0	0	0.00062	0	0	0	0	0	0	0	0	0	0	0
k__Bacteria|p__Bacteroidetes|c__Bacteroidetes_unclassified|o__Bacteroidetes_unclassified|f__Bacteroidetes_unclassified	0	0	0	0	0	0	0	0	0	0	0	0	0	0	0	0	0	0	0	0	0	0	0	0	0	0	0	0	0	0	0	0	0	0	0	0	0	0.00062	0	0	0	0	0	0	0	0	0	0	0
k__Bacteria|p__Bacteroidetes|c__Bacteroidetes_unclassified|o__Bacteroidetes_unclassified|f__Bacteroidetes_unclassified|g__Bacteroidetes_unclassified	0	0	0	0	0	0	0	0	0	0	0	0	0	0	0	0	0	0	0	0	0	0	0	0	0	0	0	0	0	0	0	0	0	0	0	0	0	0.00062	0	0	0	0	0	0	0	0	0	0	0
k__Bacteria|p__Bacteroidetes|c__Bacteroidetes_unclassified|o__Bacteroidetes_unclassified|f__Bacteroidetes_unclassified|g__Bacteroidetes_unclassified|s__Bacteroidetes_oral_taxon_274	0	0	0	0	0	0	0	0	0	0	0	0	0	0	0	0	0	0	0	0	0	0	0	0	0	0	0	0	0	0	0	0	0	0	0	0	0	0.00062	0	0	0	0	0	0	0	0	0	0	0
k__Bacteria|p__Bacteroidetes|c__Bacteroidia	3.0792	31.2268	32.5341	28.8916	8.25955	22.3822	29.0457	54.9154	55.3558	36.1681	20.5745	41.3905	16.8789	45.3471	50.4341	33.6039	12.7102	37.3908	16.5061	7.85116	15.0971	34.2186	6.91669	11.0235	32.2385	29.1164	13.3666	44.3309	20.4078	50.8193	50.1793	38.4799	40.5613	43.9157	42.9793	39.0151	39.5157	40.4704	19.3635	37.2254	5.6549	8.68069	23.1202	60.6936	22.0822	7.99792	49.7365	36.602	27.808
k__Bacteria|p__Bacteroidetes|c__Bacteroidia|o__Bacteroidales	3.0792	31.2268	32.5341	28.8916	8.25955	22.3822	29.0457	54.9154	55.3558	36.1681	20.5745	41.3905	16.8789	45.3471	50.4341	33.6039	12.7102	37.3908	16.5061	7.85116	15.0971	34.2186	6.91669	11.0235	32.2385	29.1164	13.3666	44.3309	20.4078	50.8193	50.1793	38.4799	40.5613	43.9157	42.9793	39.0151	39.5157	40.4704	19.3635	37.2254	5.6549	8.68069	23.1202	60.6936	22.0822	7.99792	49.7365	36.602	27.808
k__Bacteria|p__Bacteroidetes|c__Bacteroidia|o__Bacteroidales|f__Bacteroidaceae	3.0792	29.3008	29.9726	19.0754	1.26164	19.3866	29.0457	50.4515	43.5471	28.6303	17.6113	37.1598	9.8752	44.33	40.6658	19.2448	7.59825	25.9774	14.6127	6.12122	14.4251	16.633	6.91669	9.89658	28.2861	23.1128	9.62416	41.9107	19.9792	42.6893	37.8353	28.1024	26.8937	32.3858	7.53481	29.9901	37.2765	16.1582	16.7277	34.1867	4.89042	7.71937	23.1202	40.0687	21.1456	6.15258	38.8602	25.6659	26.1123
k__Bacteria|p__Bacteroidetes|c__Bacteroidia|o__Bacteroidales|f__Bacteroidaceae|g__Bacteroides	3.0792	29.3008	29.9726	19.0754	1.26164	19.3866	29.0457	50.4515	43.5471	28.6303	17.6113	37.1598	9.8752	44.33	40.6658	19.2448	7.59825	25.9774	14.6127	6.12122	14.4251	16.633	6.91669	9.89658	28.2861	23.1128	9.62416	41.9107	19.9792	42.6893	37.8353	28.1024	26.8937	32.3858	7.53481	29.9901	37.2765	16.1582	16.7277	34.1867	4.89042	7.71937	23.1202	40.0687	21.1456	6.15258	38.8602	25.6659	26.1123
k__Bacteria|p__Bacteroidetes|c__Bacteroidia|o__Bacteroidales|f__Bacteroidaceae|g__Bacteroides|s__Bacteroides_caccae	0	0	0	0.76055	1.18678	1.32945	0	0	1.70489	0	0.1845	2.00732	0.29966	0	0	0	1.15293	0.76013	9.55559	0	0	1.68186	0	0.37915	0	0.35855	0	0	0	0	1.27244	0.34142	1.88872	1.23575	0.71092	0.49876	0	0	0	0	0	0	0	5.2717	0	0	0	0	3.13999
k__Bacteria|p__Bacteroidetes|c__Bacteroidia|o__Bacteroidales|f__Bacteroidaceae|g__Bacteroides|s__Bacteroides_cellulosilyticus	0	0	1.34861	0.43758	0	0.00271	0	0	0	0.47306	0	0.0046	0	0.06065	0	0	0	0.12187	0.49908	0	0	0.05476	0	0	0	0.01294	0	0	0	0	0.13088	0	0.82802	0	0	0	0	0	0	0	0	0	5.51615	0	0.00284	0	0	0.11914	0
k__Bacteria|p__Bacteroidetes|c__Bacteroidia|o__Bacteroidales|f__Bacteroidaceae|g__Bacteroides|s__Bacteroides_clarus	0	0	0	0	0	0	0	0	0	0	0.07536	0	0	0	0	0	0	0.90994	0	0	0	0	0	0	0	0	0	0	0	0	0	0	0	0	0	0	0	0	0	0	0	0	0	0	0	0	0	0.56914	0
k__Bacteria|p__Bacteroidetes|c__Bacteroidia|o__Bacteroidales|f__Bacteroidaceae|g__Bacteroides|s__Bacteroides_coprocola	0	0	0	0	0	0	0	0	0	0	0	0	0	0	0	0	0	0	0	0	0	0	0	0	0	0	0	0	0	0	0	0	0	1.03545	1.11753	0	0	0	0	0	0	0	0	0	0	0	0	0	1.96129
k__Bacteria|p__Bacteroidetes|c__Bacteroidia|o__Bacteroidales|f__Bacteroidaceae|g__Bacteroides|s__Bacteroides_coprophilus	0	0	0	0	0	0	0	0	0	0	0	0	0	0	0	0	0	0	0	0	0	0	0	0	0	0	0	0	0	0	0	0	0	0	0	0	0	0	0	0	0	0	0	0	0	0	0	0	0
k__Bacteria|p__Bacteroidetes|c__Bacteroidia|o__Bacteroidales|f__Bacteroidaceae|g__Bacteroides|s__Bacteroides_dorei	0	17.4705	0	0	0	0	0	32.6989	9.77125	7.58378	0	0	8.05753	0	0	0.21299	0	4.01358	0	0	0	0	0	0.85732	7.65123	0	0	1.32877	0	24.7181	0.09377	0.52156	0	0	0.2476	17.1167	0	0	1.50653	8.05832	0	0	0	0	0	0.00056	0	7.43626	0
k__Bacteria|p__Bacteroidetes|c__Bacteroidia|o__Bacteroidales|f__Bacteroidaceae|g__Bacteroides|s__Bacteroides_eggerthii	0	0	0	0	0	0.34514	0	0	0	0	0	0	0	0	0	0.11874	2.43327	2.13208	0	0	0	0	0	0	0	0	0	0	0	0	0	0	0	0	0	0	0	0	0	0	0	0	0	0	0	0.40604	0	0	0
k__Bacteria|p__Bacteroidetes|c__Bacteroidia|o__Bacteroidales|f__Bacteroidaceae|g__Bacteroides|s__Bacteroides_faecichinchillae	0	0	0	0	0	0	0	0	0	0	0	0	0	0	0	0	0	0	0	0	0	0	0	0	0	0	0	0	0	0	0	0	0	0	0	0	0	0	0	0	0	0	0	0	0	0	0	0	0
k__Bacteria|p__Bacteroidetes|c__Bacteroidia|o__Bacteroidales|f__Bacteroidaceae|g__Bacteroides|s__Bacteroides_faecis	0	0	0	0	0	0	0	0	0	0.37168	0	0.18265	0	0	0	0	0	0	0	0.83282	0	0	0	0	0	0	0	0	0	2.43278	0	0	0	0	0	0	0	0	0	0	0	0	0	0	0	0	0	0	0
k__Bacteria|p__Bacteroidetes|c__Bacteroidia|o__Bacteroidales|f__Bacteroidaceae|g__Bacteroides|s__Bacteroides_faecis_CAG_32	0	0	0	0	0	0	0	0	0	0	0	0.02052	0	0	0	0	0	0	0	0	0	0	0	0	0	0	0	0	0	0	0	0	0	0	0	0	0	0	0	0	0	0	0	0	0	0	0	0	0
k__Bacteria|p__Bacteroidetes|c__Bacteroidia|o__Bacteroidales|f__Bacteroidaceae|g__Bacteroides|s__Bacteroides_finegoldii	0	0	0	0	0	0	0	0	0	0	1.42107	0	0	0	0	0	0.05906	0.10894	0	0	0	0	0	0	0	0.15036	0	0.36959	0	0	0	0	0	0	0	0	0	0.27385	0	0.4389	0	0	0	0	0	0	0	0.02352	0
k__Bacteria|p__Bacteroidetes|c__Bacteroidia|o__Bacteroidales|f__Bacteroidaceae|g__Bacteroides|s__Bacteroides_fragilis	3.0792	0.57959	2.95857	0.17277	0.00945	0.00393	0.20412	7.48538	4.80077	0.12223	0.02486	1.35352	0.6203	7.89511	1.03946	0.01287	0.00781	0	3.29517	2.47064	0.85395	0	0	0.74057	2.2609	0.14612	0.01628	0	1.9015	2.18058	0.25124	0	0	2.44713	0	0.02401	1.02482	0.7325	12.3433	0.54646	0.00478	0.00536	0	6.90866	0.08217	0.84534	1.30763	7.20861	0
k__Bacteria|p__Bacteroidetes|c__Bacteroidia|o__Bacteroidales|f__Bacteroidaceae|g__Bacteroides|s__Bacteroides_galacturonicus	0	0	0.03045	0	0	0	0	0	0	0.34249	0	0	0	0	0	0.03088	0	0	0	0	0	0	0	0.69302	0	0	0	0	0	0.01571	0	0	0	0	0	0	0	0	0	0	0	0	0	0	0	0	0	0	0
k__Bacteria|p__Bacteroidetes|c__Bacteroidia|o__Bacteroidales|f__Bacteroidaceae|g__Bacteroides|s__Bacteroides_graminisolvens	0	0	0	0	0	0	0	0	0	0	0	0	0	0	0	0	0	0	0	0	0	0	0	0	0	0	0	0	0	0	0	0	0	0	0	0	0	0	0	0	0	0	0	0	0	0	0	0	0
k__Bacteria|p__Bacteroidetes|c__Bacteroidia|o__Bacteroidales|f__Bacteroidaceae|g__Bacteroides|s__Bacteroides_intestinalis	0	0	0	0.03158	0	0	0	0	0	2.73158	0	0	0	0	0	0	0	0.0741	0	0	0	0.29576	0	0	0	0	0	0	0	0	0	0	0	0	0	0	0	0	0	0	0	0	0	0	0	0.04814	14.5382	0	0
k__Bacteria|p__Bacteroidetes|c__Bacteroidia|o__Bacteroidales|f__Bacteroidaceae|g__Bacteroides|s__Bacteroides_massiliensis	0	0	0	0.38793	0	0	0	0	0	0	0	0	0	0	0	0	0	0	0	0	0	0	0	0	0	0	0	0.67248	0	0	0	0	0	0	0.00701	0	0	0	0	0	0	0	0	0	0	0	0	0	0
k__Bacteria|p__Bacteroidetes|c__Bacteroidia|o__Bacteroidales|f__Bacteroidaceae|g__Bacteroides|s__Bacteroides_nordii	0	0	0.02631	0	0.06541	0.01567	0	2.82249	0	0.03425	0	0.01142	0.00306	0	0	0	0	0	0	0.00219	0	0.09523	0	0	0	0	0.00168	0	0	0	0.07285	0.00334	0	0	0.0065	0	0	0	0	0	0	0	0	0	0	0	0	0.00177	0
k__Bacteria|p__Bacteroidetes|c__Bacteroidia|o__Bacteroidales|f__Bacteroidaceae|g__Bacteroides|s__Bacteroides_ovatus	0	4.66675	0	0.63379	0	0.27645	0	0	1.65896	1.11393	0.29665	0.52997	0	0.08351	1.37648	0.00231	0	3.69326	0	0.48389	0.21533	1.84837	0	0.72978	0	0.36151	1.00198	0	0	0.40943	0.12729	1.37445	0.06541	2.96083	1.04287	2.06679	0	0.75834	0	0.76306	0.27689	0.70887	0.48243	0	0.51266	0.67751	0	2.21242	0
k__Bacteria|p__Bacteroidetes|c__Bacteroidia|o__Bacteroidales|f__Bacteroidaceae|g__Bacteroides|s__Bacteroides_plebeius	0	0	0	0	0	0.00328	20.846	0	0	0	3.72974	0	0	21.9578	0	15.8218	0	0	0	0	0	0	0	0	0	0	0	0	0	0	0	0	0	0	0.0172	0	0	0	0	0	0	0	0	27.8883	0	0	0	0	0
k__Bacteria|p__Bacteroidetes|c__Bacteroidia|o__Bacteroidales|f__Bacteroidaceae|g__Bacteroides|s__Bacteroides_salyersiae	0	0	0	0	0	0	0	0	0	0	0	0	0	0.75818	0	0	0	0.21721	0	0	0	0	0	0	0	0	0	0	0	0	0	0	0.76999	0.15839	0.18355	0	0.77902	0	0	0	0	0	0	0	0	0	0.45267	0	0
k__Bacteria|p__Bacteroidetes|c__Bacteroidia|o__Bacteroidales|f__Bacteroidaceae|g__Bacteroides|s__Bacteroides_sp_43_108	0	0	0	0	0	0	0	0	0	0	0	0	0	0	0	0	0	0	0	0	0	0	0	0	0	0	0	0	0	0	0	0	0	0	0	0	0	0	0	0	0	0	0	0	0	0	0	0	0
k__Bacteria|p__Bacteroidetes|c__Bacteroidia|o__Bacteroidales|f__Bacteroidaceae|g__Bacteroides|s__Bacteroides_sp_D2	0	0	0	0	0	0	0	0	0	0	0	0	0	0	0	0	0	0	0	0	0	0	0	0	0	0	0	0	0	0	0	0	0.00335	0	0	0	0	0	0	0	0	0	0.29044	0	0	0	0	0	0
k__Bacteria|p__Bacteroidetes|c__Bacteroidia|o__Bacteroidales|f__Bacteroidaceae|g__Bacteroides|s__Bacteroides_stercoris	0	0	0	0	0	0	0	0	0	0	0.19553	0	0	0	19.9066	0.59805	0	0	0	0	2.36544	0	0	0.86125	0	5.57997	0.76623	4.81166	0	0	17.8267	0	1.76949	0	0.2364	0	0	0.47496	0	0.83702	0	0	0	0	0	0	0	0	0
k__Bacteria|p__Bacteroidetes|c__Bacteroidia|o__Bacteroidales|f__Bacteroidaceae|g__Bacteroides|s__Bacteroides_thetaiotaomicron	0	0	2.96484	0.27015	0	0	0	7.44474	0.9928	0.5897	0.2942	0.26604	0.14715	2.92258	1.53192	0.02389	0	0.94258	0	0.00951	0.5854	0.50455	0	0.09014	0.75541	0.45329	0.82112	4.02518	1.98352	0	0.46952	0.31528	3.86952	0	0.4324	1.75908	0	0.7632	0.125	0.50672	0.41267	0	16.8312	0	0.86885	0	0	0.33976	3.99799
k__Bacteria|p__Bacteroidetes|c__Bacteroidia|o__Bacteroidales|f__Bacteroidaceae|g__Bacteroides|s__Bacteroides_uniformis	0	6.584	22.6438	10.3566	0	12.5215	0	0	9.65286	7.53671	4.24899	7.8777	0.40888	0.71985	3.79994	1.51769	0	8.66046	1.26283	2.28616	3.45236	7.41549	0	0.38749	14.0929	4.94831	5.47415	9.40405	7.01877	12.9327	7.5811	20.0289	11.0024	7.45205	2.65927	8.52402	8.79409	0	0.91764	6.64308	0	5.02595	0	0	6.85881	1.48509	5.02731	7.65811	2.55508
k__Bacteria|p__Bacteroidetes|c__Bacteroidia|o__Bacteroidales|f__Bacteroidaceae|g__Bacteroides|s__Bacteroides_vulgatus	0	0	0	4.68121	0	3.67775	0	0	14.9656	7.1587	6.43227	24.3748	0	9.93229	12.7015	0.77367	3.05748	4.3088	0	0	6.95261	4.73701	6.91669	4.88349	3.52569	11.1018	1.54272	21.2935	9.07541	0	9.39042	5.39195	5.85189	17.0792	0.82875	0.0007	26.6786	13.1553	0	16.3932	4.19608	1.97918	0	0	11.1019	2.68989	16.8057	0	14.458
k__Bacteria|p__Bacteroidetes|c__Bacteroidia|o__Bacteroidales|f__Bacteroidaceae|g__Bacteroides|s__Bacteroides_xylanisolvens	0	0	0	1.3432	0	1.21075	7.99556	0	0	0.57221	0.70817	0.53125	0.33862	0	0.30989	0.13185	0.8877	0.03441	0	0.03602	0	0	0	0.27436	0	0	0	0.00549	0	0	0.61906	0.12555	0.84493	0.01691	0.0448	0	0	0	1.8353	0	0	0	0	0	1.71832	0	0.72874	0.09717	0
k__Bacteria|p__Bacteroidetes|c__Bacteroidia|o__Bacteroidales|f__Bacteroidales_unclassified	0	0	0	0	0	0	0	0	0	0	0	0	0	0	0	0	0	0	0	0	0	0	0	0	0	0	0	0	0	0	0	0	0	0	0	0	0	0	0	0	0	0	0	0	0	0	0	0	0
k__Bacteria|p__Bacteroidetes|c__Bacteroidia|o__Bacteroidales|f__Bacteroidales_unclassified|g__Bacteroidales_unclassified	0	0	0	0	0	0	0	0	0	0	0	0	0	0	0	0	0	0	0	0	0	0	0	0	0	0	0	0	0	0	0	0	0	0	0	0	0	0	0	0	0	0	0	0	0	0	0	0	0
k__Bacteria|p__Bacteroidetes|c__Bacteroidia|o__Bacteroidales|f__Bacteroidales_unclassified|g__Bacteroidales_unclassified|s__Bacteroidales_bacterium_KA00251	0	0	0	0	0	0	0	0	0	0	0	0	0	0	0	0	0	0	0	0	0	0	0	0	0	0	0	0	0	0	0	0	0	0	0	0	0	0	0	0	0	0	0	0	0	0	0	0	0
k__Bacteria|p__Bacteroidetes|c__Bacteroidia|o__Bacteroidales|f__Barnesiellaceae	0	0	0	0	0	0	0	0	0.28311	0.16257	0	0.17359	0	0	0	0	0	2.25982	0	0	0	0	0	0	0	0.43594	0	0	0.42863	0	0	0	1.78966	0	3.58978	1.72162	0	0	0.00066	0.42447	0	0	0	0	0	0	0	1.55869	0
k__Bacteria|p__Bacteroidetes|c__Bacteroidia|o__Bacteroidales|f__Barnesiellaceae|g__Barnesiella	0	0	0	0	0	0	0	0	0	0	0	0.12839	0	0	0	0	0	2.1643	0	0	0	0	0	0	0	0.40073	0	0	0.42863	0	0	0	1.78966	0	3.56274	1.72162	0	0	0	0.42447	0	0	0	0	0	0	0	1.1439	0
k__Bacteria|p__Bacteroidetes|c__Bacteroidia|o__Bacteroidales|f__Barnesiellaceae|g__Barnesiella|s__Barnesiella_intestinihominis	0	0	0	0	0	0	0	0	0	0	0	0.12839	0	0	0	0	0	2.1643	0	0	0	0	0	0	0	0.40073	0	0	0.42863	0	0	0	1.78966	0	3.56274	1.72162	0	0	0	0.42447	0	0	0	0	0	0	0	1.1439	0
k__Bacteria|p__Bacteroidetes|c__Bacteroidia|o__Bacteroidales|f__Barnesiellaceae|g__Barnesiella|s__Barnesiella_sp_An22	0	0	0	0	0	0	0	0	0	0	0	0	0	0	0	0	0	0	0	0	0	0	0	0	0	0	0	0	0	0	0	0	0	0	0	0	0	0	0	0	0	0	0	0	0	0	0	0	0
k__Bacteria|p__Bacteroidetes|c__Bacteroidia|o__Bacteroidales|f__Barnesiellaceae|g__Coprobacter	0	0	0	0	0	0	0	0	0.28311	0.16257	0	0.0452	0	0	0	0	0	0.09552	0	0	0	0	0	0	0	0.03521	0	0	0	0	0	0	0	0	0.02704	0	0	0	0.00066	0	0	0	0	0	0	0	0	0.4148	0
k__Bacteria|p__Bacteroidetes|c__Bacteroidia|o__Bacteroidales|f__Barnesiellaceae|g__Coprobacter|s__Coprobacter_fastidiosus	0	0	0	0	0	0	0	0	0.28311	0.16257	0	0	0	0	0	0	0	0	0	0	0	0	0	0	0	0.00263	0	0	0	0	0	0	0	0	0.02704	0	0	0	0.00066	0	0	0	0	0	0	0	0	0.4148	0
k__Bacteria|p__Bacteroidetes|c__Bacteroidia|o__Bacteroidales|f__Barnesiellaceae|g__Coprobacter|s__Coprobacter_secundus	0	0	0	0	0	0	0	0	0	0	0	0.0452	0	0	0	0	0	0.09552	0	0	0	0	0	0	0	0.03259	0	0	0	0	0	0	0	0	0	0	0	0	0	0	0	0	0	0	0	0	0	0	0
k__Bacteria|p__Bacteroidetes|c__Bacteroidia|o__Bacteroidales|f__Odoribacteraceae	0	0.45463	0	0.02637	0	0.3123	0	0	0.9829	0	0.25641	0.79959	0	0.00665	0.46221	0.06145	0	0.47685	0	0.03754	0	0.65328	0	0.23555	0.50534	0.44377	0	0	0	0	0.80029	0	1.75237	0.52781	1.72053	0.05232	0	0	0.00442	0.21151	0	0	0	0	0	0	0.73444	0.45046	0
k__Bacteria|p__Bacteroidetes|c__Bacteroidia|o__Bacteroidales|f__Odoribacteraceae|g__Butyricimonas	0	0	0	0.02637	0	0	0	0	0	0	0	0	0	0.00665	0	0.06145	0	0.03396	0	0	0	0.65328	0	0	0	0	0	0	0	0	0	0	0.58105	0	0	0	0	0	0	0	0	0	0	0	0	0	0	0.1011	0
k__Bacteria|p__Bacteroidetes|c__Bacteroidia|o__Bacteroidales|f__Odoribacteraceae|g__Butyricimonas|s__Butyricimonas_synergistica	0	0	0	0.01608	0	0	0	0	0	0	0	0	0	0	0	0	0	0	0	0	0	0	0	0	0	0	0	0	0	0	0	0	0	0	0	0	0	0	0	0	0	0	0	0	0	0	0	0	0
k__Bacteria|p__Bacteroidetes|c__Bacteroidia|o__Bacteroidales|f__Odoribacteraceae|g__Butyricimonas|s__Butyricimonas_virosa	0	0	0	0.01029	0	0	0	0	0	0	0	0	0	0.00665	0	0.06145	0	0.03396	0	0	0	0.65328	0	0	0	0	0	0	0	0	0	0	0.58105	0	0	0	0	0	0	0	0	0	0	0	0	0	0	0.1011	0
k__Bacteria|p__Bacteroidetes|c__Bacteroidia|o__Bacteroidales|f__Odoribacteraceae|g__Odoribacter	0	0.45463	0	0	0	0.3123	0	0	0.9829	0	0.25641	0.79959	0	0	0.46221	0	0	0.44289	0	0.03754	0	0	0	0.23555	0.50534	0.44377	0	0	0	0	0.80029	0	1.17132	0.52781	1.72053	0.05232	0	0	0.00442	0.21151	0	0	0	0	0	0	0.73444	0.34936	0
k__Bacteria|p__Bacteroidetes|c__Bacteroidia|o__Bacteroidales|f__Odoribacteraceae|g__Odoribacter|s__Odoribacter_splanchnicus	0	0.45463	0	0	0	0.3123	0	0	0.9829	0	0.25641	0.79959	0	0	0.46221	0	0	0.44289	0	0.03754	0	0	0	0.23555	0.50534	0.44377	0	0	0	0	0.80029	0	1.17132	0.52781	1.72053	0.05232	0	0	0.00442	0.21151	0	0	0	0	0	0	0.73444	0.34936	0
k__Bacteria|p__Bacteroidetes|c__Bacteroidia|o__Bacteroidales|f__Porphyromonadaceae	0	0	0	0	0	0	0	0	0.00051	0	0	0	0	0	0.24297	0	0	0	0.00911	0	0	0	0	0	0	0	0	0	0	0	0	0	0	0	0	0	0	0	0.08946	0	0	0	0	0	0.00742	0	0	0.00394	0
k__Bacteria|p__Bacteroidetes|c__Bacteroidia|o__Bacteroidales|f__Porphyromonadaceae|g__Porphyromonas	0	0	0	0	0	0	0	0	0.00051	0	0	0	0	0	0.24297	0	0	0	0.00911	0	0	0	0	0	0	0	0	0	0	0	0	0	0	0	0	0	0	0	0.08946	0	0	0	0	0	0.00742	0	0	0.00394	0
k__Bacteria|p__Bacteroidetes|c__Bacteroidia|o__Bacteroidales|f__Porphyromonadaceae|g__Porphyromonas|s__Porphyromonas_asaccharolytica	0	0	0	0	0	0	0	0	0.00051	0	0	0	0	0	0.00079	0	0	0	0	0	0	0	0	0	0	0	0	0	0	0	0	0	0	0	0	0	0	0	0.00288	0	0	0	0	0	0	0	0	0.00068	0
k__Bacteria|p__Bacteroidetes|c__Bacteroidia|o__Bacteroidales|f__Porphyromonadaceae|g__Porphyromonas|s__Porphyromonas_endodontalis	0	0	0	0	0	0	0	0	0	0	0	0	0	0	0	0	0	0	0	0	0	0	0	0	0	0	0	0	0	0	0	0	0	0	0	0	0	0	0	0	0	0	0	0	0	0	0	0	0
k__Bacteria|p__Bacteroidetes|c__Bacteroidia|o__Bacteroidales|f__Porphyromonadaceae|g__Porphyromonas|s__Porphyromonas_gingivalis	0	0	0	0	0	0	0	0	0	0	0	0	0	0	0	0	0	0	0	0	0	0	0	0	0	0	0	0	0	0	0	0	0	0	0	0	0	0	0	0	0	0	0	0	0	0	0	0	0
k__Bacteria|p__Bacteroidetes|c__Bacteroidia|o__Bacteroidales|f__Porphyromonadaceae|g__Porphyromonas|s__Porphyromonas_sp_HMSC065F10	0	0	0	0	0	0	0	0	0	0	0	0	0	0	0.23762	0	0	0	0.00911	0	0	0	0	0	0	0	0	0	0	0	0	0	0	0	0	0	0	0	0.08658	0	0	0	0	0	0.00742	0	0	0.00326	0
k__Bacteria|p__Bacteroidetes|c__Bacteroidia|o__Bacteroidales|f__Porphyromonadaceae|g__Porphyromonas|s__Porphyromonas_uenonis	0	0	0	0	0	0	0	0	0	0	0	0	0	0	0.00456	0	0	0	0	0	0	0	0	0	0	0	0	0	0	0	0	0	0	0	0	0	0	0	0	0	0	0	0	0	0	0	0	0	0
k__Bacteria|p__Bacteroidetes|c__Bacteroidia|o__Bacteroidales|f__Prevotellaceae	0	0	0	0	0	0.22935	0	0	0.23971	0	0	0	0	0	0.15293	12.8932	1.2095	0.98504	1.88434	0	0	0.0065	0	0.03279	0	0.29714	0	0.64034	0	0	0.20185	0	0	0.37905	4.76883	0	0	15.277	0.52613	0	0	0	0	0	0.00085	0	0	0.06947	0
k__Bacteria|p__Bacteroidetes|c__Bacteroidia|o__Bacteroidales|f__Prevotellaceae|g__Alloprevotella	0	0	0	0	0	0	0	0	0.00567	0	0	0	0	0	0	0	0	0	0	0	0	0	0	0.03175	0	0	0	0	0	0	0	0	0	0	0	0	0	0	0	0	0	0	0	0	0	0	0	0	0
k__Bacteria|p__Bacteroidetes|c__Bacteroidia|o__Bacteroidales|f__Prevotellaceae|g__Alloprevotella|s__Alloprevotella_tannerae	0	0	0	0	0	0	0	0	0.00567	0	0	0	0	0	0	0	0	0	0	0	0	0	0	0.03175	0	0	0	0	0	0	0	0	0	0	0	0	0	0	0	0	0	0	0	0	0	0	0	0	0
k__Bacteria|p__Bacteroidetes|c__Bacteroidia|o__Bacteroidales|f__Prevotellaceae|g__Paraprevotella	0	0	0	0	0	0	0	0	0	0	0	0	0	0	0	0	0	0.98463	0	0	0	0	0	0	0	0.29714	0	0.64034	0	0	0.12891	0	0	0.37905	0.04393	0	0	0	0	0	0	0	0	0	0	0	0	0	0
k__Bacteria|p__Bacteroidetes|c__Bacteroidia|o__Bacteroidales|f__Prevotellaceae|g__Paraprevotella|s__Paraprevotella_clara	0	0	0	0	0	0	0	0	0	0	0	0	0	0	0	0	0	0	0	0	0	0	0	0	0	0.07901	0	0.22307	0	0	0.00586	0	0	0.13707	0.00679	0	0	0	0	0	0	0	0	0	0	0	0	0	0
k__Bacteria|p__Bacteroidetes|c__Bacteroidia|o__Bacteroidales|f__Prevotellaceae|g__Paraprevotella|s__Paraprevotella_xylaniphila	0	0	0	0	0	0	0	0	0	0	0	0	0	0	0	0	0	0.98463	0	0	0	0	0	0	0	0.21813	0	0.41727	0	0	0.12305	0	0	0.24198	0.03713	0	0	0	0	0	0	0	0	0	0	0	0	0	0
k__Bacteria|p__Bacteroidetes|c__Bacteroidia|o__Bacteroidales|f__Prevotellaceae|g__Prevotella	0	0	0	0	0	0.22935	0	0	0.23403	0	0	0	0	0	0.15293	12.8932	1.2095	0.00041	1.88434	0	0	0.0065	0	0.00103	0	0	0	0	0	0	0.07293	0	0	0	4.7249	0	0	15.277	0.52613	0	0	0	0	0	0.00085	0	0	0.06947	0
k__Bacteria|p__Bacteroidetes|c__Bacteroidia|o__Bacteroidales|f__Prevotellaceae|g__Prevotella|s__Prevotella_bivia	0	0	0	0	0	0	0	0	0	0	0	0	0	0	0.04602	0	0	0	0	0	0	0	0	0	0	0	0	0	0	0	0	0	0	0	0	0	0	0	0.48353	0	0	0	0	0	0	0	0	0	0
k__Bacteria|p__Bacteroidetes|c__Bacteroidia|o__Bacteroidales|f__Prevotellaceae|g__Prevotella|s__Prevotella_buccae	0	0	0	0	0	0	0	0	0.23403	0	0	0	0	0	0	0	0	0	0	0	0	0	0	0	0	0	0	0	0	0	0	0	0	0	0	0	0	0	0	0	0	0	0	0	0	0	0	0	0
k__Bacteria|p__Bacteroidetes|c__Bacteroidia|o__Bacteroidales|f__Prevotellaceae|g__Prevotella|s__Prevotella_buccalis	0	0	0	0	0	0	0	0	0	0	0	0	0	0	0.02063	0	0	0	0	0	0	0.0065	0	0	0	0	0	0	0	0	0	0	0	0	0	0	0	0	0.04261	0	0	0	0	0	0.00085	0	0	0.05572	0
k__Bacteria|p__Bacteroidetes|c__Bacteroidia|o__Bacteroidales|f__Prevotellaceae|g__Prevotella|s__Prevotella_colorans	0	0	0	0	0	0	0	0	0	0	0	0	0	0	0	0	0	0	0	0	0	0	0	0	0	0	0	0	0	0	0	0	0	0	0	0	0	0	0	0	0	0	0	0	0	0	0	0	0
k__Bacteria|p__Bacteroidetes|c__Bacteroidia|o__Bacteroidales|f__Prevotellaceae|g__Prevotella|s__Prevotella_copri	0	0	0	0	0	0	0	0	0	0	0	0	0	0	0	0	0	0	1.86839	0	0	0	0	0	0	0	0	0	0	0	0	0	0	0	4.67085	0	0	15.277	0	0	0	0	0	0	0	0	0	0	0
k__Bacteria|p__Bacteroidetes|c__Bacteroidia|o__Bacteroidales|f__Prevotellaceae|g__Prevotella|s__Prevotella_corporis	0	0	0	0	0	0	0	0	0	0	0	0	0	0	0.02015	0	0	0	0	0	0	0	0	0	0	0	0	0	0	0	0	0	0	0	0	0	0	0	0	0	0	0	0	0	0	0	0	0.01375	0
k__Bacteria|p__Bacteroidetes|c__Bacteroidia|o__Bacteroidales|f__Prevotellaceae|g__Prevotella|s__Prevotella_disiens	0	0	0	0	0	0	0	0	0	0	0	0	0	0	0.01992	0	0	0	0	0	0	0	0	0	0	0	0	0	0	0	0	0	0	0	0	0	0	0	0	0	0	0	0	0	0	0	0	0	0
k__Bacteria|p__Bacteroidetes|c__Bacteroidia|o__Bacteroidales|f__Prevotellaceae|g__Prevotella|s__Prevotella_histicola	0	0	0	0	0	0	0	0	0	0	0	0	0	0	0	0	0	0	0	0	0	0	0	0	0	0	0	0	0	0	0.04865	0	0	0	0	0	0	0	0	0	0	0	0	0	0	0	0	0	0
k__Bacteria|p__Bacteroidetes|c__Bacteroidia|o__Bacteroidales|f__Prevotellaceae|g__Prevotella|s__Prevotella_jejuni	0	0	0	0	0	0	0	0	0	0	0	0	0	0	0	0	0	0	0	0	0	0	0	0	0	0	0	0	0	0	0.02429	0	0	0	0	0	0	0	0	0	0	0	0	0	0	0	0	0	0
k__Bacteria|p__Bacteroidetes|c__Bacteroidia|o__Bacteroidales|f__Prevotellaceae|g__Prevotella|s__Prevotella_nigrescens	0	0	0	0	0	0	0	0	0	0	0	0	0	0	0	0	0	0	0	0	0	0	0	0	0	0	0	0	0	0	0	0	0	0	0	0	0	0	0	0	0	0	0	0	0	0	0	0	0
k__Bacteria|p__Bacteroidetes|c__Bacteroidia|o__Bacteroidales|f__Prevotellaceae|g__Prevotella|s__Prevotella_oris	0	0	0	0	0	0	0	0	0	0	0	0	0	0	0	0	0	0	0	0	0	0	0	0.00103	0	0	0	0	0	0	0	0	0	0	0	0	0	0	0	0	0	0	0	0	0	0	0	0	0
k__Bacteria|p__Bacteroidetes|c__Bacteroidia|o__Bacteroidales|f__Prevotellaceae|g__Prevotella|s__Prevotella_sp_AM42_24	0	0	0	0	0	0	0	0	0	0	0	0	0	0	0	0	0	0	0	0	0	0	0	0	0	0	0	0	0	0	0	0	0	0	0	0	0	0	0	0	0	0	0	0	0	0	0	0	0
k__Bacteria|p__Bacteroidetes|c__Bacteroidia|o__Bacteroidales|f__Prevotellaceae|g__Prevotella|s__Prevotella_sp_CAG_1031	0	0	0	0	0	0.22935	0	0	0	0	0	0	0	0	0	0	0	0	0	0	0	0	0	0	0	0	0	0	0	0	0	0	0	0	0	0	0	0	0	0	0	0	0	0	0	0	0	0	0
k__Bacteria|p__Bacteroidetes|c__Bacteroidia|o__Bacteroidales|f__Prevotellaceae|g__Prevotella|s__Prevotella_sp_CAG_1092	0	0	0	0	0	0	0	0	0	0	0	0	0	0	0	3.96145	0	0	0	0	0	0	0	0	0	0	0	0	0	0	0	0	0	0	0	0	0	0	0	0	0	0	0	0	0	0	0	0	0
k__Bacteria|p__Bacteroidetes|c__Bacteroidia|o__Bacteroidales|f__Prevotellaceae|g__Prevotella|s__Prevotella_sp_CAG_1185	0	0	0	0	0	0	0	0	0	0	0	0	0	0	0	0	0	0.00041	0	0	0	0	0	0	0	0	0	0	0	0	0	0	0	0	0	0	0	0	0	0	0	0	0	0	0	0	0	0	0
k__Bacteria|p__Bacteroidetes|c__Bacteroidia|o__Bacteroidales|f__Prevotellaceae|g__Prevotella|s__Prevotella_sp_CAG_279	0	0	0	0	0	0	0	0	0	0	0	0	0	0	0	0	0	0	0	0	0	0	0	0	0	0	0	0	0	0	0	0	0	0	0	0	0	0	0	0	0	0	0	0	0	0	0	0	0
k__Bacteria|p__Bacteroidetes|c__Bacteroidia|o__Bacteroidales|f__Prevotellaceae|g__Prevotella|s__Prevotella_sp_CAG_520	0	0	0	0	0	0	0	0	0	0	0	0	0	0	0	8.65271	1.18455	0	0	0	0	0	0	0	0	0	0	0	0	0	0	0	0	0	0	0	0	0	0	0	0	0	0	0	0	0	0	0	0
k__Bacteria|p__Bacteroidetes|c__Bacteroidia|o__Bacteroidales|f__Prevotellaceae|g__Prevotella|s__Prevotella_sp_CAG_5226	0	0	0	0	0	0	0	0	0	0	0	0	0	0	0	0	0	0	0	0	0	0	0	0	0	0	0	0	0	0	0	0	0	0	0	0	0	0	0	0	0	0	0	0	0	0	0	0	0
k__Bacteria|p__Bacteroidetes|c__Bacteroidia|o__Bacteroidales|f__Prevotellaceae|g__Prevotella|s__Prevotella_sp_CAG_891	0	0	0	0	0	0	0	0	0	0	0	0	0	0	0	0	0	0	0	0	0	0	0	0	0	0	0	0	0	0	0	0	0	0	0.05405	0	0	0	0	0	0	0	0	0	0	0	0	0	0
k__Bacteria|p__Bacteroidetes|c__Bacteroidia|o__Bacteroidales|f__Prevotellaceae|g__Prevotella|s__Prevotella_stercorea	0	0	0	0	0	0	0	0	0	0	0	0	0	0	0	0.27906	0.02495	0	0	0	0	0	0	0	0	0	0	0	0	0	0	0	0	0	0	0	0	0	0	0	0	0	0	0	0	0	0	0	0
k__Bacteria|p__Bacteroidetes|c__Bacteroidia|o__Bacteroidales|f__Prevotellaceae|g__Prevotella|s__Prevotella_timonensis	0	0	0	0	0	0	0	0	0	0	0	0	0	0	0.04621	0	0	0	0.01595	0	0	0	0	0	0	0	0	0	0	0	0	0	0	0	0	0	0	0	0	0	0	0	0	0	0	0	0	0	0
k__Bacteria|p__Bacteroidetes|c__Bacteroidia|o__Bacteroidales|f__Rikenellaceae	0	0.4082	0.11721	4.72847	5.85968	2.45395	0	2.38381	9.12663	6.3577	2.00157	0.25251	1.15384	0.00757	0	0.0451	0	4.4394	0	0.9656	0	11.7609	0	0.5631	2.6774	3.4057	3.55655	0.49771	0	8.12998	7.37485	8.19563	7.42593	6.80657	21.3161	5.38588	2.23915	9.03511	0.06272	2.12115	0	0.20029	0	20.6249	0	0	6.32338	7.07291	0
k__Bacteria|p__Bacteroidetes|c__Bacteroidia|o__Bacteroidales|f__Rikenellaceae|g__Alistipes	0	0.4082	0.11721	4.72847	5.85968	2.45395	0	2.38381	9.12663	6.3577	2.00157	0.25251	1.15384	0.00757	0	0.0451	0	4.4394	0	0.9656	0	11.7609	0	0.5631	2.6774	3.4057	3.55655	0.49771	0	8.12998	7.37485	8.19563	7.42593	6.80657	21.3161	5.38588	2.23915	9.03511	0.06272	2.12115	0	0.20029	0	20.6249	0	0	6.32338	7.07291	0
k__Bacteria|p__Bacteroidetes|c__Bacteroidia|o__Bacteroidales|f__Rikenellaceae|g__Alistipes|s__Alistipes_finegoldii	0	0.40644	0	0.8042	5.85968	0.19801	0	2.38381	0.15683	0	0.09689	0.25251	0.03452	0	0	0.03053	0	0.79784	0	0	0	2.23546	0	0.51994	0	0.0735	0.9146	0.47178	0	3.7013	0.57747	2.60212	2.78434	2.29225	0.7326	0.75045	2.21263	5.83054	0.06272	0.37095	0	0.20029	0	20.6249	0	0	1.98506	1.28801	0
k__Bacteria|p__Bacteroidetes|c__Bacteroidia|o__Bacteroidales|f__Rikenellaceae|g__Alistipes|s__Alistipes_indistinctus	0	0	0.11721	0	0	0.0499	0	0	0	0.00241	0	0	0	0	0	0	0	0.01212	0	0	0	0.01122	0	0	0	0	0	0	0	0.1118	0.02394	0	0	0.06276	2.61774	0	0	0	0	0.00831	0	0	0	0	0	0	0.03896	0.12754	0
k__Bacteria|p__Bacteroidetes|c__Bacteroidia|o__Bacteroidales|f__Rikenellaceae|g__Alistipes|s__Alistipes_inops	0	0	0	0	0	0	0	0	0	0	0	0	0	0	0	0	0	0	0	0	0	0	0	0	0	0	0	0	0	0	0	0	0	0	0	0	0	0	0	0	0	0	0	0	0	0	4.29936	0	0
k__Bacteria|p__Bacteroidetes|c__Bacteroidia|o__Bacteroidales|f__Rikenellaceae|g__Alistipes|s__Alistipes_onderdonkii	0	0	0	0	0	0.01421	0	0	0	0	0	0	0.2637	0	0	0	0	0	0	0	0	0	0	0	0	0	0	0	0	0	0	0	0	0	0.17497	0	0	0	0	0	0	0	0	0	0	0	0	0	0
k__Bacteria|p__Bacteroidetes|c__Bacteroidia|o__Bacteroidales|f__Rikenellaceae|g__Alistipes|s__Alistipes_putredinis	0	0.00176	0	3.92427	0	2.08174	0	0	8.31049	6.24121	1.84834	0	0.78589	0	0	0	0	3.32178	0	0.9656	0	9.51425	0	0	2.6774	3.27499	2.64195	0	0	4.31687	5.26995	5.42079	4.21627	4.45157	17.0756	4.25696	0	3.20457	0	1.51919	0	0	0	0	0	0	0	5.2331	0
k__Bacteria|p__Bacteroidetes|c__Bacteroidia|o__Bacteroidales|f__Rikenellaceae|g__Alistipes|s__Alistipes_shahii	0	0	0	0	0	0.11009	0	0	0.65931	0.11407	0.05633	0	0.06334	0.00757	0	0.01457	0	0.30766	0	0	0	0	0	0.04316	0	0.0572	0	0.02593	0	0	1.50349	0.17272	0.42531	0	0.71524	0.37847	0.02651	0	0	0.22271	0	0	0	0	0	0	0	0.42426	0
k__Bacteria|p__Bacteroidetes|c__Bacteroidia|o__Bacteroidales|f__Rikenellaceae|g__Alistipes|s__Alistipes_timonensis	0	0	0	0	0	0	0	0	0	0	0	0	0.00639	0	0	0	0	0	0	0	0	0	0	0	0	0	0	0	0	0	0	0	0	0	0	0	0	0	0	0	0	0	0	0	0	0	0	0	0
k__Bacteria|p__Bacteroidetes|c__Bacteroidia|o__Bacteroidales|f__Tannerellaceae	0	1.06319	2.44432	5.0614	1.13823	0	0	2.08003	1.17589	1.01751	0.70519	3.00494	5.84983	1.00291	8.91015	1.35939	3.9024	3.25229	0	0.7268	0.67203	5.16487	0	0.29552	0.76968	1.42103	0.18593	1.2821	0	0	3.9671	2.18182	2.69967	3.81648	4.04919	1.86516	0	0	1.9524	0.28153	0.76448	0.76103	0	0	0.92838	1.84534	3.81851	1.78067	1.69575
k__Bacteria|p__Bacteroidetes|c__Bacteroidia|o__Bacteroidales|f__Tannerellaceae|g__Parabacteroides	0	1.06319	2.44432	5.0614	1.13823	0	0	2.08003	1.17589	1.01751	0.70519	3.00494	5.84983	1.00291	8.91015	1.35939	3.9024	3.25229	0	0.7268	0.67203	5.16487	0	0.29552	0.76968	1.42103	0.18593	1.2821	0	0	3.9671	2.18182	2.69967	3.81648	4.04919	1.86516	0	0	1.9524	0.28153	0.76448	0.76103	0	0	0.92838	1.84534	3.81851	1.78067	1.69575
k__Bacteria|p__Bacteroidetes|c__Bacteroidia|o__Bacteroidales|f__Tannerellaceae|g__Parabacteroides|s__Parabacteroides_distasonis	0	1.06319	2.44432	0.58788	1.13823	0	0	0	0.679	0.36228	0.45305	3.00494	1.91699	0.30003	6.21559	0.31647	0.84477	0.29176	0	0.7268	0.40153	3.59142	0	0.29552	0.76968	0.72611	0.18593	1.2821	0	0	1.16697	0.27274	1.12906	1.82618	1.01348	1.86516	0	0	1.9524	0.28153	0.76448	0.31466	0	0	0.92838	1.3496	1.47116	1.78067	1.69575
k__Bacteria|p__Bacteroidetes|c__Bacteroidia|o__Bacteroidales|f__Tannerellaceae|g__Parabacteroides|s__Parabacteroides_goldsteinii	0	0	0	0.03145	0	0	0	0	0	0	0	0	0	0	0	0.04473	0	0.02532	0	0	0	1.57344	0	0	0	0	0	0	0	0	0.28474	0.06703	0	0	0.03989	0	0	0	0	0	0	0	0	0	0	0	0	0	0
k__Bacteria|p__Bacteroidetes|c__Bacteroidia|o__Bacteroidales|f__Tannerellaceae|g__Parabacteroides|s__Parabacteroides_gordonii	0	0	0	0	0	0	0	0	0	0	0	0	0	0	0	0	0	0	0	0	0	0	0	0	0	0	0	0	0	0	0	0	0.00786	0	0	0	0	0	0	0	0	0	0	0	0	0	0	0	0
k__Bacteria|p__Bacteroidetes|c__Bacteroidia|o__Bacteroidales|f__Tannerellaceae|g__Parabacteroides|s__Parabacteroides_johnsonii	0	0	0	0	0	0	0	2.08003	0	0	0	0	0	0	0	0	0	0.06683	0	0	0	0	0	0	0	0	0	0	0	0	0	0	0	0	0	0	0	0	0	0	0	0	0	0	0	0.49574	0	0	0
k__Bacteria|p__Bacteroidetes|c__Bacteroidia|o__Bacteroidales|f__Tannerellaceae|g__Parabacteroides|s__Parabacteroides_merdae	0	0	0	4.44208	0	0	0	0	0.49689	0.65523	0.25214	0	3.93283	0.70287	2.69456	0.99819	3.05763	2.86838	0	0	0.2705	0	0	0	0	0.69491	0	0	0	0	2.51539	1.84206	1.56276	1.9903	2.99582	0	0	0	0	0	0	0.44637	0	0	0	0	2.34735	0	0
k__Bacteria|p__Bacteroidetes|c__Bacteroidia|o__Bacteroidales|f__Tannerellaceae|g__Parabacteroides|s__Parabacteroides_sp_CAG_409	0	0	0	0	0	0	0	0	0	0	0	0	0	0	0	0	0	0	0	0	0	0	0	0	0	0	0	0	0	0	0	0	0	0	0	0	0	0	0	0	0	0	0	0	0	0	0	0	0
k__Bacteria|p__Bacteroidetes|c__Bacteroidia|o__Bacteroidales|f__Tannerellaceae|g__Tannerella	0	0	0	0	0	0	0	0	0	0	0	0	0	0	0	0	0	0	0	0	0	0	0	0	0	0	0	0	0	0	0	0	0	0	0	0	0	0	0	0	0	0	0	0	0	0	0	0	0
k__Bacteria|p__Bacteroidetes|c__Bacteroidia|o__Bacteroidales|f__Tannerellaceae|g__Tannerella|s__Tannerella_forsythia	0	0	0	0	0	0	0	0	0	0	0	0	0	0	0	0	0	0	0	0	0	0	0	0	0	0	0	0	0	0	0	0	0	0	0	0	0	0	0	0	0	0	0	0	0	0	0	0	0
k__Bacteria|p__Bacteroidetes|c__Sphingobacteriia	0	0	0	0	0.00208	0	0	0	0	0	0	0	0	0	0	0	0	0	0	0	0	0	0	0	0	0	0	0	0	0	0	0	0	0	0	0	0	0	0	0	0	0	0	0	0	0	0	0	0
k__Bacteria|p__Bacteroidetes|c__Sphingobacteriia|o__Sphingobacteriales	0	0	0	0	0.00208	0	0	0	0	0	0	0	0	0	0	0	0	0	0	0	0	0	0	0	0	0	0	0	0	0	0	0	0	0	0	0	0	0	0	0	0	0	0	0	0	0	0	0	0
k__Bacteria|p__Bacteroidetes|c__Sphingobacteriia|o__Sphingobacteriales|f__Sphingobacteriaceae	0	0	0	0	0.00208	0	0	0	0	0	0	0	0	0	0	0	0	0	0	0	0	0	0	0	0	0	0	0	0	0	0	0	0	0	0	0	0	0	0	0	0	0	0	0	0	0	0	0	0
k__Bacteria|p__Bacteroidetes|c__Sphingobacteriia|o__Sphingobacteriales|f__Sphingobacteriaceae|g__Sphingobacterium	0	0	0	0	0.00208	0	0	0	0	0	0	0	0	0	0	0	0	0	0	0	0	0	0	0	0	0	0	0	0	0	0	0	0	0	0	0	0	0	0	0	0	0	0	0	0	0	0	0	0
k__Bacteria|p__Bacteroidetes|c__Sphingobacteriia|o__Sphingobacteriales|f__Sphingobacteriaceae|g__Sphingobacterium|s__Sphingobacterium_mizutaii	0	0	0	0	0.00208	0	0	0	0	0	0	0	0	0	0	0	0	0	0	0	0	0	0	0	0	0	0	0	0	0	0	0	0	0	0	0	0	0	0	0	0	0	0	0	0	0	0	0	0
k__Bacteria|p__Firmicutes	86.7936	64.9993	58.1581	59.7259	68.0896	72.2703	60.09	42.5262	41.715	57.1639	59.2707	55.6088	71.7382	48.4929	22.9338	61.7662	76.9383	57.7672	77.2918	78.2882	59.5181	56.145	65.5353	83.948	57.7211	67.2287	69.9713	49.4121	74.6748	43.4241	44.0914	56.6939	54.1071	52.9452	40.9027	57.0669	51.0345	55.9795	74.293	60.6807	86.9471	77.5095	69.8397	31.071	69.9351	66.9254	32.2909	48.9937	47.4666
k__Bacteria|p__Firmicutes|c__Bacilli	20.1095	1.68846	0.8685	1.13754	4.86434	0.76676	0.45651	0.16014	0.13072	0.30168	1.26684	0.08374	13.2832	0.59015	1.99738	0.60608	0.26857	0.91407	2.11428	21.3883	1.18754	0.56837	2.11689	0.38629	0.98325	1.77193	1.48325	0.71657	0.94426	1.21705	1.37225	1.01488	3.07471	0.23522	0.46125	0.51927	6.12233	0.40137	2.18692	0.55273	4.8582	0.52089	3.22712	0.31689	0.4923	2.71626	0.81934	2.91594	0.30774
k__Bacteria|p__Firmicutes|c__Bacilli|o__Bacillales	0.13121	0.00103	0.03879	0	0.00119	0.00575	0.00832	0	0	0.01453	0	0.00832	0	0.00426	0.01086	0.00119	0	0	0.1085	0.0225	0.05345	0.00369	0.00589	0.01097	0.01383	0.01019	0.03258	0.02946	0.00415	0.00494	0.00783	0.04709	0.01937	0.02973	0.02437	0.01044	0.00209	0.03453	0.00394	0	0.00411	0.00868	0.02341	0.00955	0.00831	0.04883	0.01062	0.00726	0.00497
k__Bacteria|p__Firmicutes|c__Bacilli|o__Bacillales|f__Bacillales_unclassified	0.13121	0.00103	0.03879	0	0.00119	0.00575	0.00832	0	0	0.01453	0	0.00832	0	0.00426	0.01086	0.00119	0	0	0.1085	0.0225	0.05345	0.00369	0.00589	0.01097	0.01383	0.01019	0.03258	0.02946	0.00415	0.00494	0.00783	0.04709	0.01937	0.00184	0.02437	0.01044	0.00209	0.03453	0.00394	0	0.00411	0.00868	0.02341	0.00955	0.00831	0.04883	0.01062	0.00726	0.00497
k__Bacteria|p__Firmicutes|c__Bacilli|o__Bacillales|f__Bacillales_unclassified|g__Gemella	0.13121	0.00103	0.03879	0	0.00119	0.00575	0.00832	0	0	0.01453	0	0.00832	0	0.00426	0.01086	0.00119	0	0	0.1085	0.0225	0.05345	0.00369	0.00589	0.01097	0.01383	0.01019	0.03258	0.02946	0.00415	0.00494	0.00783	0.04709	0.01937	0.00184	0.02437	0.01044	0.00209	0.03453	0.00394	0	0.00411	0.00868	0.02341	0.00955	0.00831	0.04883	0.01062	0.00726	0.00497
k__Bacteria|p__Firmicutes|c__Bacilli|o__Bacillales|f__Bacillales_unclassified|g__Gemella|s__Gemella_asaccharolytica	0	0	0	0	0	0	0	0	0	0	0	0	0	0	0.0015	0	0	0	0.00224	0	0	0	0	0	0	0	0	0	0	0	0	0	0	0	0	0	0	0	0	0	0	0	0	0	0.00232	0	0	0.0005	0
k__Bacteria|p__Firmicutes|c__Bacilli|o__Bacillales|f__Bacillales_unclassified|g__Gemella|s__Gemella_bergeri	0	0	0	0	0	0	0	0	0	0	0	0	0	0	0	0	0	0	0	0	0	0	0	0	0	0	0	0	0	0	0	0	0	0	0	0	0	0	0	0	0	0	0	0	0	0	0	0	0
k__Bacteria|p__Firmicutes|c__Bacilli|o__Bacillales|f__Bacillales_unclassified|g__Gemella|s__Gemella_haemolysans	0.02828	0	0.0046	0	0	0	0.00832	0	0	0	0	0	0	0.0027	0.00401	0	0	0	0.00311	0.0074	0.00679	0	0	0.00753	0	0.00824	0.0107	0.00661	0	0	0	0.00524	0.00133	0	0	0.01044	0.00209	0.00343	0	0	0	0.00086	0.01453	0	0	0.03554	0.00228	0	0
k__Bacteria|p__Firmicutes|c__Bacilli|o__Bacillales|f__Bacillales_unclassified|g__Gemella|s__Gemella_morbillorum	0.0588	0	0.00046	0	0	0	0	0	0	0	0	0	0	0.00156	0	0.00119	0	0	0	0	0.00072	0	0	0	0	0	0.00104	0.00501	0	0	0	0.00251	0	0	0	0	0	0	0	0	0	0	0	0	0	0.00055	0.00098	0	0
k__Bacteria|p__Firmicutes|c__Bacilli|o__Bacillales|f__Bacillales_unclassified|g__Gemella|s__Gemella_sanguinis	0.04413	0.00103	0.03372	0	0.00119	0.00575	0	0	0	0.01453	0	0.00832	0	0	0.00535	0	0	0	0.10314	0.01509	0.04594	0.00369	0.00589	0.00344	0.01383	0.00195	0.02084	0.01784	0.00415	0.00494	0.00783	0.03934	0.01805	0.00184	0.02437	0	0	0.0311	0.00394	0	0.00411	0.00782	0.00887	0.00955	0.006	0.01274	0.00736	0.00677	0.00497
k__Bacteria|p__Firmicutes|c__Bacilli|o__Bacillales|f__Staphylococcaceae	0	0	0	0	0	0	0	0	0	0	0	0	0	0	0	0	0	0	0	0	0	0	0	0	0	0	0	0	0	0	0	0	0	0.02789	0	0	0	0	0	0	0	0	0	0	0	0	0	0	0
k__Bacteria|p__Firmicutes|c__Bacilli|o__Bacillales|f__Staphylococcaceae|g__Staphylococcus	0	0	0	0	0	0	0	0	0	0	0	0	0	0	0	0	0	0	0	0	0	0	0	0	0	0	0	0	0	0	0	0	0	0.02789	0	0	0	0	0	0	0	0	0	0	0	0	0	0	0
k__Bacteria|p__Firmicutes|c__Bacilli|o__Bacillales|f__Staphylococcaceae|g__Staphylococcus|s__Staphylococcus_argenteus	0	0	0	0	0	0	0	0	0	0	0	0	0	0	0	0	0	0	0	0	0	0	0	0	0	0	0	0	0	0	0	0	0	0	0	0	0	0	0	0	0	0	0	0	0	0	0	0	0
k__Bacteria|p__Firmicutes|c__Bacilli|o__Bacillales|f__Staphylococcaceae|g__Staphylococcus|s__Staphylococcus_aureus	0	0	0	0	0	0	0	0	0	0	0	0	0	0	0	0	0	0	0	0	0	0	0	0	0	0	0	0	0	0	0	0	0	0.02789	0	0	0	0	0	0	0	0	0	0	0	0	0	0	0
k__Bacteria|p__Firmicutes|c__Bacilli|o__Lactobacillales	19.9783	1.68743	0.82971	1.13754	4.86315	0.76101	0.44819	0.16014	0.13072	0.28715	1.26684	0.07543	13.2832	0.5859	1.98652	0.60489	0.26857	0.91407	2.00579	21.3658	1.13408	0.56469	2.111	0.37532	0.96942	1.76174	1.45067	0.68711	0.94011	1.2121	1.36441	0.96779	3.05534	0.20549	0.43688	0.50883	6.12025	0.36684	2.18298	0.55273	4.85409	0.51221	3.20371	0.30734	0.48399	2.66744	0.80872	2.90868	0.30277
k__Bacteria|p__Firmicutes|c__Bacilli|o__Lactobacillales|f__Aerococcaceae	0.03792	0	0	0	0	0	0	0	0	0	0	0	0	0	0.0161	0	0	0	0.00321	0	0.00663	0	0	0	0	0.00328	0	0	0	0	0	0	0	0	0	0	0	0.00681	0	0	0	0.01547	0.04442	0.00185	0	0	0	0	0
k__Bacteria|p__Firmicutes|c__Bacilli|o__Lactobacillales|f__Aerococcaceae|g__Abiotrophia	0.03792	0	0	0	0	0	0	0	0	0	0	0	0	0	0.0161	0	0	0	0	0	0.00663	0	0	0	0	0.00328	0	0	0	0	0	0	0	0	0	0	0	0.00681	0	0	0	0.01547	0.04442	0.00185	0	0	0	0	0
k__Bacteria|p__Firmicutes|c__Bacilli|o__Lactobacillales|f__Aerococcaceae|g__Abiotrophia|s__Abiotrophia_defectiva	0.00662	0	0	0	0	0	0	0	0	0	0	0	0	0	0.00855	0	0	0	0	0	0.00095	0	0	0	0	0	0	0	0	0	0	0	0	0	0	0	0	0	0	0	0	0.00019	0.00739	0.00023	0	0	0	0	0
k__Bacteria|p__Firmicutes|c__Bacilli|o__Lactobacillales|f__Aerococcaceae|g__Abiotrophia|s__Abiotrophia_sp_HMSC24B09	0.0313	0	0	0	0	0	0	0	0	0	0	0	0	0	0.00754	0	0	0	0	0	0.00568	0	0	0	0	0.00328	0	0	0	0	0	0	0	0	0	0	0	0.00681	0	0	0	0.01529	0.03703	0.00162	0	0	0	0	0
k__Bacteria|p__Firmicutes|c__Bacilli|o__Lactobacillales|f__Aerococcaceae|g__Facklamia	0	0	0	0	0	0	0	0	0	0	0	0	0	0	0	0	0	0	0.00321	0	0	0	0	0	0	0	0	0	0	0	0	0	0	0	0	0	0	0	0	0	0	0	0	0	0	0	0	0	0
k__Bacteria|p__Firmicutes|c__Bacilli|o__Lactobacillales|f__Aerococcaceae|g__Facklamia|s__Facklamia_hominis	0	0	0	0	0	0	0	0	0	0	0	0	0	0	0	0	0	0	0.00321	0	0	0	0	0	0	0	0	0	0	0	0	0	0	0	0	0	0	0	0	0	0	0	0	0	0	0	0	0	0
k__Bacteria|p__Firmicutes|c__Bacilli|o__Lactobacillales|f__Carnobacteriaceae	0.01244	0	0	0	0	0	0	0	0	0	0	0	0	0	0.01056	0	0	0	0	0.01025	0.01619	0	0	0	0.00018	0	0	0.00101	0	0	0	0.00054	0.00149	0	0	0	0	0.00064	0	0	0.00387	0	0.00024	0	0	0.02133	0	0	0
k__Bacteria|p__Firmicutes|c__Bacilli|o__Lactobacillales|f__Carnobacteriaceae|g__Dolosigranulum	0	0	0	0	0	0	0	0	0	0	0	0	0	0	0	0	0	0	0	0.01025	0	0	0	0	0	0	0	0	0	0	0	0	0	0	0	0	0	0	0	0	0	0	0	0	0	0	0	0	0
k__Bacteria|p__Firmicutes|c__Bacilli|o__Lactobacillales|f__Carnobacteriaceae|g__Dolosigranulum|s__Dolosigranulum_pigrum	0	0	0	0	0	0	0	0	0	0	0	0	0	0	0	0	0	0	0	0.01025	0	0	0	0	0	0	0	0	0	0	0	0	0	0	0	0	0	0	0	0	0	0	0	0	0	0	0	0	0
k__Bacteria|p__Firmicutes|c__Bacilli|o__Lactobacillales|f__Carnobacteriaceae|g__Granulicatella	0.01244	0	0	0	0	0	0	0	0	0	0	0	0	0	0.01056	0	0	0	0	0	0.01619	0	0	0	0.00018	0	0	0.00101	0	0	0	0.00054	0.00149	0	0	0	0	0.00064	0	0	0.00387	0	0.00024	0	0	0.02133	0	0	0
k__Bacteria|p__Firmicutes|c__Bacilli|o__Lactobacillales|f__Carnobacteriaceae|g__Granulicatella|s__Granulicatella_adiacens	0	0	0	0	0	0	0	0	0	0	0	0	0	0	0	0	0	0	0	0	0	0	0	0	0	0	0	0.00086	0	0	0	0	0	0	0	0	0	0	0	0	0	0	0	0	0	0	0	0	0
k__Bacteria|p__Firmicutes|c__Bacilli|o__Lactobacillales|f__Carnobacteriaceae|g__Granulicatella|s__Granulicatella_elegans	0.01244	0	0	0	0	0	0	0	0	0	0	0	0	0	0.01056	0	0	0	0	0	0.01619	0	0	0	0.00018	0	0	0.00015	0	0	0	0.00054	0.00149	0	0	0	0	0.00064	0	0	0.00387	0	0.00024	0	0	0.02133	0	0	0
k__Bacteria|p__Firmicutes|c__Bacilli|o__Lactobacillales|f__Carnobacteriaceae|g__Trichococcus	0	0	0	0	0	0	0	0	0	0	0	0	0	0	0	0	0	0	0	0	0	0	0	0	0	0	0	0	0	0	0	0	0	0	0	0	0	0	0	0	0	0	0	0	0	0	0	0	0
k__Bacteria|p__Firmicutes|c__Bacilli|o__Lactobacillales|f__Carnobacteriaceae|g__Trichococcus|s__Trichococcus_flocculiformis	0	0	0	0	0	0	0	0	0	0	0	0	0	0	0	0	0	0	0	0	0	0	0	0	0	0	0	0	0	0	0	0	0	0	0	0	0	0	0	0	0	0	0	0	0	0	0	0	0
k__Bacteria|p__Firmicutes|c__Bacilli|o__Lactobacillales|f__Enterococcaceae	0	0	0.00127	0	0.06792	0	0	0	0	0	0	0	0	0	0.00125	0	0	0	0.01341	0	0.00148	0	0.05344	0	0	0	0	0	0	0	0	0	0	0	0	0	0	0.00064	0.0249	0	0	0	0.00134	0	0.00347	0.00105	0	0.00349	0.11565
k__Bacteria|p__Firmicutes|c__Bacilli|o__Lactobacillales|f__Enterococcaceae|g__Enterococcus	0	0	0.00127	0	0.06792	0	0	0	0	0	0	0	0	0	0.00125	0	0	0	0.01341	0	0.00148	0	0.05344	0	0	0	0	0	0	0	0	0	0	0	0	0	0	0.00064	0.0249	0	0	0	0.00134	0	0.00347	0.00105	0	0.00349	0.11565
k__Bacteria|p__Firmicutes|c__Bacilli|o__Lactobacillales|f__Enterococcaceae|g__Enterococcus|s__Enterococcus_asini	0	0	0	0	0	0	0	0	0	0	0	0	0	0	0.00125	0	0	0	0	0	0	0	0	0	0	0	0	0	0	0	0	0	0	0	0	0	0	0	0	0	0	0	0	0	0	0	0	0	0
k__Bacteria|p__Firmicutes|c__Bacilli|o__Lactobacillales|f__Enterococcaceae|g__Enterococcus|s__Enterococcus_avium	0	0	0	0	0.0164	0	0	0	0	0	0	0	0	0	0	0	0	0	0	0	0	0	0.05344	0	0	0	0	0	0	0	0	0	0	0	0	0	0	0	0.0249	0	0	0	0	0	0.00347	0	0	0	0
k__Bacteria|p__Firmicutes|c__Bacilli|o__Lactobacillales|f__Enterococcaceae|g__Enterococcus|s__Enterococcus_casseliflavus	0	0	0	0	0.05152	0	0	0	0	0	0	0	0	0	0	0	0	0	0	0	0	0	0	0	0	0	0	0	0	0	0	0	0	0	0	0	0	0	0	0	0	0	0.00134	0	0	0.00018	0	0.00349	0
k__Bacteria|p__Firmicutes|c__Bacilli|o__Lactobacillales|f__Enterococcaceae|g__Enterococcus|s__Enterococcus_durans	0	0	0	0	0	0	0	0	0	0	0	0	0	0	0	0	0	0	0	0	0	0	0	0	0	0	0	0	0	0	0	0	0	0	0	0	0	0	0	0	0	0	0	0	0	0.00087	0	0	0
k__Bacteria|p__Firmicutes|c__Bacilli|o__Lactobacillales|f__Enterococcaceae|g__Enterococcus|s__Enterococcus_faecalis	0	0	0	0	0	0	0	0	0	0	0	0	0	0	0	0	0	0	0.00701	0	0	0	0	0	0	0	0	0	0	0	0	0	0	0	0	0	0	0	0	0	0	0	0	0	0	0	0	0	0.00527
k__Bacteria|p__Firmicutes|c__Bacilli|o__Lactobacillales|f__Enterococcaceae|g__Enterococcus|s__Enterococcus_faecium	0	0	0.00127	0	0	0	0	0	0	0	0	0	0	0	0	0	0	0	0	0	0.00148	0	0	0	0	0	0	0	0	0	0	0	0	0	0	0	0	0.00064	0	0	0	0	0	0	0	0	0	0	0
k__Bacteria|p__Firmicutes|c__Bacilli|o__Lactobacillales|f__Enterococcaceae|g__Enterococcus|s__Enterococcus_gallinarum	0	0	0	0	0	0	0	0	0	0	0	0	0	0	0	0	0	0	0	0	0	0	0	0	0	0	0	0	0	0	0	0	0	0	0	0	0	0	0	0	0	0	0	0	0	0	0	0	0.10859
k__Bacteria|p__Firmicutes|c__Bacilli|o__Lactobacillales|f__Enterococcaceae|g__Enterococcus|s__Enterococcus_mundtii	0	0	0	0	0	0	0	0	0	0	0	0	0	0	0	0	0	0	0.00639	0	0	0	0	0	0	0	0	0	0	0	0	0	0	0	0	0	0	0	0	0	0	0	0	0	0	0	0	0	0
k__Bacteria|p__Firmicutes|c__Bacilli|o__Lactobacillales|f__Enterococcaceae|g__Enterococcus|s__Enterococcus_raffinosus	0	0	0	0	0	0	0	0	0	0	0	0	0	0	0	0	0	0	0	0	0	0	0	0	0	0	0	0	0	0	0	0	0	0	0	0	0	0	0	0	0	0	0	0	0	0	0	0	0.00178
k__Bacteria|p__Firmicutes|c__Bacilli|o__Lactobacillales|f__Enterococcaceae|g__Enterococcus|s__Enterococcus_sp_3H8_DIV0648	0	0	0	0	0	0	0	0	0	0	0	0	0	0	0	0	0	0	0	0	0	0	0	0	0	0	0	0	0	0	0	0	0	0	0	0	0	0	0	0	0	0	0	0	0	0	0	0	0
k__Bacteria|p__Firmicutes|c__Bacilli|o__Lactobacillales|f__Lactobacillaceae	3.34332	1.58782	0	0	0.09719	0.02278	0	0	0	0	0.00053	0	0.00752	0	1.52354	0.04019	0	0.03909	0	0	0	0.00365	0.03983	0	0.00811	0.03163	0.02825	0.01147	0.01905	0.07398	0.00965	0.4781	0	0.07489	0.00399	0	0.0534	0	0.17521	0.0486	0	0	0	0	0.21604	0	0.02111	0.03002	0
k__Bacteria|p__Firmicutes|c__Bacilli|o__Lactobacillales|f__Lactobacillaceae|g__Lactobacillus	3.34332	1.58782	0	0	0.09719	0.02278	0	0	0	0	0.00053	0	0.00752	0	1.52354	0.04019	0	0.03909	0	0	0	0.00365	0.03983	0	0.00811	0.03163	0.02825	0.01147	0.01905	0.07398	0.00965	0.4781	0	0.07489	0.00399	0	0.0534	0	0.17521	0.0486	0	0	0	0	0.21604	0	0.02111	0.03002	0
k__Bacteria|p__Firmicutes|c__Bacilli|o__Lactobacillales|f__Lactobacillaceae|g__Lactobacillus|s__Lactobacillus_acidophilus	0	0	0	0	0	0	0	0	0	0	0	0	0	0	0	0	0	0	0	0	0	0	0.03497	0	0	0	0	0	0	0	0	0	0	0	0	0	0	0	0	0	0	0	0	0	0	0	0	0	0
k__Bacteria|p__Firmicutes|c__Bacilli|o__Lactobacillales|f__Lactobacillaceae|g__Lactobacillus|s__Lactobacillus_amylolyticus	0	0	0	0	0	0	0	0	0	0	0	0	0	0	0	0	0	0	0	0	0	0	0	0	0	0	0	0	0	0	0	0	0	0	0	0	0	0	0	0	0	0	0	0	0	0	0	0	0
k__Bacteria|p__Firmicutes|c__Bacilli|o__Lactobacillales|f__Lactobacillaceae|g__Lactobacillus|s__Lactobacillus_crispatus	0	0	0	0	0	0	0	0	0	0	0	0	0	0	0	0	0	0	0	0	0	0	0	0	0	0	0	0	0	0	0	0	0	0	0	0	0	0	0	0	0	0	0	0	0	0	0	0	0
k__Bacteria|p__Firmicutes|c__Bacilli|o__Lactobacillales|f__Lactobacillaceae|g__Lactobacillus|s__Lactobacillus_crustorum	0	0	0	0	0	0	0	0	0	0	0	0	0	0	0	0	0	0	0	0	0	0	0	0	0	0	0	0	0	0	0	0	0	0	0	0	0	0	0	0	0	0	0	0	0	0	0	0	0
k__Bacteria|p__Firmicutes|c__Bacilli|o__Lactobacillales|f__Lactobacillaceae|g__Lactobacillus|s__Lactobacillus_curvatus	0	0	0	0	0	0	0	0	0	0	0	0	0	0	0	0	0	0	0	0	0	0	0	0	0	0	0	0	0	0	0	0	0	0	0	0	0	0	0	0	0	0	0	0	0	0	0	0	0
k__Bacteria|p__Firmicutes|c__Bacilli|o__Lactobacillales|f__Lactobacillaceae|g__Lactobacillus|s__Lactobacillus_delbrueckii	0	0	0	0	0	0	0	0	0	0	0	0	0	0	0	0	0	0	0	0	0	0	0	0	0	0	0	0	0	0	0	0	0	0	0	0	0	0	0	0	0	0	0	0	0	0	0	0	0
k__Bacteria|p__Firmicutes|c__Bacilli|o__Lactobacillales|f__Lactobacillaceae|g__Lactobacillus|s__Lactobacillus_fermentum	0	0.00615	0	0	0.01217	0	0	0	0	0	0	0	0	0	0	0	0	0	0	0	0	0	0	0	0	0	0	0	0	0	0	0	0	0	0	0	0	0	0	0	0	0	0	0	0	0	0	0.00083	0
k__Bacteria|p__Firmicutes|c__Bacilli|o__Lactobacillales|f__Lactobacillaceae|g__Lactobacillus|s__Lactobacillus_gallinarum	0	0	0	0	0	0	0	0	0	0	0	0	0	0	0	0	0	0	0	0	0	0	0	0	0	0	0	0	0	0	0	0	0	0	0	0	0	0	0	0	0	0	0	0	0	0	0	0	0
k__Bacteria|p__Firmicutes|c__Bacilli|o__Lactobacillales|f__Lactobacillaceae|g__Lactobacillus|s__Lactobacillus_gasseri	0	0	0	0	0	0	0	0	0	0	0	0	0.00245	0	0	0	0	0	0	0	0	0	0	0	0	0	0	0	0	0	0	0	0	0	0	0	0	0	0	0	0	0	0	0	0.06917	0	0	0	0
k__Bacteria|p__Firmicutes|c__Bacilli|o__Lactobacillales|f__Lactobacillaceae|g__Lactobacillus|s__Lactobacillus_gastricus	0	0	0	0	0	0	0	0	0	0	0	0	0	0	0	0	0	0	0	0	0	0	0	0	0	0	0	0	0	0	0	0	0	0	0	0	0	0	0	0	0	0	0	0	0	0	0	0	0
k__Bacteria|p__Firmicutes|c__Bacilli|o__Lactobacillales|f__Lactobacillaceae|g__Lactobacillus|s__Lactobacillus_helveticus	0	0	0	0	0	0	0	0	0	0	0	0	0	0	0	0	0	0	0	0	0	0	0	0	0	0	0	0	0	0	0	0	0	0	0	0	0.00219	0	0	0	0	0	0	0	0	0	0	0	0
k__Bacteria|p__Firmicutes|c__Bacilli|o__Lactobacillales|f__Lactobacillaceae|g__Lactobacillus|s__Lactobacillus_iners	0	0	0	0	0	0	0	0	0	0	0	0	0	0	0.00055	0	0	0	0	0	0	0	0	0	0	0	0	0	0	0	0	0	0	0	0	0	0	0	0	0	0	0	0	0	0	0	0	0	0
k__Bacteria|p__Firmicutes|c__Bacilli|o__Lactobacillales|f__Lactobacillaceae|g__Lactobacillus|s__Lactobacillus_johnsonii	0	0	0	0	0	0	0	0	0	0	0	0	0	0	0	0	0	0	0	0	0	0	0	0	0	0	0	0	0	0	0	0	0	0	0	0	0	0	0	0	0	0	0	0	0	0	0	0	0
k__Bacteria|p__Firmicutes|c__Bacilli|o__Lactobacillales|f__Lactobacillaceae|g__Lactobacillus|s__Lactobacillus_mindensis	0	0	0	0	0	0	0	0	0	0	0	0	0	0	0	0	0	0	0	0	0	0	0	0	0	0	0	0	0	0	0	0	0	0.00956	0	0	0	0	0	0	0	0	0	0	0	0	0	0	0
k__Bacteria|p__Firmicutes|c__Bacilli|o__Lactobacillales|f__Lactobacillaceae|g__Lactobacillus|s__Lactobacillus_mucosae	0.39321	0	0	0	0	0	0	0	0	0	0	0	0	0	0	0	0	0	0	0	0	0	0	0	0	0	0	0	0	0	0	0	0	0	0	0	0	0	0	0	0	0	0	0	0.0008	0	0	0	0
k__Bacteria|p__Firmicutes|c__Bacilli|o__Lactobacillales|f__Lactobacillaceae|g__Lactobacillus|s__Lactobacillus_oris	0	0	0	0	0	0	0	0	0	0	0	0	0	0	0	0	0	0	0	0	0	0	0	0	0	0	0	0	0	0	0	0	0	0	0	0	0	0	0	0	0	0	0	0	0	0	0	0	0
k__Bacteria|p__Firmicutes|c__Bacilli|o__Lactobacillales|f__Lactobacillaceae|g__Lactobacillus|s__Lactobacillus_paragasseri	0	0	0	0	0	0	0	0	0	0	0	0	0.00507	0	0	0	0	0	0	0	0	0	0	0	0	0	0.00396	0	0	0	0	0	0	0	0	0	0	0	0	0	0	0	0	0	0.08356	0	0	0	0
k__Bacteria|p__Firmicutes|c__Bacilli|o__Lactobacillales|f__Lactobacillaceae|g__Lactobacillus|s__Lactobacillus_plantarum	0	0	0	0	0	0	0	0	0	0	0	0	0	0	0	0	0	0	0	0	0	0	0	0	0	0.00077	0	0	0	0	0	0	0	0	0	0	0.01116	0	0	0	0	0	0	0	0	0	0	0.02778	0
k__Bacteria|p__Firmicutes|c__Bacilli|o__Lactobacillales|f__Lactobacillaceae|g__Lactobacillus|s__Lactobacillus_pontis	0	0	0	0	0	0	0	0	0	0	0	0	0	0	0	0	0	0	0	0	0	0	0	0	0	0	0	0	0	0	0	0	0	0	0	0	0	0	0	0	0	0	0	0	0	0	0	0	0
k__Bacteria|p__Firmicutes|c__Bacilli|o__Lactobacillales|f__Lactobacillaceae|g__Lactobacillus|s__Lactobacillus_reuteri	0	0	0	0	0	0	0	0	0	0	0	0	0	0	0	0	0	0	0	0	0	0	0	0	0	0	0	0	0	0	0.00116	0	0	0	0	0	0	0	0	0	0	0	0	0	0	0	0	0	0
k__Bacteria|p__Firmicutes|c__Bacilli|o__Lactobacillales|f__Lactobacillaceae|g__Lactobacillus|s__Lactobacillus_rhamnosus	0.03641	0	0	0	0	0	0	0	0	0	0	0	0	0	0	0	0	0	0	0	0	0	0	0	0	0.03085	0	0	0	0	0	0	0	0	0	0	0.02721	0	0	0	0	0	0	0	0	0	0	0	0
k__Bacteria|p__Firmicutes|c__Bacilli|o__Lactobacillales|f__Lactobacillaceae|g__Lactobacillus|s__Lactobacillus_rogosae	0.02452	1.4234	0	0	0	0.01096	0	0	0	0	0.00053	0	0	0	0	0.00867	0	0.03909	0	0	0	0.00365	0	0	0.00811	0	0	0	0	0.07398	0	0	0	0.00709	0.00399	0	0	0	0	0.0486	0	0	0	0	0	0	0	0	0
k__Bacteria|p__Firmicutes|c__Bacilli|o__Lactobacillales|f__Lactobacillaceae|g__Lactobacillus|s__Lactobacillus_rossiae	0	0	0	0	0	0	0	0	0	0	0	0	0	0	0	0	0	0	0	0	0	0	0	0	0	0	0	0	0	0	0	0	0	0	0	0	0	0	0	0	0	0	0	0	0	0	0	0	0
k__Bacteria|p__Firmicutes|c__Bacilli|o__Lactobacillales|f__Lactobacillaceae|g__Lactobacillus|s__Lactobacillus_ruminis	0	0	0	0	0	0	0	0	0	0	0	0	0	0	1.38262	0	0	0	0	0	0	0	0	0	0	0	0	0	0	0	0	0	0	0	0	0	0	0	0.17521	0	0	0	0	0	0	0	0	0	0
k__Bacteria|p__Firmicutes|c__Bacilli|o__Lactobacillales|f__Lactobacillaceae|g__Lactobacillus|s__Lactobacillus_sakei	0	0	0	0	0	0	0	0	0	0	0	0	0	0	0	0	0	0	0	0	0	0	0	0	0	0	0	0	0	0	0	0	0	0	0	0	0	0	0	0	0	0	0	0	0	0	0	0	0
k__Bacteria|p__Firmicutes|c__Bacilli|o__Lactobacillales|f__Lactobacillaceae|g__Lactobacillus|s__Lactobacillus_salivarius	2.88918	0.15826	0	0	0	0	0	0	0	0	0	0	0	0	0	0.03152	0	0	0	0	0	0	0	0	0	0	0.02428	0	0	0	0	0	0	0	0	0	0.00127	0	0	0	0	0	0	0	0.06252	0	0.02111	0.00142	0
k__Bacteria|p__Firmicutes|c__Bacilli|o__Lactobacillales|f__Lactobacillaceae|g__Lactobacillus|s__Lactobacillus_sanfranciscensis	0	0	0	0	0.08502	0.01182	0	0	0	0	0	0	0	0	0.14037	0	0	0	0	0	0	0	0.00485	0	0	0	0	0.01147	0.01905	0	0.00848	0.4781	0	0.05824	0	0	0.01158	0	0	0	0	0	0	0	0	0	0	0	0
k__Bacteria|p__Firmicutes|c__Bacilli|o__Lactobacillales|f__Lactobacillaceae|g__Lactobacillus|s__Lactobacillus_vaginalis	0	0	0	0	0	0	0	0	0	0	0	0	0	0	0	0	0	0	0	0	0	0	0	0	0	0	0	0	0	0	0	0	0	0	0	0	0	0	0	0	0	0	0	0	0	0	0	0	0
k__Bacteria|p__Firmicutes|c__Bacilli|o__Lactobacillales|f__Lactobacillaceae|g__Pediococcus	0	0	0	0	0	0	0	0	0	0	0	0	0	0	0	0	0	0	0	0	0	0	0	0	0	0	0	0	0	0	0	0	0	0	0	0	0	0	0	0	0	0	0	0	0	0	0	0	0
k__Bacteria|p__Firmicutes|c__Bacilli|o__Lactobacillales|f__Lactobacillaceae|g__Pediococcus|s__Pediococcus_acidilactici	0	0	0	0	0	0	0	0	0	0	0	0	0	0	0	0	0	0	0	0	0	0	0	0	0	0	0	0	0	0	0	0	0	0	0	0	0	0	0	0	0	0	0	0	0	0	0	0	0
k__Bacteria|p__Firmicutes|c__Bacilli|o__Lactobacillales|f__Lactobacillaceae|g__Pediococcus|s__Pediococcus_pentosaceus	0	0	0	0	0	0	0	0	0	0	0	0	0	0	0	0	0	0	0	0	0	0	0	0	0	0	0	0	0	0	0	0	0	0	0	0	0	0	0	0	0	0	0	0	0	0	0	0	0
k__Bacteria|p__Firmicutes|c__Bacilli|o__Lactobacillales|f__Leuconostocaceae	0.01866	0	0	0	0	0	0	0	0	0.00552	0	0	0	0	0.04011	0	0.00561	0	0	0.00485	0	0	0	0	0	0	0	0	0	0	0.00022	0.12047	0	0	0	0	0.0059	0	1.26431	0	0	0	0	0	0	0.01653	0	0.03359	0
k__Bacteria|p__Firmicutes|c__Bacilli|o__Lactobacillales|f__Leuconostocaceae|g__Leuconostoc	0	0	0	0	0	0	0	0	0	0	0	0	0	0	0	0	0	0	0	0	0	0	0	0	0	0	0	0	0	0	0	0	0	0	0	0	0.0059	0	0.2431	0	0	0	0	0	0	0.00732	0	0.00158	0
k__Bacteria|p__Firmicutes|c__Bacilli|o__Lactobacillales|f__Leuconostocaceae|g__Leuconostoc|s__Leuconostoc_citreum	0	0	0	0	0	0	0	0	0	0	0	0	0	0	0	0	0	0	0	0	0	0	0	0	0	0	0	0	0	0	0	0	0	0	0	0	0.0059	0	0.2431	0	0	0	0	0	0	0.00732	0	0	0
k__Bacteria|p__Firmicutes|c__Bacilli|o__Lactobacillales|f__Leuconostocaceae|g__Leuconostoc|s__Leuconostoc_garlicum	0	0	0	0	0	0	0	0	0	0	0	0	0	0	0	0	0	0	0	0	0	0	0	0	0	0	0	0	0	0	0	0	0	0	0	0	0	0	0	0	0	0	0	0	0	0	0	0.00158	0
k__Bacteria|p__Firmicutes|c__Bacilli|o__Lactobacillales|f__Leuconostocaceae|g__Leuconostoc|s__Leuconostoc_lactis	0	0	0	0	0	0	0	0	0	0	0	0	0	0	0	0	0	0	0	0	0	0	0	0	0	0	0	0	0	0	0	0	0	0	0	0	0	0	0	0	0	0	0	0	0	0	0	0	0
k__Bacteria|p__Firmicutes|c__Bacilli|o__Lactobacillales|f__Leuconostocaceae|g__Weissella	0.01866	0	0	0	0	0	0	0	0	0.00552	0	0	0	0	0.04011	0	0.00561	0	0	0.00485	0	0	0	0	0	0	0	0	0	0	0.00022	0.12047	0	0	0	0	0	0	1.02121	0	0	0	0	0	0	0.00921	0	0.032	0
k__Bacteria|p__Firmicutes|c__Bacilli|o__Lactobacillales|f__Leuconostocaceae|g__Weissella|s__Weissella_ceti	0	0	0	0	0	0	0	0	0	0	0	0	0	0	0	0	0	0	0	0	0	0	0	0	0	0	0	0	0	0	0	0	0	0	0	0	0	0	0	0	0	0	0	0	0	0	0	0	0
k__Bacteria|p__Firmicutes|c__Bacilli|o__Lactobacillales|f__Leuconostocaceae|g__Weissella|s__Weissella_cibaria	0	0	0	0	0	0	0	0	0	0	0	0	0	0	0	0	0	0	0	0	0	0	0	0	0	0	0	0	0	0	0.00022	0.01366	0	0	0	0	0	0	1.02121	0	0	0	0	0	0	0.00921	0	0	0
k__Bacteria|p__Firmicutes|c__Bacilli|o__Lactobacillales|f__Leuconostocaceae|g__Weissella|s__Weissella_confusa	0.01866	0	0	0	0	0	0	0	0	0.00552	0	0	0	0	0	0	0.00561	0	0	0.00485	0	0	0	0	0	0	0	0	0	0	0	0.10682	0	0	0	0	0	0	0	0	0	0	0	0	0	0	0	0.032	0
k__Bacteria|p__Firmicutes|c__Bacilli|o__Lactobacillales|f__Leuconostocaceae|g__Weissella|s__Weissella_viridescens	0	0	0	0	0	0	0	0	0	0	0	0	0	0	0.04011	0	0	0	0	0	0	0	0	0	0	0	0	0	0	0	0	0	0	0	0	0	0	0	0	0	0	0	0	0	0	0	0	0	0
k__Bacteria|p__Firmicutes|c__Bacilli|o__Lactobacillales|f__Streptococcaceae	16.566	0.09961	0.82844	1.13754	4.69804	0.73823	0.44819	0.16014	0.13072	0.28163	1.26631	0.07543	13.2757	0.5859	0.39496	0.5647	0.26297	0.87498	1.98917	21.3507	1.10978	0.56103	2.01773	0.37532	0.96113	1.72684	1.42242	0.67464	0.92106	1.13812	1.35455	0.36867	3.05385	0.13061	0.43289	0.50883	6.06094	0.35875	0.71856	0.50413	4.85023	0.49674	3.15772	0.30549	0.26448	2.62852	0.78761	2.84158	0.18712
k__Bacteria|p__Firmicutes|c__Bacilli|o__Lactobacillales|f__Streptococcaceae|g__Lactococcus	0.00911	0.00669	0.00567	0	0.00652	0	0	0	0	0	0	0	0	0	0	0	0	0	1.04396	0	0.00825	0.00806	0.00806	0.00521	0.0034	0.00715	0.00373	0.00403	0.00259	0.01472	0.00215	0.00638	1.17592	0.00234	0.00239	0.00316	0.00332	0.01372	0.0025	0.01019	0.00698	0.00726	0.00776	0.00341	0.00732	0.00477	0	0.00626	0
k__Bacteria|p__Firmicutes|c__Bacilli|o__Lactobacillales|f__Streptococcaceae|g__Lactococcus|s__Lactococcus_garvieae	0	0	0	0	0	0	0	0	0	0	0	0	0	0	0	0	0	0	0.88108	0	0	0	0	0	0	0	0	0	0	0	0	0	0	0	0	0	0	0	0	0	0	0	0	0	0	0	0	0	0
k__Bacteria|p__Firmicutes|c__Bacilli|o__Lactobacillales|f__Streptococcaceae|g__Lactococcus|s__Lactococcus_lactis	0.00911	0.00669	0.00567	0	0	0	0	0	0	0	0	0	0	0	0	0	0	0	0	0	0.00825	0.00806	0.00806	0.00521	0.0034	0.00715	0.00373	0.00403	0.00259	0.01472	0.00215	0.00638	1.17592	0.00234	0.00239	0.00316	0.00332	0.01372	0.0025	0.01019	0.00698	0.00726	0.00776	0.00341	0.00732	0.00477	0	0.00626	0
k__Bacteria|p__Firmicutes|c__Bacilli|o__Lactobacillales|f__Streptococcaceae|g__Lactococcus|s__Lactococcus_petauri	0	0	0	0	0	0	0	0	0	0	0	0	0	0	0	0	0	0	0.16288	0	0	0	0	0	0	0	0	0	0	0	0	0	0	0	0	0	0	0	0	0	0	0	0	0	0	0	0	0	0
k__Bacteria|p__Firmicutes|c__Bacilli|o__Lactobacillales|f__Streptococcaceae|g__Lactococcus|s__Lactococcus_piscium	0	0	0	0	0.00652	0	0	0	0	0	0	0	0	0	0	0	0	0	0	0	0	0	0	0	0	0	0	0	0	0	0	0	0	0	0	0	0	0	0	0	0	0	0	0	0	0	0	0	0
k__Bacteria|p__Firmicutes|c__Bacilli|o__Lactobacillales|f__Streptococcaceae|g__Lactococcus|s__Lactococcus_plantarum	0	0	0	0	0	0	0	0	0	0	0	0	0	0	0	0	0	0	0	0	0	0	0	0	0	0	0	0	0	0	0	0	0	0	0	0	0	0	0	0	0	0	0	0	0	0	0	0	0
k__Bacteria|p__Firmicutes|c__Bacilli|o__Lactobacillales|f__Streptococcaceae|g__Lactococcus|s__Lactococcus_raffinolactis	0	0	0	0	0	0	0	0	0	0	0	0	0	0	0	0	0	0	0	0	0	0	0	0	0	0	0	0	0	0	0	0	0	0	0	0	0	0	0	0	0	0	0	0	0	0	0	0	0
k__Bacteria|p__Firmicutes|c__Bacilli|o__Lactobacillales|f__Streptococcaceae|g__Streptococcus	16.5569	0.09292	0.82278	1.13754	4.69151	0.73823	0.44819	0.16014	0.13072	0.28163	1.26631	0.07543	13.2757	0.5859	0.39496	0.5647	0.26297	0.87498	0.94521	21.3507	1.10152	0.55297	2.00968	0.37011	0.95774	1.71968	1.41869	0.67061	0.91848	1.1234	1.3524	0.36229	1.87793	0.12826	0.43049	0.50567	6.05762	0.34503	0.71606	0.49394	4.84325	0.48948	3.14996	0.30208	0.25716	2.62375	0.78761	2.83532	0.18712
k__Bacteria|p__Firmicutes|c__Bacilli|o__Lactobacillales|f__Streptococcaceae|g__Streptococcus|s__Streptococcus_anginosus_group	0.01725	0	0	0.00367	0	0	0	0	0	0	0	0	0	0	0	0.01317	0.00742	0	0	0	0.00141	0	0	0	0	0.00506	0	0	0	0	0.00138	0	0.12012	0	0	0	0	0	0.02193	0	0	0	0	0	0	0	0	0.0007	0
k__Bacteria|p__Firmicutes|c__Bacilli|o__Lactobacillales|f__Streptococcaceae|g__Streptococcus|s__Streptococcus_australis	0	0	0.00303	0	0	0.00234	0	0	0	0	0	0	0	0	0	0	0	0	0.03738	0	0	0	0	0.00894	0.01217	0	0.00432	0	0	0.00683	0	0.00913	0.08746	0	0	0	0	0	0	0	0.00066	0	0.00622	0.00461	0	0	0.00182	0	0
k__Bacteria|p__Firmicutes|c__Bacilli|o__Lactobacillales|f__Streptococcaceae|g__Streptococcus|s__Streptococcus_cristatus	0.00384	0	0	0	0	0	0.00778	0	0	0	0	0	0.00611	0	0	0	0	0	0	0	0	0	0	0	0	0.00424	0	0	0	0	0	0	0.00518	0	0	0	0	0.00629	0	0	0	0	0	0	0	0.00168	0	0.03281	0
k__Bacteria|p__Firmicutes|c__Bacilli|o__Lactobacillales|f__Streptococcaceae|g__Streptococcus|s__Streptococcus_gallolyticus	0	0	0	0	0	0	0	0	0	0	0	0	0	0	0	0	0	0	0	0	0	0	0	0	0	0	0	0	0	0	0	0	0.00119	0	0	0	0	0	0	0	0	0	0	0	0	0	0	0	0
k__Bacteria|p__Firmicutes|c__Bacilli|o__Lactobacillales|f__Streptococcaceae|g__Streptococcus|s__Streptococcus_gordonii	0.08242	0	0	0.00112	0.01094	0.01446	0	0	0	0	0	0	0	0	0	0	0	0	0	0	0	0	0	0	0	0	0	0	0	0	0	0	0.00059	0	0	0	0	0	0	0	0	0	0	0.00891	0	0	0.00299	0	0
k__Bacteria|p__Firmicutes|c__Bacilli|o__Lactobacillales|f__Streptococcaceae|g__Streptococcus|s__Streptococcus_infantarius	0	0	0	0	0	0	0	0	0	0	0	0	0	0	0	0	0	0	0	0	0	0	0	0	0	0	0	0	0	0	0	0	0	0	0	0	0	0	0	0	0	0	0	0	0	0	0	0	0
k__Bacteria|p__Firmicutes|c__Bacilli|o__Lactobacillales|f__Streptococcaceae|g__Streptococcus|s__Streptococcus_infantis	0.0519	0	0.00728	0	0	0	0.0081	0	0	0	0	0	0.00052	0.00896	0	0.00434	0.00078	0	0.08107	0.00514	0.01293	0	0	0	0.01084	0.00366	0	0.00863	0.0011	0	0.00337	0.01038	0.0443	0	0	0	0	0	0	0	0.01234	0	0.01123	0.00168	0	0.03073	0.00157	0.00252	0
k__Bacteria|p__Firmicutes|c__Bacilli|o__Lactobacillales|f__Streptococcaceae|g__Streptococcus|s__Streptococcus_lutetiensis	0	0	0	0	0	0	0	0	0	0	0	0	0	0	0	0	0	0	0	0	0	0	0	0	0	0	0	0	0	0	0	0	0	0	0	0	0	0	0	0	0	0	0	0	0	0	0	0	0
k__Bacteria|p__Firmicutes|c__Bacilli|o__Lactobacillales|f__Streptococcaceae|g__Streptococcus|s__Streptococcus_macedonicus	0	0	0	0	0	0	0	0	0	0.00517	0	0	0	0	0	0	0	0	0	0	0	0	0	0	0	0	0	0	0	0	0	0	0.0019	0	0	0	0	0	0	0	0	0	0	0	0	0	0	0	0
k__Bacteria|p__Firmicutes|c__Bacilli|o__Lactobacillales|f__Streptococcaceae|g__Streptococcus|s__Streptococcus_milleri	0.00628	0	0	0	0	0	0	0	0	0	0	0	0.00218	0	0	0	0	0	0.00759	0	0	0	0	0	0	0	0	0	0	0	0	0	0	0	0	0	0	0	0	0	0	0	0	0	0	0	0	0	0
k__Bacteria|p__Firmicutes|c__Bacilli|o__Lactobacillales|f__Streptococcaceae|g__Streptococcus|s__Streptococcus_mitis	0.11715	0	0.00438	0	0.00461	0.00062	0.00993	0.00262	0.00221	0	0	0.00445	0.02891	0.03398	0.00811	0	0.01026	0.00664	0.05275	0.03421	0.03039	0	0.02556	0.00587	0.00648	0.01462	0.00874	0.01789	0.00582	0	0	0.01651	0.02854	0.00046	0	0.00767	0.00839	0.00584	0.00938	0.00079	0.04041	0.01198	0.0105	0	0	0.1587	0.02631	0	0
k__Bacteria|p__Firmicutes|c__Bacilli|o__Lactobacillales|f__Streptococcaceae|g__Streptococcus|s__Streptococcus_mutans	0.00207	0	0	0.02641	0.07743	0.00391	0	0	0.00039	0	0	0	0.00911	0	0	0.02814	0.0072	0.00061	0	0.00292	0	0.00631	0	0	0	0.02298	0.1622	0	0	0	0.01763	0.00256	0	0	0	0	0.05106	0.04242	0.02561	0	0	0	0	0	0.00336	0.01385	0.03045	0.10359	0.00377
k__Bacteria|p__Firmicutes|c__Bacilli|o__Lactobacillales|f__Streptococcaceae|g__Streptococcus|s__Streptococcus_oralis	0.21519	0	0	0.00404	0	0	0.01	0	0	0	0	0.00183	0.03193	0.01006	0.00818	0.01071	0.00608	0	0.01835	0.0052	0	0	0.01526	0	0.00706	0.04663	0.00439	0	0	0.00611	0.00884	0.01793	0.06951	0	0	0	0	0.0061	0.00649	0	0.0107	0.00501	0.01005	0	0	0.04144	0.0023	0.02346	0
k__Bacteria|p__Firmicutes|c__Bacilli|o__Lactobacillales|f__Streptococcaceae|g__Streptococcus|s__Streptococcus_parasanguinis	0.85618	0.02535	0.05669	0.11965	0.17345	0.14527	0.08968	0.04477	0.02432	0.06359	0.08026	0.00525	0.45692	0.27497	0.06194	0.32825	0.06114	0.09074	0.09192	0.2874	0.17906	0.07492	0.2742	0.06342	0.23684	0.49189	0.24191	0.13369	0.18804	0.10567	0.19678	0.05891	0.36436	0.03836	0.03707	0.09748	0.18327	0.07788	0.0051	0.01071	0.40665	0.07854	0.06756	0.02539	0.04254	0.45546	0.04353	0.24042	0.00443
k__Bacteria|p__Firmicutes|c__Bacilli|o__Lactobacillales|f__Streptococcaceae|g__Streptococcus|s__Streptococcus_parauberis	0	0	0	0	0	0	0	0	0	0	0	0	0	0	0	0	0	0	0	0	0	0	0	0	0	0	0	0	0	0	0	0	0	0	0	0	0	0	0	0	0	0	0	0	0	0	0	0	0
k__Bacteria|p__Firmicutes|c__Bacilli|o__Lactobacillales|f__Streptococcaceae|g__Streptococcus|s__Streptococcus_pasteurianus	0	0	0	0	0	0	0	0	0	0	0	0	0	0	0	0	0	0	0	0	0	0	0	0	0	0	0	0.01392	0	0	0	0	0	0	0	0	0	0	0	0	0	0	0	0	0	0	0	0	0.12697
k__Bacteria|p__Firmicutes|c__Bacilli|o__Lactobacillales|f__Streptococcaceae|g__Streptococcus|s__Streptococcus_peroris	0	0	0	0	0	0	0	0	0	0	0	0	0	0	0	0	0	0	0	0	0	0	0	0	0	0	0	0	0	0	0	0	0	0	0	0	0	0	0	0	0	0	0	0	0	0.03978	0	0	0
k__Bacteria|p__Firmicutes|c__Bacilli|o__Lactobacillales|f__Streptococcaceae|g__Streptococcus|s__Streptococcus_pneumoniae	0	0	0	0	0	0	0	0	0	0	0	0	0	0	0	0	0	0	0	0	0	0	0	0	0	0	0	0	0	0	0	0	0	0	0	0	0	0	0	0	0	0	0	0	0	0.00159	0	0	0
k__Bacteria|p__Firmicutes|c__Bacilli|o__Lactobacillales|f__Streptococcaceae|g__Streptococcus|s__Streptococcus_pseudopneumoniae	0	0	0	0	0	0	0	0	0	0	0	0	0	0	0	0	0	0	0	0	0	0	0	0	0	0	0	0	0	0	0	0	0	0	0	0	0	0	0	0	0	0	0	0	0	0.00261	0	0	0
k__Bacteria|p__Firmicutes|c__Bacilli|o__Lactobacillales|f__Streptococcaceae|g__Streptococcus|s__Streptococcus_salivarius	2.82222	0.06757	0.74219	0.51969	0.35946	0.49217	0.31629	0.11275	0.08596	0.19411	1.17856	0.05585	0.48877	0.25096	0.14025	0.16799	0.10131	0.77699	0.59881	0.30833	0.83422	0.21097	1.62538	0.27906	0.67539	0.75031	0.96001	0.48557	0.71037	0.40225	1.10969	0.23103	0.95556	0.07511	0.39267	0.27966	0.67362	0.18182	0.57114	0.01676	4.33058	0.39115	0.37863	0.13713	0.21126	1.79128	0.60817	0.66839	0.04767
k__Bacteria|p__Firmicutes|c__Bacilli|o__Lactobacillales|f__Streptococcaceae|g__Streptococcus|s__Streptococcus_sanguinis	0.04724	0	0.00922	0.00636	0.015	0.05588	0.00642	0	0.01784	0.00325	0.00749	0.00315	0.14276	0.00697	0.03669	0.00761	0.0079	0	0.03498	0.0599	0.04191	0.05422	0.00966	0.01097	0.00725	0	0.03712	0.01091	0.01315	0.00702	0.01471	0.01585	0.04508	0.01433	0	0.00269	0	0.01322	0.07641	0.00224	0.03387	0	0.04131	0.01672	0	0.05329	0.02015	0.01324	0
k__Bacteria|p__Firmicutes|c__Bacilli|o__Lactobacillales|f__Streptococcaceae|g__Streptococcus|s__Streptococcus_sobrinus	0	0	0	0	0	0	0	0	0	0	0	0	0	0	0	0.0045	0.06088	0	0	0	0	0	0	0	0.00171	0.00098	0	0	0	0	0	0	0	0	0	0.01236	0	0	0	0	0	0	0	0	0	0	0	0	0
k__Bacteria|p__Firmicutes|c__Bacilli|o__Lactobacillales|f__Streptococcaceae|g__Streptococcus|s__Streptococcus_sp_A12	0.01302	0	0	0	0	0.02245	0	0	0	0.00131	0	0.0049	0	0	0	0	0	0	0.02236	0	0	0	0.00324	0.00184	0	0	0	0	0	0	0	0	0.00961	0	0.00075	0	0	0.00453	0	0	0.00356	0	0.00965	0	0	0	0.02596	0	0.00428
k__Bacteria|p__Firmicutes|c__Bacilli|o__Lactobacillales|f__Streptococcaceae|g__Streptococcus|s__Streptococcus_sp_F0442	0	0	0	0	0	0	0	0	0	0	0	0	0	0	0	0	0	0	0	0	0	0	0	0	0	0.01248	0	0	0	0	0	0	0.02667	0	0	0	0	0	0	0	0.00231	0	0	0	0	0	0.00201	0.00231	0
k__Bacteria|p__Firmicutes|c__Bacilli|o__Lactobacillales|f__Streptococcaceae|g__Streptococcus|s__Streptococcus_sp_HMSC070B10	0	0	0	0	0	0	0	0	0	0	0	0	0	0	0	0	0	0	0	0	0	0	0	0	0	0	0	0	0	0	0	0	0	0	0	0	0	0	0	0	0	0	0	0	0	0	0	0	0
k__Bacteria|p__Firmicutes|c__Bacilli|o__Lactobacillales|f__Streptococcaceae|g__Streptococcus|s__Streptococcus_sp_HMSC071D03	0	0	0	0	0	0	0	0	0	0	0	0	0	0	0	0	0	0	0	0	0	0	0	0	0	0	0	0	0	0	0	0	0	0	0	0	0	0	0	0	0	0	0	0	0	0	0	0	0
k__Bacteria|p__Firmicutes|c__Bacilli|o__Lactobacillales|f__Streptococcaceae|g__Streptococcus|s__Streptococcus_sp_HPH0090	0	0	0	0	0	0	0	0	0	0	0	0	0.00052	0	0	0	0	0	0	0	0	0	0	0	0	0	0	0	0	0	0	0	0	0	0	0	0	0	0	0	0	0	0	0	0	0.01169	0	0	0
k__Bacteria|p__Firmicutes|c__Bacilli|o__Lactobacillales|f__Streptococcaceae|g__Streptococcus|s__Streptococcus_sp_M334	0	0	0	0	0	0	0	0	0	0	0	0	0	0	0	0	0	0	0	0.00352	0	0	0	0	0	0	0	0	0	0	0	0	0	0	0	0	0	0	0	0	0	0	0	0	0	0	0	0	0
k__Bacteria|p__Firmicutes|c__Bacilli|o__Lactobacillales|f__Streptococcaceae|g__Streptococcus|s__Streptococcus_sp_NLAE_zl_C503	0	0	0	0	0	0	0	0	0	0	0	0	0	0	0	0	0	0	0	0	0	0	0	0	0	0	0	0	0	0	0	0	0	0	0	0	0	0	0	0	0	0	0	0	0	0	0	0	0
k__Bacteria|p__Firmicutes|c__Bacilli|o__Lactobacillales|f__Streptococcaceae|g__Streptococcus|s__Streptococcus_sp_oral_taxon_058	0	0	0	0	0	0	0	0	0	0	0	0	0	0	0	0	0	0	0	0	0	0	0	0	0	0	0	0	0	0	0	0	0	0	0	0	0	0	0	0	0	0	0	0	0	0	0	0	0
k__Bacteria|p__Firmicutes|c__Bacilli|o__Lactobacillales|f__Streptococcaceae|g__Streptococcus|s__Streptococcus_thermophilus	12.3221	0	0	0.4566	4.05063	0.00112	0	0	0	0.01419	0	0	12.108	0	0.13979	0	0	0	0	20.644	0	0.20655	0.0312	0	0	0.36682	0	0	0	0.59552	0	0	0.11787	0	0	0.10581	5.13836	0.00692	0	0.46344	0.00217	0.00281	2.61481	0.10764	0	0.02166	0.02235	1.74584	0
k__Bacteria|p__Firmicutes|c__Bacilli|o__Lactobacillales|f__Streptococcaceae|g__Streptococcus|s__Streptococcus_vestibularis	0	0	0	0	0	0	0	0	0	0	0	0	0	0	0	0	0	0	0	0	0.00159	0	0.02518	0	0	0	0	0	0	0	0	0	0	0	0	0	0.00293	0	0	0	0	0	0	0	0	0	0	0.00204	0
k__Bacteria|p__Firmicutes|c__Bacilli|o__Lactobacillales|f__Streptococcaceae|g__Streptococcus|s__Streptococcus_viridans	0	0	0	0	0	0	0	0	0	0	0	0	0	0	0	0	0	0	0	0	0	0	0	0	0	0	0	0	0	0	0	0	0	0	0	0	0	0	0	0	0	0	0	0	0	0	0	0	0
k__Bacteria|p__Firmicutes|c__Clostridia	59.8256	63.0725	55.2821	56.9196	59.8262	69.3354	58.9849	41.8026	39.1309	55.5195	56.025	51.4505	54.1345	46.4926	17.5768	57.4054	73.8211	54.5746	74.7421	55.6914	56.738	53.8626	62.1395	78.7077	55.1999	63.5201	65.4908	47.184	73.2198	40.8275	37.6424	52.2259	47.865	49.2921	35.6799	55.5004	44.0796	54.5344	8.16595	57.4544	81.4256	75.1516	62.8366	28.2659	68.315	61.4377	28.7703	44.6057	35.2766
k__Bacteria|p__Firmicutes|c__Clostridia|o__Clostridiales	59.8256	63.0725	55.2821	56.9196	59.8262	69.3354	58.9849	41.8026	39.1309	55.5195	56.025	51.4505	54.1345	46.4926	17.5768	57.4054	73.8211	54.5746	74.7421	55.6914	56.738	53.8626	62.1395	78.7077	55.1999	63.5201	65.4908	47.184	73.2198	40.8275	37.6424	52.2259	47.865	49.2921	35.6799	55.5004	44.0796	54.5344	8.16595	57.4544	81.4256	75.1516	62.8366	28.2659	68.315	61.4377	28.7703	44.6057	35.2766
k__Bacteria|p__Firmicutes|c__Clostridia|o__Clostridiales|f__Catabacteriaceae	0	0	0.00441	0.00115	0	0	0	0	0	0	0	0	0	0	0.00543	0	0	0	0	0	0	0	0	0	0	0	0.00379	0	0	0	0.0025	0.01167	0	0.00141	0.00017	0	0	0.00351	0	0	0	0	0.02696	0	0.00084	0	0.00411	0.00084	0
k__Bacteria|p__Firmicutes|c__Clostridia|o__Clostridiales|f__Catabacteriaceae|g__Catabacter	0	0	0.00441	0.00115	0	0	0	0	0	0	0	0	0	0	0.00543	0	0	0	0	0	0	0	0	0	0	0	0.00379	0	0	0	0.0025	0.01167	0	0.00141	0.00017	0	0	0.00351	0	0	0	0	0.02696	0	0.00084	0	0.00411	0.00084	0
k__Bacteria|p__Firmicutes|c__Clostridia|o__Clostridiales|f__Catabacteriaceae|g__Catabacter|s__Catabacter_hongkongensis	0	0	0.00441	0.00115	0	0	0	0	0	0	0	0	0	0	0.00543	0	0	0	0	0	0	0	0	0	0	0	0.00379	0	0	0	0.0025	0.01167	0	0.00141	0.00017	0	0	0.00351	0	0	0	0	0.02696	0	0.00084	0	0.00411	0.00084	0
k__Bacteria|p__Firmicutes|c__Clostridia|o__Clostridiales|f__Christensenellaceae	0	0	0	0.05488	0.00817	0.01897	0	0	0	0	0	0	0	0	0	0	0	0	0	0.01143	0	0	0	0	0	0	0	0	0	0	0	0	0	0	0.01866	0	0	0.03164	0	0	0	0	0	0	0	0	0	0.01989	0
k__Bacteria|p__Firmicutes|c__Clostridia|o__Clostridiales|f__Christensenellaceae|g__Christensenella	0	0	0	0.05488	0.00817	0.01897	0	0	0	0	0	0	0	0	0	0	0	0	0	0.01143	0	0	0	0	0	0	0	0	0	0	0	0	0	0	0.01866	0	0	0.03164	0	0	0	0	0	0	0	0	0	0.01989	0
k__Bacteria|p__Firmicutes|c__Clostridia|o__Clostridiales|f__Christensenellaceae|g__Christensenella|s__Christensenella_minuta	0	0	0	0.05488	0.00817	0.01897	0	0	0	0	0	0	0	0	0	0	0	0	0	0.01143	0	0	0	0	0	0	0	0	0	0	0	0	0	0	0.01866	0	0	0.03164	0	0	0	0	0	0	0	0	0	0.01989	0
k__Bacteria|p__Firmicutes|c__Clostridia|o__Clostridiales|f__Clostridiaceae	0.80278	0.12818	0.08912	0.0062	0.02488	0.33713	0.0416	2.85134	0.9238	0.45018	0.00084	0.01368	0.05852	0.17143	0.31743	0.08956	0.79747	0.26048	0	0.73583	0.20723	0.74018	0	0.0727	0.09058	0.95525	0.03233	0.09271	0.05355	0.02347	0.55078	0.02603	0.01874	0.41849	0.12225	0.38013	0.0189	0.36478	0.12007	0	0.03469	0.87909	3.12475	0.36474	0	1.48556	0.16964	0.12263	0.26674
k__Bacteria|p__Firmicutes|c__Clostridia|o__Clostridiales|f__Clostridiaceae|g__Butyricicoccus	0	0	0	0	0	0	0	0	0	0	0	0	0	0	0	0	0	0	0	0	0	0	0	0	0	0	0	0	0	0	0	0	0	0	0	0	0	0	0	0	0	0	0	0	0	0	0	0	0
k__Bacteria|p__Firmicutes|c__Clostridia|o__Clostridiales|f__Clostridiaceae|g__Butyricicoccus|s__Butyricicoccus_pullicaecorum	0	0	0	0	0	0	0	0	0	0	0	0	0	0	0	0	0	0	0	0	0	0	0	0	0	0	0	0	0	0	0	0	0	0	0	0	0	0	0	0	0	0	0	0	0	0	0	0	0
k__Bacteria|p__Firmicutes|c__Clostridia|o__Clostridiales|f__Clostridiaceae|g__Clostridium	0.80278	0.1062	0	0.0062	0.00106	0.32076	0	2.75691	0.91642	0.45018	0	0.00626	0.05843	0.17143	0.13628	0.06705	0.76658	0.25559	0	0.72073	0.17828	0.72111	0	0.0727	0.09058	0.95525	0.03233	0.08673	0.03819	0.01917	0.52194	0.00405	0.00452	0.37536	0.11169	0.38013	0.00407	0.35249	0.00622	0	0.03469	0.86119	2.90572	0.33009	0	1.4835	0.14765	0.1098	0.08402
k__Bacteria|p__Firmicutes|c__Clostridia|o__Clostridiales|f__Clostridiaceae|g__Clostridium|s__Butyribacterium_methylotrophicum	0	0	0	0	0.00091	0	0	0	0	0	0	0	0	0	0	0	0	0	0	0.00516	0	0	0	0	0	0	0	0	0	0	0	0	0	0	0	0	0	0	0	0	0	0	0	0	0	0	0	0.00049	0
k__Bacteria|p__Firmicutes|c__Clostridia|o__Clostridiales|f__Clostridiaceae|g__Clostridium|s__Clostridium_bolteae_CAG_59	0	0	0	0	0	0.03606	0	0.09097	0	0	0	0.00626	0	0	0.13628	0	0	0	0	0	0.00899	0	0	0	0	0	0	0	0.00524	0	0	0	0.00176	0	0	0	0	0.00299	0	0	0.00089	0.66239	0.0769	0.33009	0	0	0	0.00861	0.0804
k__Bacteria|p__Firmicutes|c__Clostridia|o__Clostridiales|f__Clostridiaceae|g__Clostridium|s__Clostridium_butyricum	0	0	0	0	0	0	0	0	0	0	0	0	0	0	0	0	0	0	0	0	0	0	0	0	0	0	0	0	0	0	0	0	0	0	0	0	0	0	0	0	0	0	0	0	0	0.04798	0	0	0
k__Bacteria|p__Firmicutes|c__Clostridia|o__Clostridiales|f__Clostridiaceae|g__Clostridium|s__Clostridium_celatum	0.02464	0	0	0	0	0	0	0	0	0	0	0	0	0	0	0	0	0	0	0	0	0	0	0	0	0.01768	0	0	0	0	0	0	0	0	0	0	0	0	0	0	0	0	0	0	0	0	0	0	0
k__Bacteria|p__Firmicutes|c__Clostridia|o__Clostridiales|f__Clostridiaceae|g__Clostridium|s__Clostridium_disporicum	0.16474	0.10038	0	0.00072	0.00015	0.01373	0	0	0.04204	0	0	0	0	0.00843	0	0	0	0.00275	0	0.00291	0	0.05444	0	0.06795	0.04035	0.00721	0	0.02468	0	0	0	0	0	0	0	0.16544	0	0	0	0	0	0	0	0	0	1.40701	0	0	0
k__Bacteria|p__Firmicutes|c__Clostridia|o__Clostridiales|f__Clostridiaceae|g__Clostridium|s__Clostridium_neonatale	0	0	0	0	0	0	0	0	0	0	0	0	0	0	0	0	0	0	0	0	0	0	0	0	0	0	0	0	0	0	0	0	0	0	0	0	0	0	0	0	0	0	0	0	0	0	0	0	0
k__Bacteria|p__Firmicutes|c__Clostridia|o__Clostridiales|f__Clostridiaceae|g__Clostridium|s__Clostridium_paraputrificum	0.11543	0	0	0	0	0	0	0	0	0	0	0	0	0	0	0	0	0	0	0	0	0.09314	0	0	0	0	0	0	0	0	0	0	0	0	0	0	0	0	0.00622	0	0	0	0	0	0	0.01363	0	0	0
k__Bacteria|p__Firmicutes|c__Clostridia|o__Clostridiales|f__Clostridiaceae|g__Clostridium|s__Clostridium_perfringens	0.49797	0	0	0	0	0	0	0	0	0	0	0	0	0	0	0	0	0	0	0	0	0.22716	0	0	0	0.04363	0	0.06205	0	0	0	0	0.00276	0	0	0	0	0	0	0	0	0	0	0	0	0.00802	0	0	0
k__Bacteria|p__Firmicutes|c__Clostridia|o__Clostridiales|f__Clostridiaceae|g__Clostridium|s__Clostridium_sp_7_2_43FAA	0	0	0	0	0	0	0	0	0	0	0	0	0	0	0	0	0	0	0	0	0	0	0	0	0	0	0	0	0	0	0	0	0	0	0	0	0	0	0	0	0	0	0	0	0	0	0	0	0
k__Bacteria|p__Firmicutes|c__Clostridia|o__Clostridiales|f__Clostridiaceae|g__Clostridium|s__Clostridium_sp_CAG_167	0	0	0	0	0	0	0	0	0	0	0	0	0	0	0	0	0	0	0	0	0	0	0	0	0	0	0	0	0	0	0	0	0	0	0	0	0	0	0	0	0	0	0	0	0	0	0	0	0
k__Bacteria|p__Firmicutes|c__Clostridia|o__Clostridiales|f__Clostridiaceae|g__Clostridium|s__Clostridium_sp_CAG_242	0	0.00582	0	0.00548	0	0	0	0	0	0.12347	0	0	0	0	0	0	0	0	0	0	0	0	0	0	0.00408	0	0	0	0	0	0	0	0	0	0	0	0	0	0	0	0	0	2.82882	0	0	0.00686	0	0	0
k__Bacteria|p__Firmicutes|c__Clostridia|o__Clostridiales|f__Clostridiaceae|g__Clostridium|s__Clostridium_sp_CAG_253	0	0	0	0	0	0	0	2.66594	0.87438	0.04503	0	0	0.05843	0	0	0	0	0	0	0	0	0	0	0	0	0.48511	0	0	0	0	0	0	0	0	0	0	0	0	0	0	0	0	0	0	0	0	0	0	0
k__Bacteria|p__Firmicutes|c__Clostridia|o__Clostridiales|f__Clostridiaceae|g__Clostridium|s__Clostridium_sp_CAG_299	0	0	0	0	0	0.23506	0	0	0	0	0	0	0	0.163	0	0	0	0	0	0	0.16929	0	0	0.00475	0	0	0	0	0.03295	0	0	0	0	0	0	0	0	0.01636	0	0	0.00972	0	0	0	0	0	0.13589	0	0
k__Bacteria|p__Firmicutes|c__Clostridia|o__Clostridiales|f__Clostridiaceae|g__Clostridium|s__Clostridium_sp_CAG_413	0	0	0	0	0	0	0	0	0	0	0	0	0	0	0	0	0	0	0	0	0	0	0	0	0	0	0	0	0	0	0	0	0	0	0	0	0	0	0	0	0	0	0	0	0	0	0	0	0
k__Bacteria|p__Firmicutes|c__Clostridia|o__Clostridiales|f__Clostridiaceae|g__Clostridium|s__Clostridium_sp_CAG_510	0	0	0	0	0	0	0	0	0	0	0	0	0	0	0	0	0	0	0	0	0	0	0	0	0	0	0	0	0	0	0	0	0	0	0	0	0	0	0	0	0	0	0	0	0	0	0	0	0
k__Bacteria|p__Firmicutes|c__Clostridia|o__Clostridiales|f__Clostridiaceae|g__Clostridium|s__Clostridium_sp_CAG_58	0	0	0	0	0	0	0	0	0	0.28168	0	0	0	0	0	0.06705	0.76658	0.24177	0	0.71266	0	0.34637	0	0	0.04615	0.29981	0.03233	0	0	0.01917	0.1773	0	0	0.37536	0.10883	0.16996	0	0.2557	0	0	0.02408	0.1988	0	0	0	0	0	0.1007	0
k__Bacteria|p__Firmicutes|c__Clostridia|o__Clostridiales|f__Clostridiaceae|g__Clostridium|s__Clostridium_sp_CAG_678	0	0	0	0	0	0	0	0	0	0	0	0	0	0	0	0	0	0	0	0	0	0	0	0	0	0	0	0	0	0	0	0	0	0	0	0	0	0	0	0	0	0	0	0	0	0	0	0	0
k__Bacteria|p__Firmicutes|c__Clostridia|o__Clostridiales|f__Clostridiaceae|g__Clostridium|s__Clostridium_sp_D5	0	0	0	0	0	0	0	0	0	0	0	0	0	0	0	0	0	0	0	0	0	0	0	0	0	0	0	0	0	0	0.34464	0.00405	0	0	0	0	0.00407	0	0	0	0	0	0	0	0	0	0.01133	0	0.00361
k__Bacteria|p__Firmicutes|c__Clostridia|o__Clostridiales|f__Clostridiaceae|g__Clostridium|s__Clostridium_sp_chh4_2	0	0	0	0	0	0	0	0	0	0	0	0	0	0	0	0	0	0	0	0	0	0	0	0	0	0	0	0	0	0	0	0	0	0	0.00286	0	0	0	0	0	0	0	0	0	0	0	0.00043	0	0
k__Bacteria|p__Firmicutes|c__Clostridia|o__Clostridiales|f__Clostridiaceae|g__Clostridium|s__Clostridium_ventriculi	0	0	0	0	0	0.03591	0	0	0	0	0	0	0	0	0	0	0	0.01107	0	0	0	0	0	0	0	0.10181	0	0	0	0	0	0	0	0	0	0.04473	0	0.07744	0	0	0	0	0	0	0	0	0	0	0
k__Bacteria|p__Firmicutes|c__Clostridia|o__Clostridiales|f__Clostridiaceae|g__Hungatella	0	0.02199	0.08912	0	0.02382	0.01637	0.03925	0.09443	0.00738	0	0.00084	0.00742	9e-05	0	0.18115	0.02251	0.03089	0.0049	0	0.01511	0.02895	0.01907	0	0	0	0	0	0.00598	0.01536	0.0043	0.02884	0.02198	0.01423	0.04314	0.01056	0	0.01483	0.01229	0.11385	0	0	0.0179	0.21903	0.03465	0	0.00206	0.02199	0.01283	0.18272
k__Bacteria|p__Firmicutes|c__Clostridia|o__Clostridiales|f__Clostridiaceae|g__Hungatella|s__Hungatella_hathewayi	0	0.02199	0.08912	0	0.02382	0.01637	0.03925	0.09443	0.00738	0	0.00084	0.00742	9e-05	0	0.18115	0.02251	0.03089	0.0049	0	0.01511	0.02895	0.01907	0	0	0	0	0	0.00598	0.01536	0.0043	0.02884	0.02198	0.01423	0.04314	0.01056	0	0.01483	0.01229	0.11385	0	0	0.0179	0.21903	0.03465	0	0.00206	0.02199	0.01283	0.18272
k__Bacteria|p__Firmicutes|c__Clostridia|o__Clostridiales|f__Clostridiaceae|g__Lactonifactor	0	0	0	0	0	0	0.00235	0	0	0	0	0	0	0	0	0	0	0	0	0	0	0	0	0	0	0	0	0	0	0	0	0	0	0	0	0	0	0	0	0	0	0	0	0	0	0	0	0	0
k__Bacteria|p__Firmicutes|c__Clostridia|o__Clostridiales|f__Clostridiaceae|g__Lactonifactor|s__Lactonifactor_longoviformis	0	0	0	0	0	0	0.00235	0	0	0	0	0	0	0	0	0	0	0	0	0	0	0	0	0	0	0	0	0	0	0	0	0	0	0	0	0	0	0	0	0	0	0	0	0	0	0	0	0	0
k__Bacteria|p__Firmicutes|c__Clostridia|o__Clostridiales|f__Clostridiales_Family_XIII_Incertae_Sedis	0.02208	0	0.00568	0	0	0	0	0	0	0	0	0.00808	0	0	0	0	0	0	0	0	0.00571	0	0	0	0	0	0.00803	0.01552	0	0	0.0006	0.00688	0.00051	0	0	0	0	0.00188	0.00909	0	0	0.00195	0.00259	0	0.00082	0.01579	0.01084	0.01575	0
k__Bacteria|p__Firmicutes|c__Clostridia|o__Clostridiales|f__Clostridiales_Family_XIII_Incertae_Sedis|g__Clostridiales_Family_XIII_Incertae_Sedis_unclassified	0.01826	0	0.00134	0	0	0	0	0	0	0	0	0.00808	0	0	0	0	0	0	0	0	0.0051	0	0	0	0	0	0	0.01253	0	0	0	0.00332	0	0	0	0	0	0.00188	0.00194	0	0	0	0	0	0	0.00679	0.01084	0	0
k__Bacteria|p__Firmicutes|c__Clostridia|o__Clostridiales|f__Clostridiales_Family_XIII_Incertae_Sedis|g__Clostridiales_Family_XIII_Incertae_Sedis_unclassified|s__Eubacterium_brachy	0	0	0	0	0	0	0	0	0	0	0	0	0	0	0	0	0	0	0	0	0.0051	0	0	0	0	0	0	0	0	0	0	0	0	0	0	0	0	0.00053	0.00194	0	0	0	0	0	0	0	0.01084	0	0
k__Bacteria|p__Firmicutes|c__Clostridia|o__Clostridiales|f__Clostridiales_Family_XIII_Incertae_Sedis|g__Clostridiales_Family_XIII_Incertae_Sedis_unclassified|s__Eubacterium_infirmum	0	0	0	0	0	0	0	0	0	0	0	0	0	0	0	0	0	0	0	0	0	0	0	0	0	0	0	0	0	0	0	0	0	0	0	0	0	0	0	0	0	0	0	0	0	0	0	0	0
k__Bacteria|p__Firmicutes|c__Clostridia|o__Clostridiales|f__Clostridiales_Family_XIII_Incertae_Sedis|g__Clostridiales_Family_XIII_Incertae_Sedis_unclassified|s__Eubacterium_sulci	0.01826	0	0.00134	0	0	0	0	0	0	0	0	0.00808	0	0	0	0	0	0	0	0	0	0	0	0	0	0	0	0.01253	0	0	0	0.00332	0	0	0	0	0	0.00136	0	0	0	0	0	0	0	0.00679	0	0	0
k__Bacteria|p__Firmicutes|c__Clostridia|o__Clostridiales|f__Clostridiales_Family_XIII_Incertae_Sedis|g__Mogibacterium	0.00382	0	0.00435	0	0	0	0	0	0	0	0	0	0	0	0	0	0	0	0	0	0.00061	0	0	0	0	0	0.00803	0.00299	0	0	0.0006	0.00356	0.00051	0	0	0	0	0	0.00715	0	0	0.00195	0.00259	0	0.00082	0.009	0	0.01575	0
k__Bacteria|p__Firmicutes|c__Clostridia|o__Clostridiales|f__Clostridiales_Family_XIII_Incertae_Sedis|g__Mogibacterium|s__Mogibacterium_diversum	0.00382	0	0.00435	0	0	0	0	0	0	0	0	0	0	0	0	0	0	0	0	0	0.00061	0	0	0	0	0	0.00803	0.00299	0	0	0.0006	0.00356	0.00051	0	0	0	0	0	0.00715	0	0	0.00195	0.00259	0	0.00082	0.009	0	0.01575	0
k__Bacteria|p__Firmicutes|c__Clostridia|o__Clostridiales|f__Clostridiales_Family_XIII_Incertae_Sedis|g__Mogibacterium|s__Mogibacterium_timidum	0	0	0	0	0	0	0	0	0	0	0	0	0	0	0	0	0	0	0	0	0	0	0	0	0	0	0	0	0	0	0	0	0	0	0	0	0	0	0	0	0	0	0	0	0	0	0	0	0
k__Bacteria|p__Firmicutes|c__Clostridia|o__Clostridiales|f__Clostridiales_unclassified	0	0.00112	0.23491	0.16617	0.02132	0.04967	0.17064	0	0	0.03351	0.01344	0.02968	0.08011	0	0	0	0.21335	0.01806	0	0.00738	0.11	0.02741	0.0006	0.00047	0.02743	0.07291	0.11582	0.10973	0.00856	0.07357	0.07566	0.03317	0.00933	0.04665	0.51027	0.15978	0.00507	0.72822	0	0.03131	0.00462	0.19231	0.61248	0.35221	0	0	0.03213	0.27068	0.00375
k__Bacteria|p__Firmicutes|c__Clostridia|o__Clostridiales|f__Clostridiales_unclassified|g__Clostridiales_unclassified	0	0	0	0	0	0	0	0	0	0	0	0	0	0	0	0	0	0	0	0	0	0	0	0	0	0	0	0	0	0	0.00185	0.0009	0	0	0	0	0	0	0	0	0	0	0.02099	0	0	0	0	0	0
k__Bacteria|p__Firmicutes|c__Clostridia|o__Clostridiales|f__Clostridiales_unclassified|g__Clostridiales_unclassified|s__Clostridiales_bacterium_1_7_47FAA	0	0	0	0	0	0	0	0	0	0	0	0	0	0	0	0	0	0	0	0	0	0	0	0	0	0	0	0	0	0	0.00185	0.0009	0	0	0	0	0	0	0	0	0	0	0	0	0	0	0	0	0
k__Bacteria|p__Firmicutes|c__Clostridia|o__Clostridiales|f__Clostridiales_unclassified|g__Clostridiales_unclassified|s__Clostridiales_bacterium_CHKCI006	0	0	0	0	0	0	0	0	0	0	0	0	0	0	0	0	0	0	0	0	0	0	0	0	0	0	0	0	0	0	0	0	0	0	0	0	0	0	0	0	0	0	0.02099	0	0	0	0	0	0
k__Bacteria|p__Firmicutes|c__Clostridia|o__Clostridiales|f__Clostridiales_unclassified|g__Intestinimonas	0	0	0.00071	0.00943	0	0.02898	0	0	0	0.03351	0	0.00399	0.08011	0	0	0	0.13174	0.00209	0	0	0.0049	0.00898	0	0	0.02743	0	0.00743	0.07816	0	0.004	0.04679	0.03228	0	0	0.42736	0.07536	0	0.68508	0	0.00191	0.00462	0	0.08583	0	0	0	0.00422	0.12316	0
k__Bacteria|p__Firmicutes|c__Clostridia|o__Clostridiales|f__Clostridiales_unclassified|g__Intestinimonas|s__Intestinimonas_butyriciproducens	0	0	0.00071	0.00943	0	0.02898	0	0	0	0.03351	0	0.00399	0.08011	0	0	0	0.13174	0.00209	0	0	0.0049	0.00898	0	0	0.02743	0	0.00743	0.07816	0	0.004	0.04679	0.03228	0	0	0.42736	0.07536	0	0.68508	0	0.00191	0.00462	0	0.08583	0	0	0	0.00422	0.12316	0
k__Bacteria|p__Firmicutes|c__Clostridia|o__Clostridiales|f__Clostridiales_unclassified|g__Lawsonibacter	0	0.00112	0.01039	0.02078	0.02132	0.00981	0.00209	0	0	0	0.00242	0.0176	0	0	0	0	0	0.01598	0	0.00738	0.00922	0.01843	0	0.00047	0	0	0.00841	0.00487	0.00856	0.01201	0.02702	0	0.00933	0.04665	0.08291	0.03307	0.00507	0.00908	0	0.00399	0	0.01769	0.02036	0.05348	0	0	0.02791	0.00501	0.00375
k__Bacteria|p__Firmicutes|c__Clostridia|o__Clostridiales|f__Clostridiales_unclassified|g__Lawsonibacter|s__Lawsonibacter_asaccharolyticus	0	0.00112	0.01039	0.02078	0.02132	0.00981	0.00209	0	0	0	0.00242	0.0176	0	0	0	0	0	0.01598	0	0.00738	0.00922	0.01843	0	0.00047	0	0	0.00841	0.00487	0.00856	0.01201	0.02702	0	0.00933	0.04665	0.08291	0.03307	0.00507	0.00908	0	0.00399	0	0.01769	0.02036	0.05348	0	0	0.02791	0.00501	0.00375
k__Bacteria|p__Firmicutes|c__Clostridia|o__Clostridiales|f__Clostridiales_unclassified|g__Monoglobus	0	0	0.22381	0.13596	0	0.01088	0.16854	0	0	0	0.01102	0.0081	0	0	0	0	0.0816	0	0	0	0.09588	0	0.0006	0	0	0.07291	0.09998	0.0267	0	0.05756	0	0	0	0	0	0.05135	0	0.03405	0	0.02541	0	0.17462	0.4853	0.29873	0	0	0	0.14251	0
k__Bacteria|p__Firmicutes|c__Clostridia|o__Clostridiales|f__Clostridiales_unclassified|g__Monoglobus|s__Monoglobus_pectinilyticus	0	0	0.22381	0.13596	0	0.01088	0.16854	0	0	0	0.01102	0.0081	0	0	0	0	0.0816	0	0	0	0.09588	0	0.0006	0	0	0.07291	0.09998	0.0267	0	0.05756	0	0	0	0	0	0.05135	0	0.03405	0	0.02541	0	0.17462	0.4853	0.29873	0	0	0	0.14251	0
k__Bacteria|p__Firmicutes|c__Clostridia|o__Clostridiales|f__Eubacteriaceae	2.19232	5.43684	16.8341	2.42761	16.3688	21.9244	5.2479	11.6864	8.68014	1.98984	6.03088	5.96249	2.38056	6.05999	1.82636	11.2165	2.02184	2.54236	4.56164	3.79331	6.98115	7.22477	3.59383	5.73221	7.8816	1.72341	3.38723	9.72991	16.3902	5.20432	14.1655	0.91693	1.52519	1.46995	2.49571	18.321	6.17228	2.86432	0	6.41074	8.39723	16.0852	1.37404	0.64364	4.57704	3.99363	0.82452	3.95487	1.10355
k__Bacteria|p__Firmicutes|c__Clostridia|o__Clostridiales|f__Eubacteriaceae|g__Anaerofustis	0	0	0	0	0.00043	0	0	0	0	0	0	0	0	0	0	0	0	0	0	0	0	0	0	0	0	0	0	0	0.00044	0	0.00398	0.0016	0	0.00252	0	0	0	0	0	0	0	0	0	0	0	0	0	0	0
k__Bacteria|p__Firmicutes|c__Clostridia|o__Clostridiales|f__Eubacteriaceae|g__Anaerofustis|s__Anaerofustis_stercorihominis	0	0	0	0	0.00043	0	0	0	0	0	0	0	0	0	0	0	0	0	0	0	0	0	0	0	0	0	0	0	0.00044	0	0.00398	0.0016	0	0.00252	0	0	0	0	0	0	0	0	0	0	0	0	0	0	0
k__Bacteria|p__Firmicutes|c__Clostridia|o__Clostridiales|f__Eubacteriaceae|g__Eubacteriaceae_unclassified	0	0	0	0	0	0	0	0	0	0	0	0	0	0	0	0	0	0	0	0	0	0	0	0	0	0	0	0	0	0	0	0	0	0	0	0	0	0	0	0	0	0	0	0.00406	0	0	0	0	0
k__Bacteria|p__Firmicutes|c__Clostridia|o__Clostridiales|f__Eubacteriaceae|g__Eubacteriaceae_unclassified|s__Eubacteriaceae_bacterium_CHKCI005	0	0	0	0	0	0	0	0	0	0	0	0	0	0	0	0	0	0	0	0	0	0	0	0	0	0	0	0	0	0	0	0	0	0	0	0	0	0	0	0	0	0	0	0.00406	0	0	0	0	0
k__Bacteria|p__Firmicutes|c__Clostridia|o__Clostridiales|f__Eubacteriaceae|g__Eubacterium	2.19232	5.43684	16.8341	2.42761	16.3684	21.9244	5.2479	11.6864	8.68014	1.98984	6.03088	5.96249	2.38056	6.05999	1.82636	11.2165	2.02184	2.54236	4.56164	3.79331	6.98115	7.22477	3.59383	5.73221	7.8816	1.72341	3.38723	9.72991	16.3897	5.20432	14.1615	0.91533	1.52519	1.46743	2.49571	18.321	6.17228	2.86432	0	6.41074	8.39723	16.0852	1.37404	0.63958	4.57704	3.99363	0.82452	3.95487	1.10355
k__Bacteria|p__Firmicutes|c__Clostridia|o__Clostridiales|f__Eubacteriaceae|g__Eubacterium|s__Eubacterium_callanderi	0	0	0.17791	0	0.00033	0	0	0	0	0	0	0	0	0	0	0	0	0	0	0.00719	0	0	0	0	0	0	0	0	0	0	0	0	0	0	0	0	0	0	0	0	0	0	0	0	0	0	0	0	0
k__Bacteria|p__Firmicutes|c__Clostridia|o__Clostridiales|f__Eubacteriaceae|g__Eubacterium|s__Eubacterium_dolichum_CAG_375	0	0	0	0	0	0	0	0	0	0	0	0	0	0	0	0	0	0	0	0	0	0	0	0	0	0	0	0	0	0	0	0	0	0	0	0	0	0	0	0	0	0	0	0	0	0	0	0	0
k__Bacteria|p__Firmicutes|c__Clostridia|o__Clostridiales|f__Eubacteriaceae|g__Eubacterium|s__Eubacterium_eligens	0	5.05824	2.84422	1.01506	0.77197	2.56459	1.06999	10.9232	0.18069	0.31675	2.65128	4.04114	0	5.97861	0.00746	1.88498	1.56008	2.23527	2.17125	2.98722	2.02143	5.08419	0.46428	2.15194	4.05796	0.30677	0.60982	5.83084	15.2319	0.39224	2.29802	0	1.06133	0.75557	1.22879	16.6094	1.44164	0.3707	0	4.0927	6.4503	0.23497	0.73151	0.0582	0	0.00404	0	0.53899	0
k__Bacteria|p__Firmicutes|c__Clostridia|o__Clostridiales|f__Eubacteriaceae|g__Eubacterium|s__Eubacterium_hallii	0.47571	0.26386	0	0.16458	0.09174	0.55788	1.04889	0.0201	0.14101	0.47558	0.02669	0.10159	0	0.05175	0.30341	0.09302	0.29592	0.20732	0.69253	0.12121	0.50654	0.32745	2.37101	0.18921	0.04217	0.27497	0.26003	0.25565	0.33224	0.38032	0.22928	0.12206	0.20611	0.25543	0.91667	0.11425	0.88482	1.17164	0	0.0626	0.14927	0.07629	0.40225	0.42272	0.34365	1.2745	0.40683	1.0418	0
k__Bacteria|p__Firmicutes|c__Clostridia|o__Clostridiales|f__Eubacteriaceae|g__Eubacterium|s__Eubacterium_limosum	0	0	0	0	0.00155	0	0	0	0	0	0	0	0.03657	0	0	0	0	0	0	0.00563	0	0	0	0	0	0	0	0	0	0	0	0	0	0.00529	0	0	0	0	0	0	0	0	0.00112	0	0	0	0	0	0
k__Bacteria|p__Firmicutes|c__Clostridia|o__Clostridiales|f__Eubacteriaceae|g__Eubacterium|s__Eubacterium_ramulus	0.74675	0.11473	0	0.08868	0	0.20902	0	0	0.02781	0	0.29852	0.47287	0	0	0	0.0448	0.07075	0.06555	0.17961	0	0.10012	0	0	0.33094	0.56153	0.08777	0	0	0	0.161	0.05798	0.33411	0.24464	0.08112	0.10525	0.09389	0.19376	0.51452	0	0.08758	0.13947	0.01692	0.23914	0.09701	0.16194	0.00702	0.06474	0.17171	0.1528
k__Bacteria|p__Firmicutes|c__Clostridia|o__Clostridiales|f__Eubacteriaceae|g__Eubacterium|s__Eubacterium_sp_CAG_180	0	0	12.591	0	15.4687	17.3565	0	0	6.9132	0.00463	0	0	0	0	0	5.3799	0	0	0	0	0.00278	0	0	2.56425	0	0.18988	0.08612	3.63006	0	3.95675	11.261	0	0	0.00876	0.03467	0	0	0	0	1.10659	0.92538	15.7414	0	0	0	0	0	2.13938	0
k__Bacteria|p__Firmicutes|c__Clostridia|o__Clostridiales|f__Eubacteriaceae|g__Eubacterium|s__Eubacterium_sp_CAG_251	0	0	0	0.84415	0	0	2.84269	0	0	0	2.84192	0	0	0	0	0	0	0	0	0	4.34027	0	0	0	2.98844	0	0	0	0	0	0	0	0	0	0.18386	0	0	0	0	0	0	0	0	0	0	0	0	0	0
k__Bacteria|p__Firmicutes|c__Clostridia|o__Clostridiales|f__Eubacteriaceae|g__Eubacterium|s__Eubacterium_sp_CAG_274	0.37282	0	1.20905	0	0	1.16136	0	0.74313	0	0	0	0.64872	2.1744	0	0.01438	0	0	0	1.06897	0	0	0	0	0	0	0.02058	0	0	0	0.2496	0.02326	0.1159	0	0	0	0	0.29094	0	0	0.63559	0	0	0	0	0.3117	0.3461	0.30214	0	0
k__Bacteria|p__Firmicutes|c__Clostridia|o__Clostridiales|f__Eubacteriaceae|g__Eubacterium|s__Eubacterium_sp_CAG_38	0.40529	0	0	0	0.03413	0.07505	0.28633	0	1.39213	0	0.16474	0.05456	0.16959	0.02962	1.5011	3.42368	0.09508	0.03422	0	0.67205	0	1.81313	0.75854	0.26077	0.16467	0.47822	0.16388	0	0.40201	0.05492	0.292	0.23043	0.00625	0.18833	0	1.5034	3.30435	0.80745	0	0.42568	0.73281	0.01559	0	0.06165	0.19849	2.31475	0	0.06299	0.84749
k__Bacteria|p__Firmicutes|c__Clostridia|o__Clostridiales|f__Eubacteriaceae|g__Eubacterium|s__Eubacterium_sp_OM08_24	0	0	0	0	0	0	0	0	0	0	0	0	0	0	0	0	0	0	0	0	0.01002	0	0	0	0	0	0	0	0	0	0	0	0	0	0	0	0	0	0	0	0	0	0	0	3.54919	0	0	0	0
k__Bacteria|p__Firmicutes|c__Clostridia|o__Clostridiales|f__Eubacteriaceae|g__Eubacterium|s__Eubacterium_ventriosum	0.19174	0	0.01186	0.31514	0	0	0	0	0.02531	1.19289	0.04773	0.64359	0	0	0	0.39009	0	0	0.44928	0	0	0	0	0.2351	0.06684	0.36523	2.26738	0.01336	0.42354	0.0095	0	0.11283	0.00686	0.17292	0.02647	0	0.05676	0	0	0	0	0	0	0	0.01207	0.04722	0.05081	0	0.10326
k__Bacteria|p__Firmicutes|c__Clostridia|o__Clostridiales|f__Lachnospiraceae	50.5431	38.4192	22.4541	30.4621	10.231	21.0583	23.3034	12.883	13.9276	38.3365	31.7318	21.7084	39.9046	27.0688	5.50836	30.8872	22.6328	23.1618	49.3675	39.0873	37.571	16.0887	44.0868	45.6419	27.2208	43.1302	41.3705	13.9353	33.1686	16.7704	9.86571	14.9289	31.1194	18.4016	23.1759	17.0685	18.6684	21.5239	4.00006	30.5929	60.032	19.428	26.9465	10.8195	48.2071	41.4957	9.09135	27.2257	21.0553
k__Bacteria|p__Firmicutes|c__Clostridia|o__Clostridiales|f__Lachnospiraceae|g__Anaerostipes	4.99858	0	3.04562	1.08805	1.14392	2.54943	4.80158	1.3068	0.39134	2.18321	1.68218	0.73696	12.0421	4.39307	0.13943	0.22666	2.37319	0.79023	4.47045	14.1252	0.15528	0.81803	0.8294	1.40938	1.73301	0.65629	1.62165	4.51454	4.70078	1.66721	0.34011	2.44853	1.56647	1.67979	0.55276	1.78561	3.08635	2.29054	0.07654	10.6977	5.38222	2.41542	1.31364	0.33669	2.16402	9.73854	2.34842	1.10869	5.26541
k__Bacteria|p__Firmicutes|c__Clostridia|o__Clostridiales|f__Lachnospiraceae|g__Anaerostipes|s__Anaerostipes_caccae	0	0	0	0	0	0	0	0	0	0	0	0	0	0	0	0	0	0	0	0	0	0	0.8294	0	0	0	0	0	0	0	0	0	0	0	0	0	0	0	0	0	0	0	0	0	0	0	0	0	0
k__Bacteria|p__Firmicutes|c__Clostridia|o__Clostridiales|f__Lachnospiraceae|g__Anaerostipes|s__Anaerostipes_hadrus	4.99858	0	3.04562	1.08805	1.14392	2.54943	4.80158	1.3068	0.39134	2.18321	1.68218	0.73696	12.0421	4.39307	0.13943	0.22666	2.37319	0.79023	4.47045	14.1252	0.15528	0.81803	0	1.40938	1.73301	0.65629	1.62165	4.51454	4.70078	1.66721	0.34011	2.44853	1.56647	1.67979	0.55276	1.78561	3.08635	2.29054	0.07654	10.6977	5.38222	2.41542	1.31364	0.33669	2.16402	9.73854	2.34842	1.10869	5.26541
k__Bacteria|p__Firmicutes|c__Clostridia|o__Clostridiales|f__Lachnospiraceae|g__Anaerotignum	0	0	0	0	0	0.00959	0	0	0	0	0	0	0	0	0.40875	0	0	0	0	0	0	0	0.00192	0	0	0	0	0	0	0	0	0	0	0	0	0	0	0	0	0	0	0	0.01845	0	0	0	0	0	0.0013
k__Bacteria|p__Firmicutes|c__Clostridia|o__Clostridiales|f__Lachnospiraceae|g__Anaerotignum|s__Anaerotignum_lactatifermentans	0	0	0	0	0	0.00959	0	0	0	0	0	0	0	0	0.40875	0	0	0	0	0	0	0	0.00192	0	0	0	0	0	0	0	0	0	0	0	0	0	0	0	0	0	0	0	0.01845	0	0	0	0	0	0.0013
k__Bacteria|p__Firmicutes|c__Clostridia|o__Clostridiales|f__Lachnospiraceae|g__Blautia	12.9569	0.91954	1.46291	1.06152	1.3037	1.63931	5.52309	1.97648	0.255	1.80161	1.58246	1.12741	4.53849	3.10384	2.47896	1.42207	3.4395	0.90907	7.22097	23.5568	10.6547	2.98861	7.50874	2.02774	2.38453	1.62187	9.26815	1.89176	3.40513	3.11764	0.82661	1.49762	4.84155	1.42474	1.67809	1.12606	4.46581	2.43571	2.74087	1.06059	2.26177	3.43455	10.1434	1.65373	6.01222	5.80803	1.28824	3.51518	10.2194
k__Bacteria|p__Firmicutes|c__Clostridia|o__Clostridiales|f__Lachnospiraceae|g__Blautia|s__Blautia_coccoides	0	0	0	0	0	0	0	0	0	0	0	0	0	0	0.00322	0	0	0	0	0.00092	0.01149	0	0.00156	0	0	0	0.00138	0	0.00014	0	0	0	0	0	0	0	0	0	0	0	0	0.01481	0	0	0	0	0	0	0.02141
k__Bacteria|p__Firmicutes|c__Clostridia|o__Clostridiales|f__Lachnospiraceae|g__Blautia|s__Blautia_hansenii	0.08238	0	0	0	0	0	0	0	0	0	0	0	0	0	0	0	0	0	0	0	0	0	0	0	0	0	0	0	0	0	0	0	0	0	0	0	0	0	0	0	0	0	0	0	0.00205	0.00411	0	0	0
k__Bacteria|p__Firmicutes|c__Clostridia|o__Clostridiales|f__Lachnospiraceae|g__Blautia|s__Blautia_hydrogenotrophica	0	0	0.02141	0	0	0	0	0	0	0	0	0	0	0	0	0	0	0	0	0	0	0	0	0	0	0	0	0	0	0	0	0	0	0	0	0	0	0	0	0	0	0	0.04695	0	0	0	0.04915	0	0
k__Bacteria|p__Firmicutes|c__Clostridia|o__Clostridiales|f__Lachnospiraceae|g__Blautia|s__Blautia_obeum	0.01988	0.09314	0.18568	0.15437	0.08417	0.0429	0.13142	0	0.14434	0.04441	0.00635	0.38839	0.46039	0	0	0.21606	0.03144	0.00886	0.48188	0	1.46666	0.28024	0	0.60691	0.19623	0.31334	0.07782	0.09524	0	0.30736	0.12724	0.27359	0.3722	0.58335	1.24141	0.02848	0	0.21249	0	0.00773	0	0.24294	0.1181	0.02533	0	0.30274	0.04929	0.18228	0
k__Bacteria|p__Firmicutes|c__Clostridia|o__Clostridiales|f__Lachnospiraceae|g__Blautia|s__Blautia_producta	0	0	0	0	0.02436	0	0.0007	0.00371	0	0	0	0.0017	0.01213	0	0.00606	0	0	0	0	0	0	0	0	0	0	0	0.00432	0	0	0	0	0.00413	0	0	0	0	0.00647	0.01506	0	0	0	0	0.00365	0.00249	0	0	0.03335	0	0
k__Bacteria|p__Firmicutes|c__Clostridia|o__Clostridiales|f__Lachnospiraceae|g__Blautia|s__Blautia_sp_CAG_257	0	0	0.00158	0	0	0.00422	0	0.12203	0	0.02887	0	0.00914	0.03774	0	0.12543	0	0.1596	0	0	0.41246	0	0	0	0	0	0	0.03465	0	0.03308	0	0.00224	0.00506	0	0.01658	0	0	0	0	0	0	0	0	0	0.01381	0	0	0.01255	0	0
k__Bacteria|p__Firmicutes|c__Clostridia|o__Clostridiales|f__Lachnospiraceae|g__Blautia|s__Blautia_wexlerae	0.0806	0.10672	0.50708	0.19144	1.16532	0.15511	1.18328	1.55859	0.0525	1.57148	0.40518	0.264	0.35559	2.20667	0.16113	0.0719	2.39253	0.59126	4.55664	15.7187	4.85377	0.25682	2.01244	0.78261	1.84598	0.06137	3.38374	1.1225	2.67141	0.93116	0.22475	0.99017	2.06592	0.47428	0.43486	0.35225	1.37671	1.97014	0.45531	0.13185	1.83722	2.73537	9.44564	0.70734	1.61165	0.93539	0.93183	0.52801	6.88556
k__Bacteria|p__Firmicutes|c__Clostridia|o__Clostridiales|f__Lachnospiraceae|g__Blautia|s__Ruminococcus_gnavus	12.7741	0.71968	0.74716	0	0.02985	0.003	4.20769	0.29215	0	0.15685	0	0.46418	3.67264	0.89717	2.18312	0	0.85593	0.05966	0.02428	7.42472	4.32276	2.45155	0.93313	0.45277	0.34232	0.01026	0.91257	0.67403	0.7005	0.26626	0.00479	0.15663	0.00344	0.35053	0.00182	0	0.01505	0.23803	2.28556	0	0.42455	0.41887	0.52905	0.63033	0.55582	1.60351	0.21206	0.15543	3.3124
k__Bacteria|p__Firmicutes|c__Clostridia|o__Clostridiales|f__Lachnospiraceae|g__Blautia|s__Ruminococcus_torques	0	0	0	0.71571	0	1.43409	0	0	0.05816	0	1.17093	0	0	0	0	1.1341	0	0.24929	2.15816	0	0	0	4.56161	0.18545	0	1.2369	4.85367	0	0	1.61286	0.46759	0.06804	2.4	0	0	0.74532	3.06757	0	0	0.92102	0	0.02255	0	0.27443	3.8427	2.96228	0	2.64946	0
k__Bacteria|p__Firmicutes|c__Clostridia|o__Clostridiales|f__Lachnospiraceae|g__Butyrivibrio	0	0	0	0	0	0	0	0	0	0	0	0	0	0	0	0	0	0	0	0	0	0	0	0	0	0	0	0	0	0	0	0	0	0	0	0	0	0	0	0	0	0	0	0	0	0	0	0	0
k__Bacteria|p__Firmicutes|c__Clostridia|o__Clostridiales|f__Lachnospiraceae|g__Butyrivibrio|s__Butyrivibrio_crossotus	0	0	0	0	0	0	0	0	0	0	0	0	0	0	0	0	0	0	0	0	0	0	0	0	0	0	0	0	0	0	0	0	0	0	0	0	0	0	0	0	0	0	0	0	0	0	0	0	0
k__Bacteria|p__Firmicutes|c__Clostridia|o__Clostridiales|f__Lachnospiraceae|g__Coprococcus	0.27249	0.15819	0.63014	0.96026	0	0.3794	0	0	0.41672	0.15031	0.33388	0.15361	4.33951	2.39793	0	0.87819	1.81455	1.65328	0.93521	0	4.91397	2.41171	1.45879	1.72489	0	5.93826	3.44834	1.52792	5.74007	2.88217	0.12998	0	12.36	0.41653	1.90986	4.93694	1.5903	1.64167	0	4.42764	0	1.50132	0	0	0.29748	0	0	1.21151	0
k__Bacteria|p__Firmicutes|c__Clostridia|o__Clostridiales|f__Lachnospiraceae|g__Coprococcus|s__Coprococcus_catus	0	0	0.63014	0.33324	0	0.3794	0	0	0.17425	0.15031	0.11919	0.15361	0	0.55878	0	0.07272	0.50922	0.01453	0.93521	0	1.00391	0.11413	1.45879	0.55144	0	0.60994	0.72842	0	0.19663	0.40318	0.0476	0	0.16432	0.41653	1.0715	0.0551	0	0.63102	0	0.08872	0	0.72816	0	0	0.29748	0	0	0.03493	0
k__Bacteria|p__Firmicutes|c__Clostridia|o__Clostridiales|f__Lachnospiraceae|g__Coprococcus|s__Coprococcus_comes	0.27249	0.15819	0	0.62702	0	0	0	0	0.23517	0	0.21469	0	4.33951	1.83914	0	0.60813	1.30533	1.63875	0	0	3.91005	0.97972	0	1.17345	0	1.2486	2.71992	1.52792	2.70251	0.43783	0.08238	0	1.41165	0	0.83835	2.42372	0.7811	1.01065	0	1.76398	0	0.77316	0	0	0	0	0	0.98278	0
k__Bacteria|p__Firmicutes|c__Clostridia|o__Clostridiales|f__Lachnospiraceae|g__Coprococcus|s__Coprococcus_eutactus	0	0	0	0	0	0	0	0	0.00729	0	0	0	0	0	0	0.19734	0	0	0	0	0	1.31786	0	0	0	4.07971	0	0	2.84093	2.04116	0	0	10.7841	0	0	2.45812	0.8092	0	0	2.57493	0	0	0	0	0	0	0	0.1938	0
k__Bacteria|p__Firmicutes|c__Clostridia|o__Clostridiales|f__Lachnospiraceae|g__Dorea	0.40914	0.82378	0	1.20308	0.4026	0.6311	0	0.30481	0.50769	1.27652	0.34743	0.71028	0	0.42676	0.49094	0.28243	0.28756	0.45401	2.10736	0	1.13872	0.1146	0.4661	0.62868	0.39883	0.07566	1.13127	0.53199	0	0.9945	0.68112	1.27763	1.818	0.52148	1.7005	0.37212	0	1.64422	0	0.78241	0.13122	0.20581	0	0.46681	0.15579	3.17954	0	1.12475	0
k__Bacteria|p__Firmicutes|c__Clostridia|o__Clostridiales|f__Lachnospiraceae|g__Dorea|s__Dorea_formicigenerans	0	0	0	0.27501	0	0.13271	0	0.30481	0.13112	0.30279	0.22422	0.21914	0	0.09552	0.18936	0.16965	0.04397	0	1.32691	0	0.246	0.1146	0.4661	0.09153	0.08447	0.07566	0.63756	0.18363	0	0.16616	0.19583	0	0.35688	0.15849	0.74323	0.14317	0	0.22172	0	0.0561	0.13122	0.20581	0	0	0	1.52992	0	0.44326	0
k__Bacteria|p__Firmicutes|c__Clostridia|o__Clostridiales|f__Lachnospiraceae|g__Dorea|s__Dorea_longicatena	0.40914	0.82378	0	0.92807	0	0.49839	0	0	0.37657	0.97373	0.12321	0.49114	0	0.33124	0.30158	0.11278	0.24359	0.45401	0.78046	0	0.89273	0	0	0.53716	0.31437	0	0.4937	0.34837	0	0.82833	0.48528	1.27763	1.46111	0.36299	0.95727	0.22895	0	1.4225	0	0.72631	0	0	0	0.46681	0.15579	1.64962	0	0.68149	0
k__Bacteria|p__Firmicutes|c__Clostridia|o__Clostridiales|f__Lachnospiraceae|g__Dorea|s__Dorea_sp_CAG_317	0	0	0	0	0.4026	0	0	0	0	0	0	0	0	0	0	0	0	0	0	0	0	0	0	0	0	0	0	0	0	0	0	0	0	0	0	0	0	0	0	0	0	0	0	0	0	0	0	0	0
k__Bacteria|p__Firmicutes|c__Clostridia|o__Clostridiales|f__Lachnospiraceae|g__Dorea|s__Dorea_sp_D27	0	0	0	0	0	0	0	0	0	0	0	0	0	0	0	0	0	0	0	0	0	0	0	0	0	0	0	0	0	0	0	0	0	0	0	0	0	0	0	0	0	0	0	0	0	0	0	0	0
k__Bacteria|p__Firmicutes|c__Clostridia|o__Clostridiales|f__Lachnospiraceae|g__Eisenbergiella	0	0	0.01229	0	0.2616	0.03094	0.19836	0.06243	0.00051	0	0	0.00309	0.00644	0	0.01552	0	0.02598	0.02767	0	0.42211	0.07226	0.00409	0	0	0.01482	0.00283	0.01703	0.05057	0	0.01272	0.01047	0.14805	0.04141	0.04292	0	0.00507	0.12938	0.02833	0.00033	0	0.00263	0.01623	1.11539	0.23744	0	0	0.87607	0.05327	0
k__Bacteria|p__Firmicutes|c__Clostridia|o__Clostridiales|f__Lachnospiraceae|g__Eisenbergiella|s__Eisenbergiella_massiliensis	0	0	0	0	0.2616	0.02052	0.19836	0.05837	0.00051	0	0	0	0	0	0	0	0.02598	0.02198	0	0.35895	0.07226	0.00409	0	0	0.00857	0.00134	0	0.05027	0	0	0	0.14805	0.00629	0.02643	0	0.00507	0	0.01018	0.00033	0	0	0.01623	1.11539	0.23744	0	0	0.6902	0.05122	0
k__Bacteria|p__Firmicutes|c__Clostridia|o__Clostridiales|f__Lachnospiraceae|g__Eisenbergiella|s__Eisenbergiella_tayi	0	0	0.01229	0	0	0.01042	0	0.00407	0	0	0	0.00309	0.00644	0	0.01552	0	0	0.00568	0	0.06316	0	0	0	0	0.00625	0.00149	0.01703	0.0003	0	0.01272	0.01047	0	0.03512	0.01649	0	0	0.12938	0.01815	0	0	0.00263	0	0	0	0	0	0.18587	0.00205	0
k__Bacteria|p__Firmicutes|c__Clostridia|o__Clostridiales|f__Lachnospiraceae|g__Fusicatenibacter	6.32153	0.57296	2.90167	1.22038	1.02183	2.94319	1.96846	2.53147	0.82385	6.4571	1.15949	1.5276	1.07039	2.79992	0.42211	0.8016	0.91861	5.06295	6.74594	0	1.14634	0.68363	2.97892	4.56966	0	3.86997	1.34694	1.08588	1.07765	1.51145	3.14072	2.44902	0.19193	4.39263	0.62322	0.52831	1.60192	2.0716	0.02771	0.48467	0.60596	1.76931	0	0.17142	1.6969	8.53601	0	1.55701	5.30431
k__Bacteria|p__Firmicutes|c__Clostridia|o__Clostridiales|f__Lachnospiraceae|g__Fusicatenibacter|s__Fusicatenibacter_saccharivorans	6.32153	0.57296	2.90167	1.22038	1.02183	2.94319	1.96846	2.53147	0.82385	6.4571	1.15949	1.5276	1.07039	2.79992	0.42211	0.8016	0.91861	5.06295	6.74594	0	1.14634	0.68363	2.97892	4.56966	0	3.86997	1.34694	1.08588	1.07765	1.51145	3.14072	2.44902	0.19193	4.39263	0.62322	0.52831	1.60192	2.0716	0.02771	0.48467	0.60596	1.76931	0	0.17142	1.6969	8.53601	0	1.55701	5.30431
k__Bacteria|p__Firmicutes|c__Clostridia|o__Clostridiales|f__Lachnospiraceae|g__Lachnoanaerobaculum	0	0	0	0	0	0	0	0	0	0	0	0	0	0	0	0	0	0	0	0	0	0	0	0	0	0	0	0	0	0	0	0	0	0	0	0	0	0	0	0	0	0	0	0	0	0	0	0	0
k__Bacteria|p__Firmicutes|c__Clostridia|o__Clostridiales|f__Lachnospiraceae|g__Lachnoanaerobaculum|s__Lachnoanaerobaculum_saburreum	0	0	0	0	0	0	0	0	0	0	0	0	0	0	0	0	0	0	0	0	0	0	0	0	0	0	0	0	0	0	0	0	0	0	0	0	0	0	0	0	0	0	0	0	0	0	0	0	0
k__Bacteria|p__Firmicutes|c__Clostridia|o__Clostridiales|f__Lachnospiraceae|g__Lachnoclostridium	0.00873	0.20665	1.67995	0.10356	0.25104	0.04397	0.16175	0.91991	0.02547	0.11119	0.0081	0.13687	0.00301	0	1.17668	0.0108	0.32948	0.15554	0.00412	0.26898	0.04201	0.28293	0	0	0	0.00291	0	0.14475	0.16028	0.00587	0.15867	0.5542	0.23448	0.14567	0.43422	0.02431	0.24387	0.05842	1.13687	0.00031	0.01913	0.09586	2.60204	0.95504	0.03133	0	0.615	0.04294	0.08568
k__Bacteria|p__Firmicutes|c__Clostridia|o__Clostridiales|f__Lachnospiraceae|g__Lachnoclostridium|s__Clostridium_aldenense	0	0.00039	0.04444	0	0	0	0	0.24983	0	0	0	0.0028	0	0	0.00937	0	0.04221	0	0	0.00662	0.02008	0.0049	0	0	0	0	0	0.01408	0.01006	0	0	0.00663	0.0013	0	0.00117	0	0	0.00132	0	0	0	0.01545	0.16734	0.00087	0	0	0.03721	0	0.01026
k__Bacteria|p__Firmicutes|c__Clostridia|o__Clostridiales|f__Lachnospiraceae|g__Lachnoclostridium|s__Clostridium_asparagiforme	0	0.02441	0.11562	0.00229	0.02908	0	0.00182	0.05519	0.00225	0.0301	0	0.02421	0	0	0	0	0	0.0751	0	0.04973	0	0	0	0	0	0	0	0	0	0	0.04535	0.20123	0.08846	0.03207	0	0	0.12009	0.01087	0.00094	0	0.00334	0	0.00882	0	0	0	0.06531	0	0
k__Bacteria|p__Firmicutes|c__Clostridia|o__Clostridiales|f__Lachnospiraceae|g__Lachnoclostridium|s__Clostridium_bolteae	0.00873	0.05274	0.72453	0.02668	0.02212	0.0138	0.1046	0.25772	0	0.01351	0.00582	0.03113	0.00135	0	0.52527	0	0.00865	0.03593	0.00412	0.07834	0.01562	0.04034	0	0	0	0.00291	0	0	0.09247	0	0.01758	0.03155	0.03029	0.00635	0.31511	0.00353	0.00363	0.01942	0.99665	0	0.0071	0.00242	0.25283	0.49386	0.00401	0	0.11333	0.01985	0.01211
k__Bacteria|p__Firmicutes|c__Clostridia|o__Clostridiales|f__Lachnospiraceae|g__Lachnoclostridium|s__Clostridium_citroniae	0	0.01229	0.05238	0.00683	0.01707	0.02836	0.00651	0.11361	0.02234	0.00909	0.00228	0.00985	0	0	0.19727	0.0108	0.04517	0.02053	0	0.0034	0.00631	0.016	0	0	0	0	0	0.0132	0.01514	0	0.04236	0.142	0.01174	0.00574	0.06092	0.00968	0.01383	0.01434	0	0.00031	0.00082	0.01008	0.11521	0	0	0	0.01699	0.01492	0
k__Bacteria|p__Firmicutes|c__Clostridia|o__Clostridiales|f__Lachnospiraceae|g__Lachnoclostridium|s__Clostridium_clostridioforme	0	0.04656	0.00288	0	0.14697	0.00181	0.0012	0.03775	0	0	0	0.01705	0	0	0	0	0.18018	0.01931	0	0.11472	0	0.03045	0	0	0	0	0	0.00252	0	0.00183	0.02068	0.06048	0	0.00673	0.00396	0	0.08322	0	0.03398	0	0.00303	0.04138	1.36501	0.1386	0.02732	0	0.03828	0	0
k__Bacteria|p__Firmicutes|c__Clostridia|o__Clostridiales|f__Lachnospiraceae|g__Lachnoclostridium|s__Clostridium_hylemonae	0	0	0	0	0	0	0	0	0	0	0	0	0	0	0	0	0	0	0	0	0	0	0	0	0	0	0	0	0	0	0	0	0	0	0	0	0	0	0	0	0	0	0	0	0	0	0	0	0
k__Bacteria|p__Firmicutes|c__Clostridia|o__Clostridiales|f__Lachnospiraceae|g__Lachnoclostridium|s__Clostridium_lavalense	0	0	0	0	0	0	0	0	0	0	0	0.0035	0	0	0.12142	0	0.00466	0	0	0	0	0.01967	0	0	0	0	0	0.0123	0.0046	0	0.0121	0	0	0	0.0353	0.01109	0	0	0	0	0	0	0.03299	0.00617	0	0	0.00518	0.00449	0
k__Bacteria|p__Firmicutes|c__Clostridia|o__Clostridiales|f__Lachnospiraceae|g__Lachnoclostridium|s__Clostridium_saccharolyticum	0	0.06577	0.37154	0.06775	0	0	0	0	0	0.00418	0	0.00797	0	0	0	0	0	0	0	0	0	0.06894	0	0	0	0	0	0.08666	0	0	0	0	0.09955	0.06138	0	0	0	0	0	0	0	0	0	0	0	0	0	0	0
k__Bacteria|p__Firmicutes|c__Clostridia|o__Clostridiales|f__Lachnospiraceae|g__Lachnoclostridium|s__Clostridium_scindens	0	0	0.00253	0	0	0	0	0	0	0	0	0	0.00165	0	0	0	0.00031	0	0	0.0105	0	0.00104	0	0	0	0	0	0	0	0	0	0	0	0	0	0	0.00422	0	0	0	0.00154	0.00645	0.00452	0	0	0	0.00057	0	0
k__Bacteria|p__Firmicutes|c__Clostridia|o__Clostridiales|f__Lachnospiraceae|g__Lachnoclostridium|s__Clostridium_symbiosum	0	0.00449	0.36408	0	0.03581	0	0.04761	0.20581	0.00088	0.00254	0	0.04034	0	0	0.32334	0	0.04829	0.00466	0	0.00567	0	0.10135	0	0	0	0	0	0.016	0.03801	0.00404	0.02061	0.11231	0.00314	0.00782	0.01775	0	0.01471	0.01019	0.1053	0	0.0033	0.02007	0.65532	0.31553	0	0	0.33814	0.00368	0.06331
k__Bacteria|p__Firmicutes|c__Clostridia|o__Clostridiales|f__Lachnospiraceae|g__Lachnoclostridium|s__Lachnoclostridium_sp_An118	0	0	0.00194	0	0	0	0	0	0	0	0	0	0	0	0	0	0	0	0	0	0	0	0	0	0	0	0	0	0	0	0	0	0	0.00057	0	0	0	0	0	0	0	0	0	0	0	0	0	0	0
k__Bacteria|p__Firmicutes|c__Clostridia|o__Clostridiales|f__Lachnospiraceae|g__Lachnoclostridium|s__Lachnoclostridium_sp_An131	0	0	0	0	0	0	0	0	0	0.01968	0	0	0	0	0	0	0	0	0	0	0	0.00026	0	0	0	0	0	0	0	0	0	0	0	0.0184	0	0	0	0	0	0	0	0	0	0	0	0	0	0	0
k__Bacteria|p__Firmicutes|c__Clostridia|o__Clostridiales|f__Lachnospiraceae|g__Lachnoclostridium|s__Lachnoclostridium_sp_An138	0	0	0	0	0	0	0	0	0	0.00442	0	0	0	0	0	0	0	0	0	0	0	0	0	0	0	0	0	0	0	0	0	0	0	0.0066	0	0	0.00418	0.00228	0	0	0	0	0	0	0	0	0	0	0
k__Bacteria|p__Firmicutes|c__Clostridia|o__Clostridiales|f__Lachnospiraceae|g__Lachnoclostridium|s__Lachnoclostridium_sp_An14	0	0	0	0	0	0	0	0	0	0.02768	0	0	0	0	0	0	0	0	0	0	0	0	0	0	0	0	0	0	0	0	0	0	0	0	0	0	0	0	0	0	0	0	0	0	0	0	0	0	0
k__Bacteria|p__Firmicutes|c__Clostridia|o__Clostridiales|f__Lachnospiraceae|g__Lachnospira	2.24748	17.8149	5.55097	0.79257	0	0.24457	0	0	0	1.04368	0.02343	0	4.45838	9.33304	0	1.13002	0	1.26637	0	0	0	0.13302	10.4614	11.1418	3.25757	0.46068	0	0	0	0.36717	0.0007	0.81323	0.10155	0.24989	1.19411	0.16261	0	0	0	1.953	0.00482	0.24422	0	0	0.41468	0	0	0.59613	0
k__Bacteria|p__Firmicutes|c__Clostridia|o__Clostridiales|f__Lachnospiraceae|g__Lachnospiraceae_unclassified	0.00966	0	0.12434	19.2369	0	7.02363	0	0	0.88382	12.0712	19.905	0	0	0.00176	0	17.101	0.30319	0.19595	1.54253	0.00766	0	0	7.58496	14.0501	6.53706	2.22692	13.9965	0	5.58611	1.0608	1.69142	0.04431	5.87709	0.08087	14.3741	0.7605	6.48135	5.16385	0	0.15556	47.9869	0	0	5.25208	2.39323	9.3458	0	13.9653	0
k__Bacteria|p__Firmicutes|c__Clostridia|o__Clostridiales|f__Lachnospiraceae|g__Lachnospiraceae_unclassified|s__Eubacterium_rectale	0	0	0.12434	19.2369	0	7.02363	0	0	0.88382	12.0712	19.905	0	0	0	0	17.101	0.30319	0.19595	1.54253	0.00766	0	0	7.58496	14.0501	6.53706	2.22692	13.9965	0	5.58611	1.0608	1.69142	0.04431	5.87709	0.08087	14.3741	0.7605	6.48135	5.16385	0	0.15556	47.9793	0	0	5.25208	2.39323	9.30908	0	13.9653	0
k__Bacteria|p__Firmicutes|c__Clostridia|o__Clostridiales|f__Lachnospiraceae|g__Lachnospiraceae_unclassified|s__Lachnospiraceae_bacterium_2_1_46FAA	0	0	0	0	0	0	0	0	0	0	0	0	0	0	0	0	0	0	0	0	0	0	0	0	0	0	0	0	0	0	0	0	0	0	0	0	0	0	0	0	0	0	0	0	0	0.02247	0	0	0
k__Bacteria|p__Firmicutes|c__Clostridia|o__Clostridiales|f__Lachnospiraceae|g__Lachnospiraceae_unclassified|s__Lachnospiraceae_bacterium_oral_taxon_096	0.00966	0	0	0	0	0	0	0	0	0	0	0	0	0.00176	0	0	0	0	0	0	0	0	0	0	0	0	0	0	0	0	0	0	0	0	0	0	0	0	0	0	0.00753	0	0	0	0	0.01425	0	0	0
k__Bacteria|p__Firmicutes|c__Clostridia|o__Clostridiales|f__Lachnospiraceae|g__Lachnospira|s__Lachnospira_pectinoschiza	2.24748	17.8149	5.55097	0.79257	0	0.24457	0	0	0	1.04368	0.02343	0	4.45838	9.33304	0	1.13002	0	1.26637	0	0	0	0.13302	10.4614	11.1418	3.25757	0.46068	0	0	0	0.36717	0.0007	0.81323	0.10155	0.24989	1.19411	0.16261	0	0	0	1.953	0.00482	0.24422	0	0	0.41468	0	0	0.59613	0
k__Bacteria|p__Firmicutes|c__Clostridia|o__Clostridiales|f__Lachnospiraceae|g__Murimonas	0	0	0	0	0	0	0.00522	0	0	0	0	0	0	0	0	0	0	0	0	0	0	0	0	0	0	0	0	0	0	0	0	0	0	0	0	0	0.0095	0	0	0	0	0	0	0	0	0	0	0	0
k__Bacteria|p__Firmicutes|c__Clostridia|o__Clostridiales|f__Lachnospiraceae|g__Murimonas|s__Murimonas_intestini	0	0	0	0	0	0	0.00522	0	0	0	0	0	0	0	0	0	0	0	0	0	0	0	0	0	0	0	0	0	0	0	0	0	0	0	0	0	0.0095	0	0	0	0	0	0	0	0	0	0	0	0
k__Bacteria|p__Firmicutes|c__Clostridia|o__Clostridiales|f__Lachnospiraceae|g__Oribacterium	0.00651	0	0	0	0	0	0	0	0	0	0	0	0	0	0.00156	0	0	0	0	0	0	0	0	0	0	0	0	0	0	0	0	0	0	0	0	0	0	0	0	0	0	0	0	0	0	0.00163	0	0	0
k__Bacteria|p__Firmicutes|c__Clostridia|o__Clostridiales|f__Lachnospiraceae|g__Oribacterium|s__Oribacterium_parvum	0	0	0	0	0	0	0	0	0	0	0	0	0	0	0	0	0	0	0	0	0	0	0	0	0	0	0	0	0	0	0	0	0	0	0	0	0	0	0	0	0	0	0	0	0	0	0	0	0
k__Bacteria|p__Firmicutes|c__Clostridia|o__Clostridiales|f__Lachnospiraceae|g__Oribacterium|s__Oribacterium_sinus	0.00651	0	0	0	0	0	0	0	0	0	0	0	0	0	0.00156	0	0	0	0	0	0	0	0	0	0	0	0	0	0	0	0	0	0	0	0	0	0	0	0	0	0	0	0	0	0	0.00163	0	0	0
k__Bacteria|p__Firmicutes|c__Clostridia|o__Clostridiales|f__Lachnospiraceae|g__Roseburia	23.2701	17.9039	5.34073	4.79582	4.68514	5.50815	10.4157	5.69835	10.6232	13.2028	6.68983	17.1493	12.1877	4.52801	0.19519	9.03445	12.9564	12.343	26.3409	0.14929	18.9721	8.42762	12.7965	10.0809	12.8022	27.9392	9.81735	4.18724	11.569	5.15088	2.87946	5.00085	4.08001	8.9947	0.70905	7.11705	0.50364	5.3272	0	11.031	3.58331	9.33548	9.01818	1.55862	31.2218	4.78816	3.49813	3.59521	0
k__Bacteria|p__Firmicutes|c__Clostridia|o__Clostridiales|f__Lachnospiraceae|g__Roseburia|s__Roseburia_faecis	1.61026	0.44407	3.21571	2.67375	3.82406	0.83636	0	0	6.55122	7.37528	3.46853	5.43745	1.27412	0	0.06461	0.58804	8.25821	3.02305	8.86835	0	0	6.91284	10.4821	3.03293	4.9572	15.1221	0.91602	0	5.67958	1.94271	1.56992	4.81161	0.51682	7.94614	0	2.76182	0	0.42201	0	4.9122	1.38366	6.19706	7.37933	0	4.77116	4.57649	3.49813	1.24398	0
k__Bacteria|p__Firmicutes|c__Clostridia|o__Clostridiales|f__Lachnospiraceae|g__Roseburia|s__Roseburia_hominis	0	0.72876	0.11874	0.30143	0.70892	0.01522	6.37224	0.72489	1.27935	2.75618	0.45096	0.05808	0	0	0.11131	0.11495	2.67089	0.15156	6.63151	0	0.06256	0.37807	0.19055	0.07676	2.02213	0.01748	1.68548	0.72254	1.90711	0.5325	0.44829	0.00822	2.49295	0.33835	0.70347	1.00402	0	0.75172	0	0.01801	0.16927	0.99036	0.57082	0.00557	0.02195	0.00201	0	0.49465	0
k__Bacteria|p__Firmicutes|c__Clostridia|o__Clostridiales|f__Lachnospiraceae|g__Roseburia|s__Roseburia_intestinalis	15.966	0	2.00629	0.06495	0	4.29568	3.68195	3.68968	2.17247	0.00876	0.00198	2.25522	2.46734	3.58023	0	5.84541	0	5.06193	0	0.14718	0	0.01634	1.42478	0.00293	1.00008	10.816	3.37604	2.48909	0.22285	1.86449	0.15531	0	0.50966	0.10905	0	2.55162	0	0	0	1.71979	0.68502	1.50849	0	0	5.27302	0.19392	0	1.12813	0
k__Bacteria|p__Firmicutes|c__Clostridia|o__Clostridiales|f__Lachnospiraceae|g__Roseburia|s__Roseburia_inulinivorans	5.69377	15.7343	0	1.75557	0.15216	0.15967	0	1.28378	0.4	2.96337	2.76836	9.39857	8.44623	0.23565	0.01927	2.3266	1.96456	2.21562	10.8401	0	18.9096	1.03006	0.69907	6.5261	4.82279	1.98367	3.83982	0.97562	2.55744	0.72434	0.08827	0.08844	0.11092	0.60116	0.00557	0.63059	0.42671	4.15347	0	4.17022	1.34537	0.61293	1.06803	1.55305	21.1557	0.01573	0	0.72776	0
k__Bacteria|p__Firmicutes|c__Clostridia|o__Clostridiales|f__Lachnospiraceae|g__Roseburia|s__Roseburia_sp_CAG_182	0	0	0	0	0	0	0	0	0	0.09926	0	0	0	0	0	0	0	0	0	0	0	0	0	0	0	0	0	0	0	0.07401	0	0	0.39487	0	0	0	0	0	0	0	0	0	0	0	0	0	0	0	0
k__Bacteria|p__Firmicutes|c__Clostridia|o__Clostridiales|f__Lachnospiraceae|g__Roseburia|s__Roseburia_sp_CAG_303	0	0.99678	0	0	0	0.20123	0.3615	0	0.18979	0	0	0	0	0.71213	0	0.15945	0.06274	1.89085	0	0	0	0.0903	0	0.44222	0	0	0	0	1.20204	0.01283	0.56707	0.09259	0.05356	0	0	0.16901	0.07692	0	0	0.18867	0	0.02664	0	0	0	0	0	0	0
k__Bacteria|p__Firmicutes|c__Clostridia|o__Clostridiales|f__Lachnospiraceae|g__Roseburia|s__Roseburia_sp_CAG_471	0	0	0	0.00012	0	0	0	0	0.03041	0	0	0	0	0	0	0	0	0	0.00094	0.00211	0	0	0	0	0	0	0	0	0	0	0.0506	0	0.00123	0	0	0	0	0	0	0.02211	0	0	0	0	0	0	0	0.00069	0
k__Bacteria|p__Firmicutes|c__Clostridia|o__Clostridiales|f__Lachnospiraceae|g__Sellimonas	0.04193	0.01928	1.69892	0	1.1612	0.05502	0.21642	0.02906	0	0.03887	0	0.1623	0.35838	0	0.17425	0	0.17602	0.3037	0	0.36851	0.33187	0.22447	0	0	0.09272	0.33554	0.72331	0.00061	0.67888	0	0.00646	0.68416	0.00686	0.4524	0	0.24994	0.49908	0.86236	0	0	0.03173	0.39486	0.53265	0.13816	0.21869	0.09649	0.44527	0.404	0
k__Bacteria|p__Firmicutes|c__Clostridia|o__Clostridiales|f__Lachnospiraceae|g__Sellimonas|s__Sellimonas_intestinalis	0.04193	0.01928	1.69892	0	1.1612	0.05502	0.21642	0.02906	0	0.03887	0	0.1623	0.35838	0	0.17425	0	0.17602	0.3037	0	0.36851	0.33187	0.22447	0	0	0.09272	0.33554	0.72331	0.00061	0.67888	0	0.00646	0.68416	0.00686	0.4524	0	0.24994	0.49908	0.86236	0	0	0.03173	0.39486	0.53265	0.13816	0.21869	0.09649	0.44527	0.404	0
k__Bacteria|p__Firmicutes|c__Clostridia|o__Clostridiales|f__Lachnospiraceae|g__Tyzzerella	0	0	0.00654	0	0	0	0.01283	0.05364	0	0	0	0.001	0.90023	0.08453	0.00498	0	0.00828	0	0	0.18879	0.14372	0	0	0.00865	0	0	0	0	0.25063	0	0	0.0113	0	0	0	0	0.05715	0	0.01773	0	0.02237	0.01498	2.20274	0.04956	3.60098	0.00151	0.02022	0.05166	0.17926
k__Bacteria|p__Firmicutes|c__Clostridia|o__Clostridiales|f__Lachnospiraceae|g__Tyzzerella|s__Tyzzerella_nexilis	0	0	0.00654	0	0	0	0.01283	0.05364	0	0	0	0.001	0.90023	0.08453	0.00498	0	0.00828	0	0	0.18879	0.14372	0	0	0.00865	0	0	0	0	0.25063	0	0	0.0113	0	0	0	0	0.05715	0	0.01773	0	0.02237	0.01498	2.20274	0.04956	3.60098	0.00151	0.02022	0.05166	0.17926
k__Bacteria|p__Firmicutes|c__Clostridia|o__Clostridiales|f__Oscillospiraceae	0	0	0.31039	0.0582	0.18062	0.11569	0	0	0.89239	0.12291	0.11985	0	0.08155	0	0	0.27683	0	0.2986	0.03636	0.01212	0.02001	0.35891	0	0.33864	0.20747	0.0851	0	0.23011	0	0.0657	1.3716	0	0.4883	0.0013	1.64576	0.32711	0.00013	0.47631	0	0.249	0.1299	0	0	0	0	0	0	1.13341	0
k__Bacteria|p__Firmicutes|c__Clostridia|o__Clostridiales|f__Oscillospiraceae|g__Oscillibacter	0	0	0.31039	0.0582	0.18062	0.11569	0	0	0.89239	0.12291	0.11985	0	0.08155	0	0	0.27683	0	0.2986	0.03636	0.01212	0.02001	0.35891	0	0.33864	0.20747	0.0851	0	0.23011	0	0.0657	1.3716	0	0.4883	0.0013	1.64576	0.32711	0.00013	0.47631	0	0.249	0.1299	0	0	0	0	0	0	1.13341	0
k__Bacteria|p__Firmicutes|c__Clostridia|o__Clostridiales|f__Oscillospiraceae|g__Oscillibacter|s__Oscillibacter_sp_57_20	0	0	0.31039	0.02864	0.18062	0.11569	0	0	0.63137	0.12291	0.11248	0	0.08155	0	0	0.27502	0	0.29303	0.03636	0.01212	0.02001	0.35891	0	0.26709	0.20747	0.07757	0	0.23011	0	0.0657	1.37147	0	0.48445	0	1.64576	0.32711	0	0.4688	0	0.249	0.1299	0	0	0	0	0	0	0.60265	0
k__Bacteria|p__Firmicutes|c__Clostridia|o__Clostridiales|f__Oscillospiraceae|g__Oscillibacter|s__Oscillibacter_sp_CAG_241	0	0	0	0.02956	0	0	0	0	0.26102	0	0.00737	0	0	0	0	0.00181	0	0.00557	0	0	0	0	0	0.07155	0	0.00752	0	0	0	0	0.00014	0	0.00385	0.0013	0	0	0.00013	0.00593	0	0	0	0	0	0	0	0	0	0.53075	0
k__Bacteria|p__Firmicutes|c__Clostridia|o__Clostridiales|f__Oscillospiraceae|g__Oscillibacter|s__Oscillibacter_sp_PC13	0	0	0	0	0	0	0	0	0	0	0	0	0	0	0	0	0	0	0	0	0	0	0	0	0	0	0	0	0	0	0	0	0	0	0	0	0	0.00158	0	0	0	0	0	0	0	0	0	0	0
k__Bacteria|p__Firmicutes|c__Clostridia|o__Clostridiales|f__Peptococcaceae	0	0	0	0	0	0	0	0	0	0	0	0	0	0	0	0	0	0	0	0	0.00252	0	0	0	0	0	0	0	0	0	0	0	0	0	0	0	0	0	0	0	0	0	0	0	0	0	0	0	0
k__Bacteria|p__Firmicutes|c__Clostridia|o__Clostridiales|f__Peptococcaceae|g__Peptococcus	0	0	0	0	0	0	0	0	0	0	0	0	0	0	0	0	0	0	0	0	0.00252	0	0	0	0	0	0	0	0	0	0	0	0	0	0	0	0	0	0	0	0	0	0	0	0	0	0	0	0
k__Bacteria|p__Firmicutes|c__Clostridia|o__Clostridiales|f__Peptococcaceae|g__Peptococcus|s__Peptococcus_niger	0	0	0	0	0	0	0	0	0	0	0	0	0	0	0	0	0	0	0	0	0.00252	0	0	0	0	0	0	0	0	0	0	0	0	0	0	0	0	0	0	0	0	0	0	0	0	0	0	0	0
k__Bacteria|p__Firmicutes|c__Clostridia|o__Clostridiales|f__Peptostreptococcaceae	0.46002	0.06136	0.23918	0.05023	0.11192	0.10898	0.10742	0.16357	0.49502	0.01434	0	0	0.01326	0.04388	0.16554	0.08375	0.16239	0.03398	0.01284	0.09977	0.12096	0.5565	0.02975	0.27873	0.3347	0.54351	0.14747	0.00284	0.06794	0.07221	0.01903	0.11642	0.08243	0.00402	0.0042	0.66756	0.0746	0.03114	0	0.17654	0.12376	0.02448	0.20851	0.01048	0.07207	1.15038	0.00549	0.26718	0.17011
k__Bacteria|p__Firmicutes|c__Clostridia|o__Clostridiales|f__Peptostreptococcaceae|g__Clostridioides	0	0	0	0	0	0	0	0	0	0	0	0	0	0	0	0	0	0	0	0	0	0	0	0	0	0	0	0	0	0	0	0	0	0	0	0	0	0	0	0	0	0	0	0	0	0	0	0	0
k__Bacteria|p__Firmicutes|c__Clostridia|o__Clostridiales|f__Peptostreptococcaceae|g__Clostridioides|s__Clostridioides_difficile	0	0	0	0	0	0	0	0	0	0	0	0	0	0	0	0	0	0	0	0	0	0	0	0	0	0	0	0	0	0	0	0	0	0	0	0	0	0	0	0	0	0	0	0	0	0	0	0	0
k__Bacteria|p__Firmicutes|c__Clostridia|o__Clostridiales|f__Peptostreptococcaceae|g__Intestinibacter	0.37076	0.06136	0.23918	0.05023	0.11192	0.10898	0.10742	0.16357	0.49502	0.01434	0	0	0.01326	0.04388	0.16471	0.08375	0.16239	0.03257	0.01284	0.09747	0.12042	0.5565	0.02975	0.27378	0.33116	0.54202	0.14747	0.00284	0.06794	0.07221	0.01903	0.11642	0.08243	0.00402	0.0042	0.66756	0.0746	0.03114	0	0.17654	0.11362	0.02426	0.20851	0.01048	0.06975	1.12928	0.00549	0.26718	0.17011
k__Bacteria|p__Firmicutes|c__Clostridia|o__Clostridiales|f__Peptostreptococcaceae|g__Intestinibacter|s__Intestinibacter_bartlettii	0.37076	0.06136	0.23918	0.05023	0.11192	0.10898	0.10742	0.16357	0.49502	0.01434	0	0	0.01326	0.04388	0.16471	0.08375	0.16239	0.03257	0.01284	0.09747	0.12042	0.5565	0.02975	0.27378	0.33116	0.54202	0.14747	0.00284	0.06794	0.07221	0.01903	0.11642	0.08243	0.00402	0.0042	0.66756	0.0746	0.03114	0	0.17654	0.11362	0.02426	0.20851	0.01048	0.06975	1.12928	0.00549	0.26718	0.17011
k__Bacteria|p__Firmicutes|c__Clostridia|o__Clostridiales|f__Peptostreptococcaceae|g__Peptostreptococcus	0	0	0	0	0	0	0	0	0	0	0	0	0	0	0.00083	0	0	0	0	0	0	0	0	0	0	0	0	0	0	0	0	0	0	0	0	0	0	0	0	0	0	0	0	0	0	0	0	0	0
k__Bacteria|p__Firmicutes|c__Clostridia|o__Clostridiales|f__Peptostreptococcaceae|g__Peptostreptococcus|s__Peptostreptococcus_anaerobius	0	0	0	0	0	0	0	0	0	0	0	0	0	0	0.00083	0	0	0	0	0	0	0	0	0	0	0	0	0	0	0	0	0	0	0	0	0	0	0	0	0	0	0	0	0	0	0	0	0	0
k__Bacteria|p__Firmicutes|c__Clostridia|o__Clostridiales|f__Peptostreptococcaceae|g__Peptostreptococcus|s__Peptostreptococcus_stomatis	0	0	0	0	0	0	0	0	0	0	0	0	0	0	0	0	0	0	0	0	0	0	0	0	0	0	0	0	0	0	0	0	0	0	0	0	0	0	0	0	0	0	0	0	0	0	0	0	0
k__Bacteria|p__Firmicutes|c__Clostridia|o__Clostridiales|f__Peptostreptococcaceae|g__Romboutsia	0.08925	0	0	0	0	0	0	0	0	0	0	0	0	0	0	0	0	0.00141	0	0.00231	0.00054	0	0	0.00496	0.00354	0.00149	0	0	0	0	0	0	0	0	0	0	0	0	0	0	0.01014	0.00022	0	0	0.00232	0.0211	0	0	0
k__Bacteria|p__Firmicutes|c__Clostridia|o__Clostridiales|f__Peptostreptococcaceae|g__Romboutsia|s__Romboutsia_ilealis	0.08925	0	0	0	0	0	0	0	0	0	0	0	0	0	0	0	0	0.00141	0	0.00231	0.00054	0	0	0.00496	0.00354	0.00149	0	0	0	0	0	0	0	0	0	0	0	0	0	0	0.01014	0.00022	0	0	0.00232	0.0211	0	0	0
k__Bacteria|p__Firmicutes|c__Clostridia|o__Clostridiales|f__Peptostreptococcaceae|g__Terrisporobacter	0	0	0	0	0	0	0	0	0	0	0	0	0	0	0	0	0	0	0	0	0	0	0	0	0	0	0	0	0	0	0	0	0	0	0	0	0	0	0	0	0	0	0	0	0	0	0	0	0
k__Bacteria|p__Firmicutes|c__Clostridia|o__Clostridiales|f__Peptostreptococcaceae|g__Terrisporobacter|s__Terrisporobacter_othiniensis	0	0	0	0	0	0	0	0	0	0	0	0	0	0	0	0	0	0	0	0	0	0	0	0	0	0	0	0	0	0	0	0	0	0	0	0	0	0	0	0	0	0	0	0	0	0	0	0	0
k__Bacteria|p__Firmicutes|c__Clostridia|o__Clostridiales|f__Ruminococcaceae	5.80533	19.0258	15.1103	23.6931	32.8794	25.7222	30.1139	14.2183	14.2119	14.5722	18.1282	23.7281	11.6159	13.1485	9.75373	14.8516	47.9933	28.2594	20.7638	11.9443	11.7194	28.8661	14.4286	26.643	19.4374	17.0098	20.4256	23.0679	23.531	18.6179	11.591	36.1859	14.6211	28.9487	7.70692	18.5764	19.1402	28.5088	4.03673	19.9939	12.7034	38.5406	30.5407	16.0753	15.4571	13.2967	18.6322	11.5948	12.6771
k__Bacteria|p__Firmicutes|c__Clostridia|o__Clostridiales|f__Ruminococcaceae|g__Agathobaculum	1.5048	0.42049	0.06345	0.42282	0	0.68257	0.44965	0	0.08872	0.25449	0.99572	0	0.36366	0	0.3098	0.05658	0.31633	0.13408	1.16122	0.01531	0.92673	0.62685	0	0.30712	2.45761	0.48457	0.5691	0.27027	0.49651	0.17374	0.2722	0.01008	0.20789	0.41155	0.32508	0.12096	0.6157	0.6155	0	0.13747	0.60247	0.27168	0	0.02855	0	1.35081	0.31289	0.17264	0
k__Bacteria|p__Firmicutes|c__Clostridia|o__Clostridiales|f__Ruminococcaceae|g__Agathobaculum|s__Agathobaculum_butyriciproducens	1.5048	0.42049	0.06345	0.42282	0	0.68257	0.44965	0	0.08872	0.25449	0.99572	0	0.36366	0	0.3098	0.05658	0.31633	0.13408	1.16122	0.01531	0.92673	0.62685	0	0.30712	2.45761	0.48457	0.5691	0.27027	0.49651	0.17374	0.2722	0.01008	0.20789	0.41155	0.32508	0.12096	0.6157	0.6155	0	0.13747	0.60247	0.27168	0	0.02855	0	1.35081	0.31289	0.17264	0
k__Bacteria|p__Firmicutes|c__Clostridia|o__Clostridiales|f__Ruminococcaceae|g__Anaerofilum	0	0	0	0	0	0	0	0	0	0	0	0	0	0	0	0	0	0	0	0	0	0	0	0	0	0	0	0	0	0	0	0	0	0	0	0	0	0	0	0	0	0	0	0	0	0	0	0	0
k__Bacteria|p__Firmicutes|c__Clostridia|o__Clostridiales|f__Ruminococcaceae|g__Anaerofilum|s__Anaerofilum_sp_An201	0	0	0	0	0	0	0	0	0	0	0	0	0	0	0	0	0	0	0	0	0	0	0	0	0	0	0	0	0	0	0	0	0	0	0	0	0	0	0	0	0	0	0	0	0	0	0	0	0
k__Bacteria|p__Firmicutes|c__Clostridia|o__Clostridiales|f__Ruminococcaceae|g__Anaeromassilibacillus	0	0	0.03374	0.01934	0.14217	0.00064	0	0	0.03126	0.02147	0	0.00361	0.0208	0	0	0	0	0.026	0	0.02444	0	0.00618	0	0	0.00203	0.00442	0.0214	0	0	0	0.02441	0.02043	0	0.02917	0.0192	0.03226	0.0054	0.0293	0	0	0	0.00133	0.10563	0.08252	0	0	0.0444	0.00853	0
k__Bacteria|p__Firmicutes|c__Clostridia|o__Clostridiales|f__Ruminococcaceae|g__Anaeromassilibacillus|s__Anaeromassilibacillus_sp_An250	0	0	0.03374	0.01934	0.14217	0.00064	0	0	0.03126	0.02147	0	0.00361	0.0208	0	0	0	0	0.026	0	0.02444	0	0.00618	0	0	0.00203	0.00442	0.0214	0	0	0	0.02441	0.02043	0	0.02917	0.0192	0.03226	0.0054	0.0293	0	0	0	0.00133	0.10563	0.08252	0	0	0.0444	0.00853	0
k__Bacteria|p__Firmicutes|c__Clostridia|o__Clostridiales|f__Ruminococcaceae|g__Anaerotruncus	0	0	0.17975	0.00942	0.00014	0.03782	0.02087	0.2871	0.01843	0.01281	0	0.03509	0.00157	0	0	0	0.14405	0.01109	0	0.02069	0.01163	0.02623	0	0	0.01077	0	0.0122	0.00617	0.00548	0.00481	0.04023	0.32749	0.06006	0.06344	0.08806	0.47283	4.56979	0.06381	0	3.64947	0.00132	0.04348	0.2226	0.21519	0	0	0.231	0.00572	0.00075
k__Bacteria|p__Firmicutes|c__Clostridia|o__Clostridiales|f__Ruminococcaceae|g__Anaerotruncus|s__Anaerotruncus_colihominis	0	0	0.17975	0.00942	0.00014	0.03782	0.02087	0.2871	0.01843	0.01281	0	0.03509	0.00157	0	0	0	0.14405	0.01109	0	0.02069	0.01163	0.02623	0	0	0.01077	0	0.0122	0.00617	0.00548	0.00481	0.04023	0.32749	0.06006	0.06344	0.08806	0.01245	0.02277	0.06381	0	0	0.00132	0.04348	0.2226	0.21519	0	0	0.231	0.00572	0.00075
k__Bacteria|p__Firmicutes|c__Clostridia|o__Clostridiales|f__Ruminococcaceae|g__Anaerotruncus|s__Anaerotruncus_sp_CAG_528	0	0	0	0	0	0	0	0	0	0	0	0	0	0	0	0	0	0	0	0	0	0	0	0	0	0	0	0	0	0	0	0	0	0	0	0.46037	4.54702	0	0	3.64947	0	0	0	0	0	0	0	0	0
k__Bacteria|p__Firmicutes|c__Clostridia|o__Clostridiales|f__Ruminococcaceae|g__Faecalibacterium	2.71777	15.1001	6.45935	12.6888	17.9309	18.4245	16.4077	6.93355	10.9419	8.93644	13.0731	14.0372	9.78321	11.7679	0.89723	7.80516	13.4131	13.4392	16.3292	10.8774	8.81539	16.0556	13.8063	12.5707	6.91677	8.15029	7.25297	13.9473	14.5606	11.2096	6.54631	23.1015	7.13543	10.489	2.1061	9.89472	10.9506	12.6025	3.27913	10.807	8.04117	28.2112	14.4547	11.9839	12.0621	8.69669	6.64244	5.23307	11.0022
k__Bacteria|p__Firmicutes|c__Clostridia|o__Clostridiales|f__Ruminococcaceae|g__Faecalibacterium|s__Faecalibacterium_prausnitzii	2.71777	15.1001	6.45935	12.6888	17.9309	18.4245	16.4077	6.93355	10.9419	8.93644	13.0731	14.0372	9.78321	11.7679	0.89723	7.80516	13.4131	13.4392	16.3292	10.8774	8.81539	16.0556	13.8063	12.5707	6.91677	8.15029	7.25297	13.9473	14.5606	11.2096	6.54631	23.1015	7.13543	10.489	2.1061	9.89472	10.9506	12.6025	3.27913	10.807	8.04117	28.2112	14.4547	11.9839	12.0621	8.69669	6.64244	5.23307	11.0022
k__Bacteria|p__Firmicutes|c__Clostridia|o__Clostridiales|f__Ruminococcaceae|g__Flavonifractor	0.02193	0.12109	0.87952	0.03499	0.70049	0.26423	0.81483	2.13624	0.0302	0.28572	0	0.31359	0.23849	0.2379	1.42616	0.01318	0.4091	0.10305	0.05213	0.6908	0.31036	0.34726	0.40006	0.01743	0.06249	0.02699	0.20788	0.21271	0.42075	0.11679	0.02045	1.92346	0.13865	0.14387	0.01895	0.10235	0.22611	0.23146	0.17794	0.01045	0.12599	0.72989	0.99892	1.61885	0.30785	0.1256	0.93175	0.26507	1.02508
k__Bacteria|p__Firmicutes|c__Clostridia|o__Clostridiales|f__Ruminococcaceae|g__Flavonifractor|s__Flavonifractor_plautii	0.02193	0.12109	0.87952	0.03499	0.70049	0.26423	0.81483	2.13624	0.0302	0.28572	0	0.31359	0.23849	0.2379	1.42616	0.01318	0.4091	0.10305	0.05213	0.6908	0.31036	0.34726	0.40006	0.01743	0.06249	0.02699	0.20788	0.21271	0.42075	0.11679	0.01782	1.92346	0.13865	0.14387	0.01895	0.10235	0.22611	0.23146	0.17794	0.01045	0.12599	0.72989	0.99892	1.61885	0.30785	0.1256	0.93175	0.26507	1.02508
k__Bacteria|p__Firmicutes|c__Clostridia|o__Clostridiales|f__Ruminococcaceae|g__Flavonifractor|s__Flavonifractor_sp_An100	0	0	0	0	0	0	0	0	0	0	0	0	0	0	0	0	0	0	0	0	0	0	0	0	0	0	0	0	0	0	0.00262	0	0	0	0	0	0	0	0	0	0	0	0	0	0	0	0	0	0
k__Bacteria|p__Firmicutes|c__Clostridia|o__Clostridiales|f__Ruminococcaceae|g__Gemmiger	0	0	0.07071	1.70477	0.0215	0.02693	0	0	0.21498	0.7372	0.53334	0	0	0.00689	0	0	0.02656	0.1975	3.18314	0.01635	1.49688	0.10984	0	0.09382	0.05211	1.95994	0.02441	0.10076	0.39234	0.76644	0.06621	0.21051	0.78342	0	0.15958	0.77638	0.03244	0.45958	0	0.22221	0.46849	0.24205	0	0.08762	2.92003	0.09719	0	0.05287	0.64914
k__Bacteria|p__Firmicutes|c__Clostridia|o__Clostridiales|f__Ruminococcaceae|g__Gemmiger|s__Gemmiger_formicilis	0	0	0.07071	1.70477	0.0215	0.02693	0	0	0.21498	0.7372	0.53334	0	0	0.00689	0	0	0.02656	0.1975	3.18314	0.01635	1.49688	0.10984	0	0.09382	0.05211	1.95994	0.02441	0.10076	0.39234	0.76644	0.06621	0.21051	0.78342	0	0.15958	0.77638	0.03244	0.45958	0	0.22221	0.46849	0.24205	0	0.08762	2.92003	0.09719	0	0.05287	0.64914
k__Bacteria|p__Firmicutes|c__Clostridia|o__Clostridiales|f__Ruminococcaceae|g__Gemmiger|s__Gemmiger_sp_An120	0	0	0	0	0	0	0	0	0	0	0	0	0	0	0	0	0	0	0	0	0	0	0	0	0	0	0	0	0	0	0	0	0	0	0	0	0	0	0	0	0	0	0	0	0	0	0	0	0
k__Bacteria|p__Firmicutes|c__Clostridia|o__Clostridiales|f__Ruminococcaceae|g__Harryflintia	0	0	0	0	0	0	0	0	0	0	0	0	0	0	0	0	0	0	0	0	0	0	0	0	0	0	0	0	0	0	0	0	0	0	0	0	0	0.0017	0	0	0	0	0	0	0	0	0	0	0
k__Bacteria|p__Firmicutes|c__Clostridia|o__Clostridiales|f__Ruminococcaceae|g__Harryflintia|s__Harryflintia_acetispora	0	0	0	0	0	0	0	0	0	0	0	0	0	0	0	0	0	0	0	0	0	0	0	0	0	0	0	0	0	0	0	0	0	0	0	0	0	0.0017	0	0	0	0	0	0	0	0	0	0	0
k__Bacteria|p__Firmicutes|c__Clostridia|o__Clostridiales|f__Ruminococcaceae|g__Pseudoflavonifractor	0	0	0	0	0	0	0	0	0	0	0	0	0	0	0	0	0	0	0	0	0	0.05625	0	0	0	0	0	0	0	0	0	0	0	0.01302	0	0	0	0	0	0	0	0	0	0	0	0	0	0	0
k__Bacteria|p__Firmicutes|c__Clostridia|o__Clostridiales|f__Ruminococcaceae|g__Pseudoflavonifractor|s__Pseudoflavonifractor_capillosus	0	0	0	0	0	0	0	0	0	0	0	0	0	0	0	0	0	0	0	0	0	0	0	0	0	0	0	0	0	0	0	0	0	0.01302	0	0	0	0	0	0	0	0	0	0	0	0	0	0	0
k__Bacteria|p__Firmicutes|c__Clostridia|o__Clostridiales|f__Ruminococcaceae|g__Pseudoflavonifractor|s__Pseudoflavonifractor_sp_An184	0	0	0	0	0	0	0	0	0	0	0	0	0	0	0	0	0	0	0	0	0	0.05625	0	0	0	0	0	0	0	0	0	0	0	0	0	0	0	0	0	0	0	0	0	0	0	0	0	0	0
k__Bacteria|p__Firmicutes|c__Clostridia|o__Clostridiales|f__Ruminococcaceae|g__Ruminococcaceae_unclassified	0	0	0.03087	0.05215	4.862	0.00999	0	0	0.01878	0.09978	0	0.2001	0.02652	0	0	0.03713	0.18492	1.71863	0	0	0.00089	0.41228	0	0.0229	0.03608	1.54137	0.1591	0.0112	0.00681	0.06028	0.01722	0.01291	0.17809	0.01216	0.18267	2.11423	0.0102	8.71841	0	2.61959	0	0.01928	0.27841	0.0048	0.02391	0.01674	0.03718	0.39775	0
k__Bacteria|p__Firmicutes|c__Clostridia|o__Clostridiales|f__Ruminococcaceae|g__Ruminococcaceae_unclassified|s__Clostridium_leptum	0	0	0.02231	0.05215	4.84524	0.00532	0	0	0.01878	0.09469	0	0.19967	0.02652	0	0	0.02441	0.1653	0.00871	0	0	0.00089	0.07299	0	0.0229	0.03608	0.01183	0.13312	0.00802	0.00681	0.04362	0.01341	0	0.13903	0.01216	0.17954	0.39005	0.0102	0.99888	0	0	0	0.01691	0.14139	0	0.02391	0.01674	0.02754	0.24447	0
k__Bacteria|p__Firmicutes|c__Clostridia|o__Clostridiales|f__Ruminococcaceae|g__Ruminococcaceae_unclassified|s__Clostridium_methylpentosum	0	0	0.00856	0	0.00415	0	0	0	0	0.00123	0	0.00043	0	0	0	0	0.00091	0.0038	0	0	0	0.00233	0	0	0	0	0.00219	0.00318	0	0	0.0038	0.01291	0.03906	0	0.00313	0	0	0.00026	0	0	0	0.00236	0.0729	0.0048	0	0	0.00303	0	0
k__Bacteria|p__Firmicutes|c__Clostridia|o__Clostridiales|f__Ruminococcaceae|g__Ruminococcaceae_unclassified|s__Eubacterium_siraeum	0	0	0	0	0.01261	0.00467	0	0	0	0	0	0	0	0	0	0.01273	0.01871	1.70613	0	0	0	0.33696	0	0	0	1.52955	0.02379	0	0	0.01665	0	0	0	0	0	1.72418	0	7.71927	0	2.61959	0	0	0.06412	0	0	0	0.00661	0.15328	0
k__Bacteria|p__Firmicutes|c__Clostridia|o__Clostridiales|f__Ruminococcaceae|g__Ruminococcaceae_unclassified|s__Ruminococcaceae_bacterium_D5	0	0	0	0	0	0	0	0	0	0.00387	0	0	0	0	0	0	0	0	0	0	0	0	0	0	0	0	0	0	0	0	0	0	0	0	0	0	0	0	0	0	0	0	0	0	0	0	0	0	0
k__Bacteria|p__Firmicutes|c__Clostridia|o__Clostridiales|f__Ruminococcaceae|g__Ruminococcus	1.56082	3.26705	6.76487	8.42211	9.13641	5.96592	11.8713	4.65525	2.8167	4.04329	3.51054	9.00407	1.11171	1.13572	0.73318	6.93952	33.3747	12.4516	0	0	0.01004	11.1441	0.22222	13.5901	9.89541	4.77875	11.6759	8.35833	7.6358	6.10872	4.54167	10.0576	5.86696	17.4476	4.61049	4.98105	2.65222	5.41787	0.56543	2.53804	3.43345	8.62436	13.9733	0.54013	0.03162	2.97918	9.9423	5.19265	0
k__Bacteria|p__Firmicutes|c__Clostridia|o__Clostridiales|f__Ruminococcaceae|g__Ruminococcus|s__Ruminococcus_bicirculans	0	0	0.49871	0.08129	1.53553	0.00429	1.6278	0.73055	1.61336	1.04351	0.6491	2.31494	0.36086	1.13572	0	0.8455	3.71475	6.19147	0	0	0.00925	2.43723	0.22222	1.91981	0.48575	0.14243	0.63923	1.98548	1.65792	0.49307	4.54167	0.95032	1.12334	1.3425	0	0.04051	0.23002	0.01738	0	0.50867	0.13993	0.13074	1.82798	0.54013	0.03162	0.02106	0	0.24852	0
k__Bacteria|p__Firmicutes|c__Clostridia|o__Clostridiales|f__Ruminococcaceae|g__Ruminococcus|s__Ruminococcus_bromii	0	3.26705	5.27858	8.34081	7.59517	5.47733	10.2435	3.9247	0	2.94309	0.83105	6.62168	0.65182	0	0	5.1947	29.6251	5.5797	0	0	0.00079	7.64783	0	10.2511	9.40966	4.05899	6.13571	6.37285	3.97218	5.07622	0	9.07802	4.64314	16.0526	2.97349	3.28716	2.42219	5.40049	0.56543	1.5963	3.29352	8.49362	12.1453	0	0	2.95812	9.9423	4.94413	0
k__Bacteria|p__Firmicutes|c__Clostridia|o__Clostridiales|f__Ruminococcaceae|g__Ruminococcus|s__Ruminococcus_callidus	0	0	0	0	0	0	0	0	0	0.00908	0	0.06744	0.09903	0	0	0.03711	0.03488	0.00065	0	0	0	0	0	0	0	0	0	0	0	0.00878	0	0.02926	0	0.05252	0	0	0	0	0	0	0	0	0	0	0	0	0	0	0
k__Bacteria|p__Firmicutes|c__Clostridia|o__Clostridiales|f__Ruminococcaceae|g__Ruminococcus|s__Ruminococcus_lactaris	1.56082	0	0.98758	0	0.00571	0.4843	0	0	1.20335	0.0476	2.03039	0	0	0	0.73318	0.0287	0	0.67981	0	0	0	1.05899	0	0	0	0.57733	4.90092	0	2.0057	0.53064	0	0	0.10048	0	1.52563	1.65338	0	0	0	0.42902	0	0	0	0	0	0	0	0	0
k__Bacteria|p__Firmicutes|c__Clostridia|o__Clostridiales|f__Ruminococcaceae|g__Ruminococcus|s__Ruminococcus_obeum_CAG_39	0	0	0	0	0	0	0	0	0	0	0	0	0	0	0	0	0	0	0	0	0	0	0	0	0	0	0	0	0	0	0	0	0	0	0	0	0	0	0	0.00405	0	0	0	0	0	0	0	0	0
k__Bacteria|p__Firmicutes|c__Clostridia|o__Clostridiales|f__Ruminococcaceae|g__Ruminococcus|s__Ruminococcus_sp_CAG_330	0	0	0	0	0	0	0	0	0	0	0	0	0	0	0	0.83352	0	0	0	0	0	0	0	0	0	0	0	0	0	0	0	0	0	0	0.07082	0	0	0	0	0	0	0	0	0	0	0	0	0	0
k__Bacteria|p__Firmicutes|c__Clostridia|o__Clostridiales|f__Ruminococcaceae|g__Ruminococcus|s__Ruminococcus_sp_CAG_403	0	0	0	0	0	0	0	0	0	0	0	0	0	0	0	0	0	0	0	0	0	0	0	1.41913	0	0	0	0	0	0	0	0	0	0	0.04055	0	0	0	0	0	0	0	0	0	0	0	0	0	0
k__Bacteria|p__Firmicutes|c__Clostridia|o__Clostridiales|f__Ruminococcaceae|g__Ruminococcus|s__Ruminococcus_sp_CAG_488	0	0	0	0	0	0	0	0	0	0	0	0	0	0	0	0	0	0	0	0	0	0	0	0	0	0	0	0	0	0	0	0	0	0	0	0	0	0	0	0	0	0	0	0	0	0	0	0	0
k__Bacteria|p__Firmicutes|c__Clostridia|o__Clostridiales|f__Ruminococcaceae|g__Ruthenibacterium	0	0.1171	0.62803	0.3387	0.08581	0.30967	0.54953	0.20615	0.05091	0.18098	0.01548	0.13448	0.0699	0	6.38736	0	0.12456	0.17816	0.03809	0.29934	0.14751	0.08153	0	0.04097	0.00413	0.06348	0.50271	0.16119	0.01276	0.17745	0.06234	0.52188	0.25056	0.33888	0.1968	0.08157	0.07781	0.36859	0.01423	0.00964	0.03049	0.39738	0.5072	1.51369	0.11157	0.03045	0.49026	0.2665	0
k__Bacteria|p__Firmicutes|c__Clostridia|o__Clostridiales|f__Ruminococcaceae|g__Ruthenibacterium|s__Ruthenibacterium_lactatiformans	0	0.1171	0.62803	0.3387	0.08581	0.30967	0.54953	0.20615	0.05091	0.18098	0.01548	0.13448	0.0699	0	6.38736	0	0.12456	0.17816	0.03809	0.29934	0.14751	0.08153	0	0.04097	0.00413	0.06348	0.50271	0.16119	0.01276	0.17745	0.06234	0.52188	0.25056	0.33888	0.1968	0.08157	0.07781	0.36859	0.01423	0.00964	0.03049	0.39738	0.5072	1.51369	0.11157	0.03045	0.49026	0.2665	0
k__Bacteria|p__Firmicutes|c__Erysipelotrichia	0.34075	0.11566	0.47588	0.11864	0.09959	0.10829	0.5137	0.23211	1.31421	0.1696	0.00529	0.05609	0.53147	0.19241	0.61305	0.3404	0.08636	0.19795	0.17321	0.61913	0.40787	0	0.19802	0.07458	0.06142	0.16447	0.21276	0.12628	0.35274	0.06065	0.04737	0.22002	0.23337	0.21591	3.12809	0.14031	0.15945	0.4174	2.41064	0	0.05407	0.38223	0.35079	0.99132	0.14302	2.01365	0.25693	0.13699	0.48566
k__Bacteria|p__Firmicutes|c__Erysipelotrichia|o__Erysipelotrichales	0.34075	0.11566	0.47588	0.11864	0.09959	0.10829	0.5137	0.23211	1.31421	0.1696	0.00529	0.05609	0.53147	0.19241	0.61305	0.3404	0.08636	0.19795	0.17321	0.61913	0.40787	0	0.19802	0.07458	0.06142	0.16447	0.21276	0.12628	0.35274	0.06065	0.04737	0.22002	0.23337	0.21591	3.12809	0.14031	0.15945	0.4174	2.41064	0	0.05407	0.38223	0.35079	0.99132	0.14302	2.01365	0.25693	0.13699	0.48566
k__Bacteria|p__Firmicutes|c__Erysipelotrichia|o__Erysipelotrichales|f__Erysipelotrichaceae	0.34075	0.11566	0.47588	0.11864	0.09959	0.10829	0.5137	0.23211	1.31421	0.1696	0.00529	0.05609	0.53147	0.19241	0.61305	0.3404	0.08636	0.19795	0.17321	0.61913	0.40787	0	0.19802	0.07458	0.06142	0.16447	0.21276	0.12628	0.35274	0.06065	0.04737	0.22002	0.23337	0.21591	3.12809	0.14031	0.15945	0.4174	2.41064	0	0.05407	0.38223	0.35079	0.99132	0.14302	2.01365	0.25693	0.13699	0.48566
k__Bacteria|p__Firmicutes|c__Erysipelotrichia|o__Erysipelotrichales|f__Erysipelotrichaceae|g__Absiella	0	0	0	0	0	0	0	0	0	0	0	0	0	0	0	0	0	0	0	0	0	0	0	0	0	0	0	0	0	0	0	0	0	0	0	0	0	0	0	0	0	0	0	0	0	0	0	0	0
k__Bacteria|p__Firmicutes|c__Erysipelotrichia|o__Erysipelotrichales|f__Erysipelotrichaceae|g__Absiella|s__Absiella_dolichum	0	0	0	0	0	0	0	0	0	0	0	0	0	0	0	0	0	0	0	0	0	0	0	0	0	0	0	0	0	0	0	0	0	0	0	0	0	0	0	0	0	0	0	0	0	0	0	0	0
k__Bacteria|p__Firmicutes|c__Erysipelotrichia|o__Erysipelotrichales|f__Erysipelotrichaceae|g__Bulleidia	0	0	0	0	0	0	0	0	0	0	0	0	0	0	0	0	0	0	0	0	0	0	0	0	0	0	0	0	0	0	0	0	0	0	0	0	0	0	0	0	0	0	0	0	0	0	0	0	0
k__Bacteria|p__Firmicutes|c__Erysipelotrichia|o__Erysipelotrichales|f__Erysipelotrichaceae|g__Bulleidia|s__Bulleidia_extructa	0	0	0	0	0	0	0	0	0	0	0	0	0	0	0	0	0	0	0	0	0	0	0	0	0	0	0	0	0	0	0	0	0	0	0	0	0	0	0	0	0	0	0	0	0	0	0	0	0
k__Bacteria|p__Firmicutes|c__Erysipelotrichia|o__Erysipelotrichales|f__Erysipelotrichaceae|g__Candidatus_Stoquefichus	0	0	0	0	0	0	0	0	0	0	0	0	0	0	0	0	0	0	0	0	0	0	0	0	0	0	0	0	0	0	0	0	0	0	0	0	0	0	0	0	0	0	0	0	0	0	0.02844	0	0
k__Bacteria|p__Firmicutes|c__Erysipelotrichia|o__Erysipelotrichales|f__Erysipelotrichaceae|g__Candidatus_Stoquefichus|s__Candidatus_Stoquefichus_sp_KLE1796	0	0	0	0	0	0	0	0	0	0	0	0	0	0	0	0	0	0	0	0	0	0	0	0	0	0	0	0	0	0	0	0	0	0	0	0	0	0	0	0	0	0	0	0	0	0	0.02844	0	0
k__Bacteria|p__Firmicutes|c__Erysipelotrichia|o__Erysipelotrichales|f__Erysipelotrichaceae|g__Catenibacterium	0	0	0	0	0	0	0	0	0	0	0	0	0	0	0	0.06957	0	0	0	0	0	0	0	0	0	0	0	0	0	0	0	0	0	0	0	0	0	0	0	0	0	0	0	0	0	0	0	0	0
k__Bacteria|p__Firmicutes|c__Erysipelotrichia|o__Erysipelotrichales|f__Erysipelotrichaceae|g__Catenibacterium|s__Catenibacterium_mitsuokai	0	0	0	0	0	0	0	0	0	0	0	0	0	0	0	0.06957	0	0	0	0	0	0	0	0	0	0	0	0	0	0	0	0	0	0	0	0	0	0	0	0	0	0	0	0	0	0	0	0	0
k__Bacteria|p__Firmicutes|c__Erysipelotrichia|o__Erysipelotrichales|f__Erysipelotrichaceae|g__Coprobacillus	0	0	0.14652	0.059	0.00397	0	0	0.00841	0	0	0.00529	0.00722	0	0	0.23209	0	0	0.00446	0	0	0	0	0	0	0	0	0	0	0	0	0	0	0	0.09802	0.00424	0	0	0	0.80159	0	0	0	0	0	0	0.00527	0	0.07434	0
k__Bacteria|p__Firmicutes|c__Erysipelotrichia|o__Erysipelotrichales|f__Erysipelotrichaceae|g__Coprobacillus|s__Coprobacillus_cateniformis	0	0	0.14652	0.059	0.00397	0	0	0.00841	0	0	0.00529	0.00722	0	0	0.23209	0	0	0.00446	0	0	0	0	0	0	0	0	0	0	0	0	0	0	0	0.09802	0.00424	0	0	0	0.80159	0	0	0	0	0	0	0.00527	0	0.07434	0
k__Bacteria|p__Firmicutes|c__Erysipelotrichia|o__Erysipelotrichales|f__Erysipelotrichaceae|g__Dielma	0	0.0064	0.01679	0	0	0	0	0	0	0.00495	0	0	0	0	0.28227	0	0.00459	0.00115	0	0.00213	0	0	0	0	0.00634	0	0	0	0	0	0	0	0.00665	0	0.0349	0	0	0.0106	0	0	0	0	0	0.15125	0	0	0	0	0
k__Bacteria|p__Firmicutes|c__Erysipelotrichia|o__Erysipelotrichales|f__Erysipelotrichaceae|g__Dielma|s__Dielma_fastidiosa	0	0.0064	0.01679	0	0	0	0	0	0	0.00495	0	0	0	0	0.28227	0	0.00459	0.00115	0	0.00213	0	0	0	0	0.00634	0	0	0	0	0	0	0	0.00665	0	0.0349	0	0	0.0106	0	0	0	0	0	0.15125	0	0	0	0	0
k__Bacteria|p__Firmicutes|c__Erysipelotrichia|o__Erysipelotrichales|f__Erysipelotrichaceae|g__Erysipelatoclostridium	0.02004	0.09279	0.08533	0.01217	0.09108	0.06269	0.5137	0.12203	0	0.12017	0	0.04887	0.52184	0.1799	0.09869	0.00883	0.04111	0.14999	0.17155	0.61012	0.4045	0	0.19802	0.04403	0.02917	0.00147	0.1628	0.12501	0.35274	0.01646	0.00464	0.06612	0.17729	0.11789	0.00121	0.05829	0.09584	0.0495	1.60189	0	0.05407	0.38207	0.24271	0.84007	0.14302	0.2787	0.22683	0.05164	0.47658
k__Bacteria|p__Firmicutes|c__Erysipelotrichia|o__Erysipelotrichales|f__Erysipelotrichaceae|g__Erysipelatoclostridium|s__Clostridium_innocuum	0.01828	0.08002	0.03112	0.00294	0.08294	0.02805	0.07203	0.02915	0	0.03023	0	0.01429	0.03293	0.00121	0.09598	0.00138	0.01872	0.01781	0.15316	0.38043	0.21045	0	0.06742	0.00916	0.01337	0.00147	0.05051	0	0.03564	0.00377	0.00366	0.06318	0.02784	0.00474	0	0	0.0199	0.00026	0.21319	0	0.02802	0.05814	0.04983	0.0316	0.01397	0.00452	0.01465	0.05164	0.20686
k__Bacteria|p__Firmicutes|c__Erysipelotrichia|o__Erysipelotrichales|f__Erysipelotrichaceae|g__Erysipelatoclostridium|s__Clostridium_spiroforme	0	0	0.01169	0.00922	0.00084	0.02204	0.12702	0	0	0.06993	0	0	0.01057	0.04376	0	0	0.00549	0	0	0.11143	0	0	0.04676	0.02759	0.01581	0	0.08308	0	0	0.01202	0.00098	0	0	0.0068	0	0.01657	0.04727	0.04924	0	0	0.009	0.24985	0.17833	0	0.02319	0.20192	0.08834	0	0
k__Bacteria|p__Firmicutes|c__Erysipelotrichia|o__Erysipelotrichales|f__Erysipelotrichaceae|g__Erysipelatoclostridium|s__Erysipelatoclostridium_ramosum	0.00176	0.01276	0.04252	0	0.0073	0.01261	0.31465	0.09288	0	0.02001	0	0.03457	0.47834	0.13494	0.00271	0.00745	0.0169	0.13218	0.01838	0.11826	0.19405	0	0.08384	0.00728	0	0	0.02922	0.12501	0.3171	0.00067	0	0.00294	0.14946	0.10634	0.00121	0.04172	0.02867	0	1.3887	0	0.01704	0.07409	0.01454	0.80847	0.10586	0.07226	0.12385	0	0.26973
k__Bacteria|p__Firmicutes|c__Erysipelotrichia|o__Erysipelotrichales|f__Erysipelotrichaceae|g__Erysipelothrix	0	0	0	0	0	0	0	0	0	0	0	0	0	0	0	0	0	0	0	0	0	0	0	0	0	0	0	0	0	0	0	0	0	0	0	0	0	0	0	0	0	0	0	0	0	0	0	0	0
k__Bacteria|p__Firmicutes|c__Erysipelotrichia|o__Erysipelotrichales|f__Erysipelotrichaceae|g__Erysipelothrix|s__Erysipelothrix_larvae	0	0	0	0	0	0	0	0	0	0	0	0	0	0	0	0	0	0	0	0	0	0	0	0	0	0	0	0	0	0	0	0	0	0	0	0	0	0	0	0	0	0	0	0	0	0	0	0	0
k__Bacteria|p__Firmicutes|c__Erysipelotrichia|o__Erysipelotrichales|f__Erysipelotrichaceae|g__Faecalicoccus	0	0	0	0	0	0	0	0	0	0	0	0	0	0	0	0	0	0	0	0	0	0	0	0	0	0	0	0	0	0	0	0	0	0	0	0	0	0	0	0	0	0	0	0	0	0	0	0	0
k__Bacteria|p__Firmicutes|c__Erysipelotrichia|o__Erysipelotrichales|f__Erysipelotrichaceae|g__Faecalicoccus|s__Faecalicoccus_pleomorphus	0	0	0	0	0	0	0	0	0	0	0	0	0	0	0	0	0	0	0	0	0	0	0	0	0	0	0	0	0	0	0	0	0	0	0	0	0	0	0	0	0	0	0	0	0	0	0	0	0
k__Bacteria|p__Firmicutes|c__Erysipelotrichia|o__Erysipelotrichales|f__Erysipelotrichaceae|g__Faecalitalea	0	0	0	0	0	0	0	0	0	0	0	0	0	0	0	0	0	0	0	0	0	0	0	0	0	0	0	0	0	0	0	0	0	0	0	0	0	0	0	0	0	0	0	0	0	0	0	0	0
k__Bacteria|p__Firmicutes|c__Erysipelotrichia|o__Erysipelotrichales|f__Erysipelotrichaceae|g__Faecalitalea|s__Faecalitalea_cylindroides	0	0	0	0	0	0	0	0	0	0	0	0	0	0	0	0	0	0	0	0	0	0	0	0	0	0	0	0	0	0	0	0	0	0	0	0	0	0	0	0	0	0	0	0	0	0	0	0	0
k__Bacteria|p__Firmicutes|c__Erysipelotrichia|o__Erysipelotrichales|f__Erysipelotrichaceae|g__Holdemanella	0	0	0	0	0	0	0	0	1.31421	0	0	0	0	0	0	0.26199	0	0	0	0	0	0	0	0	0	0	0	0	0	0	0	0	0	0	3.08774	0	0	0.3231	0	0	0	0	0	0	0	0	0	0	0
k__Bacteria|p__Firmicutes|c__Erysipelotrichia|o__Erysipelotrichales|f__Erysipelotrichaceae|g__Holdemanella|s__Holdemanella_biformis	0	0	0	0	0	0	0	0	1.31421	0	0	0	0	0	0	0.26199	0	0	0	0	0	0	0	0	0	0	0	0	0	0	0	0	0	0	3.08774	0	0	0.3231	0	0	0	0	0	0	0	0	0	0	0
k__Bacteria|p__Firmicutes|c__Erysipelotrichia|o__Erysipelotrichales|f__Erysipelotrichaceae|g__Holdemania	0	0	0.22724	0.00416	0.00453	0.02517	0	0.10167	0	0.04262	0	0	0.00962	0	0	0	0	0.04219	0.00166	0	0	0	0	0.0097	0.01481	0	0.045	0	0	0.04419	0.04272	0.14716	0.04942	0	0	0.02411	0.06176	0.02777	0	0	0	0	0.10808	0	0	0.00629	0	0.00739	0
k__Bacteria|p__Firmicutes|c__Erysipelotrichia|o__Erysipelotrichales|f__Erysipelotrichaceae|g__Holdemania|s__Holdemania_filiformis	0	0	0.22724	0.00416	0.00453	0.02517	0	0.10167	0	0.04262	0	0	0.00962	0	0	0	0	0.04219	0.00166	0	0	0	0	0.0097	0.01481	0	0.045	0	0	0.04419	0.04272	0.14716	0.04942	0	0	0.02411	0.06176	0.02777	0	0	0	0	0.10808	0	0	0.00629	0	0.00739	0
k__Bacteria|p__Firmicutes|c__Erysipelotrichia|o__Erysipelotrichales|f__Erysipelotrichaceae|g__Massiliomicrobiota	0	0	0	0	0	0.01202	0	0	0	0	0	0	0	0	0	0	0	0	0	0	0	0	0	0	0	0	0	0	0	0	0	0	0	0	0	0	0	0	0	0	0	0	0	0	0	0	0	0	0
k__Bacteria|p__Firmicutes|c__Erysipelotrichia|o__Erysipelotrichales|f__Erysipelotrichaceae|g__Massiliomicrobiota|s__Massiliomicrobiota_timonensis	0	0	0	0	0	0.01202	0	0	0	0	0	0	0	0	0	0	0	0	0	0	0	0	0	0	0	0	0	0	0	0	0	0	0	0	0	0	0	0	0	0	0	0	0	0	0	0	0	0	0
k__Bacteria|p__Firmicutes|c__Erysipelotrichia|o__Erysipelotrichales|f__Erysipelotrichaceae|g__Solobacterium	0.00406	0	0	0	0	0	0	0	0	0	0	0	0	0	0	0	0	0	0	0	0.00337	0	0	0.01113	0	0	0	0.00082	0	0	0	0	0	0	0	0	0	0.00644	0	0	0	0.00016	0	0	0	0.01359	0.00166	0	0
k__Bacteria|p__Firmicutes|c__Erysipelotrichia|o__Erysipelotrichales|f__Erysipelotrichaceae|g__Solobacterium|s__Solobacterium_moorei	0.00406	0	0	0	0	0	0	0	0	0	0	0	0	0	0	0	0	0	0	0	0.00337	0	0	0.01113	0	0	0	0.00082	0	0	0	0	0	0	0	0	0	0.00644	0	0	0	0.00016	0	0	0	0.01359	0.00166	0	0
k__Bacteria|p__Firmicutes|c__Erysipelotrichia|o__Erysipelotrichales|f__Erysipelotrichaceae|g__Turicibacter	0.31665	0.01647	0	0.04331	0	0.00841	0	0	0	0.00185	0	0	0	0.01251	0	0	0.04066	0.00015	0	0.00689	0	0	0	0.00972	0.01109	0.163	0.00496	0.00045	0	0	0	0.00674	0	0	0	0.05791	0.00184	0	0.00716	0	0	0	0	0	0	1.70978	0	0.00362	0.00908
k__Bacteria|p__Firmicutes|c__Erysipelotrichia|o__Erysipelotrichales|f__Erysipelotrichaceae|g__Turicibacter|s__Turicibacter_sanguinis	0.31665	0.01647	0	0.04331	0	0.00841	0	0	0	0.00185	0	0	0	0.01251	0	0	0.04066	0.00015	0	0.00689	0	0	0	0.00972	0.01109	0.163	0.00496	0.00045	0	0	0	0.00674	0	0	0	0.05791	0.00184	0	0.00716	0	0	0	0	0	0	1.70978	0	0.00362	0.00908
k__Bacteria|p__Firmicutes|c__Firmicutes_unclassified	0	0.04177	1.19506	0.58113	0.81934	0.66964	0.00523	0	0.00557	0.4988	0.21021	0.28006	0.12259	0	0	0.00377	2.62957	1.23909	0	0	0.05744	0.82336	0.00271	0.04572	0.2736	0.56706	1.63604	0.17741	0.01039	0.75244	3.36635	0.52358	2.04742	1.18245	0.73119	0.65282	0.24675	0.36756	0	0.22866	0	0.06388	3.08316	1.4469	0.05744	0.11882	2.20953	0.27708	0
k__Bacteria|p__Firmicutes|c__Firmicutes_unclassified|o__Firmicutes_unclassified	0	0.04177	1.19506	0.58113	0.81934	0.66964	0.00523	0	0.00557	0.4988	0.21021	0.28006	0.12259	0	0	0.00377	2.62957	1.23909	0	0	0.05744	0.82336	0.00271	0.04572	0.2736	0.56706	1.63604	0.17741	0.01039	0.75244	3.36635	0.52358	2.04742	1.18245	0.73119	0.65282	0.24675	0.36756	0	0.22866	0	0.06388	3.08316	1.4469	0.05744	0.11882	2.20953	0.27708	0
k__Bacteria|p__Firmicutes|c__Firmicutes_unclassified|o__Firmicutes_unclassified|f__Firmicutes_unclassified	0	0.04177	1.19506	0.58113	0.81934	0.66964	0.00523	0	0.00557	0.4988	0.21021	0.28006	0.12259	0	0	0.00377	2.62957	1.23909	0	0	0.05744	0.82336	0.00271	0.04572	0.2736	0.56706	1.63604	0.17741	0.01039	0.75244	3.36635	0.52358	2.04742	1.18245	0.73119	0.65282	0.24675	0.36756	0	0.22866	0	0.06388	3.08316	1.4469	0.05744	0.11882	2.20953	0.27708	0
k__Bacteria|p__Firmicutes|c__Firmicutes_unclassified|o__Firmicutes_unclassified|f__Firmicutes_unclassified|g__Firmicutes_unclassified	0	0.04177	1.19506	0.58113	0.81934	0.66964	0.00523	0	0.00557	0.4988	0.21021	0.28006	0.12259	0	0	0.00377	2.62957	1.23909	0	0	0.05744	0.82336	0.00271	0.04572	0.2736	0.56706	1.63604	0.17741	0.01039	0.75244	3.36635	0.52358	2.04742	1.18245	0.73119	0.65282	0.24675	0.36756	0	0.22866	0	0.06388	3.08316	1.4469	0.05744	0.11882	2.20953	0.27708	0
k__Bacteria|p__Firmicutes|c__Firmicutes_unclassified|o__Firmicutes_unclassified|f__Firmicutes_unclassified|g__Firmicutes_unclassified|s__Firmicutes_bacterium_CAG_110	0	0	0	0.01816	0	0	0	0	0	0	0	0	0	0	0	0	0	0	0	0	0	0	0	0	0	0.0105	0.07442	0	0	0	0	0	0	0	0	0	0	0	0	0.04854	0	0	0	0	0	0	0	0.02209	0
k__Bacteria|p__Firmicutes|c__Firmicutes_unclassified|o__Firmicutes_unclassified|f__Firmicutes_unclassified|g__Firmicutes_unclassified|s__Firmicutes_bacterium_CAG_145	0	0	0	0.00909	0	0.02577	0	0	0	0	0	0	0.00066	0	0	0	0	0.00739	0	0	0.05744	0.04218	0	0	0.00023	0	0.08915	0.02076	0.01039	0.11399	0.02223	0	0	0.32461	0.01011	0.04719	0	0.06543	0	0	0	0	1.24205	0	0	0	0.08226	0.05449	0
k__Bacteria|p__Firmicutes|c__Firmicutes_unclassified|o__Firmicutes_unclassified|f__Firmicutes_unclassified|g__Firmicutes_unclassified|s__Firmicutes_bacterium_CAG_170	0	0	0	0	0	0	0	0	0	0	0	0	0	0	0	0	0	0	0	0	0	0	0	0	0	0	0	0	0	0	0	0	0	0	0	0	0	0	0	0	0	0	0	0	0	0	0	0	0
k__Bacteria|p__Firmicutes|c__Firmicutes_unclassified|o__Firmicutes_unclassified|f__Firmicutes_unclassified|g__Firmicutes_unclassified|s__Firmicutes_bacterium_CAG_238	0	0	0	0	0	0	0	0	0	0	0	0	0	0	0	0	0	0	0	0	0	0	0	0	0	0	0	0	0	0	0	0	0	0	0.0025	0	0	0.0017	0	0	0	0	0	0	0	0	0	0	0
k__Bacteria|p__Firmicutes|c__Firmicutes_unclassified|o__Firmicutes_unclassified|f__Firmicutes_unclassified|g__Firmicutes_unclassified|s__Firmicutes_bacterium_CAG_424	0	0	0	0	0	0	0	0	0	0	0	0	0	0	0	0	0	0	0	0	0	0	0.00271	0	0	0	0	0	0	0	0	0	0	0	0	0	0	0	0	0	0	0.0462	0	0	0	0	0	0	0
k__Bacteria|p__Firmicutes|c__Firmicutes_unclassified|o__Firmicutes_unclassified|f__Firmicutes_unclassified|g__Firmicutes_unclassified|s__Firmicutes_bacterium_CAG_646	0	0	0	0	0	0	0.00523	0	0	0	0	0	0	0	0	0	0	0	0	0	0	0	0	0	0	0	0	0	0	0	0	0	0	0	0	0	0	0	0	0	0	0	0.95669	0	0	0	0	0	0
k__Bacteria|p__Firmicutes|c__Firmicutes_unclassified|o__Firmicutes_unclassified|f__Firmicutes_unclassified|g__Firmicutes_unclassified|s__Firmicutes_bacterium_CAG_83	0	0.04177	1.19506	0.55388	0.81934	0.64387	0	0	0.00557	0.4988	0.21021	0.28006	0.11643	0	0	0.00377	2.62957	1.2317	0	0	0	0.78117	0	0.04572	0.27006	0.55656	1.47247	0.15665	0	0.62521	3.34412	0.52358	2.04742	0.85176	0.6999	0.60563	0.24675	0.30043	0	0.18012	0	0	0.67249	1.4469	0.05744	0.11882	2.12727	0.19435	0
k__Bacteria|p__Firmicutes|c__Firmicutes_unclassified|o__Firmicutes_unclassified|f__Firmicutes_unclassified|g__Firmicutes_unclassified|s__Firmicutes_bacterium_CAG_94	0	0	0	0	0	0	0	0	0	0	0	0	0.00551	0	0	0	0	0	0	0	0	0	0	0	0	0	0	0	0	0	0	0	0	0.00608	0	0	0	0	0	0	0	0	0.21193	0	0	0	0	0.00484	0
k__Bacteria|p__Firmicutes|c__Firmicutes_unclassified|o__Firmicutes_unclassified|f__Firmicutes_unclassified|g__Firmicutes_unclassified|s__Firmicutes_bacterium_CAG_95	0	0	0	0	0	0	0	0	0	0	0	0	0	0	0	0	0	0	0	0	0	0	0	0	0.0033	0	0	0	0	0.01324	0	0	0	0	0.01868	0	0	0	0	0	0	0.01768	0	0	0	0	0	0.00131	0
k__Bacteria|p__Firmicutes|c__Negativicutes	6.49167	0.08087	0.33657	0.96891	2.48015	1.39028	0.12974	0.33138	1.13362	0.67433	1.76337	3.7384	3.66455	1.21775	2.67655	3.41056	0.13268	0.84146	0.21575	0.5894	1.10449	0.88183	1.07817	4.69796	1.2029	1.20509	1.14672	1.20781	0.14765	0.56648	1.66305	2.70956	0.8866	2.01952	0.90227	0.25403	0.42638	0.23216	61.3648	2.44487	0.60929	1.39085	0.34209	0.05	0.92382	0.63894	0.23047	1.03766	11.3966
k__Bacteria|p__Firmicutes|c__Negativicutes|o__Acidaminococcales	0	0	0	0.48383	0	0	0	0	0	0.65509	0.01524	0.26543	0.37861	0.82374	0.14855	2.86503	0	0	0	0.57993	0.36552	0.87262	0	0	0	0.45943	0.26539	0.86104	0	0.51371	1.54306	1.32135	0.68746	0	0	0.1583	0	0	0.15241	0	0	1.34394	0	0	0	0.13349	0	0.77123	0
k__Bacteria|p__Firmicutes|c__Negativicutes|o__Acidaminococcales|f__Acidaminococcaceae	0	0	0	0.48383	0	0	0	0	0	0.65509	0.01524	0.26543	0.37861	0.82374	0.14855	2.86503	0	0	0	0.57993	0.36552	0.87262	0	0	0	0.45943	0.26539	0.86104	0	0.51371	1.54306	1.32135	0.68746	0	0	0.1583	0	0	0.15241	0	0	1.34394	0	0	0	0.13349	0	0.77123	0
k__Bacteria|p__Firmicutes|c__Negativicutes|o__Acidaminococcales|f__Acidaminococcaceae|g__Acidaminococcus	0	0	0	0	0	0	0	0	0	0	0	0	0	0	0	0	0	0	0	0	0	0	0	0	0	0	0	0	0	0	0	0	0	0	0	0	0	0	0	0	0	0	0	0	0	0	0	0	0
k__Bacteria|p__Firmicutes|c__Negativicutes|o__Acidaminococcales|f__Acidaminococcaceae|g__Acidaminococcus|s__Acidaminococcus_fermentans	0	0	0	0	0	0	0	0	0	0	0	0	0	0	0	0	0	0	0	0	0	0	0	0	0	0	0	0	0	0	0	0	0	0	0	0	0	0	0	0	0	0	0	0	0	0	0	0	0
k__Bacteria|p__Firmicutes|c__Negativicutes|o__Acidaminococcales|f__Acidaminococcaceae|g__Acidaminococcus|s__Acidaminococcus_intestini	0	0	0	0	0	0	0	0	0	0	0	0	0	0	0	0	0	0	0	0	0	0	0	0	0	0	0	0	0	0	0	0	0	0	0	0	0	0	0	0	0	0	0	0	0	0	0	0	0
k__Bacteria|p__Firmicutes|c__Negativicutes|o__Acidaminococcales|f__Acidaminococcaceae|g__Acidaminococcus|s__Acidaminococcus_sp_CAG_542	0	0	0	0	0	0	0	0	0	0	0	0	0	0	0	0	0	0	0	0	0	0	0	0	0	0	0	0	0	0	0	0	0	0	0	0	0	0	0	0	0	0	0	0	0	0	0	0	0
k__Bacteria|p__Firmicutes|c__Negativicutes|o__Acidaminococcales|f__Acidaminococcaceae|g__Phascolarctobacterium	0	0	0	0.48383	0	0	0	0	0	0.65509	0.01524	0.26543	0.37861	0.82374	0.14855	2.86503	0	0	0	0.57993	0.36552	0.87262	0	0	0	0.45943	0.26539	0.86104	0	0.51371	1.54306	1.32135	0.68746	0	0	0.1583	0	0	0.15241	0	0	1.34394	0	0	0	0.13349	0	0.77123	0
k__Bacteria|p__Firmicutes|c__Negativicutes|o__Acidaminococcales|f__Acidaminococcaceae|g__Phascolarctobacterium|s__Phascolarctobacterium_faecium	0	0	0	0.48383	0	0	0	0	0	0.65509	0.01524	0.26543	0.37861	0.82374	0.14855	0	0	0	0	0.57993	0.36552	0.87262	0	0	0	0.45943	0.26539	0.86104	0	0.51371	1.54306	1.32135	0.68746	0	0	0.1583	0	0	0.15241	0	0	1.34394	0	0	0	0.13349	0	0.77123	0
k__Bacteria|p__Firmicutes|c__Negativicutes|o__Acidaminococcales|f__Acidaminococcaceae|g__Phascolarctobacterium|s__Phascolarctobacterium_succinatutens	0	0	0	0	0	0	0	0	0	0	0	0	0	0	0	2.86503	0	0	0	0	0	0	0	0	0	0	0	0	0	0	0	0	0	0	0	0	0	0	0	0	0	0	0	0	0	0	0	0	0
k__Bacteria|p__Firmicutes|c__Negativicutes|o__Selenomonadales	0	0	0	0	0	0	0	0	0	0.00115	0	0	0	0	0	0	0	0.35289	0	0	0	0	0	4.27516	0	0	0.02397	0	0	0	0	1.27215	0	0	0	0	0	0	61.2049	2.44487	0	0	0	0	0	0	0	0.21857	0
k__Bacteria|p__Firmicutes|c__Negativicutes|o__Selenomonadales|f__Selenomonadaceae	0	0	0	0	0	0	0	0	0	0.00115	0	0	0	0	0	0	0	0.35289	0	0	0	0	0	4.27516	0	0	0.02397	0	0	0	0	1.27215	0	0	0	0	0	0	61.2049	2.44487	0	0	0	0	0	0	0	0.21857	0
k__Bacteria|p__Firmicutes|c__Negativicutes|o__Selenomonadales|f__Selenomonadaceae|g__Megamonas	0	0	0	0	0	0	0	0	0	0.00115	0	0	0	0	0	0	0	0.35289	0	0	0	0	0	4.27516	0	0	0.02397	0	0	0	0	1.27215	0	0	0	0	0	0	61.2049	2.44487	0	0	0	0	0	0	0	0.21857	0
k__Bacteria|p__Firmicutes|c__Negativicutes|o__Selenomonadales|f__Selenomonadaceae|g__Megamonas|s__Megamonas_funiformis	0	0	0	0	0	0	0	0	0	0.00115	0	0	0	0	0	0	0	0.30849	0	0	0	0	0	3.72635	0	0	0	0	0	0	0	0.96218	0	0	0	0	0	0	56.3115	1.76527	0	0	0	0	0	0	0	0.17217	0
k__Bacteria|p__Firmicutes|c__Negativicutes|o__Selenomonadales|f__Selenomonadaceae|g__Megamonas|s__Megamonas_funiformis_CAG_377	0	0	0	0	0	0	0	0	0	0	0	0	0	0	0	0	0	0	0	0	0	0	0	0	0	0	0	0	0	0	0	0	0	0	0	0	0	0	0	0	0	0	0	0	0	0	0	0	0
k__Bacteria|p__Firmicutes|c__Negativicutes|o__Selenomonadales|f__Selenomonadaceae|g__Megamonas|s__Megamonas_hypermegale	0	0	0	0	0	0	0	0	0	0	0	0	0	0	0	0	0	0.04441	0	0	0	0	0	0.54881	0	0	0.02397	0	0	0	0	0.30996	0	0	0	0	0	0	4.89344	0.6796	0	0	0	0	0	0	0	0.0464	0
k__Bacteria|p__Firmicutes|c__Negativicutes|o__Selenomonadales|f__Selenomonadaceae|g__Megamonas|s__Megamonas_rupellensis	0	0	0	0	0	0	0	0	0	0	0	0	0	0	0	0	0	0	0	0	0	0	0	0	0	0	0	0	0	0	0	0	0	0	0	0	0	0	0	0	0	0	0	0	0	0	0	0	0
k__Bacteria|p__Firmicutes|c__Negativicutes|o__Selenomonadales|f__Selenomonadaceae|g__Mitsuokella	0	0	0	0	0	0	0	0	0	0	0	0	0	0	0	0	0	0	0	0	0	0	0	0	0	0	0	0	0	0	0	0	0	0	0	0	0	0	0	0	0	0	0	0	0	0	0	0	0
k__Bacteria|p__Firmicutes|c__Negativicutes|o__Selenomonadales|f__Selenomonadaceae|g__Mitsuokella|s__Mitsuokella_jalaludinii	0	0	0	0	0	0	0	0	0	0	0	0	0	0	0	0	0	0	0	0	0	0	0	0	0	0	0	0	0	0	0	0	0	0	0	0	0	0	0	0	0	0	0	0	0	0	0	0	0
k__Bacteria|p__Firmicutes|c__Negativicutes|o__Selenomonadales|f__Selenomonadaceae|g__Mitsuokella|s__Mitsuokella_multacida	0	0	0	0	0	0	0	0	0	0	0	0	0	0	0	0	0	0	0	0	0	0	0	0	0	0	0	0	0	0	0	0	0	0	0	0	0	0	0	0	0	0	0	0	0	0	0	0	0
k__Bacteria|p__Firmicutes|c__Negativicutes|o__Selenomonadales|f__Selenomonadaceae|g__Selenomonas	0	0	0	0	0	0	0	0	0	0	0	0	0	0	0	0	0	0	0	0	0	0	0	0	0	0	0	0	0	0	0	0	0	0	0	0	0	0	0	0	0	0	0	0	0	0	0	0	0
k__Bacteria|p__Firmicutes|c__Negativicutes|o__Selenomonadales|f__Selenomonadaceae|g__Selenomonas|s__Selenomonas_flueggei	0	0	0	0	0	0	0	0	0	0	0	0	0	0	0	0	0	0	0	0	0	0	0	0	0	0	0	0	0	0	0	0	0	0	0	0	0	0	0	0	0	0	0	0	0	0	0	0	0
k__Bacteria|p__Firmicutes|c__Negativicutes|o__Selenomonadales|f__Selenomonadaceae|g__Selenomonas|s__Selenomonas_noxia	0	0	0	0	0	0	0	0	0	0	0	0	0	0	0	0	0	0	0	0	0	0	0	0	0	0	0	0	0	0	0	0	0	0	0	0	0	0	0	0	0	0	0	0	0	0	0	0	0
k__Bacteria|p__Firmicutes|c__Negativicutes|o__Veillonellales	6.49167	0.08087	0.33657	0.48508	2.48015	1.39028	0.12974	0.33138	1.13362	0.01809	1.74813	3.47297	3.28594	0.394	2.528	0.54553	0.13268	0.48857	0.21575	0.00947	0.73897	0.00921	1.07817	0.4228	1.2029	0.74565	0.85736	0.34677	0.14765	0.05277	0.11999	0.11606	0.19914	2.01952	0.90227	0.09573	0.42638	0.23216	0.00745	0	0.60929	0.0469	0.34209	0.05	0.92382	0.50545	0.23047	0.04786	11.3966
k__Bacteria|p__Firmicutes|c__Negativicutes|o__Veillonellales|f__Veillonellaceae	6.49167	0.08087	0.33657	0.48508	2.48015	1.39028	0.12974	0.33138	1.13362	0.01809	1.74813	3.47297	3.28594	0.394	2.528	0.54553	0.13268	0.48857	0.21575	0.00947	0.73897	0.00921	1.07817	0.4228	1.2029	0.74565	0.85736	0.34677	0.14765	0.05277	0.11999	0.11606	0.19914	2.01952	0.90227	0.09573	0.42638	0.23216	0.00745	0	0.60929	0.0469	0.34209	0.05	0.92382	0.50545	0.23047	0.04786	11.3966
k__Bacteria|p__Firmicutes|c__Negativicutes|o__Veillonellales|f__Veillonellaceae|g__Allisonella	0	0	0	0	0	0	0	0	0	0	0	0	0	0	0.04922	0.00632	0.00569	0.00674	0	0	0	0	0	0	0	0	0.00376	0	0	0	0	0	0	0	0.00371	0	0.00134	0	0	0	0	0	0	0	0	0	0	0	0
k__Bacteria|p__Firmicutes|c__Negativicutes|o__Veillonellales|f__Veillonellaceae|g__Allisonella|s__Allisonella_histaminiformans	0	0	0	0	0	0	0	0	0	0	0	0	0	0	0.04922	0.00632	0.00569	0.00674	0	0	0	0	0	0	0	0	0.00376	0	0	0	0	0	0	0	0.00371	0	0.00134	0	0	0	0	0	0	0	0	0	0	0	0
k__Bacteria|p__Firmicutes|c__Negativicutes|o__Veillonellales|f__Veillonellaceae|g__Anaeroglobus	0	0	0	0	0	0	0	0	0	0	0	0	0	0	0.03056	0	0	0	0	0	0	0	0	0	0	0	0	0	0	0	0	0	0	0	0	0	0	0	0	0	0	0	0	0	0	0	0	0	0
k__Bacteria|p__Firmicutes|c__Negativicutes|o__Veillonellales|f__Veillonellaceae|g__Anaeroglobus|s__Anaeroglobus_geminatus	0	0	0	0	0	0	0	0	0	0	0	0	0	0	0.03056	0	0	0	0	0	0	0	0	0	0	0	0	0	0	0	0	0	0	0	0	0	0	0	0	0	0	0	0	0	0	0	0	0	0
k__Bacteria|p__Firmicutes|c__Negativicutes|o__Veillonellales|f__Veillonellaceae|g__Dialister	0.00175	0.03028	0.00909	0.30963	2.40476	0.17207	0.04316	0.15514	1.10311	0	0	3.46225	0.03267	0.00175	2.36521	0	0	0.40145	0.11164	0	0.01391	0	0.02061	0.04731	0.14615	0.17214	0	0	0.03002	0	0	0	0.1769	2.01482	0.89855	0	0.35632	0.08055	0.00281	0	0	0	0.26374	0.00473	0.0817	0	0.22948	0	0.0044
k__Bacteria|p__Firmicutes|c__Negativicutes|o__Veillonellales|f__Veillonellaceae|g__Dialister|s__Dialister_invisus	0	0.02144	0.00909	0.30963	2.40476	0.17207	0.04316	0.15514	1.10311	0	0	0	0.03267	0.00175	0	0	0	0.40145	0.11164	0	0.01391	0	0.02061	0.04731	0.14615	0.17214	0	0	0.03002	0	0	0	0	2.01482	0.89855	0	0.35632	0.08055	0	0	0	0	0.26374	0.00473	0.0817	0	0.22948	0	0.0044
k__Bacteria|p__Firmicutes|c__Negativicutes|o__Veillonellales|f__Veillonellaceae|g__Dialister|s__Dialister_pneumosintes	0.00175	0.00884	0	0	0	0	0	0	0	0	0	0	0	0	0	0	0	0	0	0	0	0	0	0	0	0	0	0	0	0	0	0	0	0	0	0	0	0	0.00281	0	0	0	0	0	0	0	0	0	0
k__Bacteria|p__Firmicutes|c__Negativicutes|o__Veillonellales|f__Veillonellaceae|g__Dialister|s__Dialister_sp_CAG_357	0	0	0	0	0	0	0	0	0	0	0	3.46225	0	0	2.36521	0	0	0	0	0	0	0	0	0	0	0	0	0	0	0	0	0	0.1769	0	0	0	0	0	0	0	0	0	0	0	0	0	0	0	0
k__Bacteria|p__Firmicutes|c__Negativicutes|o__Veillonellales|f__Veillonellaceae|g__Dialister|s__Dialister_succinatiphilus	0	0	0	0	0	0	0	0	0	0	0	0	0	0	0	0	0	0	0	0	0	0	0	0	0	0	0	0	0	0	0	0	0	0	0	0	0	0	0	0	0	0	0	0	0	0	0	0	0
k__Bacteria|p__Firmicutes|c__Negativicutes|o__Veillonellales|f__Veillonellaceae|g__Megasphaera	0.07167	0	0.2343	0	0	0	0	0	0	0	0	0	0.00593	0	0	0.13521	0	0	0	0	0	0	0	0	0	0	0	0	0	0	0	0	0	0	0	0	0	0	0	0	0	0	0	0	0	0	0	0	0
k__Bacteria|p__Firmicutes|c__Negativicutes|o__Veillonellales|f__Veillonellaceae|g__Megasphaera|s__Megasphaera_elsdenii	0	0	0.2343	0	0	0	0	0	0	0	0	0	0	0	0	0.13521	0	0	0	0	0	0	0	0	0	0	0	0	0	0	0	0	0	0	0	0	0	0	0	0	0	0	0	0	0	0	0	0	0
k__Bacteria|p__Firmicutes|c__Negativicutes|o__Veillonellales|f__Veillonellaceae|g__Megasphaera|s__Megasphaera_micronuciformis	0.07167	0	0	0	0	0	0	0	0	0	0	0	0.00593	0	0	0	0	0	0	0	0	0	0	0	0	0	0	0	0	0	0	0	0	0	0	0	0	0	0	0	0	0	0	0	0	0	0	0	0
k__Bacteria|p__Firmicutes|c__Negativicutes|o__Veillonellales|f__Veillonellaceae|g__Negativicoccus	0	0	0	0	0	0	0	0	0	0	0	0	0	0	0	0	0	0	0	0	0	0	0	0	0	0	0	0	0	0	0	0	0	0	0	0	0	0	0	0	0	0	0	0	0	0	0	0	0
k__Bacteria|p__Firmicutes|c__Negativicutes|o__Veillonellales|f__Veillonellaceae|g__Negativicoccus|s__Negativicoccus_succinicivorans	0	0	0	0	0	0	0	0	0	0	0	0	0	0	0	0	0	0	0	0	0	0	0	0	0	0	0	0	0	0	0	0	0	0	0	0	0	0	0	0	0	0	0	0	0	0	0	0	0
k__Bacteria|p__Firmicutes|c__Negativicutes|o__Veillonellales|f__Veillonellaceae|g__Veillonella	6.41826	0.05059	0.09318	0.17546	0.07539	1.21821	0.08658	0.17624	0.03051	0.01809	1.74813	0.01071	3.24734	0.39225	0.08301	0.404	0.127	0.08038	0.1041	0.00947	0.72505	0.00921	1.05756	0.37549	1.05675	0.57351	0.8536	0.34677	0.11763	0.05277	0.11999	0.11606	0.02224	0.0047	0	0.09573	0.06871	0.1516	0.00464	0	0.60929	0.0469	0.07836	0.04527	0.84213	0.50545	0.00099	0.04786	11.3922
k__Bacteria|p__Firmicutes|c__Negativicutes|o__Veillonellales|f__Veillonellaceae|g__Veillonella|s__Veillonella_atypica	0.53307	0.01701	0.03309	0	0.00251	0.03523	0.02737	0.01156	0	0	1.06404	0	0.81096	0.31638	0	0.12753	0.00245	0.0235	0.0135	0	0.25114	0	0.56273	0.02307	0.19157	0.03561	0.03174	0.09593	0.02683	0.00794	0.05184	0.03531	0	0.00428	0	0.03504	0.02746	0.00039	0	0	0.05906	0.00651	0	0	0.08592	0.12722	0	0.00278	0.57358
k__Bacteria|p__Firmicutes|c__Negativicutes|o__Veillonellales|f__Veillonellaceae|g__Veillonella|s__Veillonella_denticariosi	0	0	0	0	0	0	0	0	0	0	0	0	0	0	0	0.01449	0	0	0	0	0	0	0	0	0	0	0	0	0	0	0	0	0	0	0	0	0	0	0	0	0	0	0	0	0.01668	0	0	0	0
k__Bacteria|p__Firmicutes|c__Negativicutes|o__Veillonellales|f__Veillonellaceae|g__Veillonella|s__Veillonella_dispar	0.47822	0.00275	0.01394	0	0.00613	0.02949	0.01373	0.02912	0.02114	0.01011	0.18661	0.00228	0.46025	0.02756	0	0.02469	0	0.01364	0.03933	0	0.13443	0	0.04792	0.13588	0.25851	0.01417	0.0289	0.05112	0.04819	0	0	0.01541	0	0	0	0.01736	0.00413	0.00566	0	0	0.22539	0.0035	0	0	0.05004	0.02904	0	0.00794	0.04977
k__Bacteria|p__Firmicutes|c__Negativicutes|o__Veillonellales|f__Veillonellaceae|g__Veillonella|s__Veillonella_infantium	0.19217	0.00062	0.01812	0	0.00278	0.02088	0.00593	0.0387	0.00291	0.00428	0.29481	0.00064	0.18332	0.0215	0	0.03666	0.00734	0.00612	0.03111	0	0.12332	0	0.10946	0.12962	0.22174	0.02185	0.07011	0.10994	0.0218	0.01004	0.00284	0.01077	0.00522	0.00042	0	0.00869	0.00325	0.01238	0	0	0.03476	0	0	0	0.03093	0.05055	0	0	0.06834
k__Bacteria|p__Firmicutes|c__Negativicutes|o__Veillonellales|f__Veillonellaceae|g__Veillonella|s__Veillonella_parvula	5.01155	0.02842	0.01056	0.17546	0.05846	1.12554	0.03955	0.08087	0.00646	0	0.16704	0.00244	1.72476	0.02604	0.08301	0.19041	0.11721	0.03348	0.01567	0.00947	0.1818	0.00921	0.32721	0.01468	0.31065	0.49897	0.71675	0.05513	0.01966	0.03091	0.06069	0.05457	0.01008	0	0	0.03463	0.03387	0.13317	0.00464	0	0.20903	0.0369	0.07836	0.04527	0.60167	0.29154	0.00099	0.03714	10.6896
k__Bacteria|p__Firmicutes|c__Negativicutes|o__Veillonellales|f__Veillonellaceae|g__Veillonella|s__Veillonella_rodentium	0.00676	0	0	0	0	0	0	0	0	0	0	0	0	0	0	0.00756	0	0	0	0	0	0	0	0	0	0	0	0	0	0	0	0	0	0	0	0	0	0	0	0	0	0	0	0	0	0	0	0	0.00515
k__Bacteria|p__Firmicutes|c__Negativicutes|o__Veillonellales|f__Veillonellaceae|g__Veillonella|s__Veillonella_rogosae	0.00362	0.0018	0	0	0	0	0	0.00096	0	0.0037	0	0	0	0	0	0	0	0	0.00259	0	0	0	0.00076	0.00824	0.01117	0	0	0.01081	0	0.00275	0	0	0.00694	0	0	0	0	0	0	0	0	0	0	0	0	0.00642	0	0	0
k__Bacteria|p__Firmicutes|c__Negativicutes|o__Veillonellales|f__Veillonellaceae|g__Veillonella|s__Veillonella_sp_CAG_933	0	0	0	0	0	0	0	0	0	0	0	0	0	0	0	0	0	0	0	0	0	0	0	0	0	0	0	0	0	0	0	0	0	0	0	0	0	0	0	0	0	0	0	0	0	0	0	0	0
k__Bacteria|p__Firmicutes|c__Negativicutes|o__Veillonellales|f__Veillonellaceae|g__Veillonella|s__Veillonella_sp_T11011_6	0.19287	0	0.01746	0	0.0055	0.00707	0	0.01212	0	0	0.03564	0.00536	0.06804	0.00078	0	0.00266	0	0.00364	0.0019	0	0.03436	0	0.00948	0.064	0.06311	0.00291	0.00063	0.02007	0.00115	0.00113	0.00462	0	0	0	0	0	0	0	0	0	0.07915	0	0	0	0.04132	0.00069	0	0	0.00576
k__Bacteria|p__Firmicutes|c__Negativicutes|o__Veillonellales|f__Veillonellaceae|g__Veillonella|s__Veillonella_tobetsuensis	0	0	0	0	0	0	0	0.0029	0	0	0	0	0	0	0	0	0	0	0	0	0	0	0	0	0	0	0.00546	0.00378	0	0	0	0	0	0	0	0	0	0	0	0	0.00189	0	0	0	0.01557	0	0	0	0
k__Bacteria|p__Firmicutes|c__Tissierellia	0.02603	0	0	0	0	0	0	0	0	0	0	0	0.00188	0	0.07003	0	0	0	0.04643	0	0.02275	0.00887	0	0.03579	0	0	0.0017	0	0	0	0	0	0	0	0	0	0	0.02656	0.16475	0	0	0	0	0	0.00354	0	0.00431	0.02025	0
k__Bacteria|p__Firmicutes|c__Tissierellia|o__Tissierellales	0.02603	0	0	0	0	0	0	0	0	0	0	0	0.00188	0	0.05924	0	0	0	0.02828	0	0.02275	0.00052	0	0.03579	0	0	0.0017	0	0	0	0	0	0	0	0	0	0	0.02656	0.15778	0	0	0	0	0	0.00354	0	0.00431	0.02025	0
k__Bacteria|p__Firmicutes|c__Tissierellia|o__Tissierellales|f__Peptoniphilaceae	0.02603	0	0	0	0	0	0	0	0	0	0	0	0.00188	0	0.05924	0	0	0	0.02828	0	0.02275	0.00052	0	0.03579	0	0	0.0017	0	0	0	0	0	0	0	0	0	0	0.02656	0.15778	0	0	0	0	0	0.00354	0	0.00431	0.02025	0
k__Bacteria|p__Firmicutes|c__Tissierellia|o__Tissierellales|f__Peptoniphilaceae|g__Anaerococcus	0	0	0	0	0	0	0	0	0	0	0	0	0	0	0	0	0	0	0	0	0	0	0	0	0	0	0	0	0	0	0	0	0	0	0	0	0	0	0.05968	0	0	0	0	0	0	0	0	0.0105	0
k__Bacteria|p__Firmicutes|c__Tissierellia|o__Tissierellales|f__Peptoniphilaceae|g__Anaerococcus|s__Anaerococcus_lactolyticus	0	0	0	0	0	0	0	0	0	0	0	0	0	0	0	0	0	0	0	0	0	0	0	0	0	0	0	0	0	0	0	0	0	0	0	0	0	0	0	0	0	0	0	0	0	0	0	0	0
k__Bacteria|p__Firmicutes|c__Tissierellia|o__Tissierellales|f__Peptoniphilaceae|g__Anaerococcus|s__Anaerococcus_vaginalis	0	0	0	0	0	0	0	0	0	0	0	0	0	0	0	0	0	0	0	0	0	0	0	0	0	0	0	0	0	0	0	0	0	0	0	0	0	0	0.05968	0	0	0	0	0	0	0	0	0.0105	0
k__Bacteria|p__Firmicutes|c__Tissierellia|o__Tissierellales|f__Peptoniphilaceae|g__Finegoldia	0	0	0	0	0	0	0	0	0	0	0	0	0	0	0	0	0	0	0	0	0	0	0	0	0	0	0	0	0	0	0	0	0	0	0	0	0	0	0.00477	0	0	0	0	0	0	0	0	0.00512	0
k__Bacteria|p__Firmicutes|c__Tissierellia|o__Tissierellales|f__Peptoniphilaceae|g__Finegoldia|s__Finegoldia_magna	0	0	0	0	0	0	0	0	0	0	0	0	0	0	0	0	0	0	0	0	0	0	0	0	0	0	0	0	0	0	0	0	0	0	0	0	0	0	0.00477	0	0	0	0	0	0	0	0	0.00512	0
k__Bacteria|p__Firmicutes|c__Tissierellia|o__Tissierellales|f__Peptoniphilaceae|g__Parvimonas	0.02603	0	0	0	0	0	0	0	0	0	0	0	0.00188	0	0.00773	0	0	0	0	0	0.02275	0	0	0.03579	0	0	0.0017	0	0	0	0	0	0	0	0	0	0	0.02656	0.04445	0	0	0	0	0	0.00052	0	0.00431	0	0
k__Bacteria|p__Firmicutes|c__Tissierellia|o__Tissierellales|f__Peptoniphilaceae|g__Parvimonas|s__Parvimonas_micra	0.02603	0	0	0	0	0	0	0	0	0	0	0	0.00188	0	0	0	0	0	0	0	0.02275	0	0	0.00245	0	0	0.0017	0	0	0	0	0	0	0	0	0	0	0.02656	0.04445	0	0	0	0	0	0.00052	0	0.00431	0	0
k__Bacteria|p__Firmicutes|c__Tissierellia|o__Tissierellales|f__Peptoniphilaceae|g__Parvimonas|s__Parvimonas_sp_KA00067	0	0	0	0	0	0	0	0	0	0	0	0	0	0	0.00773	0	0	0	0	0	0	0	0	0	0	0	0	0	0	0	0	0	0	0	0	0	0	0	0	0	0	0	0	0	0	0	0	0	0
k__Bacteria|p__Firmicutes|c__Tissierellia|o__Tissierellales|f__Peptoniphilaceae|g__Parvimonas|s__Parvimonas_sp_oral_taxon_110	0	0	0	0	0	0	0	0	0	0	0	0	0	0	0	0	0	0	0	0	0	0	0	0.03334	0	0	0	0	0	0	0	0	0	0	0	0	0	0	0	0	0	0	0	0	0	0	0	0	0
k__Bacteria|p__Firmicutes|c__Tissierellia|o__Tissierellales|f__Peptoniphilaceae|g__Peptoniphilus	0	0	0	0	0	0	0	0	0	0	0	0	0	0	0.05151	0	0	0	0.02828	0	0	0.00052	0	0	0	0	0	0	0	0	0	0	0	0	0	0	0	0	0.04887	0	0	0	0	0	0.00302	0	0	0.00462	0
k__Bacteria|p__Firmicutes|c__Tissierellia|o__Tissierellales|f__Peptoniphilaceae|g__Peptoniphilus|s__Peptoniphilus_coxii	0	0	0	0	0	0	0	0	0	0	0	0	0	0	0	0	0	0	0	0	0	0	0	0	0	0	0	0	0	0	0	0	0	0	0	0	0	0	0	0	0	0	0	0	0	0	0	0	0
k__Bacteria|p__Firmicutes|c__Tissierellia|o__Tissierellales|f__Peptoniphilaceae|g__Peptoniphilus|s__Peptoniphilus_duerdenii	0	0	0	0	0	0	0	0	0	0	0	0	0	0	0	0	0	0	0	0	0	0	0	0	0	0	0	0	0	0	0	0	0	0	0	0	0	0	0	0	0	0	0	0	0.00262	0	0	0	0
k__Bacteria|p__Firmicutes|c__Tissierellia|o__Tissierellales|f__Peptoniphilaceae|g__Peptoniphilus|s__Peptoniphilus_harei	0	0	0	0	0	0	0	0	0	0	0	0	0	0	0	0	0	0	0	0	0	0	0	0	0	0	0	0	0	0	0	0	0	0	0	0	0	0	0	0	0	0	0	0	0	0	0	0	0
k__Bacteria|p__Firmicutes|c__Tissierellia|o__Tissierellales|f__Peptoniphilaceae|g__Peptoniphilus|s__Peptoniphilus_lacrimalis	0	0	0	0	0	0	0	0	0	0	0	0	0	0	0.03171	0	0	0	0.0143	0	0	0.00052	0	0	0	0	0	0	0	0	0	0	0	0	0	0	0	0	0.03454	0	0	0	0	0	0	0	0	0.00462	0
k__Bacteria|p__Firmicutes|c__Tissierellia|o__Tissierellales|f__Peptoniphilaceae|g__Peptoniphilus|s__Peptoniphilus_sp_BV3C26	0	0	0	0	0	0	0	0	0	0	0	0	0	0	0	0	0	0	0	0	0	0	0	0	0	0	0	0	0	0	0	0	0	0	0	0	0	0	0	0	0	0	0	0	0	0	0	0	0
k__Bacteria|p__Firmicutes|c__Tissierellia|o__Tissierellales|f__Peptoniphilaceae|g__Peptoniphilus|s__Peptoniphilus_sp_HMSC062D09	0	0	0	0	0	0	0	0	0	0	0	0	0	0	0.0198	0	0	0	0.01398	0	0	0	0	0	0	0	0	0	0	0	0	0	0	0	0	0	0	0	0.01434	0	0	0	0	0	0.0004	0	0	0	0
k__Bacteria|p__Firmicutes|c__Tissierellia|o__Tissierellia_unclassified	0	0	0	0	0	0	0	0	0	0	0	0	0	0	0.01079	0	0	0	0.01814	0	0	0.00834	0	0	0	0	0	0	0	0	0	0	0	0	0	0	0	0	0.00697	0	0	0	0	0	0	0	0	0	0
k__Bacteria|p__Firmicutes|c__Tissierellia|o__Tissierellia_unclassified|f__Tissierellia_unclassified	0	0	0	0	0	0	0	0	0	0	0	0	0	0	0.01079	0	0	0	0.01814	0	0	0.00834	0	0	0	0	0	0	0	0	0	0	0	0	0	0	0	0	0.00697	0	0	0	0	0	0	0	0	0	0
k__Bacteria|p__Firmicutes|c__Tissierellia|o__Tissierellia_unclassified|f__Tissierellia_unclassified|g__Tissierellia_unclassified	0	0	0	0	0	0	0	0	0	0	0	0	0	0	0.01079	0	0	0	0.01814	0	0	0.00834	0	0	0	0	0	0	0	0	0	0	0	0	0	0	0	0	0.00697	0	0	0	0	0	0	0	0	0	0
k__Bacteria|p__Firmicutes|c__Tissierellia|o__Tissierellia_unclassified|f__Tissierellia_unclassified|g__Tissierellia_unclassified|s__Bacteroides_coagulans	0	0	0	0	0	0	0	0	0	0	0	0	0	0	0.01079	0	0	0	0.01814	0	0	0.00834	0	0	0	0	0	0	0	0	0	0	0	0	0	0	0	0	0.00697	0	0	0	0	0	0	0	0	0	0
k__Bacteria|p__Fusobacteria	0.8708	0	0.01372	0	0	0	0	0	0	0	0	0	0	0	0.04026	0	0	0	0	0	0.00717	0	0	0.00558	0	0	0	0	0	0	0	0	0	0	0	0	0	0	0.00042	0	0	0	0	0	0	0	0	0	0
k__Bacteria|p__Fusobacteria|c__Fusobacteriia	0.8708	0	0.01372	0	0	0	0	0	0	0	0	0	0	0	0.04026	0	0	0	0	0	0.00717	0	0	0.00558	0	0	0	0	0	0	0	0	0	0	0	0	0	0	0.00042	0	0	0	0	0	0	0	0	0	0
k__Bacteria|p__Fusobacteria|c__Fusobacteriia|o__Fusobacteriales	0.8708	0	0.01372	0	0	0	0	0	0	0	0	0	0	0	0.04026	0	0	0	0	0	0.00717	0	0	0.00558	0	0	0	0	0	0	0	0	0	0	0	0	0	0	0.00042	0	0	0	0	0	0	0	0	0	0
k__Bacteria|p__Fusobacteria|c__Fusobacteriia|o__Fusobacteriales|f__Fusobacteriaceae	0.8708	0	0.01372	0	0	0	0	0	0	0	0	0	0	0	0.01662	0	0	0	0	0	0.00717	0	0	0.00558	0	0	0	0	0	0	0	0	0	0	0	0	0	0	0.00042	0	0	0	0	0	0	0	0	0	0
k__Bacteria|p__Fusobacteria|c__Fusobacteriia|o__Fusobacteriales|f__Fusobacteriaceae|g__Fusobacterium	0.8708	0	0.01372	0	0	0	0	0	0	0	0	0	0	0	0.01662	0	0	0	0	0	0.00717	0	0	0.00558	0	0	0	0	0	0	0	0	0	0	0	0	0	0	0.00042	0	0	0	0	0	0	0	0	0	0
k__Bacteria|p__Fusobacteria|c__Fusobacteriia|o__Fusobacteriales|f__Fusobacteriaceae|g__Fusobacterium|s__Fusobacterium_mortiferum	0	0	0	0	0	0	0	0	0	0	0	0	0	0	0	0	0	0	0	0	0	0	0	0	0	0	0	0	0	0	0	0	0	0	0	0	0	0	0	0	0	0	0	0	0	0	0	0	0
k__Bacteria|p__Fusobacteria|c__Fusobacteriia|o__Fusobacteriales|f__Fusobacteriaceae|g__Fusobacterium|s__Fusobacterium_nucleatum	0	0	0	0	0	0	0	0	0	0	0	0	0	0	0.01662	0	0	0	0	0	0	0	0	0.00558	0	0	0	0	0	0	0	0	0	0	0	0	0	0	0	0	0	0	0	0	0	0	0	0	0
k__Bacteria|p__Fusobacteria|c__Fusobacteriia|o__Fusobacteriales|f__Fusobacteriaceae|g__Fusobacterium|s__Fusobacterium_periodonticum	0	0	0	0	0	0	0	0	0	0	0	0	0	0	0	0	0	0	0	0	0.00717	0	0	0	0	0	0	0	0	0	0	0	0	0	0	0	0	0	0	0	0	0	0	0	0	0	0	0	0
k__Bacteria|p__Fusobacteria|c__Fusobacteriia|o__Fusobacteriales|f__Fusobacteriaceae|g__Fusobacterium|s__Fusobacterium_sp_oral_taxon_370	0	0	0	0	0	0	0	0	0	0	0	0	0	0	0	0	0	0	0	0	0	0	0	0	0	0	0	0	0	0	0	0	0	0	0	0	0	0	0.00042	0	0	0	0	0	0	0	0	0	0
k__Bacteria|p__Fusobacteria|c__Fusobacteriia|o__Fusobacteriales|f__Fusobacteriaceae|g__Fusobacterium|s__Fusobacterium_ulcerans	0	0	0	0	0	0	0	0	0	0	0	0	0	0	0	0	0	0	0	0	0	0	0	0	0	0	0	0	0	0	0	0	0	0	0	0	0	0	0	0	0	0	0	0	0	0	0	0	0
k__Bacteria|p__Fusobacteria|c__Fusobacteriia|o__Fusobacteriales|f__Fusobacteriaceae|g__Fusobacterium|s__Fusobacterium_varium	0.8708	0	0.01372	0	0	0	0	0	0	0	0	0	0	0	0	0	0	0	0	0	0	0	0	0	0	0	0	0	0	0	0	0	0	0	0	0	0	0	0	0	0	0	0	0	0	0	0	0	0
k__Bacteria|p__Fusobacteria|c__Fusobacteriia|o__Fusobacteriales|f__Leptotrichiaceae	0	0	0	0	0	0	0	0	0	0	0	0	0	0	0.02363	0	0	0	0	0	0	0	0	0	0	0	0	0	0	0	0	0	0	0	0	0	0	0	0	0	0	0	0	0	0	0	0	0	0
k__Bacteria|p__Fusobacteria|c__Fusobacteriia|o__Fusobacteriales|f__Leptotrichiaceae|g__Sneathia	0	0	0	0	0	0	0	0	0	0	0	0	0	0	0.02363	0	0	0	0	0	0	0	0	0	0	0	0	0	0	0	0	0	0	0	0	0	0	0	0	0	0	0	0	0	0	0	0	0	0
k__Bacteria|p__Fusobacteria|c__Fusobacteriia|o__Fusobacteriales|f__Leptotrichiaceae|g__Sneathia|s__Sneathia_amnii	0	0	0	0	0	0	0	0	0	0	0	0	0	0	0.02363	0	0	0	0	0	0	0	0	0	0	0	0	0	0	0	0	0	0	0	0	0	0	0	0	0	0	0	0	0	0	0	0	0	0
k__Bacteria|p__Lentisphaerae	0	0	0	0	0	0	0	0	0	0	0	0	0	0	0	0	0	0	0	0	0	0	0	0	0	0	0	0	0	0	0	0	0	0	0	0	0	0	0	0	0	0	0	0	0	0	0	0	0
k__Bacteria|p__Lentisphaerae|c__Lentisphaeria	0	0	0	0	0	0	0	0	0	0	0	0	0	0	0	0	0	0	0	0	0	0	0	0	0	0	0	0	0	0	0	0	0	0	0	0	0	0	0	0	0	0	0	0	0	0	0	0	0
k__Bacteria|p__Lentisphaerae|c__Lentisphaeria|o__Victivallales	0	0	0	0	0	0	0	0	0	0	0	0	0	0	0	0	0	0	0	0	0	0	0	0	0	0	0	0	0	0	0	0	0	0	0	0	0	0	0	0	0	0	0	0	0	0	0	0	0
k__Bacteria|p__Lentisphaerae|c__Lentisphaeria|o__Victivallales|f__Victivallaceae	0	0	0	0	0	0	0	0	0	0	0	0	0	0	0	0	0	0	0	0	0	0	0	0	0	0	0	0	0	0	0	0	0	0	0	0	0	0	0	0	0	0	0	0	0	0	0	0	0
k__Bacteria|p__Lentisphaerae|c__Lentisphaeria|o__Victivallales|f__Victivallaceae|g__Victivallis	0	0	0	0	0	0	0	0	0	0	0	0	0	0	0	0	0	0	0	0	0	0	0	0	0	0	0	0	0	0	0	0	0	0	0	0	0	0	0	0	0	0	0	0	0	0	0	0	0
k__Bacteria|p__Lentisphaerae|c__Lentisphaeria|o__Victivallales|f__Victivallaceae|g__Victivallis|s__Victivallis_vadensis	0	0	0	0	0	0	0	0	0	0	0	0	0	0	0	0	0	0	0	0	0	0	0	0	0	0	0	0	0	0	0	0	0	0	0	0	0	0	0	0	0	0	0	0	0	0	0	0	0
k__Bacteria|p__Proteobacteria	2.62932	0.88262	3.09551	0.3028	3.28062	0.33161	0.12601	0.01478	2.36488	1.62181	0.02653	1.04831	1.96493	1.83858	19.2866	0.52158	0.70722	0.82748	0.40904	0.95512	2.22195	7.21316	0.06817	1.24291	1.62192	0.38467	11.335	2.8329	1.73699	0.13368	1.46598	0.12672	0.83687	0.58709	1.05755	1.90764	0.38554	0.49623	2.22159	0.98415	0.2072	0.4411	1.66152	0.00984	0.17284	2.90848	0.90113	1.40974	3.62173
k__Bacteria|p__Proteobacteria|c__Alphaproteobacteria	0.03273	0	0	0	0.01992	0	0	0	0	0	0	0	0.06723	0	0	0	0	0	0	0	0	0	0	0	0	0	0	0.00546	0	0	0	0	0	0	0	0	0	0	0	0	0	0	0	0	0	0	0	0	0
k__Bacteria|p__Proteobacteria|c__Alphaproteobacteria|o__Rhizobiales	0.03273	0	0	0	0	0	0	0	0	0	0	0	0.06723	0	0	0	0	0	0	0	0	0	0	0	0	0	0	0.00546	0	0	0	0	0	0	0	0	0	0	0	0	0	0	0	0	0	0	0	0	0
k__Bacteria|p__Proteobacteria|c__Alphaproteobacteria|o__Rhizobiales|f__Brucellaceae	0	0	0	0	0	0	0	0	0	0	0	0	0	0	0	0	0	0	0	0	0	0	0	0	0	0	0	0.00546	0	0	0	0	0	0	0	0	0	0	0	0	0	0	0	0	0	0	0	0	0
k__Bacteria|p__Proteobacteria|c__Alphaproteobacteria|o__Rhizobiales|f__Brucellaceae|g__Ochrobactrum	0	0	0	0	0	0	0	0	0	0	0	0	0	0	0	0	0	0	0	0	0	0	0	0	0	0	0	0.00546	0	0	0	0	0	0	0	0	0	0	0	0	0	0	0	0	0	0	0	0	0
k__Bacteria|p__Proteobacteria|c__Alphaproteobacteria|o__Rhizobiales|f__Brucellaceae|g__Ochrobactrum|s__Ochrobactrum_anthropi	0	0	0	0	0	0	0	0	0	0	0	0	0	0	0	0	0	0	0	0	0	0	0	0	0	0	0	0.00546	0	0	0	0	0	0	0	0	0	0	0	0	0	0	0	0	0	0	0	0	0
k__Bacteria|p__Proteobacteria|c__Alphaproteobacteria|o__Rhizobiales|f__Rhizobiaceae	0.03273	0	0	0	0	0	0	0	0	0	0	0	0.06723	0	0	0	0	0	0	0	0	0	0	0	0	0	0	0	0	0	0	0	0	0	0	0	0	0	0	0	0	0	0	0	0	0	0	0	0
k__Bacteria|p__Proteobacteria|c__Alphaproteobacteria|o__Rhizobiales|f__Rhizobiaceae|g__Agrobacterium	0.03273	0	0	0	0	0	0	0	0	0	0	0	0.06723	0	0	0	0	0	0	0	0	0	0	0	0	0	0	0	0	0	0	0	0	0	0	0	0	0	0	0	0	0	0	0	0	0	0	0	0
k__Bacteria|p__Proteobacteria|c__Alphaproteobacteria|o__Rhizobiales|f__Rhizobiaceae|g__Agrobacterium|s__Agrobacterium_fabrum	0.03273	0	0	0	0	0	0	0	0	0	0	0	0.06723	0	0	0	0	0	0	0	0	0	0	0	0	0	0	0	0	0	0	0	0	0	0	0	0	0	0	0	0	0	0	0	0	0	0	0	0
k__Bacteria|p__Proteobacteria|c__Alphaproteobacteria|o__Rhodobacterales	0	0	0	0	0.01992	0	0	0	0	0	0	0	0	0	0	0	0	0	0	0	0	0	0	0	0	0	0	0	0	0	0	0	0	0	0	0	0	0	0	0	0	0	0	0	0	0	0	0	0
k__Bacteria|p__Proteobacteria|c__Alphaproteobacteria|o__Rhodobacterales|f__Rhodobacteraceae	0	0	0	0	0.01992	0	0	0	0	0	0	0	0	0	0	0	0	0	0	0	0	0	0	0	0	0	0	0	0	0	0	0	0	0	0	0	0	0	0	0	0	0	0	0	0	0	0	0	0
k__Bacteria|p__Proteobacteria|c__Alphaproteobacteria|o__Rhodobacterales|f__Rhodobacteraceae|g__Paracoccus	0	0	0	0	0.01992	0	0	0	0	0	0	0	0	0	0	0	0	0	0	0	0	0	0	0	0	0	0	0	0	0	0	0	0	0	0	0	0	0	0	0	0	0	0	0	0	0	0	0	0
k__Bacteria|p__Proteobacteria|c__Alphaproteobacteria|o__Rhodobacterales|f__Rhodobacteraceae|g__Paracoccus|s__Paracoccus_sanguinis	0	0	0	0	0.01992	0	0	0	0	0	0	0	0	0	0	0	0	0	0	0	0	0	0	0	0	0	0	0	0	0	0	0	0	0	0	0	0	0	0	0	0	0	0	0	0	0	0	0	0
k__Bacteria|p__Proteobacteria|c__Betaproteobacteria	0	0.77531	2.47341	0.02375	0.54332	0.27085	0	0	0.51594	0.03251	0	0.37481	0.45518	0.32973	5.97344	0.03098	0.11288	0.5393	0	0.30939	0.24699	0.37994	0	0.30052	0.55719	0.2198	0.72622	2.6187	1.54947	0	0.91298	0.03277	0.21625	0.55803	0.56231	1.59513	0	0.3326	1.76109	0.88328	0	0.35874	0.24675	0	0.00732	0.33676	0.7626	0.01637	0
k__Bacteria|p__Proteobacteria|c__Betaproteobacteria|o__Burkholderiales	0	0.77531	2.47341	0.02375	0.54332	0.27085	0	0	0.51594	0.03251	0	0.37481	0.45518	0.32973	5.97344	0.03098	0.11288	0.5393	0	0.30939	0.23983	0.37994	0	0.30052	0.55719	0.2198	0.72622	2.6187	1.54947	0	0.91298	0.03277	0.21625	0.55803	0.56231	1.59513	0	0.3326	1.76109	0.88328	0	0.35874	0.24675	0	0.00732	0.33676	0.7626	0.01637	0
k__Bacteria|p__Proteobacteria|c__Betaproteobacteria|o__Burkholderiales|f__Alcaligenaceae	0	0	0	0	0	0	0	0	0	0	0	0	0	0	0	0	0	0	0	0	0	0	0	0	0	0	0	0	0	0	0	0	0	0	0	0	0	0	0	0	0	0	0	0	0	0	0	0	0
k__Bacteria|p__Proteobacteria|c__Betaproteobacteria|o__Burkholderiales|f__Alcaligenaceae|g__Alcaligenes	0	0	0	0	0	0	0	0	0	0	0	0	0	0	0	0	0	0	0	0	0	0	0	0	0	0	0	0	0	0	0	0	0	0	0	0	0	0	0	0	0	0	0	0	0	0	0	0	0
k__Bacteria|p__Proteobacteria|c__Betaproteobacteria|o__Burkholderiales|f__Alcaligenaceae|g__Alcaligenes|s__Alcaligenes_faecalis	0	0	0	0	0	0	0	0	0	0	0	0	0	0	0	0	0	0	0	0	0	0	0	0	0	0	0	0	0	0	0	0	0	0	0	0	0	0	0	0	0	0	0	0	0	0	0	0	0
k__Bacteria|p__Proteobacteria|c__Betaproteobacteria|o__Burkholderiales|f__Burkholderiaceae	0	0	0	0	0	0	0	0	0	0	0	0	0	0	0	0	0	0	0	0	0	0	0	0	0	0	0	0	0	0	0	0	0	0	0	0	0	0	0	0	0	0	0	0	0	0	0	0	0
k__Bacteria|p__Proteobacteria|c__Betaproteobacteria|o__Burkholderiales|f__Burkholderiaceae|g__Lautropia	0	0	0	0	0	0	0	0	0	0	0	0	0	0	0	0	0	0	0	0	0	0	0	0	0	0	0	0	0	0	0	0	0	0	0	0	0	0	0	0	0	0	0	0	0	0	0	0	0
k__Bacteria|p__Proteobacteria|c__Betaproteobacteria|o__Burkholderiales|f__Burkholderiaceae|g__Lautropia|s__Lautropia_mirabilis	0	0	0	0	0	0	0	0	0	0	0	0	0	0	0	0	0	0	0	0	0	0	0	0	0	0	0	0	0	0	0	0	0	0	0	0	0	0	0	0	0	0	0	0	0	0	0	0	0
k__Bacteria|p__Proteobacteria|c__Betaproteobacteria|o__Burkholderiales|f__Comamonadaceae	0	0	0	0	0	0	0	0	0	0	0	0	0	0	0	0	0	0	0	0	0	0	0	0	0	0	0	0	0	0	0	0	0	0	0	0	0	0	0	0.00908	0	0	0	0	0	0	0	0	0
k__Bacteria|p__Proteobacteria|c__Betaproteobacteria|o__Burkholderiales|f__Comamonadaceae|g__Comamonas	0	0	0	0	0	0	0	0	0	0	0	0	0	0	0	0	0	0	0	0	0	0	0	0	0	0	0	0	0	0	0	0	0	0	0	0	0	0	0	0.00908	0	0	0	0	0	0	0	0	0
k__Bacteria|p__Proteobacteria|c__Betaproteobacteria|o__Burkholderiales|f__Comamonadaceae|g__Comamonas|s__Comamonas_kerstersii	0	0	0	0	0	0	0	0	0	0	0	0	0	0	0	0	0	0	0	0	0	0	0	0	0	0	0	0	0	0	0	0	0	0	0	0	0	0	0	0.00908	0	0	0	0	0	0	0	0	0
k__Bacteria|p__Proteobacteria|c__Betaproteobacteria|o__Burkholderiales|f__Oxalobacteraceae	0	0	0	0	0	0	0	0	0.02574	0	0	0	0	0	0	0	0	0	0	0	0	0.12628	0	0	0	0	0	0	0	0	0	0	0	0	0	0	0	0	0	0	0	0	0	0	0	0	0	0.01637	0
k__Bacteria|p__Proteobacteria|c__Betaproteobacteria|o__Burkholderiales|f__Oxalobacteraceae|g__Oxalobacter	0	0	0	0	0	0	0	0	0.02574	0	0	0	0	0	0	0	0	0	0	0	0	0.12628	0	0	0	0	0	0	0	0	0	0	0	0	0	0	0	0	0	0	0	0	0	0	0	0	0	0.01637	0
k__Bacteria|p__Proteobacteria|c__Betaproteobacteria|o__Burkholderiales|f__Oxalobacteraceae|g__Oxalobacter|s__Oxalobacter_formigenes	0	0	0	0	0	0	0	0	0.02574	0	0	0	0	0	0	0	0	0	0	0	0	0.12628	0	0	0	0	0	0	0	0	0	0	0	0	0	0	0	0	0	0	0	0	0	0	0	0	0	0.01637	0
k__Bacteria|p__Proteobacteria|c__Betaproteobacteria|o__Burkholderiales|f__Sutterellaceae	0	0.77531	2.47341	0.02375	0.54332	0.27085	0	0	0.4902	0.03251	0	0.37481	0.45518	0.32973	5.97344	0.03098	0.11288	0.5393	0	0.30939	0.23983	0.25365	0	0.30052	0.55719	0.2198	0.72622	2.6187	1.54947	0	0.91298	0.03277	0.21625	0.55803	0.56231	1.59513	0	0.3326	1.76109	0.8742	0	0.35874	0.24675	0	0.00732	0.33676	0.7626	0	0
k__Bacteria|p__Proteobacteria|c__Betaproteobacteria|o__Burkholderiales|f__Sutterellaceae|g__Parasutterella	0	0.76805	2.46329	0.01584	0.51057	0.25256	0	0	0.45569	0.03075	0	0.34213	0.37589	0.23499	5.51423	0.03098	0.11288	0.50972	0	0.28636	0.20961	0.25365	0	0.26216	0.52848	0.21145	0.72211	2.59147	1.54585	0	0.86315	0.03277	0.15107	0.53489	0.53274	1.48402	0	0.31862	1.72154	0.81698	0	0.35091	0.12869	0	0.0069	0.32045	0.71756	0	0
k__Bacteria|p__Proteobacteria|c__Betaproteobacteria|o__Burkholderiales|f__Sutterellaceae|g__Parasutterella|s__Parasutterella_excrementihominis	0	0.76805	2.46329	0.01584	0.51057	0.25256	0	0	0.45569	0.03075	0	0.34213	0.37589	0.23499	5.51423	0.03098	0.11288	0.50972	0	0.28636	0.20961	0.25365	0	0.26216	0.52848	0.21145	0.72211	2.59147	1.54585	0	0.86315	0.03277	0.15107	0.53489	0.53274	1.48402	0	0.31862	1.72154	0.81698	0	0.35091	0.12869	0	0.0069	0.32045	0.71756	0	0
k__Bacteria|p__Proteobacteria|c__Betaproteobacteria|o__Burkholderiales|f__Sutterellaceae|g__Sutterella	0	0	0	0	0	0	0	0	0	0	0	0	0	0	0	0	0	0	0	0	0	0	0	0	0	0	0	0	0	0	0	0	0	0	0	0	0	0	0	0	0	0	0	0	0	0	0	0	0
k__Bacteria|p__Proteobacteria|c__Betaproteobacteria|o__Burkholderiales|f__Sutterellaceae|g__Sutterella|s__Sutterella_parvirubra	0	0	0	0	0	0	0	0	0	0	0	0	0	0	0	0	0	0	0	0	0	0	0	0	0	0	0	0	0	0	0	0	0	0	0	0	0	0	0	0	0	0	0	0	0	0	0	0	0
k__Bacteria|p__Proteobacteria|c__Betaproteobacteria|o__Burkholderiales|f__Sutterellaceae|g__Turicimonas	0	0.00726	0.01012	0.00791	0.03275	0.01829	0	0	0.0345	0.00176	0	0.03268	0.07929	0.09474	0.45921	0	0	0.02958	0	0.02303	0.03022	0	0	0.03835	0.02871	0.00835	0.0041	0.02723	0.00361	0	0.04983	0	0.06519	0.02314	0.02958	0.11111	0	0.01398	0.03954	0.05722	0	0.00783	0.11806	0	0.00042	0.01631	0.04504	0	0
k__Bacteria|p__Proteobacteria|c__Betaproteobacteria|o__Burkholderiales|f__Sutterellaceae|g__Turicimonas|s__Turicimonas_muris	0	0.00726	0.01012	0.00791	0.03275	0.01829	0	0	0.0345	0.00176	0	0.03268	0.07929	0.09474	0.45921	0	0	0.02958	0	0.02303	0.03022	0	0	0.03835	0.02871	0.00835	0.0041	0.02723	0.00361	0	0.04983	0	0.06519	0.02314	0.02958	0.11111	0	0.01398	0.03954	0.05722	0	0.00783	0.11806	0	0.00042	0.01631	0.04504	0	0
k__Bacteria|p__Proteobacteria|c__Betaproteobacteria|o__Neisseriales	0	0	0	0	0	0	0	0	0	0	0	0	0	0	0	0	0	0	0	0	0.00716	0	0	0	0	0	0	0	0	0	0	0	0	0	0	0	0	0	0	0	0	0	0	0	0	0	0	0	0
k__Bacteria|p__Proteobacteria|c__Betaproteobacteria|o__Neisseriales|f__Neisseriaceae	0	0	0	0	0	0	0	0	0	0	0	0	0	0	0	0	0	0	0	0	0.00716	0	0	0	0	0	0	0	0	0	0	0	0	0	0	0	0	0	0	0	0	0	0	0	0	0	0	0	0
k__Bacteria|p__Proteobacteria|c__Betaproteobacteria|o__Neisseriales|f__Neisseriaceae|g__Neisseria	0	0	0	0	0	0	0	0	0	0	0	0	0	0	0	0	0	0	0	0	0.00716	0	0	0	0	0	0	0	0	0	0	0	0	0	0	0	0	0	0	0	0	0	0	0	0	0	0	0	0
k__Bacteria|p__Proteobacteria|c__Betaproteobacteria|o__Neisseriales|f__Neisseriaceae|g__Neisseria|s__Neisseria_elongata	0	0	0	0	0	0	0	0	0	0	0	0	0	0	0	0	0	0	0	0	0	0	0	0	0	0	0	0	0	0	0	0	0	0	0	0	0	0	0	0	0	0	0	0	0	0	0	0	0
k__Bacteria|p__Proteobacteria|c__Betaproteobacteria|o__Neisseriales|f__Neisseriaceae|g__Neisseria|s__Neisseria_flavescens	0	0	0	0	0	0	0	0	0	0	0	0	0	0	0	0	0	0	0	0	0.00716	0	0	0	0	0	0	0	0	0	0	0	0	0	0	0	0	0	0	0	0	0	0	0	0	0	0	0	0
k__Bacteria|p__Proteobacteria|c__Deltaproteobacteria	0	0	0.14359	0.05913	0.13908	0.0506	0	0	0.08769	0.12828	0.0002	0.13606	0.004	0.00446	0.61261	0.0808	0	0.19674	0	0	0	0.4973	0	0.01907	0	0.01297	0.04646	0.04289	0	0	0.29538	0.07184	0.15165	0	0.24789	0.23962	0.06457	0.07545	0.08606	0.06602	0	0.00199	0.14055	0	0.0162	0	0.08369	0.03205	0
k__Bacteria|p__Proteobacteria|c__Deltaproteobacteria|o__Desulfovibrionales	0	0	0.14359	0.05913	0.13908	0.0506	0	0	0.08769	0.12828	0.0002	0.13606	0.004	0.00446	0.61261	0.0808	0	0.19674	0	0	0	0.4973	0	0.01907	0	0.01297	0.04646	0.04289	0	0	0.29538	0.07184	0.15165	0	0.24789	0.23962	0.06457	0.07545	0.08606	0.06602	0	0.00199	0.14055	0	0.0162	0	0.08369	0.03205	0
k__Bacteria|p__Proteobacteria|c__Deltaproteobacteria|o__Desulfovibrionales|f__Desulfovibrionaceae	0	0	0.14359	0.05913	0.13908	0.0506	0	0	0.08769	0.12828	0.0002	0.13606	0.004	0.00446	0.61261	0.0808	0	0.19674	0	0	0	0.4973	0	0.01907	0	0.01297	0.04646	0.04289	0	0	0.29538	0.07184	0.15165	0	0.24789	0.23962	0.06457	0.07545	0.08606	0.06602	0	0.00199	0.14055	0	0.0162	0	0.08369	0.03205	0
k__Bacteria|p__Proteobacteria|c__Deltaproteobacteria|o__Desulfovibrionales|f__Desulfovibrionaceae|g__Bilophila	0	0	0.14359	0.03549	0.13908	0.0506	0	0	0.08769	0.12828	0.0002	0.13606	0	0.00446	0.61261	0.00625	0	0.05257	0	0	0	0.19205	0	0.01907	0	0.01297	0.04646	0.04289	0	0	0.29538	0.07184	0.15165	0	0.24789	0.23962	0.06457	0.07545	0.08606	0.06602	0	0.00199	0.14055	0	0.0162	0	0.08369	0.03205	0
k__Bacteria|p__Proteobacteria|c__Deltaproteobacteria|o__Desulfovibrionales|f__Desulfovibrionaceae|g__Bilophila|s__Bilophila_wadsworthia	0	0	0.14359	0.03549	0.13908	0.0506	0	0	0.08769	0.12828	0.0002	0.13606	0	0.00446	0.61261	0.00625	0	0.05257	0	0	0	0.19205	0	0.01907	0	0.01297	0.04646	0.04289	0	0	0.29538	0.07184	0.15165	0	0.24789	0.23962	0.06457	0.07545	0.08606	0.06602	0	0.00199	0.14055	0	0.0162	0	0.08369	0.03205	0
k__Bacteria|p__Proteobacteria|c__Deltaproteobacteria|o__Desulfovibrionales|f__Desulfovibrionaceae|g__Desulfovibrio	0	0	0	0	0	0	0	0	0	0	0	0	0.004	0	0	0.07455	0	0	0	0	0	0.30525	0	0	0	0	0	0	0	0	0	0	0	0	0	0	0	0	0	0	0	0	0	0	0	0	0	0	0
k__Bacteria|p__Proteobacteria|c__Deltaproteobacteria|o__Desulfovibrionales|f__Desulfovibrionaceae|g__Desulfovibrionaceae_unclassified	0	0	0	0.02363	0	0	0	0	0	0	0	0	0	0	0	0	0	0.14417	0	0	0	0	0	0	0	0	0	0	0	0	0	0	0	0	0	0	0	0	0	0	0	0	0	0	0	0	0	0	0
k__Bacteria|p__Proteobacteria|c__Deltaproteobacteria|o__Desulfovibrionales|f__Desulfovibrionaceae|g__Desulfovibrionaceae_unclassified|s__Desulfovibrionaceae_bacterium	0	0	0	0.02363	0	0	0	0	0	0	0	0	0	0	0	0	0	0.14417	0	0	0	0	0	0	0	0	0	0	0	0	0	0	0	0	0	0	0	0	0	0	0	0	0	0	0	0	0	0	0
k__Bacteria|p__Proteobacteria|c__Deltaproteobacteria|o__Desulfovibrionales|f__Desulfovibrionaceae|g__Desulfovibrio|s__Desulfovibrio_fairfieldensis	0	0	0	0	0	0	0	0	0	0	0	0	0	0	0	0	0	0	0	0	0	0	0	0	0	0	0	0	0	0	0	0	0	0	0	0	0	0	0	0	0	0	0	0	0	0	0	0	0
k__Bacteria|p__Proteobacteria|c__Deltaproteobacteria|o__Desulfovibrionales|f__Desulfovibrionaceae|g__Desulfovibrio|s__Desulfovibrio_piger	0	0	0	0	0	0	0	0	0	0	0	0	0.004	0	0	0.07455	0	0	0	0	0	0.30525	0	0	0	0	0	0	0	0	0	0	0	0	0	0	0	0	0	0	0	0	0	0	0	0	0	0	0
k__Bacteria|p__Proteobacteria|c__Epsilonproteobacteria	0	0	0	0	0	0	0	0.00032	0	0	0	0	0	0	0.02057	0	0	0	0	0	0	0.00339	0	0	0	0	0	0	0	0	0	0	0	0	0	0	0	0	0	0	0	0	0	0	0	0	0	0.05007	0
k__Bacteria|p__Proteobacteria|c__Epsilonproteobacteria|o__Campylobacterales	0	0	0	0	0	0	0	0.00032	0	0	0	0	0	0	0.02057	0	0	0	0	0	0	0.00339	0	0	0	0	0	0	0	0	0	0	0	0	0	0	0	0	0	0	0	0	0	0	0	0	0	0.05007	0
k__Bacteria|p__Proteobacteria|c__Epsilonproteobacteria|o__Campylobacterales|f__Campylobacteraceae	0	0	0	0	0	0	0	0.00032	0	0	0	0	0	0	0.02057	0	0	0	0	0	0	0.00339	0	0	0	0	0	0	0	0	0	0	0	0	0	0	0	0	0	0	0	0	0	0	0	0	0	0.05007	0
k__Bacteria|p__Proteobacteria|c__Epsilonproteobacteria|o__Campylobacterales|f__Campylobacteraceae|g__Arcobacter	0	0	0	0	0	0	0	0	0	0	0	0	0	0	0	0	0	0	0	0	0	0	0	0	0	0	0	0	0	0	0	0	0	0	0	0	0	0	0	0	0	0	0	0	0	0	0	0	0
k__Bacteria|p__Proteobacteria|c__Epsilonproteobacteria|o__Campylobacterales|f__Campylobacteraceae|g__Arcobacter|s__Arcobacter_cryaerophilus	0	0	0	0	0	0	0	0	0	0	0	0	0	0	0	0	0	0	0	0	0	0	0	0	0	0	0	0	0	0	0	0	0	0	0	0	0	0	0	0	0	0	0	0	0	0	0	0	0
k__Bacteria|p__Proteobacteria|c__Epsilonproteobacteria|o__Campylobacterales|f__Campylobacteraceae|g__Campylobacter	0	0	0	0	0	0	0	0.00032	0	0	0	0	0	0	0.02057	0	0	0	0	0	0	0.00339	0	0	0	0	0	0	0	0	0	0	0	0	0	0	0	0	0	0	0	0	0	0	0	0	0	0.05007	0
k__Bacteria|p__Proteobacteria|c__Epsilonproteobacteria|o__Campylobacterales|f__Campylobacteraceae|g__Campylobacter|s__Campylobacter_concisus	0	0	0	0	0	0	0	0	0	0	0	0	0	0	0	0	0	0	0	0	0	0	0	0	0	0	0	0	0	0	0	0	0	0	0	0	0	0	0	0	0	0	0	0	0	0	0	0	0
k__Bacteria|p__Proteobacteria|c__Epsilonproteobacteria|o__Campylobacterales|f__Campylobacteraceae|g__Campylobacter|s__Campylobacter_gracilis	0	0	0	0	0	0	0	0	0	0	0	0	0	0	0	0	0	0	0	0	0	0	0	0	0	0	0	0	0	0	0	0	0	0	0	0	0	0	0	0	0	0	0	0	0	0	0	0	0
k__Bacteria|p__Proteobacteria|c__Epsilonproteobacteria|o__Campylobacterales|f__Campylobacteraceae|g__Campylobacter|s__Campylobacter_hominis	0	0	0	0	0	0	0	0	0	0	0	0	0	0	0.01134	0	0	0	0	0	0	0.00339	0	0	0	0	0	0	0	0	0	0	0	0	0	0	0	0	0	0	0	0	0	0	0	0	0	0.05007	0
k__Bacteria|p__Proteobacteria|c__Epsilonproteobacteria|o__Campylobacterales|f__Campylobacteraceae|g__Campylobacter|s__Campylobacter_showae	0	0	0	0	0	0	0	0.00032	0	0	0	0	0	0	0	0	0	0	0	0	0	0	0	0	0	0	0	0	0	0	0	0	0	0	0	0	0	0	0	0	0	0	0	0	0	0	0	0	0
k__Bacteria|p__Proteobacteria|c__Epsilonproteobacteria|o__Campylobacterales|f__Campylobacteraceae|g__Campylobacter|s__Campylobacter_ureolyticus	0	0	0	0	0	0	0	0	0	0	0	0	0	0	0.00923	0	0	0	0	0	0	0	0	0	0	0	0	0	0	0	0	0	0	0	0	0	0	0	0	0	0	0	0	0	0	0	0	0	0
k__Bacteria|p__Proteobacteria|c__Gammaproteobacteria	2.5966	0.07676	0.36449	0.18032	0.46956	0	0.12601	0.01446	1.7384	0.6098	0.02633	0.1945	0.93407	0.30426	12.4041	0.4098	0.59166	0.06442	0.40904	0.34537	1.26509	6.24321	0.06817	0.61736	1.04401	0.14702	10.5215	0.08963	0.13844	0.13368	0.00383	0.0221	0.46315	0.01067	0.16539	0.01353	0.32097	0.0743	0.32435	0	0.2072	0.06273	0.04097	0.00984	0.09789	2.55269	0.0043	1.31125	3.62173
k__Bacteria|p__Proteobacteria|c__Gammaproteobacteria|o__Aeromonadales	0	0	0	0	0	0	0	0	0	0	0	0	0	0	0	0	0	0	0	0	0	0	0	0	0	0	0	0	0	0	0	0	0	0	0	0	0	0	0	0	0	0	0	0	0	0	0	0	0
k__Bacteria|p__Proteobacteria|c__Gammaproteobacteria|o__Aeromonadales|f__Aeromonadaceae	0	0	0	0	0	0	0	0	0	0	0	0	0	0	0	0	0	0	0	0	0	0	0	0	0	0	0	0	0	0	0	0	0	0	0	0	0	0	0	0	0	0	0	0	0	0	0	0	0
k__Bacteria|p__Proteobacteria|c__Gammaproteobacteria|o__Aeromonadales|f__Aeromonadaceae|g__Aeromonas	0	0	0	0	0	0	0	0	0	0	0	0	0	0	0	0	0	0	0	0	0	0	0	0	0	0	0	0	0	0	0	0	0	0	0	0	0	0	0	0	0	0	0	0	0	0	0	0	0
k__Bacteria|p__Proteobacteria|c__Gammaproteobacteria|o__Aeromonadales|f__Aeromonadaceae|g__Aeromonas|s__Aeromonas_veronii	0	0	0	0	0	0	0	0	0	0	0	0	0	0	0	0	0	0	0	0	0	0	0	0	0	0	0	0	0	0	0	0	0	0	0	0	0	0	0	0	0	0	0	0	0	0	0	0	0
k__Bacteria|p__Proteobacteria|c__Gammaproteobacteria|o__Enterobacterales	2.58217	0.05179	0.35093	0.1579	0.46875	0	0.08453	0	1.67195	0.6098	0.00879	0.11858	0.0024	0.02713	12.4041	0.12871	0.1045	0.04299	0.07533	0.3373	0.06961	6.22922	0	0.01293	0	0.01881	10.5139	0.0099	0.00505	0.12703	0	0.0221	0.44017	0.01067	0.16539	0	0.28258	0.02683	0.32435	0	0	0.00502	0.0025	0	0.07878	2.22231	0	1.31125	3.58699
k__Bacteria|p__Proteobacteria|c__Gammaproteobacteria|o__Enterobacterales|f__Enterobacteriaceae	2.23246	0.05179	0.35093	0.1579	0.46875	0	0.08453	0	1.67195	0.6098	0.00879	0.11858	0.0024	0.02713	12.4041	0.12871	0.1045	0.04299	0.07533	0.3373	0.06961	6.22922	0	0.01293	0	0.01881	10.5139	0.0099	0.00505	0.12313	0	0.0221	0.44017	0.01067	0.16539	0	0.28258	0.02683	0.32435	0	0	0.00502	0.0025	0	0.07878	2.22231	0	1.31125	3.58699
k__Bacteria|p__Proteobacteria|c__Gammaproteobacteria|o__Enterobacterales|f__Enterobacteriaceae|g__Atlantibacter	0	0	0	0	0	0	0	0	0	0	0	0	0	0	0	0	0	0	0	0	0	0	0	0	0	0	0	0	0	0	0	0	0	0	0	0	0	0	0	0	0	0	0	0	0	0	0	0	0
k__Bacteria|p__Proteobacteria|c__Gammaproteobacteria|o__Enterobacterales|f__Enterobacteriaceae|g__Atlantibacter|s__Atlantibacter_hermannii	0	0	0	0	0	0	0	0	0	0	0	0	0	0	0	0	0	0	0	0	0	0	0	0	0	0	0	0	0	0	0	0	0	0	0	0	0	0	0	0	0	0	0	0	0	0	0	0	0
k__Bacteria|p__Proteobacteria|c__Gammaproteobacteria|o__Enterobacterales|f__Enterobacteriaceae|g__Citrobacter	0.24669	0	0	0	0.01179	0	0	0	0	0	0	0	0	0	0	0.00033	0	0	0	0	0	0	0	0	0	0	0	0.00841	0	0	0	0	0	0	0	0	0	0	0	0	0	0	0	0	0	0.27303	0	0	0
k__Bacteria|p__Proteobacteria|c__Gammaproteobacteria|o__Enterobacterales|f__Enterobacteriaceae|g__Citrobacter|s__Citrobacter_amalonaticus	0	0	0	0	0	0	0	0	0	0	0	0	0	0	0	0	0	0	0	0	0	0	0	0	0	0	0	0	0	0	0	0	0	0	0	0	0	0	0	0	0	0	0	0	0	0	0	0	0
k__Bacteria|p__Proteobacteria|c__Gammaproteobacteria|o__Enterobacterales|f__Enterobacteriaceae|g__Citrobacter|s__Citrobacter_braakii	0.0054	0	0	0	0	0	0	0	0	0	0	0	0	0	0	0	0	0	0	0	0	0	0	0	0	0	0	0	0	0	0	0	0	0	0	0	0	0	0	0	0	0	0	0	0	0	0	0	0
k__Bacteria|p__Proteobacteria|c__Gammaproteobacteria|o__Enterobacterales|f__Enterobacteriaceae|g__Citrobacter|s__Citrobacter_europaeus	0	0	0	0	0	0	0	0	0	0	0	0	0	0	0	0	0	0	0	0	0	0	0	0	0	0	0	0	0	0	0	0	0	0	0	0	0	0	0	0	0	0	0	0	0	0	0	0	0
k__Bacteria|p__Proteobacteria|c__Gammaproteobacteria|o__Enterobacterales|f__Enterobacteriaceae|g__Citrobacter|s__Citrobacter_farmeri	0	0	0	0	0	0	0	0	0	0	0	0	0	0	0	0	0	0	0	0	0	0	0	0	0	0	0	0	0	0	0	0	0	0	0	0	0	0	0	0	0	0	0	0	0	0	0	0	0
k__Bacteria|p__Proteobacteria|c__Gammaproteobacteria|o__Enterobacterales|f__Enterobacteriaceae|g__Citrobacter|s__Citrobacter_freundii	0.02771	0	0	0	0	0	0	0	0	0	0	0	0	0	0	0	0	0	0	0	0	0	0	0	0	0	0	0.00841	0	0	0	0	0	0	0	0	0	0	0	0	0	0	0	0	0	0.22671	0	0	0
k__Bacteria|p__Proteobacteria|c__Gammaproteobacteria|o__Enterobacterales|f__Enterobacteriaceae|g__Citrobacter|s__Citrobacter_pasteurii	0.16906	0	0	0	0	0	0	0	0	0	0	0	0	0	0	0	0	0	0	0	0	0	0	0	0	0	0	0	0	0	0	0	0	0	0	0	0	0	0	0	0	0	0	0	0	0	0	0	0
k__Bacteria|p__Proteobacteria|c__Gammaproteobacteria|o__Enterobacterales|f__Enterobacteriaceae|g__Citrobacter|s__Citrobacter_portucalensis	0.00642	0	0	0	0.00647	0	0	0	0	0	0	0	0	0	0	0	0	0	0	0	0	0	0	0	0	0	0	0	0	0	0	0	0	0	0	0	0	0	0	0	0	0	0	0	0	0	0	0	0
k__Bacteria|p__Proteobacteria|c__Gammaproteobacteria|o__Enterobacterales|f__Enterobacteriaceae|g__Citrobacter|s__Citrobacter_sp_MGH106	0	0	0	0	0	0	0	0	0	0	0	0	0	0	0	0.00033	0	0	0	0	0	0	0	0	0	0	0	0	0	0	0	0	0	0	0	0	0	0	0	0	0	0	0	0	0	0	0	0	0
k__Bacteria|p__Proteobacteria|c__Gammaproteobacteria|o__Enterobacterales|f__Enterobacteriaceae|g__Citrobacter|s__Citrobacter_werkmanii	0.00442	0	0	0	0	0	0	0	0	0	0	0	0	0	0	0	0	0	0	0	0	0	0	0	0	0	0	0	0	0	0	0	0	0	0	0	0	0	0	0	0	0	0	0	0	0	0	0	0
k__Bacteria|p__Proteobacteria|c__Gammaproteobacteria|o__Enterobacterales|f__Enterobacteriaceae|g__Citrobacter|s__Citrobacter_youngae	0.03367	0	0	0	0.00531	0	0	0	0	0	0	0	0	0	0	0	0	0	0	0	0	0	0	0	0	0	0	0	0	0	0	0	0	0	0	0	0	0	0	0	0	0	0	0	0	0.04632	0	0	0
k__Bacteria|p__Proteobacteria|c__Gammaproteobacteria|o__Enterobacterales|f__Enterobacteriaceae|g__Cronobacter	0	0	0	0	0	0	0	0	0	0	0	0	0	0	0	0	0	0	0	0	0	0	0	0	0	0	0	0	0	0	0	0	0	0	0	0	0	0	0	0	0	0	0	0	0	0	0	0	0
k__Bacteria|p__Proteobacteria|c__Gammaproteobacteria|o__Enterobacterales|f__Enterobacteriaceae|g__Cronobacter|s__Cronobacter_malonaticus	0	0	0	0	0	0	0	0	0	0	0	0	0	0	0	0	0	0	0	0	0	0	0	0	0	0	0	0	0	0	0	0	0	0	0	0	0	0	0	0	0	0	0	0	0	0	0	0	0
k__Bacteria|p__Proteobacteria|c__Gammaproteobacteria|o__Enterobacterales|f__Enterobacteriaceae|g__Enterobacter	0.09593	0	0	0	0.00428	0	0	0	0	0	0.00879	0	0	0	0	0	0	0	0	0.01052	0	0	0	0	0	0	0	0	0	0.12044	0	0	0	0	0	0	0	0	0	0	0	0	0	0	0.00311	1.35832	0	0	0
k__Bacteria|p__Proteobacteria|c__Gammaproteobacteria|o__Enterobacterales|f__Enterobacteriaceae|g__Enterobacter|s__Enterobacter_cloacae_complex	0.09593	0	0	0	0.00428	0	0	0	0	0	0.00879	0	0	0	0	0	0	0	0	0.01052	0	0	0	0	0	0	0	0	0	0.12044	0	0	0	0	0	0	0	0	0	0	0	0	0	0	0.00311	1.35832	0	0	0
k__Bacteria|p__Proteobacteria|c__Gammaproteobacteria|o__Enterobacterales|f__Enterobacteriaceae|g__Enterobacter|s__Enterobacter_sp_FS01	0	0	0	0	0	0	0	0	0	0	0	0	0	0	0	0	0	0	0	0	0	0	0	0	0	0	0	0	0	0	0	0	0	0	0	0	0	0	0	0	0	0	0	0	0	0	0	0	0
k__Bacteria|p__Proteobacteria|c__Gammaproteobacteria|o__Enterobacterales|f__Enterobacteriaceae|g__Escherichia	1.67043	0.05179	0.31706	0.1579	0.39214	0	0.08199	0	1.57613	0.59897	0	0.11858	0.0024	0.02713	12.281	0.0927	0.1045	0.04299	0.07533	0.32679	0.05109	4.93123	0	0.01293	0	0.01881	0.06917	0	0.00505	0	0	0.0221	0.43978	0.01067	0.16539	0	0.28258	0.02683	0.32435	0	0	0.00502	0.0025	0	0.07566	0.59095	0	1.31125	3.58699
k__Bacteria|p__Proteobacteria|c__Gammaproteobacteria|o__Enterobacterales|f__Enterobacteriaceae|g__Escherichia|s__Escherichia_coli	1.67043	0.05179	0.31706	0.1579	0.39214	0	0.08199	0	1.57613	0.59897	0	0.11858	0.0024	0.02713	12.281	0.0927	0.1045	0.04299	0.07533	0.32679	0.05109	4.93123	0	0.01293	0	0.01881	0.06917	0	0.00505	0	0	0.0221	0.43978	0.01067	0.16539	0	0.28258	0.02683	0.32435	0	0	0.00502	0.0025	0	0.07566	0.59095	0	1.31125	3.58699
k__Bacteria|p__Proteobacteria|c__Gammaproteobacteria|o__Enterobacterales|f__Enterobacteriaceae|g__Klebsiella	0.21109	0	0.03387	0	0.06055	0	0.00254	0	0.09582	0.01083	0	0	0	0	0.12304	0.03568	0	0	0	0	0.01735	1.29799	0	0	0	0	10.4448	0	0	0.00269	0	0	0	0	0	0	0	0	0	0	0	0	0	0	0	0	0	0	0
k__Bacteria|p__Proteobacteria|c__Gammaproteobacteria|o__Enterobacterales|f__Enterobacteriaceae|g__Klebsiella|s__Klebsiella_michiganensis	0.00467	0	0	0	0.05678	0	0	0	0	0	0	0	0	0	0	0.02861	0	0	0	0	0.01735	0	0	0	0	0	0	0	0	0.00269	0	0	0	0	0	0	0	0	0	0	0	0	0	0	0	0	0	0	0
k__Bacteria|p__Proteobacteria|c__Gammaproteobacteria|o__Enterobacterales|f__Enterobacteriaceae|g__Klebsiella|s__Klebsiella_oxytoca	0	0	0	0	0.00377	0	0.00254	0	0	0	0	0	0	0	0	0.00707	0	0	0	0	0	0	0	0	0	0	0	0	0	0	0	0	0	0	0	0	0	0	0	0	0	0	0	0	0	0	0	0	0
k__Bacteria|p__Proteobacteria|c__Gammaproteobacteria|o__Enterobacterales|f__Enterobacteriaceae|g__Klebsiella|s__Klebsiella_pneumoniae	0.08091	0	0.01932	0	0	0	0	0	0.07848	0.01083	0	0	0	0	0.04383	0	0	0	0	0	0	0.98799	0	0	0	0	7.47145	0	0	0	0	0	0	0	0	0	0	0	0	0	0	0	0	0	0	0	0	0	0
k__Bacteria|p__Proteobacteria|c__Gammaproteobacteria|o__Enterobacterales|f__Enterobacteriaceae|g__Klebsiella|s__Klebsiella_quasipneumoniae	0.0124	0	0.00247	0	0	0	0	0	0.00669	0	0	0	0	0	0.00307	0	0	0	0	0	0	0.10609	0	0	0	0	0.69762	0	0	0	0	0	0	0	0	0	0	0	0	0	0	0	0	0	0	0	0	0	0
k__Bacteria|p__Proteobacteria|c__Gammaproteobacteria|o__Enterobacterales|f__Enterobacteriaceae|g__Klebsiella|s__Klebsiella_variicola	0.1131	0	0.01208	0	0	0	0	0	0.01066	0	0	0	0	0	0.07614	0	0	0	0	0	0	0.2039	0	0	0	0	2.27572	0	0	0	0	0	0	0	0	0	0	0	0	0	0	0	0	0	0	0	0	0	0
k__Bacteria|p__Proteobacteria|c__Gammaproteobacteria|o__Enterobacterales|f__Enterobacteriaceae|g__Kluyvera	0.00528	0	0	0	0	0	0	0	0	0	0	0	0	0	0	0	0	0	0	0	0	0	0	0	0	0	0	0	0	0	0	0	0	0	0	0	0	0	0	0	0	0	0	0	0	0	0	0	0
k__Bacteria|p__Proteobacteria|c__Gammaproteobacteria|o__Enterobacterales|f__Enterobacteriaceae|g__Kluyvera|s__Kluyvera_ascorbata	0	0	0	0	0	0	0	0	0	0	0	0	0	0	0	0	0	0	0	0	0	0	0	0	0	0	0	0	0	0	0	0	0	0	0	0	0	0	0	0	0	0	0	0	0	0	0	0	0
k__Bacteria|p__Proteobacteria|c__Gammaproteobacteria|o__Enterobacterales|f__Enterobacteriaceae|g__Kluyvera|s__Kluyvera_cryocrescens	0.00528	0	0	0	0	0	0	0	0	0	0	0	0	0	0	0	0	0	0	0	0	0	0	0	0	0	0	0	0	0	0	0	0	0	0	0	0	0	0	0	0	0	0	0	0	0	0	0	0
k__Bacteria|p__Proteobacteria|c__Gammaproteobacteria|o__Enterobacterales|f__Enterobacteriaceae|g__Kosakonia	0	0	0	0	0	0	0	0	0	0	0	0	0	0	0	0	0	0	0	0	0	0	0	0	0	0	0	0	0	0	0	0	0	0	0	0	0	0	0	0	0	0	0	0	0	0	0	0	0
k__Bacteria|p__Proteobacteria|c__Gammaproteobacteria|o__Enterobacterales|f__Enterobacteriaceae|g__Kosakonia|s__Kosakonia_cowanii	0	0	0	0	0	0	0	0	0	0	0	0	0	0	0	0	0	0	0	0	0	0	0	0	0	0	0	0	0	0	0	0	0	0	0	0	0	0	0	0	0	0	0	0	0	0	0	0	0
k__Bacteria|p__Proteobacteria|c__Gammaproteobacteria|o__Enterobacterales|f__Enterobacteriaceae|g__Leclercia	0.00304	0	0	0	0	0	0	0	0	0	0	0	0	0	0	0	0	0	0	0	0	0	0	0	0	0	0	0	0	0	0	0	0	0	0	0	0	0	0	0	0	0	0	0	0	0	0	0	0
k__Bacteria|p__Proteobacteria|c__Gammaproteobacteria|o__Enterobacterales|f__Enterobacteriaceae|g__Leclercia|s__Leclercia_adecarboxylata	0.00304	0	0	0	0	0	0	0	0	0	0	0	0	0	0	0	0	0	0	0	0	0	0	0	0	0	0	0	0	0	0	0	0	0	0	0	0	0	0	0	0	0	0	0	0	0	0	0	0
k__Bacteria|p__Proteobacteria|c__Gammaproteobacteria|o__Enterobacterales|f__Enterobacteriaceae|g__Pluralibacter	0	0	0	0	0	0	0	0	0	0	0	0	0	0	0	0	0	0	0	0	0	0	0	0	0	0	0	0	0	0	0	0	0	0	0	0	0	0	0	0	0	0	0	0	0	0	0	0	0
k__Bacteria|p__Proteobacteria|c__Gammaproteobacteria|o__Enterobacterales|f__Enterobacteriaceae|g__Pluralibacter|s__Pluralibacter_gergoviae	0	0	0	0	0	0	0	0	0	0	0	0	0	0	0	0	0	0	0	0	0	0	0	0	0	0	0	0	0	0	0	0	0	0	0	0	0	0	0	0	0	0	0	0	0	0	0	0	0
k__Bacteria|p__Proteobacteria|c__Gammaproteobacteria|o__Enterobacterales|f__Enterobacteriaceae|g__Pseudescherichia	0	0	0	0	0	0	0	0	0	0	0	0	0	0	0	0	0	0	0	0	0	0	0	0	0	0	0	0	0	0	0	0	0	0	0	0	0	0	0	0	0	0	0	0	0	0	0	0	0
k__Bacteria|p__Proteobacteria|c__Gammaproteobacteria|o__Enterobacterales|f__Enterobacteriaceae|g__Pseudescherichia|s__Pseudescherichia_vulneris	0	0	0	0	0	0	0	0	0	0	0	0	0	0	0	0	0	0	0	0	0	0	0	0	0	0	0	0	0	0	0	0	0	0	0	0	0	0	0	0	0	0	0	0	0	0	0	0	0
k__Bacteria|p__Proteobacteria|c__Gammaproteobacteria|o__Enterobacterales|f__Enterobacteriaceae|g__Raoultella	0	0	0	0	0	0	0	0	0	0	0	0	0	0	0	0	0	0	0	0	0.00117	0	0	0	0	0	0	0.00149	0	0	0	0	0.00039	0	0	0	0	0	0	0	0	0	0	0	0	0	0	0	0
k__Bacteria|p__Proteobacteria|c__Gammaproteobacteria|o__Enterobacterales|f__Enterobacteriaceae|g__Raoultella|s__Raoultella_ornithinolytica	0	0	0	0	0	0	0	0	0	0	0	0	0	0	0	0	0	0	0	0	0	0	0	0	0	0	0	0	0	0	0	0	0.00039	0	0	0	0	0	0	0	0	0	0	0	0	0	0	0	0
k__Bacteria|p__Proteobacteria|c__Gammaproteobacteria|o__Enterobacterales|f__Enterobacteriaceae|g__Raoultella|s__Raoultella_planticola	0	0	0	0	0	0	0	0	0	0	0	0	0	0	0	0	0	0	0	0	0.00117	0	0	0	0	0	0	0	0	0	0	0	0	0	0	0	0	0	0	0	0	0	0	0	0	0	0	0	0
k__Bacteria|p__Proteobacteria|c__Gammaproteobacteria|o__Enterobacterales|f__Enterobacteriaceae|g__Raoultella|s__Raoultella_terrigena	0	0	0	0	0	0	0	0	0	0	0	0	0	0	0	0	0	0	0	0	0	0	0	0	0	0	0	0.00149	0	0	0	0	0	0	0	0	0	0	0	0	0	0	0	0	0	0	0	0	0
k__Bacteria|p__Proteobacteria|c__Gammaproteobacteria|o__Enterobacterales|f__Hafniaceae	0	0	0	0	0	0	0	0	0	0	0	0	0	0	0	0	0	0	0	0	0	0	0	0	0	0	0	0	0	0	0	0	0	0	0	0	0	0	0	0	0	0	0	0	0	0	0	0	0
k__Bacteria|p__Proteobacteria|c__Gammaproteobacteria|o__Enterobacterales|f__Hafniaceae|g__Hafnia	0	0	0	0	0	0	0	0	0	0	0	0	0	0	0	0	0	0	0	0	0	0	0	0	0	0	0	0	0	0	0	0	0	0	0	0	0	0	0	0	0	0	0	0	0	0	0	0	0
k__Bacteria|p__Proteobacteria|c__Gammaproteobacteria|o__Enterobacterales|f__Hafniaceae|g__Hafnia|s__Hafnia_alvei	0	0	0	0	0	0	0	0	0	0	0	0	0	0	0	0	0	0	0	0	0	0	0	0	0	0	0	0	0	0	0	0	0	0	0	0	0	0	0	0	0	0	0	0	0	0	0	0	0
k__Bacteria|p__Proteobacteria|c__Gammaproteobacteria|o__Enterobacterales|f__Hafniaceae|g__Hafnia|s__Hafnia_paralvei	0	0	0	0	0	0	0	0	0	0	0	0	0	0	0	0	0	0	0	0	0	0	0	0	0	0	0	0	0	0	0	0	0	0	0	0	0	0	0	0	0	0	0	0	0	0	0	0	0
k__Bacteria|p__Proteobacteria|c__Gammaproteobacteria|o__Enterobacterales|f__Morganellaceae	0.3497	0	0	0	0	0	0	0	0	0	0	0	0	0	0	0	0	0	0	0	0	0	0	0	0	0	0	0	0	0	0	0	0	0	0	0	0	0	0	0	0	0	0	0	0	0	0	0	0
k__Bacteria|p__Proteobacteria|c__Gammaproteobacteria|o__Enterobacterales|f__Morganellaceae|g__Morganella	0	0	0	0	0	0	0	0	0	0	0	0	0	0	0	0	0	0	0	0	0	0	0	0	0	0	0	0	0	0	0	0	0	0	0	0	0	0	0	0	0	0	0	0	0	0	0	0	0
k__Bacteria|p__Proteobacteria|c__Gammaproteobacteria|o__Enterobacterales|f__Morganellaceae|g__Morganella|s__Morganella_morganii	0	0	0	0	0	0	0	0	0	0	0	0	0	0	0	0	0	0	0	0	0	0	0	0	0	0	0	0	0	0	0	0	0	0	0	0	0	0	0	0	0	0	0	0	0	0	0	0	0
k__Bacteria|p__Proteobacteria|c__Gammaproteobacteria|o__Enterobacterales|f__Morganellaceae|g__Proteus	0.3497	0	0	0	0	0	0	0	0	0	0	0	0	0	0	0	0	0	0	0	0	0	0	0	0	0	0	0	0	0	0	0	0	0	0	0	0	0	0	0	0	0	0	0	0	0	0	0	0
k__Bacteria|p__Proteobacteria|c__Gammaproteobacteria|o__Enterobacterales|f__Morganellaceae|g__Proteus|s__Proteus_mirabilis	0.3497	0	0	0	0	0	0	0	0	0	0	0	0	0	0	0	0	0	0	0	0	0	0	0	0	0	0	0	0	0	0	0	0	0	0	0	0	0	0	0	0	0	0	0	0	0	0	0	0
k__Bacteria|p__Proteobacteria|c__Gammaproteobacteria|o__Enterobacterales|f__Yersiniaceae	0	0	0	0	0	0	0	0	0	0	0	0	0	0	0	0	0	0	0	0	0	0	0	0	0	0	0	0	0	0.0039	0	0	0	0	0	0	0	0	0	0	0	0	0	0	0	0	0	0	0
k__Bacteria|p__Proteobacteria|c__Gammaproteobacteria|o__Enterobacterales|f__Yersiniaceae|g__Serratia	0	0	0	0	0	0	0	0	0	0	0	0	0	0	0	0	0	0	0	0	0	0	0	0	0	0	0	0	0	0.0039	0	0	0	0	0	0	0	0	0	0	0	0	0	0	0	0	0	0	0
k__Bacteria|p__Proteobacteria|c__Gammaproteobacteria|o__Enterobacterales|f__Yersiniaceae|g__Serratia|s__Serratia_marcescens	0	0	0	0	0	0	0	0	0	0	0	0	0	0	0	0	0	0	0	0	0	0	0	0	0	0	0	0	0	0.0039	0	0	0	0	0	0	0	0	0	0	0	0	0	0	0	0	0	0	0
k__Bacteria|p__Proteobacteria|c__Gammaproteobacteria|o__Pasteurellales	0.01443	0.02497	0.01356	0.02242	0.00081	0	0.04147	0.01446	0.06645	0	0.01754	0.07592	0.93166	0.27713	0	0.28109	0.48716	0.02142	0.33371	0.00807	1.19548	0.01399	0.06817	0.60443	1.04401	0.12821	0.00757	0.07973	0.13339	0.00665	0.00383	0	0.02298	0	0	0.01353	0.03839	0.04747	0	0	0.2072	0.05771	0.03848	0.00984	0.01912	0.33038	0.0043	0	0.03474
k__Bacteria|p__Proteobacteria|c__Gammaproteobacteria|o__Pasteurellales|f__Pasteurellaceae	0.01443	0.02497	0.01356	0.02242	0.00081	0	0.04147	0.01446	0.06645	0	0.01754	0.07592	0.93166	0.27713	0	0.28109	0.48716	0.02142	0.33371	0.00807	1.19548	0.01399	0.06817	0.60443	1.04401	0.12821	0.00757	0.07973	0.13339	0.00665	0.00383	0	0.02298	0	0	0.01353	0.03839	0.04747	0	0	0.2072	0.05771	0.03848	0.00984	0.01912	0.33038	0.0043	0	0.03474
k__Bacteria|p__Proteobacteria|c__Gammaproteobacteria|o__Pasteurellales|f__Pasteurellaceae|g__Aggregatibacter	0	0	0	0	0	0	0	0	0	0	0	0	0	0.00278	0	0	0.00338	0	0	0	0.01971	0	0	0.02543	0	0	0	0	0	0	0	0	0	0	0	0	0	0	0	0	0	0	0	0	0	0	0	0	0
k__Bacteria|p__Proteobacteria|c__Gammaproteobacteria|o__Pasteurellales|f__Pasteurellaceae|g__Aggregatibacter|s__Aggregatibacter_aphrophilus	0	0	0	0	0	0	0	0	0	0	0	0	0	0.00278	0	0	0	0	0	0	0.00373	0	0	0.02543	0	0	0	0	0	0	0	0	0	0	0	0	0	0	0	0	0	0	0	0	0	0	0	0	0
k__Bacteria|p__Proteobacteria|c__Gammaproteobacteria|o__Pasteurellales|f__Pasteurellaceae|g__Aggregatibacter|s__Aggregatibacter_segnis	0	0	0	0	0	0	0	0	0	0	0	0	0	0	0	0	0.00338	0	0	0	0.01598	0	0	0	0	0	0	0	0	0	0	0	0	0	0	0	0	0	0	0	0	0	0	0	0	0	0	0	0
k__Bacteria|p__Proteobacteria|c__Gammaproteobacteria|o__Pasteurellales|f__Pasteurellaceae|g__Haemophilus	0.01443	0.02497	0.01356	0.02242	0.00081	0	0.04147	0.01446	0.06645	0	0.01754	0.07592	0.93166	0.27435	0	0.28109	0.48378	0.02142	0.33371	0.00807	1.17577	0.01399	0.06817	0.579	1.04401	0.12821	0.00757	0.07973	0.13339	0.00665	0.00383	0	0.02298	0	0	0.01353	0.03839	0.04747	0	0	0.2072	0.05771	0.03848	0.00984	0.01912	0.33038	0.0043	0	0.03474
k__Bacteria|p__Proteobacteria|c__Gammaproteobacteria|o__Pasteurellales|f__Pasteurellaceae|g__Haemophilus|s__Haemophilus_parahaemolyticus	0	0	0	0	0	0	0	0	0	0	0	0	0	0	0	0.01146	0	0	0	0	0	0	0	0	0	0	0	0	0	0	0	0	0	0	0	0	0	0	0	0	0	0	0	0	0	0	0	0	0
k__Bacteria|p__Proteobacteria|c__Gammaproteobacteria|o__Pasteurellales|f__Pasteurellaceae|g__Haemophilus|s__Haemophilus_parainfluenzae	0.01443	0.02497	0.01356	0.02242	0.00081	0	0.03026	0.01446	0.04647	0	0.01754	0.07389	0.47921	0.13818	0	0.25216	0.44068	0.01636	0.32442	0.00259	1.05919	0.01399	0.0281	0.57181	0.77928	0.12821	0.00757	0.07973	0.12906	0.00665	0.00304	0	0.02298	0	0	0.01353	0.03839	0.04059	0	0	0.19656	0.04808	0.03848	0.00546	0.01912	0.15709	0.0043	0	0.03474
k__Bacteria|p__Proteobacteria|c__Gammaproteobacteria|o__Pasteurellales|f__Pasteurellaceae|g__Haemophilus|s__Haemophilus_paraphrohaemolyticus	0	0	0	0	0	0	0	0	0	0	0	0	0	0.00365	0	0	0	0	0	0	0.0041	0	0	0	0.02382	0	0	0	0	0	0	0	0	0	0	0	0	0	0	0	0	0	0	0	0	0	0	0	0
k__Bacteria|p__Proteobacteria|c__Gammaproteobacteria|o__Pasteurellales|f__Pasteurellaceae|g__Haemophilus|s__Haemophilus_pittmaniae	0	0	0	0	0	0	0	0	0	0	0	0	0	0.11586	0	0	0	0	0	0	0	0	0.0022	0	0	0	0	0	0	0	0	0	0	0	0	0	0	0	0	0	0	0	0	0	0	0	0	0	0
k__Bacteria|p__Proteobacteria|c__Gammaproteobacteria|o__Pasteurellales|f__Pasteurellaceae|g__Haemophilus|s__Haemophilus_sp_HMSC71H05	0	0	0	0	0	0	0.01121	0	0.01998	0	0	0	0.45011	0	0	0	0	0.00506	0	0.00548	0.11248	0	0.03787	0.0072	0	0	0	0	0.00433	0	0.00078	0	0	0	0	0	0	0.00688	0	0	0.00575	0.00964	0	0.00439	0	0.17329	0	0	0
k__Bacteria|p__Proteobacteria|c__Gammaproteobacteria|o__Pasteurellales|f__Pasteurellaceae|g__Haemophilus|s__Haemophilus_sputorum	0	0	0	0	0	0	0	0	0	0	0	0.00204	0.00234	0.01665	0	0.01747	0.0431	0	0.00929	0	0	0	0	0	0.24091	0	0	0	0	0	0	0	0	0	0	0	0	0	0	0	0.00488	0	0	0	0	0	0	0	0
k__Bacteria|p__Proteobacteria|c__Gammaproteobacteria|o__Pseudomonadales	0	0	0	0	0	0	0	0	0	0	0	0	0	0	0	0	0	0	0	0	0	0	0	0	0	0	0	0	0	0	0	0	0	0	0	0	0	0	0	0	0	0	0	0	0	0	0	0	0
k__Bacteria|p__Proteobacteria|c__Gammaproteobacteria|o__Pseudomonadales|f__Moraxellaceae	0	0	0	0	0	0	0	0	0	0	0	0	0	0	0	0	0	0	0	0	0	0	0	0	0	0	0	0	0	0	0	0	0	0	0	0	0	0	0	0	0	0	0	0	0	0	0	0	0
k__Bacteria|p__Proteobacteria|c__Gammaproteobacteria|o__Pseudomonadales|f__Moraxellaceae|g__Acinetobacter	0	0	0	0	0	0	0	0	0	0	0	0	0	0	0	0	0	0	0	0	0	0	0	0	0	0	0	0	0	0	0	0	0	0	0	0	0	0	0	0	0	0	0	0	0	0	0	0	0
k__Bacteria|p__Proteobacteria|c__Gammaproteobacteria|o__Pseudomonadales|f__Moraxellaceae|g__Acinetobacter|s__Acinetobacter_johnsonii	0	0	0	0	0	0	0	0	0	0	0	0	0	0	0	0	0	0	0	0	0	0	0	0	0	0	0	0	0	0	0	0	0	0	0	0	0	0	0	0	0	0	0	0	0	0	0	0	0
k__Bacteria|p__Proteobacteria|c__Gammaproteobacteria|o__Pseudomonadales|f__Moraxellaceae|g__Acinetobacter|s__Acinetobacter_lwoffii	0	0	0	0	0	0	0	0	0	0	0	0	0	0	0	0	0	0	0	0	0	0	0	0	0	0	0	0	0	0	0	0	0	0	0	0	0	0	0	0	0	0	0	0	0	0	0	0	0
k__Bacteria|p__Proteobacteria|c__Proteobacteria_unclassified	0	0.03055	0.11402	0.03961	2.10875	0.01016	0	0	0.02285	0.85122	0	0.34294	0.50445	1.20013	0.27595	0	0.00268	0.02702	0	0.30036	0.70987	0.08932	0	0.30597	0.02072	0.00488	0.04078	0.07623	0.04908	0	0.25379	0	0.00582	0.01839	0.08195	0.05936	0	0.01388	0.05009	0.03485	0	0.01764	1.23325	0	0.05143	0.01903	0.05054	0	0
k__Bacteria|p__Proteobacteria|c__Proteobacteria_unclassified|o__Proteobacteria_unclassified	0	0.03055	0.11402	0.03961	2.10875	0.01016	0	0	0.02285	0.85122	0	0.34294	0.50445	1.20013	0.27595	0	0.00268	0.02702	0	0.30036	0.70987	0.08932	0	0.30597	0.02072	0.00488	0.04078	0.07623	0.04908	0	0.25379	0	0.00582	0.01839	0.08195	0.05936	0	0.01388	0.05009	0.03485	0	0.01764	1.23325	0	0.05143	0.01903	0.05054	0	0
k__Bacteria|p__Proteobacteria|c__Proteobacteria_unclassified|o__Proteobacteria_unclassified|f__Proteobacteria_unclassified	0	0.03055	0.11402	0.03961	2.10875	0.01016	0	0	0.02285	0.85122	0	0.34294	0.50445	1.20013	0.27595	0	0.00268	0.02702	0	0.30036	0.70987	0.08932	0	0.30597	0.02072	0.00488	0.04078	0.07623	0.04908	0	0.25379	0	0.00582	0.01839	0.08195	0.05936	0	0.01388	0.05009	0.03485	0	0.01764	1.23325	0	0.05143	0.01903	0.05054	0	0
k__Bacteria|p__Proteobacteria|c__Proteobacteria_unclassified|o__Proteobacteria_unclassified|f__Proteobacteria_unclassified|g__Proteobacteria_unclassified	0	0.03055	0.11402	0.03961	2.10875	0.01016	0	0	0.02285	0.85122	0	0.34294	0.50445	1.20013	0.27595	0	0.00268	0.02702	0	0.30036	0.70987	0.08932	0	0.30597	0.02072	0.00488	0.04078	0.07623	0.04908	0	0.25379	0	0.00582	0.01839	0.08195	0.05936	0	0.01388	0.05009	0.03485	0	0.01764	1.23325	0	0.05143	0.01903	0.05054	0	0
k__Bacteria|p__Proteobacteria|c__Proteobacteria_unclassified|o__Proteobacteria_unclassified|f__Proteobacteria_unclassified|g__Proteobacteria_unclassified|s__Proteobacteria_bacterium_CAG_139	0	0.03055	0.11402	0.03961	2.10875	0.01016	0	0	0.02285	0.85122	0	0.34294	0.50445	1.20013	0.27595	0	0.00268	0.02702	0	0.30036	0.70987	0.08932	0	0.30597	0.02072	0.00488	0.04078	0.07623	0.04908	0	0.25379	0	0.00582	0.01839	0.08195	0.05936	0	0.01388	0.05009	0.03485	0	0.01764	1.23325	0	0.05143	0.01903	0.05054	0	0
k__Bacteria|p__Spirochaetes	0	0	0	0	0	0	0	0	0	0	0	0	0	0	0	0.00097	0	0	0	0	0	0	0	0	0	0	0	0	0	0	0	0	0	0	0	0	0	0	0	0	0	0	0	0	0	0	0	0	0
k__Bacteria|p__Spirochaetes|c__Spirochaetia	0	0	0	0	0	0	0	0	0	0	0	0	0	0	0	0.00097	0	0	0	0	0	0	0	0	0	0	0	0	0	0	0	0	0	0	0	0	0	0	0	0	0	0	0	0	0	0	0	0	0
k__Bacteria|p__Spirochaetes|c__Spirochaetia|o__Spirochaetales	0	0	0	0	0	0	0	0	0	0	0	0	0	0	0	0.00097	0	0	0	0	0	0	0	0	0	0	0	0	0	0	0	0	0	0	0	0	0	0	0	0	0	0	0	0	0	0	0	0	0
k__Bacteria|p__Spirochaetes|c__Spirochaetia|o__Spirochaetales|f__Spirochaetaceae	0	0	0	0	0	0	0	0	0	0	0	0	0	0	0	0.00097	0	0	0	0	0	0	0	0	0	0	0	0	0	0	0	0	0	0	0	0	0	0	0	0	0	0	0	0	0	0	0	0	0
k__Bacteria|p__Spirochaetes|c__Spirochaetia|o__Spirochaetales|f__Spirochaetaceae|g__Treponema	0	0	0	0	0	0	0	0	0	0	0	0	0	0	0	0.00097	0	0	0	0	0	0	0	0	0	0	0	0	0	0	0	0	0	0	0	0	0	0	0	0	0	0	0	0	0	0	0	0	0
k__Bacteria|p__Spirochaetes|c__Spirochaetia|o__Spirochaetales|f__Spirochaetaceae|g__Treponema|s__Treponema_berlinense	0	0	0	0	0	0	0	0	0	0	0	0	0	0	0	0.00097	0	0	0	0	0	0	0	0	0	0	0	0	0	0	0	0	0	0	0	0	0	0	0	0	0	0	0	0	0	0	0	0	0
k__Bacteria|p__Synergistetes	0	0	0.08458	0	0.00415	0	0	0	0.00827	0	0	0	0	0	0	0	0.13439	0	0	0	0	0.01837	0.00075	0	0.02087	0.00087	0.00037	0	0	0.0027	0	0	0	0.04057	0.09071	0	0	0	0	0.00043	0	0	0.02672	0.00414	0	0.01049	0.01219	0.01209	0
k__Bacteria|p__Synergistetes|c__Synergistia	0	0	0.08458	0	0.00415	0	0	0	0.00827	0	0	0	0	0	0	0	0.13439	0	0	0	0	0.01837	0.00075	0	0.02087	0.00087	0.00037	0	0	0.0027	0	0	0	0.04057	0.09071	0	0	0	0	0.00043	0	0	0.02672	0.00414	0	0.01049	0.01219	0.01209	0
k__Bacteria|p__Synergistetes|c__Synergistia|o__Synergistales	0	0	0.08458	0	0.00415	0	0	0	0.00827	0	0	0	0	0	0	0	0.13439	0	0	0	0	0.01837	0.00075	0	0.02087	0.00087	0.00037	0	0	0.0027	0	0	0	0.04057	0.09071	0	0	0	0	0.00043	0	0	0.02672	0.00414	0	0.01049	0.01219	0.01209	0
k__Bacteria|p__Synergistetes|c__Synergistia|o__Synergistales|f__Synergistaceae	0	0	0.08458	0	0.00415	0	0	0	0.00827	0	0	0	0	0	0	0	0.13439	0	0	0	0	0.01837	0.00075	0	0.02087	0.00087	0.00037	0	0	0.0027	0	0	0	0.04057	0.09071	0	0	0	0	0.00043	0	0	0.02672	0.00414	0	0.01049	0.01219	0.01209	0
k__Bacteria|p__Synergistetes|c__Synergistia|o__Synergistales|f__Synergistaceae|g__Cloacibacillus	0	0	0	0	0	0	0	0	0	0	0	0	0	0	0	0	0	0	0	0	0	0	0	0	0	0.00087	0	0	0	0	0	0	0	0	0.08419	0	0	0	0	0	0	0	0	0	0	0	0	0	0
k__Bacteria|p__Synergistetes|c__Synergistia|o__Synergistales|f__Synergistaceae|g__Cloacibacillus|s__Cloacibacillus_evryensis	0	0	0	0	0	0	0	0	0	0	0	0	0	0	0	0	0	0	0	0	0	0	0	0	0	0.00087	0	0	0	0	0	0	0	0	0	0	0	0	0	0	0	0	0	0	0	0	0	0	0
k__Bacteria|p__Synergistetes|c__Synergistia|o__Synergistales|f__Synergistaceae|g__Cloacibacillus|s__Cloacibacillus_porcorum	0	0	0	0	0	0	0	0	0	0	0	0	0	0	0	0	0	0	0	0	0	0	0	0	0	0	0	0	0	0	0	0	0	0	0.08419	0	0	0	0	0	0	0	0	0	0	0	0	0	0
k__Bacteria|p__Synergistetes|c__Synergistia|o__Synergistales|f__Synergistaceae|g__Fretibacterium	0	0	0	0	0	0	0	0	0	0	0	0	0	0	0	0	0	0	0	0	0	0	0	0	0	0	0	0	0	0	0	0	0	0	0	0	0	0	0	0	0	0	0	0	0	0	0	0	0
k__Bacteria|p__Synergistetes|c__Synergistia|o__Synergistales|f__Synergistaceae|g__Fretibacterium|s__Fretibacterium_fastidiosum	0	0	0	0	0	0	0	0	0	0	0	0	0	0	0	0	0	0	0	0	0	0	0	0	0	0	0	0	0	0	0	0	0	0	0	0	0	0	0	0	0	0	0	0	0	0	0	0	0
k__Bacteria|p__Synergistetes|c__Synergistia|o__Synergistales|f__Synergistaceae|g__Pyramidobacter	0	0	0.08458	0	0.00415	0	0	0	0.00827	0	0	0	0	0	0	0	0.13439	0	0	0	0	0.01837	0.00075	0	0.02087	0	0.00037	0	0	0.0027	0	0	0	0.04057	0.00652	0	0	0	0	0.00043	0	0	0.02672	0.00414	0	0.01049	0.01219	0.01209	0
k__Bacteria|p__Synergistetes|c__Synergistia|o__Synergistales|f__Synergistaceae|g__Pyramidobacter|s__Pyramidobacter_piscolens	0	0	0.08458	0	0.00415	0	0	0	0.00827	0	0	0	0	0	0	0	0.13369	0	0	0	0	0.01837	0.00075	0	0.02087	0	0.00037	0	0	0.0027	0	0	0	0.04057	0.00652	0	0	0	0	0.00043	0	0	0.02672	0.00414	0	0.01049	0.01219	0.01209	0
k__Bacteria|p__Synergistetes|c__Synergistia|o__Synergistales|f__Synergistaceae|g__Pyramidobacter|s__Pyramidobacter_sp_C12_8	0	0	0	0	0	0	0	0	0	0	0	0	0	0	0	0	0.0007	0	0	0	0	0	0	0	0	0	0	0	0	0	0	0	0	0	0	0	0	0	0	0	0	0	0	0	0	0	0	0	0
k__Bacteria|p__Synergistetes|c__Synergistia|o__Synergistales|f__Synergistaceae|g__Synergistes	0	0	0	0	0	0	0	0	0	0	0	0	0	0	0	0	0	0	0	0	0	0	0	0	0	0	0	0	0	0	0	0	0	0	0	0	0	0	0	0	0	0	0	0	0	0	0	0	0
k__Bacteria|p__Synergistetes|c__Synergistia|o__Synergistales|f__Synergistaceae|g__Synergistes|s__Synergistes_jonesii	0	0	0	0	0	0	0	0	0	0	0	0	0	0	0	0	0	0	0	0	0	0	0	0	0	0	0	0	0	0	0	0	0	0	0	0	0	0	0	0	0	0	0	0	0	0	0	0	0
k__Bacteria|p__Verrucomicrobia	0	0	0	0	0.62246	0	0.06481	0.07808	0	0.00628	0	0.00778	0	0	0	0.01714	0.53499	1.43415	0	0.00368	1.40904	0.27455	0.12691	0.0384	0.18704	0.04897	0.05258	0.00317	0.12232	1.06949	0.00216	0.58927	1.21892	0.04232	7.0877	0.90361	0.15085	0.48257	0	0.16203	0	0.04253	0.01566	0	0	0.01348	1.56428	0.29009	0
k__Bacteria|p__Verrucomicrobia|c__Verrucomicrobiae	0	0	0	0	0.62246	0	0.06481	0.07808	0	0.00628	0	0.00778	0	0	0	0.01714	0.53499	1.43415	0	0.00368	1.40904	0.27455	0.12691	0.0384	0.18704	0.04897	0.05258	0.00317	0.12232	1.06949	0.00216	0.58927	1.21892	0.04232	7.0877	0.90361	0.15085	0.48257	0	0.16203	0	0.04253	0.01566	0	0	0.01348	1.56428	0.29009	0
k__Bacteria|p__Verrucomicrobia|c__Verrucomicrobiae|o__Verrucomicrobiales	0	0	0	0	0.62246	0	0.06481	0.07808	0	0.00628	0	0.00778	0	0	0	0.01714	0.53499	1.43415	0	0.00368	1.40904	0.27455	0.12691	0.0384	0.18704	0.04897	0.05258	0.00317	0.12232	1.06949	0.00216	0.58927	1.21892	0.04232	7.0877	0.90361	0.15085	0.48257	0	0.16203	0	0.04253	0.01566	0	0	0.01348	1.56428	0.29009	0
k__Bacteria|p__Verrucomicrobia|c__Verrucomicrobiae|o__Verrucomicrobiales|f__Akkermansiaceae	0	0	0	0	0.62246	0	0.06481	0.07808	0	0.00628	0	0.00778	0	0	0	0.01714	0.53499	1.43415	0	0.00368	1.40904	0.27455	0.12691	0.0384	0.18704	0.04897	0.05258	0.00317	0.12232	1.06949	0.00216	0.58927	1.21892	0.04232	7.0877	0.90361	0.15085	0.48257	0	0.16203	0	0.04253	0.01566	0	0	0.01348	1.56428	0.29009	0
k__Bacteria|p__Verrucomicrobia|c__Verrucomicrobiae|o__Verrucomicrobiales|f__Akkermansiaceae|g__Akkermansia	0	0	0	0	0.62246	0	0.06481	0.07808	0	0.00628	0	0.00778	0	0	0	0.01714	0.53499	1.43415	0	0.00368	1.40904	0.27455	0.12691	0.0384	0.18704	0.04897	0.05258	0.00317	0.12232	1.06949	0.00216	0.58927	1.21892	0.04232	7.0877	0.90361	0.15085	0.48257	0	0.16203	0	0.04253	0.01566	0	0	0.01348	1.56428	0.29009	0
k__Bacteria|p__Verrucomicrobia|c__Verrucomicrobiae|o__Verrucomicrobiales|f__Akkermansiaceae|g__Akkermansia|s__Akkermansia_muciniphila	0	0	0	0	0.62246	0	0.06481	0.07808	0	0.00628	0	0.00778	0	0	0	0.01714	0.53499	1.43415	0	0.00368	1.40904	0.27455	0.12691	0.0384	0.18704	0.04897	0.05258	0.00317	0.12232	1.06949	0.00216	0.58927	1.21892	0.04232	7.0877	0.90361	0.15085	0.48257	0	0.16203	0	0.04253	0.01566	0	0	0.01348	1.56428	0.29009	0
k__Eukaryota	0	0	0	0	0	0	0.00693	0	0	0	0	0	0	0	0	0	0	0	0	0	0	0	0	0	0	0	0	0.01354	0	0	0	0	0	0	0	0	0	0	0	0	0	0	0	0	0	0	0	0	0
k__Eukaryota|p__Ascomycota	0	0	0	0	0	0	0.00693	0	0	0	0	0	0	0	0	0	0	0	0	0	0	0	0	0	0	0	0	0.01354	0	0	0	0	0	0	0	0	0	0	0	0	0	0	0	0	0	0	0	0	0
k__Eukaryota|p__Ascomycota|c__Saccharomycetes	0	0	0	0	0	0	0.00693	0	0	0	0	0	0	0	0	0	0	0	0	0	0	0	0	0	0	0	0	0.01354	0	0	0	0	0	0	0	0	0	0	0	0	0	0	0	0	0	0	0	0	0
k__Eukaryota|p__Ascomycota|c__Saccharomycetes|o__Saccharomycetales	0	0	0	0	0	0	0.00693	0	0	0	0	0	0	0	0	0	0	0	0	0	0	0	0	0	0	0	0	0.01354	0	0	0	0	0	0	0	0	0	0	0	0	0	0	0	0	0	0	0	0	0
k__Eukaryota|p__Ascomycota|c__Saccharomycetes|o__Saccharomycetales|f__Saccharomycetaceae	0	0	0	0	0	0	0.00693	0	0	0	0	0	0	0	0	0	0	0	0	0	0	0	0	0	0	0	0	0.01354	0	0	0	0	0	0	0	0	0	0	0	0	0	0	0	0	0	0	0	0	0
k__Eukaryota|p__Ascomycota|c__Saccharomycetes|o__Saccharomycetales|f__Saccharomycetaceae|g__Saccharomyces	0	0	0	0	0	0	0.00693	0	0	0	0	0	0	0	0	0	0	0	0	0	0	0	0	0	0	0	0	0.01354	0	0	0	0	0	0	0	0	0	0	0	0	0	0	0	0	0	0	0	0	0
k__Eukaryota|p__Ascomycota|c__Saccharomycetes|o__Saccharomycetales|f__Saccharomycetaceae|g__Saccharomyces|s__Saccharomyces_cerevisiae	0	0	0	0	0	0	0.00693	0	0	0	0	0	0	0	0	0	0	0	0	0	0	0	0	0	0	0	0	0.01354	0	0	0	0	0	0	0	0	0	0	0	0	0	0	0	0	0	0	0	0	0
[truncated: 51 more columns]

## Sheet: Table S1E
Table S1E. HUMAnN3.0
ID	CC_pcor	pvalue_pcor	Pvalue	Effect_size	mean_occ_Ca	mean_occ_Eu	mean_abun_Ca	mean_abun_Eu	enrichment	mean_abun	mean_occ	FC	log2FC	Qvalue
PWY-5088: L-glutamate degradation VIII (to propanoate)	0.286478	0.00444412	0.00816247	0.237702	0.121951	0.338983	23.8351	73.0978	Ca < Eu	52.9001	0.25	3.06681	1.61674	0.746401
TCA: TCA cycle I (prokaryotic)	-0.277554	0.00591502	0.00528223	-0.329475	1	1	3177.71	2422.04	Eu < Ca	2731.86	1	0.762195	-0.391767	0.746401
PWY-5514: UDP-N-acetyl-D-galactosamine biosynthesis II	-0.239602	0.0180908	0.0368952	-0.0731707	0.0731707	0	1.22269	0	Eu < Ca	0.501301	0.03	0	#NAME?	0.746401
PWY-7118: chitin deacetylation	-0.233621	0.0212767	0.0337832	-0.146755	0.219512	0.0677966	28.5429	6.44773	Eu < Ca	15.5068	0.13	0.225896	-2.14627	0.746401
PWY-5005: biotin biosynthesis II	-0.231938	0.0222558	0.0192441	-0.276561	1	0.983051	1436.59	1239.8	Eu < Ca	1320.49	0.99	0.863015	-0.212543	0.746401
PWY-5695: inosine 5-phosphate degradation	-0.225843	0.0261295	0.0513786	-0.23026	1	1	15536.8	13755.6	Eu <= Ca	14485.9	1	0.885356	-0.175671	0.746401
GLUCUROCAT-PWY: superpathway of &beta;-D-glucuronosides degradation	-0.221708	0.0290727	0.0442854	-0.237702	1	1	4400.54	3642.92	Eu < Ca	3953.55	1	0.827834	-0.272586	0.746401
PWY-6305: superpathway of putrescine biosynthesis	-0.216697	0.0330105	0.0442854	-0.237702	1	1	5947.9	4906.83	Eu < Ca	5333.67	1	0.824967	-0.277592	0.746401
PWY-5154: L-arginine biosynthesis III (via N-acetyl-L-citrulline)	-0.214631	0.0347606	0.0513786	-0.23026	1	1	8262.01	6775.74	Eu <= Ca	7385.11	1	0.820108	-0.286114	0.746401
ARGININE-SYN4-PWY: L-ornithine biosynthesis II	-0.209916	0.0390475	0.0898848	-0.200496	1	1	5498.18	4601.05	Eu <= Ca	4968.87	1	0.836831	-0.256992	0.746401
RHAMCAT-PWY: L-rhamnose degradation I	-0.209038	0.0398928	0.0925709	-0.198842	1	1	6024.57	5501.82	Eu <= Ca	5716.15	1	0.913231	-0.130948	0.746401
PWY-7242: D-fructuronate degradation	-0.207752	0.0411584	0.0773809	-0.208764	1	1	3862.1	3216.65	Eu <= Ca	3481.28	1	0.832877	-0.263825	0.746401
GLYCOLYSIS-E-D: superpathway of glycolysis and the Entner-Doudoroff pathway	-0.207408	0.0415021	0.110067	-0.188921	1	1	4096.16	3477.81	Eu <= Ca	3731.34	1	0.849042	-0.236093	0.746401
PWY-7663: gondoate biosynthesis (anaerobic)	-0.206733	0.042185	0.0695013	-0.214551	1	1	8586.79	7412.82	Eu <= Ca	7894.15	1	0.863282	-0.212096	0.746401
NAGLIPASYN-PWY: lipid IVA biosynthesis (E. coli)	-0.201397	0.0479135	0.0263085	-0.262505	1	0.983051	2670.38	2115.93	Eu < Ca	2343.26	0.99	0.79237	-0.335753	0.746401
PWY-7357: thiamine phosphate formation from pyrithiamine and oxythiamine (yeast)	-0.2012	0.0481372	0.0695013	-0.214551	1	1	11347.1	10464.7	Eu <= Ca	10826.5	1	0.922233	-0.116797	0.746401
LIPASYN-PWY: phospholipases	-0.200119	0.0493771	0.0221955	-0.134353	0.170732	0.0338983	2.47287	0.765606	Eu < Ca	1.46559	0.09	0.309602	-1.69151	0.746401
PWY-6507: 4-deoxy-L-threo-hex-4-enopyranuronate degradation	-0.198774	0.0509565	0.142994	-0.173212	1	1	3134.92	2570.29	Eu <= Ca	2801.79	1	0.819889	-0.286499	0.746401
PANTOSYN-PWY: superpathway of coenzyme A biosynthesis I (bacteria)	-0.197945	0.0519509	0.0859735	-0.202976	1	1	12692.8	11724.6	Eu <= Ca	12121.5	1	0.923719	-0.114473	0.746401
P562-PWY: myo-inositol degradation I	-0.197707	0.05224	0.0836031	-0.150889	0.317073	0.169492	45.9558	12.4954	Eu <= Ca	26.2141	0.23	0.2719	-1.87885	0.746401
PWY-6641: superpathway of sulfolactate degradation	-0.195578	0.054879	0.0909173	-0.0487805	0.0487805	0	0.897491	0	Eu <= Ca	0.367971	0.02	0	#NAME?	0.746401
PWY-7456: &beta;-(1,4)-mannan degradation	-0.192316	0.0591336	0.0613155	-0.221166	1	1	4108.94	3684.81	Eu <= Ca	3858.7	1	0.89678	-0.157174	0.746401
PWY-7199: pyrimidine deoxyribonucleosides salvage	-0.192144	0.0593651	0.0809737	-0.206284	1	1	11573.9	10210.7	Eu <= Ca	10769.6	1	0.882218	-0.180792	0.746401
PWY-5973: cis-vaccenate biosynthesis	-0.191867	0.0597407	0.0912199	-0.199669	1	1	9342.08	8207.48	Eu <= Ca	8672.66	1	0.878549	-0.186805	0.746401
PWY-6897: thiamine diphosphate salvage II	-0.191395	0.0603836	0.0995688	-0.194709	1	1	9039.02	8355.56	Eu <= Ca	8635.78	1	0.924388	-0.113429	0.746401
P221-PWY: octane oxidation	-0.191	0.0609251	0.0788114	-0.200496	0.707317	0.508475	108.39	41.4846	Eu <= Ca	68.9156	0.59	0.382736	-1.38558	0.746401
PWY-6749: CMP-legionaminate biosynthesis I	-0.19089	0.0610774	0.0846815	-0.201323	0.804878	0.644068	178.857	174.716	Eu <= Ca	176.414	0.71	0.976846	-0.0337971	0.746401
PWY-6700: queuosine biosynthesis I (de novo)	-0.190002	0.0623131	0.0593988	-0.222819	1	1	16533.1	14735.6	Eu <= Ca	15472.5	1	0.891278	-0.166053	0.746401
PWY3DJ-35471: L-ascorbate biosynthesis IV (animals, D-glucuronate pathway)	-0.189892	0.0624674	0.187305	-0.145928	0.560976	0.457627	181.003	55.2504	Eu <= Ca	106.809	0.5	0.305246	-1.71196	0.746401
PWY-6309: L-tryptophan degradation XI (mammalian, via kynurenine)	-0.188285	0.0647601	0.0909173	-0.0487805	0.0487805	0	0.767598	0	Eu <= Ca	0.314715	0.02	0	#NAME?	0.746401
PWY-6352: 3-phosphoinositide biosynthesis	-0.188285	0.0647601	0.0909173	-0.0487805	0.0487805	0	1.17421	0	Eu <= Ca	0.481425	0.02	0	#NAME?	0.746401
PWY-7411: phosphatidate biosynthesis (yeast)	-0.188285	0.0647601	0.0909173	-0.0487805	0.0487805	0	1.79153	0	Eu <= Ca	0.734525	0.02	0	#NAME?	0.746401
PWY-7511: protein ubiquitination	-0.188285	0.0647601	0.0909173	-0.0487805	0.0487805	0	4.07858	0	Eu <= Ca	1.67222	0.02	0	#NAME?	0.746401
PWY66-399: gluconeogenesis III	-0.186283	0.0677125	0.130079	-0.179	1	1	2837.09	2410.25	Eu <= Ca	2585.25	1	0.849547	-0.235234	0.746401
GALACTUROCAT-PWY: D-galacturonate degradation I	-0.185255	0.0692702	0.197216	-0.152542	1	1	3429.07	2858.68	Eu <= Ca	3092.54	1	0.83366	-0.26247	0.746401
PWY-5101: L-isoleucine biosynthesis II	-0.184262	0.070802	0.0729887	-0.169905	0.390244	0.220339	32.0997	119.431	Eu <= Ca	83.6252	0.29	3.72062	1.89554	0.746401
PANTO-PWY: phosphopantothenate biosynthesis I	-0.184203	0.070894	0.0912199	-0.199669	1	1	12166.9	11118.7	Eu <= Ca	11548.5	1	0.913846	-0.129977	0.746401
PWY0-1261: anhydromuropeptides recycling I	-0.181035	0.0759686	0.0465519	-0.235221	1	1	5821.79	4682.76	Eu < Ca	5149.76	1	0.804352	-0.314102	0.746401
ARGSYN-PWY: L-arginine biosynthesis I (via L-ornithine)	-0.180562	0.0767523	0.123116	-0.182307	1	1	15558.6	14391.4	Eu <= Ca	14870	1	0.92498	-0.112505	0.746401
PWY-5505: L-glutamate and L-glutamine biosynthesis	-0.179597	0.0783673	0.0584593	-0.223646	1	1	2994.36	2524.7	Eu <= Ca	2717.26	1	0.843151	-0.246137	0.746401
PWY-7400: L-arginine biosynthesis IV (archaebacteria)	-0.179523	0.0784927	0.12656	-0.180653	1	1	15572.3	14401.1	Eu <= Ca	14881.3	1	0.924793	-0.112797	0.746401
GALACT-GLUCUROCAT-PWY: superpathway of hexuronide and hexuronate degradation	-0.179115	0.0791852	0.142994	-0.173212	1	1	3839.73	3227.36	Eu <= Ca	3478.43	1	0.840518	-0.250649	0.746401
PWY-6123: inosine-5-phosphate biosynthesis I	-0.177935	0.0812154	0.204619	-0.150062	1	1	12324	11419.4	Eu <= Ca	11790.3	1	0.926596	-0.109987	0.746401
PWY-3841: folate transformations II (plants)	-0.177249	0.0824127	0.167392	-0.163291	1	1	15651	14527.2	Eu <= Ca	14988	1	0.928198	-0.107495	0.746401
NONMEVIPP-PWY: methylerythritol phosphate pathway I	-0.176511	0.083719	0.144917	-0.172385	1	1	16818.4	15587.9	Eu <= Ca	16092.4	1	0.926833	-0.109619	0.746401
PWY-5097: L-lysine biosynthesis VI	-0.176387	0.0839397	0.152806	-0.169078	1	1	15454.9	14274.8	Eu <= Ca	14758.6	1	0.923639	-0.114599	0.746401
COMPLETE-ARO-PWY: superpathway of aromatic amino acid biosynthesis	-0.175778	0.0850327	0.199661	-0.151716	1	1	16213.2	15303.2	Eu <= Ca	15676.3	1	0.943876	-0.0833306	0.746401
1CMET2-PWY: folate transformations III (E. coli)	-0.17577	0.0850464	0.212223	-0.147582	1	1	14262	13368.1	Eu <= Ca	13734.6	1	0.937322	-0.0933829	0.746401
PWY-6609: adenine and adenosine salvage III	-0.175662	0.0852422	0.110067	-0.188921	1	1	18838.9	17025.5	Eu <= Ca	17769	1	0.903744	-0.146014	0.746401
PWY-7221: guanosine ribonucleotides de novo biosynthesis	-0.174964	0.0865096	0.163122	-0.164944	1	1	17977.1	16669.9	Eu <= Ca	17205.9	1	0.927286	-0.108913	0.746401
3-HYDROXYPHENYLACETATE-DEGRADATION-PWY: 4-hydroxyphenylacetate degradation	0.173493	0.0892301	0.056201	0.16081	0.121951	0.271186	1.75118	4.13517	Ca <= Eu	3.15773	0.21	2.36137	1.23962	0.746401
COA-PWY-1: superpathway of coenzyme A biosynthesis III (mammals)	-0.173369	0.0894632	0.185315	-0.156676	1	1	18019.5	16758.4	Eu <= Ca	17275.4	1	0.930015	-0.104673	0.746401
PWY-7391: isoprene biosynthesis II (engineered)	-0.172838	0.0904635	0.0909173	-0.0487805	0.0487805	0	2.63474	0	Eu <= Ca	1.08024	0.02	0	#NAME?	0.746401
HISDEG-PWY: L-histidine degradation I	-0.172626	0.0908663	0.103966	-0.192228	1	1	4045.37	3527.77	Eu <= Ca	3739.99	1	0.872052	-0.197514	0.746401
PWY-6124: inosine-5-phosphate biosynthesis II	-0.172538	0.0910332	0.247531	-0.136833	1	1	11828	10986.9	Eu <= Ca	11331.8	1	0.928885	-0.106428	0.746401
PWY-6387: UDP-N-acetylmuramoyl-pentapeptide biosynthesis I (meso-diaminopimelate containing)	-0.171157	0.0936901	0.141091	-0.174039	1	1	17875.2	16583.2	Eu <= Ca	17112.9	1	0.927722	-0.108235	0.746401
PWY-5686: UMP biosynthesis I	-0.171022	0.0939542	0.150803	-0.169905	1	1	18917.5	17460.2	Eu <= Ca	18057.7	1	0.922966	-0.11565	0.746401
PWY-5870: ubiquinol-8 biosynthesis (late decarboxylation)	-0.170827	0.0943345	0.0909173	-0.0487805	0.0487805	0	2.04936	0	Eu <= Ca	0.840237	0.02	0	#NAME?	0.746401
PWY-5871: ubiquinol-9 biosynthesis (late decarboxylation)	-0.170827	0.0943345	0.0909173	-0.0487805	0.0487805	0	1.78149	0	Eu <= Ca	0.730413	0.02	0	#NAME?	0.746401
PWY-5873: ubiquinol-7 biosynthesis (late decarboxylation)	-0.170827	0.0943345	0.0909173	-0.0487805	0.0487805	0	1.78149	0	Eu <= Ca	0.730413	0.02	0	#NAME?	0.746401
PWY-7397: naringenin biosynthesis (engineered)	-0.170292	0.095387	0.238294	-0.0243902	0.0243902	0	0.225405	0	Eu <= Ca	0.0924159	0.01	0	#NAME?	0.746401
PWY-6549: L-glutamine biosynthesis III	-0.170194	0.0955793	0.131867	-0.178173	1	1	2164.7	1830.22	Eu <= Ca	1967.36	1	0.845485	-0.242149	0.746401
PWY-6168: flavin biosynthesis III (fungi)	-0.170074	0.0958174	0.0925709	-0.198842	1	1	12354.5	11055.9	Eu <= Ca	11588.3	1	0.894887	-0.160223	0.746401
PWY-7383: anaerobic energy metabolism (invertebrates, cytosol)	-0.169751	0.0964583	0.0809737	-0.206284	1	1	2481.6	1931.19	Eu <= Ca	2156.85	1	0.778203	-0.361782	0.746401
PWY-7323: superpathway of GDP-mannose-derived O-antigen building blocks biosynthesis	-0.169253	0.0974551	0.113223	-0.187267	1	1	4025.49	3518.65	Eu <= Ca	3726.46	1	0.874092	-0.194142	0.746401
RIBOSYN2-PWY: flavin biosynthesis I (bacteria and plants)	-0.169036	0.0978918	0.0773809	-0.208764	1	1	13946.8	12405.1	Eu <= Ca	13037.2	1	0.889454	-0.169009	0.746401
PWY-7282: 4-amino-2-methyl-5-diphosphomethylpyrimidine biosynthesis II	-0.168866	0.0982342	0.111636	-0.188094	1	1	6758.79	5883.13	Eu <= Ca	6242.15	1	0.870442	-0.20018	0.746401
ASPASN-PWY: superpathway of L-aspartate and L-asparagine biosynthesis	-0.168332	0.0993188	0.123116	-0.182307	1	1	7529.6	6545.62	Eu <= Ca	6949.05	1	0.869318	-0.202044	0.746401
PWY-6876: isopropanol biosynthesis (engineered)	0.167877	0.100249	0.0158573	0.275734	0.463415	0.694915	26.8511	78.9423	Ca < Eu	57.5849	0.6	2.94001	1.55582	0.746401
COLANSYN-PWY: colanic acid building blocks biosynthesis	-0.167134	0.101783	0.202129	-0.150889	1	1	4423.64	4018.84	Eu <= Ca	4184.81	1	0.908492	-0.138455	0.746401
ARO-PWY: chorismate biosynthesis I	-0.166909	0.102252	0.214803	-0.146755	1	1	17096	16124.2	Eu <= Ca	16522.7	1	0.943156	-0.0844316	0.746401
COA-PWY: coenzyme A biosynthesis I (prokaryotic)	-0.166771	0.10254	0.214803	-0.146755	1	1	14922.6	13934.4	Eu <= Ca	14339.6	1	0.933781	-0.0988439	0.746401
ARGSYNBSUB-PWY: L-arginine biosynthesis II (acetyl cycle)	-0.166718	0.102651	0.154828	-0.168251	1	1	15149.8	14094.4	Eu <= Ca	14527.1	1	0.930335	-0.104177	0.746401
PWY-7111: pyruvate fermentation to isobutanol (engineered)	-0.166289	0.103551	0.247531	-0.136833	1	1	19767.1	18654.8	Eu <= Ca	19110.9	1	0.943733	-0.0835494	0.746401
ILEUSYN-PWY: L-isoleucine biosynthesis I (from threonine)	-0.165794	0.104596	0.250408	-0.136007	1	1	19737.6	18621.8	Eu <= Ca	19079.3	1	0.943469	-0.0839522	0.746401
VALSYN-PWY: L-valine biosynthesis	-0.165794	0.104596	0.250408	-0.136007	1	1	19737.6	18621.8	Eu <= Ca	19079.3	1	0.943469	-0.0839522	0.746401
PWY-6121: 5-aminoimidazole ribonucleotide biosynthesis I	-0.165755	0.10468	0.180706	-0.15833	1	1	15059	14135	Eu <= Ca	14513.9	1	0.938643	-0.0913517	0.746401
THISYNARA-PWY: superpathway of thiamine diphosphate biosynthesis III (eukaryotes)	-0.165727	0.104739	0.202129	-0.150889	1	1	8496.61	7944.38	Eu <= Ca	8170.79	1	0.935005	-0.0969536	0.746401
PWY-4242	-0.164936	0.10643	0.217405	-0.145928	1	1	15322.9	14197.7	Eu <= Ca	14659.1	1	0.926571	-0.110026	0.746401
TRPSYN-PWY: L-tryptophan biosynthesis	-0.16317	0.110282	0.214803	-0.146755	1	1	10135.1	9819.14	Eu <= Ca	9948.69	1	0.968823	-0.0456956	0.746401
TRNA-CHARGING-PWY: tRNA charging	-0.162646	0.111445	0.158934	-0.166598	1	1	17165.3	15909.4	Eu <= Ca	16424.3	1	0.926835	-0.109615	0.746401
PWY-6182: superpathway of salicylate degradation	-0.161188	0.114733	0.184833	-0.081852	0.146341	0.0677966	63.419	12.7116	Eu <= Ca	33.5016	0.1	0.200438	-2.31877	0.746401
PWY-6737: starch degradation V	-0.160974	0.115221	0.183	-0.157503	1	1	22651.9	21280.8	Eu <= Ca	21843	1	0.93947	-0.0900805	0.746401
PWY-6163: chorismate biosynthesis from 3-dehydroquinate	-0.158878	0.120096	0.230755	-0.141794	1	1	17442.8	16519.5	Eu <= Ca	16898.1	1	0.947064	-0.0784654	0.746401
PWY-7219: adenosine ribonucleotides de novo biosynthesis	-0.158478	0.121044	0.183	-0.157503	1	1	22741	21150.3	Eu <= Ca	21802.5	1	0.93005	-0.10462	0.746401
PWY-6386: UDP-N-acetylmuramoyl-pentapeptide biosynthesis II (lysine-containing)	-0.158399	0.121232	0.173954	-0.16081	1	1	18123.4	16859.7	Eu <= Ca	17377.8	1	0.930271	-0.104277	0.746401
GLYCOL-GLYOXDEG-PWY: superpathway of glycol metabolism and degradation	0.15768	0.122951	0.157878	0.156263	0.390244	0.576271	80.2195	59.6989	Ca <= Eu	68.1123	0.5	0.744194	-0.426249	0.746401
P621-PWY: nylon-6 oligomer degradation	-0.157439	0.123531	0.179973	-0.15833	0.878049	0.830508	109.317	70.1422	Eu <= Ca	86.2038	0.85	0.641642	-0.64016	0.746401
PYRIDOXSYN-PWY: pyridoxal 5-phosphate biosynthesis I	-0.157251	0.123988	0.12656	-0.180653	1	1	4164.9	3683.86	Eu <= Ca	3881.09	1	0.884501	-0.177065	0.746401
PENTOSE-P-PWY: pentose phosphate pathway	-0.156333	0.126224	0.396436	-0.100455	1	1	5677.34	5370.19	Eu <= Ca	5496.12	1	0.9459	-0.080241	0.746401
FERMENTATION-PWY: mixed acid fermentation	-0.155136	0.12919	0.306208	-0.121124	1	1	2917.25	2481.01	Eu <= Ca	2659.87	1	0.850462	-0.233682	0.746401
PWY-6385: peptidoglycan biosynthesis III (mycobacteria)	-0.153981	0.1321	0.19001	-0.155023	1	1	17106.6	15959.9	Eu <= Ca	16430	1	0.932971	-0.100096	0.746401
PEPTIDOGLYCANSYN-PWY: peptidoglycan biosynthesis I (meso-diaminopimelate containing)	-0.153764	0.132652	0.194792	-0.153369	1	1	17366.5	16234.6	Eu <= Ca	16698.6	1	0.934823	-0.0972355	0.746401
COBALSYN-PWY: superpathway of adenosylcobalamin salvage from cobinamide I	-0.153725	0.13275	0.167392	-0.163291	1	1	8012.15	7253.86	Eu <= Ca	7564.76	1	0.905357	-0.143442	0.746401
PWY-6953: dTDP-3-acetamido-&alpha;-D-fucose biosynthesis	-0.153213	0.134063	0.136727	-0.144274	0.414634	0.237288	562.688	176.928	Eu <= Ca	335.09	0.31	0.314434	-1.66917	0.746401
PWY-2942: L-lysine biosynthesis III	-0.151712	0.137962	0.2836	-0.126912	1	1	14024.8	13297.9	Eu <= Ca	13595.9	1	0.948169	-0.0767831	0.746401
GLUTORN-PWY: L-ornithine biosynthesis I	-0.15101	0.139817	0.183	-0.157503	1	1	12729.2	11982.3	Eu <= Ca	12288.5	1	0.941324	-0.0872373	0.746401
ANAGLYCOLYSIS-PWY: glycolysis III (from glucose)	-0.150752	0.140501	0.340526	-0.112857	1	1	13943.3	13466	Eu <= Ca	13661.7	1	0.965769	-0.0502493	0.746401
PWY-6969: TCA cycle V (2-oxoglutarate synthase)	-0.149778	0.143114	0.0618019	-0.220752	0.97561	0.983051	1783.25	1380.64	Eu <= Ca	1545.71	0.98	0.774228	-0.36917	0.746401
HISTSYN-PWY: L-histidine biosynthesis	-0.149163	0.144783	0.230755	-0.141794	1	1	14950.3	13830.1	Eu <= Ca	14289.4	1	0.925069	-0.112368	0.746401
PWY-6901: superpathway of glucose and xylose degradation	-0.149039	0.145121	0.487795	-0.0822654	1	1	5351.18	5096.73	Eu <= Ca	5201.06	1	0.952451	-0.0702832	0.80768
PWY-5030: L-histidine degradation III	-0.147998	0.147984	0.183	-0.157503	1	0.983051	3651.74	3214.41	Eu <= Ca	3393.72	0.99	0.88024	-0.184032	0.746401
PWY-7115: C4 photosynthetic carbon assimilation cycle, NAD-ME type	-0.147508	0.149343	0.214803	-0.146755	1	0.983051	1809.8	1411.15	Eu <= Ca	1574.6	0.99	0.779726	-0.35896	0.746401
PWY-1269: CMP-3-deoxy-D-manno-octulosonate biosynthesis	-0.146477	0.15224	0.110067	-0.188921	1	1	3183.05	2851.04	Eu <= Ca	2987.16	1	0.895694	-0.158922	0.746401
PWY0-845: superpathway of pyridoxal 5-phosphate biosynthesis and salvage	-0.144451	0.158052	0.167392	-0.163291	1	1	4839.1	4319.95	Eu <= Ca	4532.8	1	0.892718	-0.163724	0.746401
PWY0-1586: peptidoglycan maturation (meso-diaminopimelate containing)	-0.14411	0.159047	0.277353	-0.128566	1	1	15137	14258	Eu <= Ca	14618.4	1	0.941927	-0.086313	0.746401
CALVIN-PWY: Calvin-Benson-Bassham cycle	-0.144081	0.159132	0.274265	-0.129392	1	1	13946.2	13317.9	Eu <= Ca	13575.5	1	0.954946	-0.0665084	0.746401
PWY-5705: allantoin degradation to glyoxylate III	0.143989	0.159402	0.212544	0.140141	0.463415	0.59322	68.9642	68.4364	Ca <= Eu	68.6528	0.54	0.992347	-0.0110834	0.746401
PWY-1042: glycolysis IV	-0.143728	0.160166	0.265143	-0.131873	1	1	19388.2	18398.5	Eu <= Ca	18804.2	1	0.948953	-0.075592	0.746401
PWY490-3: nitrate reduction VI (assimilatory)	0.143339	0.161313	0.271983	0.0909467	0.146341	0.237288	5.12614	10.6747	Ca <= Eu	8.39979	0.2	2.0824	1.05825	0.746401
PWY-7539: 6-hydroxymethyl-dihydropterin diphosphate biosynthesis III (Chlamydia)	-0.143156	0.161855	0.12831	-0.179826	1	1	6606.08	5859.86	Eu <= Ca	6165.81	1	0.887039	-0.17293	0.746401
PWY-7446: sulfoquinovose degradation I	0.142698	0.163215	0.240996	0.129806	0.439024	0.542373	68.2945	69.9294	Ca <= Eu	69.2591	0.5	1.02394	0.0341305	0.746401
OANTIGEN-PWY: O-antigen building blocks biosynthesis (E. coli)	-0.142379	0.164166	0.197216	-0.152542	1	1	9816.15	9012.68	Eu <= Ca	9342.1	1	0.918148	-0.123201	0.746401
PWY-1861: formaldehyde assimilation II (assimilatory RuMP Cycle)	0.141278	0.167487	0.0750587	0.210418	1	0.983051	1756.63	2635.44	Ca <= Eu	2275.13	0.99	1.50028	0.585232	0.746401
PWY-7198: pyrimidine deoxyribonucleotides de novo biosynthesis IV	-0.140184	0.170834	0.575027	-0.0665564	1	1	3518.25	3447.31	Eu <= Ca	3476.4	1	0.979835	-0.0293889	0.853124
PWY-6906: chitin derivatives degradation	-0.138792	0.175166	0.403689	-0.0376189	0.0731707	0.0338983	2.11522	1.3267	Eu <= Ca	1.64999	0.05	0.627214	-0.672971	0.746401
PROPFERM-PWY: superpathway of L-alanine fermentation (Stickland reaction)	-0.138149	0.177193	0.382152	-0.101282	0.707317	0.610169	63.2574	60.0441	Eu <= Ca	61.3616	0.65	0.949203	-0.0752115	0.746401
ALLANTOINDEG-PWY: superpathway of allantoin degradation in yeast	-0.137623	0.178862	0.0881426	-0.195535	0.707317	0.542373	53.432	31.8819	Eu <= Ca	40.7175	0.61	0.596682	-0.744967	0.746401
PWY-724: superpathway of L-lysine, L-threonine and L-methionine biosynthesis II	-0.137613	0.178894	0.388677	-0.102108	1	1	13047	12292.5	Eu <= Ca	12601.8	1	0.942171	-0.0859389	0.746401
PWY-1541: superpathway of taurine degradation	-0.137195	0.18023	0.181364	-0.0653162	0.097561	0.0338983	16.7719	1.46403	Eu <= Ca	7.74025	0.06	0.0872905	-3.51803	0.746401
KETOGLUCONMET-PWY: ketogluconate metabolism	0.136771	0.181594	0.235351	0.139314	0.707317	0.779661	324.889	287.057	Ca <= Eu	302.568	0.75	0.883556	-0.178606	0.746401
PWY-6936: seleno-amino acid biosynthesis (plants)	-0.135958	0.184229	0.440759	-0.0913601	1	1	9287.4	9124.2	Eu <= Ca	9191.11	1	0.982429	-0.0255757	0.766386
PWY-7094: fatty acid salvage	0.135874	0.184501	0.257614	0.128152	0.487805	0.610169	117.707	124.823	Ca <= Eu	121.905	0.56	1.06045	0.084683	0.746401
PWY-5667: CDP-diacylglycerol biosynthesis I	-0.135789	0.18478	0.280464	-0.127739	1	1	16016.8	14847.6	Eu <= Ca	15327	1	0.927002	-0.109355	0.746401
PWY0-1319: CDP-diacylglycerol biosynthesis II	-0.135789	0.18478	0.280464	-0.127739	1	1	16017	14848.4	Eu <= Ca	15327.5	1	0.927037	-0.109301	0.746401
PWY-5100: pyruvate fermentation to acetate and lactate II	-0.134676	0.188439	0.440759	-0.0913601	1	1	8606.71	8458.29	Eu <= Ca	8519.14	1	0.982755	-0.0250958	0.766386
PYRIDNUCSYN-PWY: NAD de novo biosynthesis I (from aspartate)	-0.13428	0.189753	0.259179	-0.133526	1	1	9575.07	9213.09	Eu <= Ca	9361.5	1	0.962196	-0.0555976	0.746401
PWY0-1241: ADP-L-glycero-&beta;-D-manno-heptose biosynthesis	-0.133972	0.190781	0.156871	-0.167425	1	1	1185.42	1002.78	Eu <= Ca	1077.67	1	0.845931	-0.241387	0.746401
PWY-6145: superpathway of CMP-sialic acids biosynthesis	-0.13357	0.192129	0.0756442	-0.194709	0.609756	0.389831	89.9797	72.8946	Eu <= Ca	79.8995	0.48	0.810122	-0.303788	0.746401
PWY-5306: superpathway of thiosulfate metabolism (Desulfovibrio sulfodismutans)	-0.13349	0.192396	0.238294	-0.0243902	0.0243902	0	0.485967	0	Eu <= Ca	0.199247	0.01	0	#NAME?	0.746401
PWY-5308: superpathway of sulfur metabolism (Desulfocapsa sulfoexigens)	-0.13349	0.192396	0.238294	-0.0243902	0.0243902	0	0.362029	0	Eu <= Ca	0.148432	0.01	0	#NAME?	0.746401
PWY-7031: protein N-glycosylation (bacterial)	-0.13207	0.197213	0.352639	-0.0872261	0.317073	0.254237	40.3394	19.6097	Eu <= Ca	28.1089	0.28	0.486119	-1.04062	0.746401
PWY-6147: 6-hydroxymethyl-dihydropterin diphosphate biosynthesis I	-0.131662	0.198613	0.154828	-0.168251	1	1	6491.95	5813.8	Eu <= Ca	6091.84	1	0.895541	-0.159168	0.746401
PWY-5676: acetyl-CoA fermentation to butanoate II	0.131238	0.200077	0.0613155	0.221166	1	1	1890.53	2510.55	Ca <= Eu	2256.34	1	1.32796	0.409207	0.746401
P125-PWY: superpathway of (R,R)-butanediol biosynthesis	0.130026	0.204296	0.278891	0.128152	0.97561	0.949153	171.409	310.651	Ca <= Eu	253.562	0.96	1.81234	0.857852	0.746401
PWY-6151: S-adenosyl-L-methionine salvage I	-0.129652	0.205612	0.296377	-0.123605	1	1	15276.2	14484	Eu <= Ca	14808.8	1	0.948138	-0.0768316	0.746401
FASYN-INITIAL-PWY: superpathway of fatty acid biosynthesis initiation (E. coli)	-0.128409	0.21003	0.336987	-0.113683	1	1	14058.6	13262.2	Eu <= Ca	13588.7	1	0.94335	-0.0841344	0.746401
ERGOSTEROL-SYN-PWY: superpathway of ergosterol biosynthesis I	-0.128049	0.211321	0.238294	-0.0243902	0.0243902	0	0.678227	0	Eu <= Ca	0.278073	0.01	0	#NAME?	0.746401
LYSINE-AMINOAD-PWY: L-lysine biosynthesis IV	-0.128049	0.211321	0.238294	-0.0243902	0.0243902	0	0.884574	0	Eu <= Ca	0.362675	0.01	0	#NAME?	0.746401
MANNOSYL-CHITO-DOLICHOL-BIOSYNTHESIS: protein N-glycosylation initial phase (eukaryotic)	-0.128049	0.211321	0.238294	-0.0243902	0.0243902	0	0.428732	0	Eu <= Ca	0.17578	0.01	0	#NAME?	0.746401
NADSYN-PWY: NAD de novo biosynthesis II (from tryptophan)	-0.128049	0.211321	0.238294	-0.0243902	0.0243902	0	1.05615	0	Eu <= Ca	0.43302	0.01	0	#NAME?	0.746401
PWY-2201: folate transformations I	-0.128049	0.211321	0.238294	-0.0243902	0.0243902	0	1.67036	0	Eu <= Ca	0.684848	0.01	0	#NAME?	0.746401
PWY-3502: superpathway of NAD biosynthesis in eukaryotes	-0.128049	0.211321	0.238294	-0.0243902	0.0243902	0	1.31017	0	Eu <= Ca	0.537168	0.01	0	#NAME?	0.746401
PWY-5044: purine nucleotides degradation I (plants)	-0.128049	0.211321	0.238294	-0.0243902	0.0243902	0	1.08605	0	Eu <= Ca	0.44528	0.01	0	#NAME?	0.746401
PWY-5067: glycogen biosynthesis II (from UDP-D-Glucose)	-0.128049	0.211321	0.238294	-0.0243902	0.0243902	0	0.437922	0	Eu <= Ca	0.179548	0.01	0	#NAME?	0.746401
PWY-5079: L-phenylalanine degradation III	-0.128049	0.211321	0.238294	-0.0243902	0.0243902	0	0.753106	0	Eu <= Ca	0.308773	0.01	0	#NAME?	0.746401
PWY-5080: very long chain fatty acid biosynthesis I	-0.128049	0.211321	0.238294	-0.0243902	0.0243902	0	0.40265	0	Eu <= Ca	0.165086	0.01	0	#NAME?	0.746401
PWY-5136: fatty acid &beta;-oxidation II (plant peroxisome)	-0.128049	0.211321	0.238294	-0.0243902	0.0243902	0	0.936722	0	Eu <= Ca	0.384056	0.01	0	#NAME?	0.746401
PWY-5381: NAD salvage (plants)	-0.128049	0.211321	0.238294	-0.0243902	0.0243902	0	0.502797	0	Eu <= Ca	0.206147	0.01	0	#NAME?	0.746401
PWY-561: superpathway of glyoxylate cycle and fatty acid degradation	-0.128049	0.211321	0.238294	-0.0243902	0.0243902	0	1.80358	0	Eu <= Ca	0.739468	0.01	0	#NAME?	0.746401
PWY-5651: L-tryptophan degradation to 2-amino-3-carboxymuconate semialdehyde	-0.128049	0.211321	0.238294	-0.0243902	0.0243902	0	0.661223	0	Eu <= Ca	0.271101	0.01	0	#NAME?	0.746401
PWY-5872: ubiquinol-10 biosynthesis (late decarboxylation)	-0.128049	0.211321	0.238294	-0.0243902	0.0243902	0	0.910898	0	Eu <= Ca	0.373468	0.01	0	#NAME?	0.746401
PWY-5941: glycogen degradation II	-0.128049	0.211321	0.238294	-0.0243902	0.0243902	0	1.53857	0	Eu <= Ca	0.630814	0.01	0	#NAME?	0.746401
PWY-6074: zymosterol biosynthesis	-0.128049	0.211321	0.238294	-0.0243902	0.0243902	0	0.427311	0	Eu <= Ca	0.175198	0.01	0	#NAME?	0.746401
PWY-6075: ergosterol biosynthesis I	-0.128049	0.211321	0.238294	-0.0243902	0.0243902	0	0.443478	0	Eu <= Ca	0.181826	0.01	0	#NAME?	0.746401
PWY-6351: D-myo-inositol (1,4,5)-trisphosphate biosynthesis	-0.128049	0.211321	0.238294	-0.0243902	0.0243902	0	0.553735	0	Eu <= Ca	0.227031	0.01	0	#NAME?	0.746401
PWY-6596: adenosine nucleotides degradation I	-0.128049	0.211321	0.238294	-0.0243902	0.0243902	0	0.765615	0	Eu <= Ca	0.313902	0.01	0	#NAME?	0.746401
PWY-6598: sciadonate biosynthesis	-0.128049	0.211321	0.238294	-0.0243902	0.0243902	0	0.40265	0	Eu <= Ca	0.165086	0.01	0	#NAME?	0.746401
PWY-6829: tRNA methylation (yeast)	-0.128049	0.211321	0.238294	-0.0243902	0.0243902	0	0.425685	0	Eu <= Ca	0.174531	0.01	0	#NAME?	0.746401
PWY-6842: glutathione-mediated detoxification II	-0.128049	0.211321	0.238294	-0.0243902	0.0243902	0	1.17232	0	Eu <= Ca	0.480649	0.01	0	#NAME?	0.746401
PWY-6981: chitin biosynthesis	-0.128049	0.211321	0.238294	-0.0243902	0.0243902	0	1.08993	0	Eu <= Ca	0.446872	0.01	0	#NAME?	0.746401
PWY-7156: superpathway of ergosterol biosynthesis II	-0.128049	0.211321	0.238294	-0.0243902	0.0243902	0	0.821608	0	Eu <= Ca	0.336859	0.01	0	#NAME?	0.746401
PWY-7235: superpathway of ubiquinol-6 biosynthesis (late decarboxylation)	-0.128049	0.211321	0.238294	-0.0243902	0.0243902	0	1.35827	0	Eu <= Ca	0.556891	0.01	0	#NAME?	0.746401
PWY-7283: wybutosine biosynthesis	-0.128049	0.211321	0.238294	-0.0243902	0.0243902	0	0.448476	0	Eu <= Ca	0.183875	0.01	0	#NAME?	0.746401
PWY-7288: fatty acid &beta;-oxidation VII (yeast peroxisome)	-0.128049	0.211321	0.238294	-0.0243902	0.0243902	0	0.713872	0	Eu <= Ca	0.292687	0.01	0	#NAME?	0.746401
PWY-7337: 10-cis-heptadecenoyl-CoA degradation (yeast)	-0.128049	0.211321	0.238294	-0.0243902	0.0243902	0	0.702835	0	Eu <= Ca	0.288162	0.01	0	#NAME?	0.746401
PWY-7338: 10-trans-heptadecenoyl-CoA degradation (reductase-dependent, yeast)	-0.128049	0.211321	0.238294	-0.0243902	0.0243902	0	0.702835	0	Eu <= Ca	0.288162	0.01	0	#NAME?	0.746401
PWY-7420: monoacylglycerol metabolism (yeast)	-0.128049	0.211321	0.238294	-0.0243902	0.0243902	0	0.252345	0	Eu <= Ca	0.103461	0.01	0	#NAME?	0.746401
PWY-7546: diphthamide biosynthesis II (eukaryotes)	-0.128049	0.211321	0.238294	-0.0243902	0.0243902	0	0.551256	0	Eu <= Ca	0.226015	0.01	0	#NAME?	0.746401
PWY-7619: juniperonate biosynthesis	-0.128049	0.211321	0.238294	-0.0243902	0.0243902	0	0.40265	0	Eu <= Ca	0.165086	0.01	0	#NAME?	0.746401
PWY3O-19: ubiquinol-6 biosynthesis (late decarboxylation)	-0.128049	0.211321	0.238294	-0.0243902	0.0243902	0	1.2908	0	Eu <= Ca	0.529227	0.01	0	#NAME?	0.746401
PWY66-391: fatty acid &beta;-oxidation VI (mammalian peroxisome)	-0.128049	0.211321	0.238294	-0.0243902	0.0243902	0	0.753721	0	Eu <= Ca	0.309026	0.01	0	#NAME?	0.746401
TRIGLSYN-PWY: diacylglycerol and triacylglycerol biosynthesis	-0.128049	0.211321	0.238294	-0.0243902	0.0243902	0	0.524123	0	Eu <= Ca	0.21489	0.01	0	#NAME?	0.746401
PWY-5181: toluene degradation III (aerobic) (via p-cresol)	-0.126802	0.215839	0.389991	-0.0615957	0.170732	0.118644	80.4096	13.594	Eu <= Ca	40.9884	0.14	0.169059	-2.5644	0.746401
CITRULBIO-PWY: L-citrulline biosynthesis	-0.126525	0.216853	0.396436	-0.100455	1	1	5026.89	4299.61	Eu <= Ca	4597.8	1	0.855323	-0.225459	0.746401
PWY-7210: pyrimidine deoxyribonucleotides biosynthesis from CTP	-0.12563	0.220148	0.137853	-0.174866	0.902439	0.745763	776.008	714.346	Eu <= Ca	739.628	0.81	0.92054	-0.119448	0.746401
PWY-3001: superpathway of L-isoleucine biosynthesis I	-0.125144	0.22195	0.444925	-0.0905333	1	1	12099.7	11632.7	Eu <= Ca	11824.2	1	0.961401	-0.0567899	0.771593
PWY-6703: preQ0 biosynthesis	-0.125138	0.221975	0.256232	-0.134353	1	1	8299.02	7577.95	Eu <= Ca	7873.59	1	0.913114	-0.131133	0.746401
PWY0-1533: methylphosphonate degradation I	0.124435	0.224601	0.301931	0.0930136	0.195122	0.288136	12.751	20.6089	Ca <= Eu	17.3872	0.25	1.61626	0.692661	0.746401
PWY-5121: superpathway of geranylgeranyl diphosphate biosynthesis II (via MEP)	-0.123979	0.226319	0.440759	-0.0913601	1	1	5492.31	5188.58	Eu <= Ca	5313.11	1	0.9447	-0.0820721	0.766386
DTDPRHAMSYN-PWY: dTDP-&beta;-L-rhamnose biosynthesis	-0.123626	0.227654	0.46181	-0.0872261	1	1	19973.7	18460.6	Eu <= Ca	19081	1	0.924241	-0.113658	0.788426
PWY-4984: urea cycle	-0.122881	0.23049	0.412233	-0.0971476	1	1	4413.91	3761.66	Eu <= Ca	4029.08	1	0.852228	-0.230689	0.746401
POLYISOPRENSYN-PWY: polyisoprenoid biosynthesis (E. coli)	-0.122541	0.231791	0.362255	-0.107896	1	1	2579.15	2415.9	Eu <= Ca	2482.83	1	0.936701	-0.0943396	0.746401
PWY-7237: myo-, chiro- and scyllo-inositol degradation	-0.121601	0.235418	0.333472	-0.11451	1	1	10642.2	10364.2	Eu <= Ca	10478.2	1	0.973879	-0.0381851	0.746401
PWY-5188: tetrapyrrole biosynthesis I (from glutamate)	-0.121172	0.237089	0.259179	-0.133526	1	1	5020.28	4761.99	Eu <= Ca	4867.89	1	0.948552	-0.0762017	0.746401
BIOTIN-BIOSYNTHESIS-PWY: biotin biosynthesis I	-0.121144	0.237196	0.432496	-0.0930136	1	1	3621.82	3276.01	Eu <= Ca	3417.79	1	0.904523	-0.144771	0.76514
GLUCONEO-PWY: gluconeogenesis I	-0.119964	0.241831	0.589447	-0.0640761	1	1	6575.32	6293.67	Eu <= Ca	6409.15	1	0.957164	-0.0631612	0.860344
PWY-6122: 5-aminoimidazole ribonucleotide biosynthesis II	-0.119784	0.242544	0.369686	-0.106242	1	1	15569.3	14849.1	Eu <= Ca	15144.4	1	0.953737	-0.068336	0.746401
PWY-6277: superpathway of 5-aminoimidazole ribonucleotide biosynthesis	-0.119784	0.242544	0.369686	-0.106242	1	1	15569.3	14849.1	Eu <= Ca	15144.4	1	0.953737	-0.068336	0.746401
PWY0-1296: purine ribonucleosides degradation	-0.11907	0.245381	0.32307	-0.11699	1	1	12961	12168.7	Eu <= Ca	12493.5	1	0.938866	-0.0910089	0.746401
7ALPHADEHYDROX-PWY	-0.119015	0.245603	0.5776	-0.0434064	0.195122	0.152542	13.0837	4.86048	Eu <= Ca	8.23201	0.17	0.37149	-1.4286	0.853124
PWY-5180: toluene degradation I (aerobic) (via o-cresol)	0.118738	0.246711	0.228628	0.112857	0.219512	0.322034	54.505	129.118	Ca <= Eu	98.5268	0.28	2.36892	1.24423	0.746401
PWY-5182: toluene degradation II (aerobic) (via 4-methylcatechol)	0.118738	0.246711	0.228628	0.112857	0.219512	0.322034	54.505	129.118	Ca <= Eu	98.5268	0.28	2.36892	1.24423	0.746401
PWY-7528: L-methionine salvage cycle I (bacteria and plants)	-0.11726	0.252683	0.238294	-0.0243902	0.0243902	0	1.38907	0	Eu <= Ca	0.569517	0.01	0	#NAME?	0.746401
PWY-101: photosynthesis light reactions	0.116447	0.25601	0.196916	0.151302	0.682927	0.779661	12.5176	14.6107	Ca <= Eu	13.7525	0.74	1.16722	0.223072	0.746401
PWY-5659: GDP-mannose biosynthesis	-0.116382	0.256278	0.365959	-0.107069	1	1	5291.19	5054.48	Eu <= Ca	5151.53	1	0.955263	-0.0660294	0.746401
UDPNAGSYN-PWY: UDP-N-acetyl-D-glucosamine biosynthesis I	-0.116294	0.256641	0.262149	-0.132699	1	1	7405.44	6843.32	Eu <= Ca	7073.79	1	0.924093	-0.113889	0.746401
POLYAMSYN-PWY: superpathway of polyamine biosynthesis I	0.115067	0.261728	0.436616	0.0921869	1	1	1723.15	1609.94	Ca <= Eu	1656.36	1	0.934302	-0.0980397	0.766386
PWY-821: superpathway of sulfur amino acid biosynthesis (Saccharomyces cerevisiae)	0.114917	0.262352	0.365471	0.105415	0.658537	0.694915	393.687	304.26	Ca <= Eu	340.925	0.68	0.772848	-0.371743	0.746401
PWY-6467: Kdo transfer to lipid IVA III (Chlamydia)	-0.114426	0.26441	0.238294	-0.0243902	0.0243902	0	8.82354	0	Eu <= Ca	3.61765	0.01	0	#NAME?	0.746401
PWY-6797: 6-hydroxymethyl-dihydropterin diphosphate biosynthesis II (Methanocaldococcus)	-0.114426	0.26441	0.238294	-0.0243902	0.0243902	0	0.60257	0	Eu <= Ca	0.247054	0.01	0	#NAME?	0.746401
PWY-5417: catechol degradation III (ortho-cleavage pathway)	-0.113944	0.266443	0.36497	-0.0686234	0.195122	0.135593	79.5514	17.3644	Eu <= Ca	42.861	0.16	0.218278	-2.19576	0.746401
PWY-5431: aromatic compounds degradation via &beta;-ketoadipate	-0.113944	0.266443	0.36497	-0.0686234	0.195122	0.135593	79.5514	17.3644	Eu <= Ca	42.861	0.16	0.218278	-2.19576	0.746401
PWY-6785: hydrogen production VIII	0.113839	0.266884	0.199381	0.150475	0.682927	0.779661	15.8001	19.5191	Ca <= Eu	17.9943	0.74	1.23538	0.304952	0.746401
PWY0-1298: superpathway of pyrimidine deoxyribonucleosides degradation	0.112077	0.274408	0.197216	0.152542	1	1	1432.02	1466.1	Ca <= Eu	1452.13	1	1.0238	0.0339298	0.746401
GLCMANNANAUT-PWY: superpathway of N-acetylglucosamine, N-acetylmannosamine and N-acetylneuraminate degradation	-0.11087	0.27964	0.449113	-0.0897065	1	1	4942.99	4774.43	Eu <= Ca	4843.54	1	0.965901	-0.0500535	0.776812
THRESYN-PWY: superpathway of L-threonine biosynthesis	-0.110636	0.280662	0.648722	-0.0541546	1	1	10908.3	10356.7	Eu <= Ca	10582.8	1	0.949434	-0.0748604	0.902867
PWY-6588: pyruvate fermentation to acetone	0.110533	0.281115	0.173954	0.16081	1	1	405.725	538.227	Ca <= Eu	483.901	1	1.32658	0.407714	0.746401
PWY-841: superpathway of purine nucleotides de novo biosynthesis I	-0.109667	0.284926	0.440759	-0.0913601	1	1	10197.4	9651.77	Eu <= Ca	9875.5	1	0.946489	-0.0793421	0.766386
PWY-6519: 8-amino-7-oxononanoate biosynthesis I	-0.108037	0.292189	0.487795	-0.0822654	1	1	3363.37	3002.22	Eu <= Ca	3150.3	1	0.892623	-0.163878	0.80768
PWY-2941: L-lysine biosynthesis II	0.107466	0.294763	0.118088	0.184787	1	1	4391.91	4696.31	Ca <= Eu	4571.5	1	1.06931	0.0966791	0.746401
GLUDEG-I-PWY: GABA shunt	0.105298	0.304666	0.536414	0.0731707	0.853659	0.813559	598.851	591.728	Ca <= Eu	594.648	0.83	0.988105	-0.0172643	0.833471
PWY-7245: superpathway of NAD/NADP - NADH/NADPH interconversion (yeast)	-0.105211	0.305068	0.509482	-0.040926	0.121951	0.0847458	39.7768	6.34156	Eu <= Ca	20.05	0.1	0.159428	-2.64902	0.819872
PWY-4321: L-glutamate degradation IV	-0.105177	0.305224	0.273654	-0.106242	0.365854	0.271186	82.0441	32.4233	Eu <= Ca	52.7679	0.31	0.395194	-1.33937	0.746401
PWY-6396: superpathway of 2,3-butanediol biosynthesis	0.105082	0.305666	0.548685	0.0467135	0.146341	0.186441	10.6633	17.6425	Ca <= Eu	14.781	0.17	1.6545	0.726399	0.841796
PWY66-388: ceramide degradation by &alpha;-oxidation	-0.104932	0.306358	0.40088	-0.0636627	0.195122	0.135593	20.3459	6.86736	Eu <= Ca	12.3936	0.16	0.33753	-1.56691	0.746401
BRANCHED-CHAIN-AA-SYN-PWY: superpathway of branched chain amino acid biosynthesis	-0.104607	0.30787	0.428398	-0.0938404	1	1	14442.5	14021.1	Eu <= Ca	14193.9	1	0.970824	-0.042719	0.764043
PWY-6210: 2-aminophenol degradation	-0.103945	0.310957	0.419069	-0.0706904	0.268293	0.20339	14.6195	5.14582	Eu <= Ca	9.03001	0.23	0.351984	-1.50642	0.750452
URSIN-PWY: ureide biosynthesis	-0.103203	0.314444	0.566286	-0.0322447	0.097561	0.0677966	13.2049	2.62382	Eu <= Ca	6.96206	0.08	0.1987	-2.33133	0.849254
PWY-5534: propene degradation	-0.102546	0.317552	0.367498	-0.0318313	0.0487805	0.0169492	6.21353	3.17972	Eu <= Ca	4.42358	0.03	0.511741	-0.966514	0.746401
PWY-5022: 4-aminobutanoate degradation V	0.101006	0.32491	0.404275	0.0988012	0.95122	0.966102	625.422	603.393	Ca <= Eu	612.425	0.96	0.964778	-0.0517317	0.746401
HSERMETANA-PWY: L-methionine biosynthesis III	-0.100914	0.325351	0.6999	-0.0458867	1	1	9963.12	9766.29	Eu <= Ca	9846.99	1	0.980244	-0.0287873	0.927671
PWY0-41: allantoin degradation IV (anaerobic)	0.100551	0.327105	0.385208	0.093427	0.390244	0.474576	51.074	34.1781	Ca <= Eu	41.1054	0.44	0.669187	-0.579519	0.746401
P108-PWY: pyruvate fermentation to propanoate I	-0.0995191	0.33212	0.146859	-0.171558	1	1	1058.85	868.031	Eu <= Ca	946.269	1	0.819783	-0.286686	0.746401
THISYN-PWY: superpathway of thiamine diphosphate biosynthesis I	-0.0982258	0.338473	0.150803	-0.169905	0.97561	1	3861.74	3155.56	Eu <= Ca	3445.1	0.99	0.817135	-0.291353	0.746401
PWY-6590: superpathway of Clostridium acetobutylicum acidogenic fermentation	-0.0978946	0.340111	0.65377	-0.0533278	1	1	1987.22	1987.85	Eu <= Ca	1987.59	1	1.00032	0.000455833	0.904165
METHGLYUT-PWY: superpathway of methylglyoxal degradation	-0.0976711	0.34122	0.365959	-0.107069	1	0.983051	645.886	502.197	Eu <= Ca	561.109	0.99	0.777531	-0.363028	0.746401
PWY-7200: superpathway of pyrimidine deoxyribonucleoside salvage	-0.0971708	0.343711	0.346263	-0.0607689	0.146341	0.0847458	23.2611	18.4765	Eu <= Ca	20.4382	0.11	0.794308	-0.33223	0.746401
PWY-4702: phytate degradation I	0.09692	0.344964	0.510814	0.0773047	0.707317	0.762712	470.167	340.721	Ca <= Eu	393.794	0.74	0.72468	-0.464583	0.819872
HEXITOLDEGSUPER-PWY: superpathway of hexitol degradation (bacteria)	-0.0969056	0.345036	0.763143	-0.0359653	1	1	3818.86	3773.03	Eu <= Ca	3791.82	1	0.987999	-0.0174184	0.927671
CATECHOL-ORTHO-CLEAVAGE-PWY: catechol degradation to &beta;-ketoadipate	-0.0967498	0.345816	0.501633	-0.0578752	0.243902	0.20339	65.8731	15.8177	Eu <= Ca	36.3404	0.22	0.240125	-2.05815	0.819272
UNMAPPED	-0.0966144	0.346495	0.358574	-0.108723	1	1	9.36457e+06	9.04847e+06	Eu <= Ca	9.17807e+06	1	0.966246	-0.049538	0.746401
PWY66-389: phytol degradation	-0.0963483	0.347831	0.456243	-0.0880529	0.853659	0.79661	296.741	162.737	Eu <= Ca	217.679	0.82	0.548416	-0.866657	0.782432
PWY-7317: superpathway of dTDP-glucose-derived O-antigen building blocks biosynthesis	-0.0946178	0.356598	0.380239	-0.0310045	0.0487805	0.0169492	0.871658	0.619678	Eu <= Ca	0.72299	0.03	0.71092	-0.492242	0.746401
PWY-7413: dTDP-6-deoxy-&alpha;-D-allose biosynthesis	0.0945753	0.356815	0.416055	0.0169492	0	0.0169492	0	1.13502	Ca <= Eu	0.66966	0.01	Inf	Inf	0.746401
CENTFERM-PWY: pyruvate fermentation to butanoate	-0.0942048	0.358711	0.674122	-0.0500207	1	1	1635.99	1641.04	Eu <= Ca	1638.97	1	1.00309	0.00445035	0.915972
PWY-1622: formaldehyde assimilation I (serine pathway)	-0.0938398	0.360584	NaN	0	0	0	0	0	Ca <=> Eu	0	0	NaN	NaN	NaN
PWY-181: photorespiration	-0.0938398	0.360584	NaN	0	0	0	0	0	Ca <=> Eu	0	0	NaN	NaN	NaN
PWY-5751: phenylethanol biosynthesis	-0.0938398	0.360584	NaN	0	0	0	0	0	Ca <=> Eu	0	0	NaN	NaN	NaN
PWY-7124: ethene biosynthesis V (engineered)	-0.0938398	0.360584	NaN	0	0	0	0	0	Ca <=> Eu	0	0	NaN	NaN	NaN
PWY-7270: L-methionine salvage cycle II (plants)	-0.0938398	0.360584	NaN	0	0	0	0	0	Ca <=> Eu	0	0	NaN	NaN	NaN
VALDEG-PWY: L-valine degradation I	-0.0938398	0.360584	NaN	0	0	0	0	0	Ca <=> Eu	0	0	NaN	NaN	NaN
PWY-7286: 7-(3-amino-3-carboxypropyl)-wyosine biosynthesis	-0.0936218	0.361706	0.380239	-0.0310045	0.0487805	0.0169492	2.99545	81.1658	Eu <= Ca	49.1159	0.03	27.0964	4.76003	0.746401
PWY-5103: L-isoleucine biosynthesis III	-0.0925494	0.367255	0.48341	-0.0830922	1	1	13301.4	13005.3	Eu <= Ca	13126.7	1	0.977737	-0.032481	0.805479
PWY0-1297: superpathway of purine deoxyribonucleosides degradation	0.0917929	0.371202	0.309533	0.120298	1	1	1892.27	1750.22	Ca <= Eu	1808.46	1	0.92493	-0.112583	0.746401
PWY-6823: molybdopterin biosynthesis	0.09164	0.372002	0.549275	0.0615957	0.317073	0.40678	116.627	104.437	Ca <= Eu	109.435	0.37	0.89548	-0.159267	0.841796
PWY-7332: superpathway of UDP-N-acetylglucosamine-derived O-antigen building blocks biosynthesis	-0.0913738	0.373399	0.399707	-0.0996279	0.853659	0.864407	1753.83	1301.99	Eu <= Ca	1487.25	0.86	0.742373	-0.429784	0.746401
LPSSYN-PWY: superpathway of lipopolysaccharide biosynthesis	0.0910629	0.375034	0.440293	0.0810252	0.341463	0.440678	120.758	94.6737	Ca <= Eu	105.368	0.4	0.783995	-0.351084	0.766386
ARG+POLYAMINE-SYN: superpathway of arginine and polyamine biosynthesis	0.0910445	0.375131	0.60403	0.0615957	1	1	2750.4	2587.7	Ca <= Eu	2654.41	1	0.940846	-0.0879693	0.869118
SER-GLYSYN-PWY: superpathway of L-serine and glycine biosynthesis I	-0.0910376	0.375167	0.860917	-0.0210831	1	1	9658.75	9805.29	Eu <= Ca	9745.21	1	1.01517	0.0217247	0.948736
PWY-7315: dTDP-N-acetylthomosamine biosynthesis	0.0907721	0.376567	0.45755	0.0880529	1	0.949153	707.592	852.439	Ca <= Eu	793.052	0.97	1.2047	0.26868	0.783183
PWY-5675: nitrate reduction V (assimilatory)	0.090495	0.378032	0.501026	0.0793716	0.731707	0.813559	584.309	404.918	Ca <= Eu	478.469	0.78	0.692987	-0.5291	0.819272
PWY-5104: L-isoleucine biosynthesis IV	-0.0883813	0.389317	0.505547	-0.0789582	1	1	3096.01	2827.64	Eu <= Ca	2937.67	1	0.913318	-0.130811	0.819872
PWY-3661: glycine betaine degradation I	0.0878538	0.392164	0.416055	0.0169492	0	0.0169492	0	0.32117	Ca <= Eu	0.18949	0.01	Inf	Inf	0.746401
PWY-6486: D-galacturonate degradation II	0.0878538	0.392164	0.416055	0.0169492	0	0.0169492	0	0.259867	Ca <= Eu	0.153321	0.01	Inf	Inf	0.746401
PWY-6185: 4-methylcatechol degradation (ortho cleavage)	-0.0872755	0.3953	0.542383	-0.0450599	0.170732	0.135593	69.244	14.6464	Eu <= Ca	37.0314	0.15	0.21152	-2.24114	0.836095
PHOSLIPSYN-PWY: superpathway of phospholipid biosynthesis I (bacteria)	-0.0863604	0.400293	0.289941	-0.125258	1	1	7233.52	6550.6	Eu <= Ca	6830.6	1	0.905589	-0.143072	0.746401
SO4ASSIM-PWY: assimilatory sulfate reduction I	0.0861685	0.401345	0.565503	0.06821	0.95122	0.983051	1256.92	1038.45	Ca <= Eu	1128.02	0.97	0.826191	-0.275453	0.849254
PWY-7013: (S)-propane-1,2-diol degradation	-0.0859176	0.402722	0.795399	-0.0310045	1	1	844.695	662.262	Eu <= Ca	737.06	1	0.784025	-0.351028	0.927671
FASYN-ELONG-PWY: fatty acid elongation -- saturated	-0.0849077	0.408295	0.705098	-0.0450599	1	1	3797.7	3469.6	Eu <= Ca	3604.12	1	0.913606	-0.130356	0.927671
SULFATE-CYS-PWY: superpathway of sulfate assimilation and cysteine biosynthesis	0.0841664	0.412414	0.560772	0.0690368	0.95122	0.983051	1971.88	1826.2	Ca <= Eu	1885.93	0.97	0.926123	-0.110724	0.848673
PWY-6527: stachyose degradation	-0.0832473	0.417555	0.424322	-0.0946672	1	1	9423.22	8958.09	Eu <= Ca	9148.79	1	0.950641	-0.0730276	0.758829
PWY0-1061: superpathway of L-alanine biosynthesis	0.0822483	0.423184	0.566384	0.0649029	0.512195	0.576271	290.423	203.097	Ca <= Eu	238.901	0.55	0.699313	-0.51599	0.849254
ANAEROFRUCAT-PWY: homolactic fermentation	-0.0821922	0.423502	0.822551	-0.0268706	1	1	9686.05	9622.17	Eu <= Ca	9648.36	1	0.993405	-0.0095457	0.931376
PWY-7385: 1,3-propanediol biosynthesis (engineered)	0.0819288	0.424994	0.713137	0.0425796	0.609756	0.627119	331.658	218.461	Ca <= Eu	264.872	0.62	0.658695	-0.602317	0.927671
PWY-5345: superpathway of L-methionine biosynthesis (by sulfhydrylation)	0.0804326	0.433528	0.579811	0.0657296	0.95122	0.983051	2185.95	2083.67	Ca <= Eu	2125.6	0.97	0.953211	-0.0691329	0.853124
PWY-5392: reductive TCA cycle II	-0.0804294	0.433546	0.48112	-0.0806118	0.634146	0.559322	57.9796	49.0565	Eu <= Ca	52.715	0.59	0.846099	-0.241101	0.802679
PWY-6143: CMP-pseudaminate biosynthesis	-0.0803203	0.434172	0.264137	-0.121951	0.560976	0.40678	176.384	250.284	Eu <= Ca	219.985	0.47	1.41897	0.504847	0.746401
PWY0-881: superpathway of fatty acid biosynthesis I (E. coli)	0.0788562	0.442622	0.280051	0.127739	0.902439	0.864407	512.224	577.399	Ca <= Eu	550.678	0.88	1.12724	0.172794	0.746401
TEICHOICACID-PWY: poly(glycerol phosphate) wall teichoic acid biosynthesis	-0.0779396	0.44796	0.972047	-0.00454733	1	1	2452.38	2519.43	Eu <= Ca	2491.94	1	1.02734	0.0389176	0.990075
PWY0-166: superpathway of pyrimidine deoxyribonucleotides de novo biosynthesis (E. coli)	0.0769537	0.453741	0.517645	0.0764779	0.780488	0.830508	743.962	649.093	Ca <= Eu	687.989	0.81	0.872482	-0.196802	0.824978
PWY-7664: oleate biosynthesis IV (anaerobic)	-0.0762926	0.457641	0.757805	-0.0367921	1	1	3579.37	3264.6	Eu <= Ca	3393.66	1	0.912061	-0.132798	0.927671
PWY0-781: aspartate superpathway	-0.076219	0.458076	0.731293	-0.040926	1	1	3095.86	3141.81	Eu <= Ca	3122.97	1	1.01484	0.021257	0.927671
PWY-6282: palmitoleate biosynthesis I (from (5Z)-dodec-5-enoate)	-0.0757153	0.461061	0.763143	-0.0359653	1	1	3252.83	2960.57	Eu <= Ca	3080.4	1	0.910151	-0.135822	0.927671
PWY-7268: cytosolic NADPH production (yeast)	-0.0756348	0.461539	0.708282	-0.0243902	0.121951	0.101695	62.0905	7.91126	Eu <= Ca	30.1248	0.11	0.127415	-2.97239	0.927671
DENITRIFICATION-PWY: nitrate reduction I (denitrification)	0.0742566	0.469765	0.282043	0.102108	0.219512	0.338983	11.5832	8.7309	Ca <= Eu	9.90035	0.29	0.753755	-0.407833	0.746401
PWY-7312: dTDP-&beta;-D-fucofuranose biosynthesis	-0.0741747	0.470257	0.273654	-0.106242	0.365854	0.271186	363.737	182.558	Eu <= Ca	256.842	0.31	0.501895	-0.994541	0.746401
PWY-5367: petroselinate biosynthesis	0.0734618	0.474546	0.588685	0.0640761	0.853659	0.830508	326.138	303.759	Ca <= Eu	312.935	0.84	0.931381	-0.102557	0.860185
GLYCOGENSYNTH-PWY: glycogen biosynthesis I (from ADP-D-Glucose)	-0.0733797	0.475041	0.789997	-0.0318313	1	1	11255.6	11210.1	Eu <= Ca	11228.7	1	0.995961	-0.00583844	0.927671
PWY-5692: allantoin degradation to glyoxylate II	0.0730196	0.477217	0.455142	0.0789582	0.365854	0.440678	31.2363	15.6401	Ca <= Eu	22.0346	0.41	0.500703	-0.997972	0.782432
URDEGR-PWY: superpathway of allantoin degradation in plants	0.0730196	0.477217	0.455142	0.0789582	0.365854	0.440678	31.2363	15.6401	Ca <= Eu	22.0346	0.41	0.500703	-0.997972	0.782432
PWY-241: C4 photosynthetic carbon assimilation cycle, NADP-ME type	-0.0725479	0.480075	1	-0.000413394	1	1	2881.14	3012.29	Eu <=> Ca	2958.52	1	1.04552	0.0642225	1
P241-PWY: coenzyme B biosynthesis	0.072163	0.482413	0.416055	0.0169492	0	0.0169492	0	1.7616	Ca <= Eu	1.03934	0.01	Inf	Inf	0.746401
P261-PWY: coenzyme M biosynthesis I	0.072163	0.482413	0.416055	0.0169492	0	0.0169492	0	1.90034	Ca <= Eu	1.1212	0.01	Inf	Inf	0.746401
PWY0-862: (5Z)-dodecenoate biosynthesis I	-0.0714861	0.486542	0.789997	-0.0318313	1	1	3333.8	3032.5	Eu <= Ca	3156.03	1	0.909622	-0.13666	0.927671
PWY66-409: superpathway of purine nucleotide salvage	0.0709439	0.489862	0.384832	0.102935	1	1	3141.3	3106.88	Ca <= Eu	3120.99	1	0.989041	-0.0158977	0.746401
PWY-6317: D-galactose degradation I (Leloir pathway)	-0.0708412	0.490492	0.510038	-0.0781315	1	1	9947.61	9646.09	Eu <= Ca	9769.71	1	0.969689	-0.0444055	0.819872
PWY-7196: superpathway of pyrimidine ribonucleosides salvage	0.0705074	0.492543	0.148797	0.170732	0.902439	0.983051	881.859	1297.44	Ca <= Eu	1127.05	0.95	1.47126	0.557053	0.746401
P185-PWY: formaldehyde assimilation III (dihydroxyacetone cycle)	0.0701808	0.494555	0.289941	0.125258	1	0.983051	615.281	788.255	Ca <= Eu	717.335	0.99	1.28113	0.357417	0.746401
P4-PWY: superpathway of L-lysine, L-threonine and L-methionine biosynthesis I	-0.0695513	0.498444	0.983226	-0.00289376	1	1	3261.44	3517.59	Eu <= Ca	3412.57	1	1.07854	0.109077	0.995009
PWY-7229: superpathway of adenosine nucleotides de novo biosynthesis I	-0.0694329	0.499177	0.694715	-0.0467135	1	1	11820.2	11341.4	Eu <= Ca	11537.7	1	0.959487	-0.0596647	0.92395
P124-PWY: Bifidobacterium shunt	-0.06933	0.499815	0.938551	-0.00950806	1	1	1976.43	2463.65	Eu <= Ca	2263.89	1	1.24652	0.317901	0.979514
PWY-7316: dTDP-N-acetylviosamine biosynthesis	0.0689796	0.501989	0.466468	0.0851592	0.731707	0.677966	232.483	328.665	Ca <= Eu	289.231	0.7	1.41371	0.49949	0.792484
PWY-4981: L-proline biosynthesis II (from arginine)	-0.0679412	0.508463	0.396436	-0.100455	1	1	1606.67	1680.05	Eu <= Ca	1649.96	1	1.04567	0.0644264	0.746401
PWY-5989: stearate biosynthesis II (bacteria and plants)	-0.0673215	0.512346	0.828008	-0.0260438	1	1	3197.68	2963.37	Eu <= Ca	3059.44	1	0.926726	-0.109785	0.935522
PWY-7409: phospholipid remodeling (phosphatidylethanolamine, yeast)	-0.0669582	0.51463	0.461038	-0.0599421	0.219512	0.169492	39.7335	22.5903	Eu <= Ca	29.619	0.19	0.568545	-0.814655	0.788129
PWY-7117: C4 photosynthetic carbon assimilation cycle, PEPCK type	-0.0666256	0.516726	0.955289	0.0070277	1	1	3297.37	3412.28	Ca <= Eu	3365.17	1	1.03485	0.0494211	0.983206
PWY-5913: partial TCA cycle (obligate autotrophs)	-0.0663919	0.518201	0.960873	0.00620091	1	1	2736.73	2807.49	Ca <= Eu	2778.48	1	1.02586	0.0368306	0.986317
PWY-5677: succinate fermentation to butanoate	-0.0663011	0.518775	0.764599	0.0355519	0.780488	0.779661	102.056	102.724	Ca <= Eu	102.45	0.78	1.00655	0.0094199	0.927671
PWY-5845: superpathway of menaquinol-9 biosynthesis	-0.0654236	0.524335	0.710294	-0.0442332	0.95122	0.949153	1032.59	845.362	Eu <= Ca	922.124	0.95	0.818684	-0.288621	0.927671
PWY-7392: taxadiene biosynthesis (engineered)	-0.0649834	0.527136	0.663915	-0.0516742	1	1	3753.9	3592.4	Eu <= Ca	3658.61	1	0.956978	-0.0634421	0.911311
PWY66-422	-0.0647756	0.52846	0.551373	-0.0706904	1	1	9812.19	9443.46	Eu <= Ca	9594.64	1	0.962421	-0.0552596	0.842246
PWY-7373: superpathway of demethylmenaquinol-6 biosynthesis II	-0.0641743	0.532303	0.380239	-0.0310045	0.0487805	0.0169492	2.11838	4.07698	Eu <= Ca	3.27395	0.03	1.92457	0.944536	0.746401
PWY-6284: superpathway of unsaturated fatty acids biosynthesis (E. coli)	0.0636391	0.535735	0.623013	0.0582885	0.853659	0.830508	856.442	753.415	Ca <= Eu	795.656	0.84	0.879703	-0.184911	0.88771
PWY-5838: superpathway of menaquinol-8 biosynthesis I	-0.0627284	0.5416	0.653766	-0.0533278	0.97561	0.966102	1483.61	1319.6	Eu <= Ca	1386.85	0.97	0.889454	-0.169007	0.904165
PWY0-42: 2-methylcitrate cycle I	0.0618086	0.547555	0.763064	0.0351385	0.658537	0.627119	163.242	121.602	Ca <= Eu	138.674	0.64	0.744917	-0.424848	0.927671
PWY-7616: methanol oxidation to carbon dioxide	0.0618055	0.547575	0.607063	0.0558082	0.390244	0.491525	43.1958	31.0579	Ca <= Eu	36.0345	0.45	0.719003	-0.475931	0.872529
PWY-7388: octanoyl-[acyl-carrier protein] biosynthesis (mitochondria, yeast)	-0.0617101	0.548194	0.844429	-0.0235635	1	1	4114.48	3674.91	Eu <= Ca	3855.14	1	0.893165	-0.163002	0.93616
PWY-5656: mannosylglycerate biosynthesis I	0.0615426	0.549283	0.83231	0.0248036	0.634146	0.644068	225.894	198.885	Ca <= Eu	209.959	0.64	0.880435	-0.183712	0.935522
PWY-5183: superpathway of aerobic toluene degradation	0.0611392	0.551909	0.24184	0.0338983	0	0.0338983	0	1.15156	Ca <= Eu	0.679422	0.02	Inf	Inf	0.746401
PWY0-162: superpathway of pyrimidine ribonucleotides de novo biosynthesis	-0.0605597	0.555691	0.916277	0.0128152	1	1	6392.38	6383.2	Ca <= Eu	6386.97	1	0.998565	-0.00207213	0.975487
DAPLYSINESYN-PWY: L-lysine biosynthesis I	-0.0593628	0.563544	0.894069	0.0161224	1	1	3819.34	4344.8	Ca <= Eu	4129.36	1	1.13758	0.185965	0.965096
PWY-5654: 2-amino-3-carboxymuconate semialdehyde degradation to 2-hydroxypentadienoate	-0.0589773	0.566084	0.683464	-0.0285242	0.146341	0.118644	8.87637	0.824725	Eu <= Ca	4.1259	0.13	0.0929124	-3.42799	0.922012
P461-PWY: hexitol fermentation to lactate, formate, ethanol and acetate	0.058798	0.567267	0.392545	0.101282	1	1	1636.57	1903.85	Ca <= Eu	1794.27	1	1.16331	0.218239	0.746401
PWY-5862: superpathway of demethylmenaquinol-9 biosynthesis	-0.0586073	0.568527	0.763129	-0.0359653	0.95122	0.949153	760.762	615.589	Eu <= Ca	675.11	0.95	0.809175	-0.305477	0.927671
PWY-7290: Escherichia coli serotype O86 O-antigen biosynthesis	0.0584879	0.569316	0.508906	0.0268706	0.0243902	0.0508475	1.0034	3.854	Ca <= Eu	2.68525	0.04	3.84093	1.94145	0.819872
PWY-7234: inosine-5-phosphate biosynthesis III	-0.058333	0.570341	0.938551	-0.00950806	1	1	4005.08	4086.91	Eu <= Ca	4053.36	1	1.02043	0.0291803	0.979514
PWY-5861: superpathway of demethylmenaquinol-8 biosynthesis I	-0.0579571	0.572832	0.694712	-0.0467135	0.97561	0.966102	1127.08	1002.17	Eu <= Ca	1053.38	0.97	0.889177	-0.169457	0.92395
NAD-BIOSYNTHESIS-II: NAD salvage pathway III (to nicotinamide riboside)	-0.0570102	0.579129	0.579815	-0.0657296	1	1	1563.63	1441.97	Eu <= Ca	1491.85	1	0.922196	-0.116855	0.853124
PWY-5910: superpathway of geranylgeranyldiphosphate biosynthesis I (via mevalonate)	-0.0566371	0.581619	0.652658	-0.0533278	0.829268	0.79661	109.485	93.6316	Eu <= Ca	100.132	0.81	0.855197	-0.225672	0.904165
PWY-6572: chondroitin sulfate degradation I (bacterial)	-0.0562468	0.584228	0.723406	-0.0417528	0.829268	0.661017	203.555	267.074	Eu <= Ca	241.031	0.73	1.31205	0.39182	0.927671
PWY3O-355: stearate biosynthesis III (fungi)	-0.0561658	0.584771	0.7312	-0.040926	0.926829	0.898305	1474.86	1356.26	Eu <= Ca	1404.88	0.91	0.919583	-0.120949	0.927671
DHGLUCONATE-PYR-CAT-PWY: glucose degradation (oxidative)	0.0551233	0.591771	0.416055	0.0169492	0	0.0169492	0	0.177598	Ca <= Eu	0.104783	0.01	Inf	Inf	0.746401
ORNDEG-PWY: superpathway of ornithine degradation	0.0550034	0.592579	0.505284	0.0773047	0.634146	0.661017	546.505	470.014	Ca <= Eu	501.375	0.65	0.860036	-0.217531	0.819872
PWY-6606: guanosine nucleotides degradation II	0.0547251	0.594455	0.19239	0.154196	1	1	2033.32	2280.48	Ca <= Eu	2179.14	1	1.12156	0.165502	0.746401
PWY-6126: superpathway of adenosine nucleotides de novo biosynthesis II	-0.0544848	0.596077	0.795399	-0.0310045	1	1	9335.77	9071.77	Eu <= Ca	9180.01	1	0.971721	-0.0413856	0.927671
CRNFORCAT-PWY: creatinine degradation I	0.0539381	0.599775	0.591642	0.0318313	0.0731707	0.101695	2.12013	3.73697	Ca <= Eu	3.07407	0.09	1.76262	0.817719	0.86164
UDPNACETYLGALSYN-PWY: UDP-N-acetyl-D-glucosamine biosynthesis II	-0.0537278	0.6012	0.949467	-0.00372055	0.0731707	0.0677966	1.28252	1.07933	Eu <= Ca	1.16264	0.07	0.841573	-0.24884	0.981736
PWY-5178: toluene degradation IV (aerobic) (via catechol)	-0.0536144	0.60197	0.832294	-0.0128152	0.097561	0.0847458	3.45373	3.32426	Eu <= Ca	3.37734	0.09	0.962515	-0.0551188	0.935522
PWY-6285: superpathway of fatty acids biosynthesis (E. coli)	0.0531381	0.605205	0.596607	0.0624225	0.756098	0.762712	1100.79	852.391	Ca <= Eu	954.233	0.76	0.774347	-0.368949	0.865727
PWY-7209: superpathway of pyrimidine ribonucleosides degradation	-0.0526239	0.608706	0.860917	0.0210831	0.97561	1	577.641	691.655	Ca <= Eu	644.909	0.99	1.19738	0.259879	0.948736
PWY-3781: aerobic respiration I (cytochrome c)	-0.0524926	0.609602	0.784544	-0.029351	0.414634	0.423729	22.3816	9.06681	Eu <= Ca	14.5259	0.42	0.405101	-1.30365	0.927671
PWY4LZ-257: superpathway of fermentation (Chlamydomonas reinhardtii)	0.052079	0.612426	0.514548	0.0773047	1	0.966102	1061.6	902.049	Ca <= Eu	967.467	0.98	0.849703	-0.234969	0.823027
PWY-6125: superpathway of guanosine nucleotides de novo biosynthesis II	-0.0520738	0.612462	0.844429	-0.0235635	1	1	7320.67	7126.82	Eu <= Ca	7206.3	1	0.97352	-0.0387179	0.93616
PWY-5173	0.0518796	0.61379	0.440759	0.0913601	1	0.983051	630.042	604.371	Ca <= Eu	614.896	0.99	0.959255	-0.060014	0.766386
DENOVOPURINE2-PWY: superpathway of purine nucleotides de novo biosynthesis II	0.0517769	0.614493	0.436115	0.0901199	0.585366	0.677966	581.536	617.115	Ca <= Eu	602.527	0.64	1.06118	0.0856714	0.766386
PWY-7228: superpathway of guanosine nucleotides de novo biosynthesis I	-0.0516575	0.615311	0.833474	-0.025217	1	1	8363.11	8098.81	Eu <= Ca	8207.17	1	0.968398	-0.0463284	0.935522
PWY-7039: phosphatidate metabolism, as a signaling molecule	-0.0513965	0.6171	0.450199	-0.0541546	0.170732	0.118644	13.3702	3.30087	Eu <= Ca	7.42931	0.14	0.246882	-2.01811	0.77767
PWY-7294: D-xylose degradation IV	0.0512972	0.617781	0.710826	0.0326581	0.219512	0.237288	22.3089	23.9818	Ca <= Eu	23.2959	0.23	1.07498	0.104316	0.927671
P161-PWY: acetylene degradation (anaerobic)	0.0511978	0.618463	0.523632	0.0756511	1	0.966102	1020.81	772.688	Ca <= Eu	874.416	0.98	0.756939	-0.401752	0.827515
PRPP-PWY: superpathway of histidine, purine, and pyrimidine biosynthesis	0.0509482	0.620178	0.444619	0.0884663	0.585366	0.677966	611.135	643.095	Ca <= Eu	629.991	0.64	1.0523	0.0735422	0.771593
PWY-6608: guanosine nucleotides degradation III	0.0508786	0.620656	0.265143	0.131873	1	1	4041.15	4318.19	Ca <= Eu	4204.6	1	1.06855	0.0956576	0.746401
LACTOSECAT-PWY: lactose and galactose degradation I	0.050674	0.622064	0.351284	0.110376	1	1	1051.24	1428.32	Ca <= Eu	1273.72	1	1.35869	0.442219	0.746401
PWY-5897: superpathway of menaquinol-11 biosynthesis	-0.0504933	0.623308	0.755139	-0.0372055	0.97561	0.983051	1403.8	1240.53	Eu <= Ca	1307.47	0.98	0.883692	-0.178385	0.927671
PWY-5898: superpathway of menaquinol-12 biosynthesis	-0.0504933	0.623308	0.755139	-0.0372055	0.97561	0.983051	1403.8	1240.53	Eu <= Ca	1307.47	0.98	0.883692	-0.178385	0.927671
PWY-5899: superpathway of menaquinol-13 biosynthesis	-0.0504933	0.623308	0.755139	-0.0372055	0.97561	0.983051	1403.8	1240.53	Eu <= Ca	1307.47	0.98	0.883692	-0.178385	0.927671
PPGPPMET-PWY: ppGpp metabolism	0.0502771	0.624797	0.440759	0.0913601	1	1	930.626	1221.01	Ca <= Eu	1101.95	1	1.31203	0.391805	0.766386
PWY0-1479: tRNA processing	-0.0501013	0.626011	0.510038	-0.0781315	1	1	2349.27	2028.66	Eu <= Ca	2160.11	1	0.863527	-0.211687	0.819872
PWY-6531: mannitol cycle	0.0499651	0.62695	0.725961	0.0417528	0.902439	0.932203	711.156	706.611	Ca <= Eu	708.474	0.92	0.993609	-0.00924993	0.927671
PWY-5384: sucrose degradation IV (sucrose phosphorylase)	-0.0492209	0.632098	0.811663	0.0285242	1	1	2023.39	2358.8	Ca <= Eu	2221.28	1	1.16577	0.221279	0.927671
PWY-5055: nicotinate degradation III	0.0485753	0.636578	0.535746	0.025217	0.0243902	0.0508475	5.15457	1.18622	Ca <= Eu	2.81325	0.04	0.230131	-2.11948	0.833471
AEROBACTINSYN-PWY: aerobactin biosynthesis	-0.048519	0.636969	0.515518	-0.0578752	0.292683	0.20339	6.72353	32.6925	Eu <= Ca	22.0452	0.24	4.86239	2.28167	0.823579
HOMOSER-METSYN-PWY: L-methionine biosynthesis I	0.0480128	0.640492	0.369686	0.106242	1	1	2606.55	2873.66	Ca <= Eu	2764.15	1	1.10247	0.140745	0.746401
PWY-4722: creatinine degradation II	0.0466745	0.649844	0.578845	0.0640761	0.609756	0.627119	36.9245	45.7957	Ca <= Eu	42.1585	0.62	1.24025	0.310633	0.853124
FAO-PWY: fatty acid &beta;-oxidation I (generic)	0.0462546	0.65279	0.691492	0.0463001	0.634146	0.677966	564.805	415.994	Ca <= Eu	477.006	0.66	0.736527	-0.441189	0.923391
PROTOCATECHUATE-ORTHO-CLEAVAGE-PWY: protocatechuate degradation II (ortho-cleavage pathway)	0.0445743	0.66463	0.678518	0.0434064	0.341463	0.423729	92.3443	27.9985	Ca <= Eu	54.3803	0.39	0.303197	-1.72167	0.917875
PWY-1501: mandelate degradation I	-0.0443481	0.66623	0.794795	-0.00785449	0.0243902	0.0169492	3.26616	0.442808	Eu <= Ca	1.60038	0.02	0.135575	-2.88284	0.927671
PWY5F9-12: biphenyl degradation	-0.0443084	0.66651	1	0.000413394	0.0487805	0.0508475	7.60511	2.27291	Ca <=> Eu	4.45911	0.05	0.298866	-1.74243	1
SALVADEHYPOX-PWY: adenosine nucleotides degradation II	0.0442623	0.666837	0.384832	0.102935	1	1	3243.61	3422.97	Ca <= Eu	3349.43	1	1.05529	0.077646	0.746401
PWY-7384: anaerobic energy metabolism (invertebrates, mitochondrial)	0.0442562	0.666881	0.509575	0.0781315	0.853659	0.881356	239.86	234.734	Ca <= Eu	236.836	0.87	0.97863	-0.0311642	0.819872
PWY-5156: superpathway of fatty acid biosynthesis II (plant)	-0.0437187	0.670691	0.794795	-0.00785449	0.0243902	0.0169492	2.90232	1.0868	Eu <= Ca	1.83116	0.02	0.374458	-1.41712	0.927671
PWY-7560: methylerythritol phosphate pathway II	-0.0437017	0.670811	0.972047	0.00454733	1	1	9671.12	9812.43	Ca <= Eu	9754.49	1	1.01461	0.0209279	0.990075
GLYCOCAT-PWY: glycogen degradation I	-0.0433057	0.673623	0.932977	0.0103348	1	1	2076.54	2283.55	Ca <= Eu	2198.68	1	1.09969	0.1371	0.979514
PWY-6215: 4-chlorobenzoate degradation	-0.0428315	0.676997	0.597732	-0.0367921	0.146341	0.118644	15.0892	2.32429	Eu <= Ca	7.55793	0.13	0.154037	-2.69866	0.865727
GALACTARDEG-PWY: D-galactarate degradation I	0.0425624	0.678915	0.47254	0.0851592	0.97561	0.983051	826.421	701.727	Ca <= Eu	752.851	0.98	0.849115	-0.235968	0.79745
GLUCARGALACTSUPER-PWY: superpathway of D-glucarate and D-galactarate degradation	0.0425624	0.678915	0.47254	0.0851592	0.97561	0.983051	826.421	701.727	Ca <= Eu	752.851	0.98	0.849115	-0.235968	0.79745
PWY-6270: isoprene biosynthesis I	-0.0423334	0.680548	0.972047	0.00454733	1	1	9940	10050.8	Ca <= Eu	10005.3	1	1.01114	0.0159869	0.990075
NONOXIPENT-PWY: pentose phosphate pathway (non-oxidative branch) I	-0.0418295	0.684147	0.855414	-0.0219099	1	1	9775.38	10025.4	Eu <= Ca	9922.92	1	1.02558	0.0364404	0.946629
PWY-5837: 2-carboxy-1,4-naphthoquinol biosynthesis	-0.0417251	0.684894	0.798103	-0.0305912	0.97561	0.983051	647.925	557.885	Eu <= Ca	594.802	0.98	0.861033	-0.215859	0.927671
PWY-2723: trehalose degradation V	-0.0416669	0.68531	0.927407	0.0111616	1	1	1198.83	1311.22	Ca <= Eu	1265.14	1	1.09375	0.129285	0.979514
PWY-6471: peptidoglycan biosynthesis IV (Enterococcus faecium)	0.040452	0.694023	0.715536	0.0434064	1	1	4731.05	4829.45	Ca <= Eu	4789.1	1	1.0208	0.0296994	0.927671
PWY-5920: superpathway of heme b biosynthesis from glycine	0.0404386	0.694119	0.79754	0.0301778	0.658537	0.694915	356.432	288.291	Ca <= Eu	316.228	0.68	0.808825	-0.306101	0.927671
PWY-7187: pyrimidine deoxyribonucleotides de novo biosynthesis II	0.0401626	0.696104	0.539423	0.0711038	0.585366	0.677966	256.359	241.418	Ca <= Eu	247.544	0.64	0.941718	-0.0866336	0.833481
PWY-7374: 1,4-dihydroxy-6-naphthoate biosynthesis I	0.0396803	0.699577	0.416055	0.0169492	0	0.0169492	0	0.113245	Ca <= Eu	0.0668146	0.01	Inf	Inf	0.746401
PWY-4041: &gamma;-glutamyl cycle	0.0396418	0.699855	0.286758	0.126085	1	1	2890.81	3376.8	Ca <= Eu	3177.54	1	1.16812	0.224186	0.746401
PWY-922: mevalonate pathway I (eukaryotes and bacteria)	-0.0394271	0.701403	0.821951	-0.0268706	0.829268	0.79661	81.6185	71.2699	Eu <= Ca	75.5129	0.81	0.873208	-0.195603	0.931376
HEME-BIOSYNTHESIS-II: heme b biosynthesis I (aerobic)	-0.0390668	0.704004	0.705098	-0.0450599	1	0.983051	695.138	559.813	Eu <= Ca	615.296	0.99	0.805326	-0.312355	0.927671
PWY-5189: tetrapyrrole biosynthesis II (from glycine)	0.0389722	0.704688	0.91066	0.013642	0.902439	0.881356	435.542	354.623	Ca <= Eu	387.8	0.89	0.814209	-0.296528	0.975005
PWY-6353: purine nucleotides degradation II (aerobic)	0.0386892	0.706734	0.280464	0.127739	1	1	3787.31	4034.99	Ca <= Eu	3933.44	1	1.0654	0.0913921	0.746401
METSYN-PWY: superpathway of L-homoserine and L-methionine biosynthesis	0.0378846	0.712564	0.41624	0.0963208	1	1	4271.02	4627.1	Ca <= Eu	4481.1	1	1.08337	0.115528	0.746401
PWY1F-823: leucopelargonidin and leucocyanidin biosynthesis	0.037452	0.715704	0.521754	0.0587019	0.219512	0.288136	3.62853	4.60057	Ca <= Eu	4.20204	0.26	1.26789	0.342426	0.827152
PWY0-1415: superpathway of heme b biosynthesis from uroporphyrinogen-III	0.0369155	0.719606	0.555999	0.0698636	0.95122	0.915254	487.808	412.039	Ca <= Eu	443.104	0.93	0.844675	-0.243532	0.845221
GLUCOSE1PMETAB-PWY: glucose and glucose-1-phosphate degradation	-0.0365886	0.721988	0.905164	0.0144688	1	1	1264.61	1326.31	Ca <= Eu	1301.01	1	1.04879	0.0687296	0.971503
PWY-6892: thiazole component of thiamine diphosphate biosynthesis I	-0.0361078	0.725495	0.440759	-0.0913601	0.97561	1	1672.08	1297.54	Eu <= Ca	1451.1	0.99	0.776003	-0.365866	0.766386
PWY-5484: glycolysis II (from fructose 6-phosphate)	-0.0360981	0.725565	0.877466	0.0186027	1	1	6848.39	6997.3	Ca <= Eu	6936.25	1	1.02174	0.0310335	0.954208
PWY4FS-7: phosphatidylglycerol biosynthesis I (plastidic)	-0.035375	0.73085	0.565508	-0.06821	1	1	5810.14	5383.36	Eu <= Ca	5558.34	1	0.926546	-0.110065	0.849254
PWY4FS-8: phosphatidylglycerol biosynthesis II (non-plastidic)	-0.035375	0.73085	0.565508	-0.06821	1	1	5810.11	5383.26	Eu <= Ca	5558.27	1	0.926535	-0.110083	0.849254
PWY-6731: starch degradation III	-0.0347725	0.735263	0.888529	0.0169492	1	1	1211.83	1202.25	Ca <= Eu	1206.17	1	0.992096	-0.0114482	0.961479
PWY-7254: TCA cycle VII (acetate-producers)	0.0334523	0.744964	0.860179	0.0210831	0.756098	0.79661	655.481	512.906	Ca <= Eu	571.362	0.78	0.782488	-0.35386	0.948736
PWY-7328: superpathway of UDP-glucose-derived O-antigen building blocks biosynthesis	-0.032594	0.751292	0.877466	0.0186027	1	1	1309.37	1339.25	Ca <= Eu	1327	1	1.02282	0.0325487	0.954208
PWY-5918: superpathway of heme b biosynthesis from glutamate	0.0323582	0.753033	0.972028	0.00454733	0.926829	0.864407	667.964	564.564	Ca <= Eu	606.958	0.89	0.845201	-0.242633	0.990075
PWY-5028: L-histidine degradation II	-0.0320663	0.75519	0.756119	-0.0186027	0.097561	0.0847458	27.2649	2.72057	Eu <= Ca	12.7837	0.09	0.0997828	-3.32506	0.927671
ARGDEG-PWY: superpathway of L-arginine, putrescine, and 4-aminobutanoate degradation	-0.0320589	0.755246	0.743107	-0.0376189	0.609756	0.559322	379.555	200.553	Eu <= Ca	273.944	0.58	0.52839	-0.920325	0.927671
ORNARGDEG-PWY: superpathway of L-arginine and L-ornithine degradation	-0.0320589	0.755246	0.743107	-0.0376189	0.609756	0.559322	379.555	200.553	Eu <= Ca	273.944	0.58	0.52839	-0.920325	0.927671
PWY66-398: TCA cycle III (animals)	0.0320291	0.755466	0.555999	0.0698636	0.926829	0.932203	281.787	265.466	Ca <= Eu	272.158	0.93	0.94208	-0.0860787	0.845221
PWY-622: starch biosynthesis	-0.0320268	0.755482	0.784605	0.0326581	1	0.983051	1693.6	2064.44	Ca <= Eu	1912.39	0.99	1.21897	0.285658	0.927671
PHOTOALL-PWY: oxygenic photosynthesis	-0.0308831	0.763954	0.94083	0.00372055	0.0487805	0.0508475	0.160607	0.266265	Ca <= Eu	0.222945	0.05	1.65787	0.72933	0.979514
PWY-7218: photosynthetic 3-hydroxybutanoate biosynthesis (engineered)	-0.0308831	0.763954	0.94083	0.00372055	0.0487805	0.0508475	0.294247	0.487779	Ca <= Eu	0.408431	0.05	1.65772	0.729201	0.979514
RUMP-PWY: formaldehyde oxidation I	-0.0305594	0.766357	0.853987	-0.0219099	0.731707	0.728814	256.858	234.73	Eu <= Ca	243.803	0.73	0.913852	-0.129967	0.945845
PWY-6859: all-trans-farnesol biosynthesis	-0.0300614	0.770059	0.894069	-0.0161224	1	1	1825.45	1801.87	Eu <= Ca	1811.54	1	0.98708	-0.0187618	0.965096
PWY-5415: catechol degradation I (meta-cleavage pathway)	-0.0299984	0.770527	0.61782	-0.0549814	0.512195	0.457627	21.8608	20.9432	Eu <= Ca	21.3194	0.48	0.958022	-0.0618689	0.882538
PWY-5083: NAD(P)/NADPH interconversion	0.0299248	0.771075	0.941339	0.00909467	0.97561	0.983051	336.412	243.261	Ca <= Eu	281.453	0.98	0.723103	-0.467727	0.979514
PWY-6318: L-phenylalanine degradation IV (mammalian, via side chain)	-0.0296465	0.773146	0.696376	-0.0392724	0.365854	0.322034	28.9859	11.4787	Eu <= Ca	18.6566	0.34	0.396011	-1.33639	0.925225
PWY-7184: pyrimidine deoxyribonucleotides de novo biosynthesis I	0.0295465	0.773891	0.97763	0.00372055	0.95122	0.898305	1083.98	1083.33	Ca <= Eu	1083.59	0.92	0.999394	-0.000874596	0.994226
PWY-7204: pyridoxal 5-phosphate salvage II (plants)	0.0291609	0.776764	0.744932	0.0380322	0.634146	0.677966	322.854	224.284	Ca <= Eu	264.697	0.66	0.694692	-0.525555	0.927671
PWY-6545: pyrimidine deoxyribonucleotides de novo biosynthesis III	0.0291141	0.777113	0.983222	0.00289376	0.95122	0.898305	1052.69	1049.04	Ca <= Eu	1050.54	0.92	0.996527	-0.00501983	0.995009
P441-PWY: superpathway of N-acetylneuraminate degradation	0.028811	0.779374	0.599151	0.0624225	1	1	2854.01	2686.22	Ca <= Eu	2755.01	1	0.941209	-0.0874131	0.866829
MET-SAM-PWY: superpathway of S-adenosyl-L-methionine biosynthesis	0.0281695	0.784165	0.474705	0.0847458	1	1	4627.75	5044.71	Ca <= Eu	4873.76	1	1.0901	0.124459	0.797938
PWY-7220: adenosine deoxyribonucleotides de novo biosynthesis II	-0.0278466	0.78658	0.988817	0.00206697	1	1	5563.08	5553.75	Ca <= Eu	5557.58	1	0.998324	-0.00241964	0.995615
PWY-7222: guanosine deoxyribonucleotides de novo biosynthesis II	-0.0278466	0.78658	0.988817	0.00206697	1	1	5563.08	5553.75	Ca <= Eu	5557.58	1	0.998324	-0.00241964	0.995615
PWY-6562: norspermidine biosynthesis	-0.0271804	0.791568	0.836915	0.0186027	0.219512	0.254237	32.8754	21.48	Ca <= Eu	26.1521	0.24	0.653376	-0.614015	0.936089
PWY-7165: L-ascorbate biosynthesis VIII (engineered pathway)	0.0270698	0.792398	0.597685	0.0355519	0.097561	0.135593	60.785	9.24435	Ca <= Eu	30.376	0.12	0.152083	-2.71707	0.865727
PWY-4361: S-methyl-5-thio-&alpha;-D-ribose 1-phosphate degradation I	-0.0268222	0.794254	0.687303	-0.0165358	0.0487805	0.0338983	5.74699	1.24573	Eu <= Ca	3.09124	0.04	0.216761	-2.20582	0.92266
PWY-7527: L-methionine salvage cycle III	-0.0268222	0.794254	0.687303	-0.0165358	0.0487805	0.0338983	8.31792	1.87466	Eu <= Ca	4.5164	0.04	0.225376	-2.14959	0.92266
GLYCOLYSIS: glycolysis I (from glucose 6-phosphate)	-0.0266778	0.795338	0.817102	0.0276974	1	1	7250.79	7446.6	Ca <= Eu	7366.32	1	1.027	0.0384424	0.927671
PWY-7208: superpathway of pyrimidine nucleobases salvage	-0.0263299	0.79795	0.949707	-0.00785449	1	1	6373.89	6317.43	Eu <= Ca	6340.58	1	0.991141	-0.0128375	0.981736
PWY-5723: Rubisco shunt	0.0258965	0.801206	0.819825	0.027284	0.97561	0.983051	999.567	745.357	Ca <= Eu	849.583	0.98	0.74568	-0.423372	0.929888
PWY-7211: superpathway of pyrimidine deoxyribonucleotides de novo biosynthesis	0.0255349	0.803926	0.927389	0.0111616	0.95122	0.898305	1278.71	1334.48	Ca <= Eu	1311.61	0.92	1.04362	0.0615979	0.979514
PWY-6630: superpathway of L-tyrosine biosynthesis	-0.0244882	0.811811	0.672692	-0.0442332	0.414634	0.372881	294.78	164.136	Eu <= Ca	217.7	0.39	0.55681	-0.844743	0.914972
GLYOXYLATE-BYPASS: glyoxylate cycle	0.0243773	0.812648	0.960739	0.00620091	0.829268	0.79661	600.187	481.44	Ca <= Eu	530.126	0.81	0.802151	-0.318054	0.986317
PWY-5265: peptidoglycan biosynthesis II (staphylococci)	-0.0243702	0.812702	1	0.000413394	0.658537	0.694915	305.138	243.165	Ca <=> Eu	268.574	0.68	0.796901	-0.327528	1
METHANOGENESIS-PWY: methanogenesis from H2 and CO2	-0.0239535	0.815847	0.817167	-0.0070277	0.0243902	0.0169492	2.15193	73.492	Eu <= Ca	44.2426	0.02	34.1517	5.09388	0.927671
PWY-6167: flavin biosynthesis II (archaea)	-0.0239535	0.815847	0.817167	-0.0070277	0.0243902	0.0169492	7.95777	136.906	Eu <= Ca	84.037	0.02	17.204	4.10467	0.927671
PWY-6349: CDP-archaeol biosynthesis	-0.0239535	0.815847	0.817167	-0.0070277	0.0243902	0.0169492	2.41681	68.1106	Eu <= Ca	41.1761	0.02	28.182	4.8167	0.927671
PWY-6350: archaetidylinositol biosynthesis	-0.0239535	0.815847	0.817167	-0.0070277	0.0243902	0.0169492	2.08499	64.4357	Eu <= Ca	38.8719	0.02	30.9046	4.94975	0.927671
P122-PWY: heterolactic fermentation	0.0237775	0.817177	0.709503	0.0442332	0.804878	0.830508	254.417	221.834	Ca <= Eu	235.193	0.82	0.87193	-0.197717	0.927671
HCAMHPDEG-PWY: 3-phenylpropanoate and 3-(3-hydroxyphenyl)propanoate degradation to 2-hydroxypentadienoate	0.0237324	0.817518	0.812378	-0.0276974	0.634146	0.627119	300.688	160.566	Eu <= Ca	218.016	0.63	0.533997	-0.905097	0.927671
PWY-6690: cinnamate and 3-hydroxycinnamate degradation to 2-hydroxypentadienoate	0.0237324	0.817518	0.812378	-0.0276974	0.634146	0.627119	300.688	160.566	Eu <= Ca	218.016	0.63	0.533997	-0.905097	0.927671
PWY-5347: superpathway of L-methionine biosynthesis (transsulfuration)	0.0232276	0.821333	0.496629	0.0806118	1	1	4515.88	4809.77	Ca <= Eu	4689.27	1	1.06508	0.0909623	0.813114
P163-PWY: L-lysine fermentation to acetate and butanoate	-0.0229769	0.82323	0.67158	-0.0384456	0.268293	0.237288	28.3042	17.3171	Eu <= Ca	21.8218	0.25	0.611821	-0.708818	0.914403
PWY-7389: superpathway of anaerobic energy metabolism (invertebrates)	0.0223805	0.827747	0.663484	0.0516742	0.853659	0.864407	300.381	296.081	Ca <= Eu	297.844	0.86	0.985684	-0.0208035	0.911311
PWY-5497: purine nucleobases degradation II (anaerobic)	-0.0216819	0.833044	0.966453	0.00537412	0.902439	0.949153	1101.84	1185.12	Ca <= Eu	1150.98	0.93	1.07558	0.10512	0.988964
TCA-GLYOX-BYPASS: superpathway of glyoxylate bypass and TCA	0.0214396	0.834884	0.955015	0.0070277	0.780488	0.762712	803.532	620.298	Ca <= Eu	695.424	0.77	0.771963	-0.373396	0.983206
PWY0-1277: 3-phenylpropanoate and 3-(3-hydroxyphenyl)propanoate degradation	0.0204242	0.842601	0.844533	-0.0227367	0.609756	0.576271	388.438	218.809	Eu <= Ca	288.357	0.59	0.563305	-0.828012	0.93616
PWY-5850: superpathway of menaquinol-6 biosynthesis	-0.0196945	0.848156	0.797844	-0.0301778	0.756098	0.644068	754.356	548.731	Eu <= Ca	633.037	0.69	0.727417	-0.459146	0.927671
PWY-5855: ubiquinol-7 biosynthesis (early decarboxylation)	-0.0194574	0.849962	0.839666	-0.0235635	0.609756	0.610169	145.485	82.2792	Eu <= Ca	108.194	0.61	0.565549	-0.822275	0.936089
PWY-5856: ubiquinol-9 biosynthesis (early decarboxylation)	-0.0194574	0.849962	0.839666	-0.0235635	0.609756	0.610169	145.485	82.2792	Eu <= Ca	108.194	0.61	0.565549	-0.822275	0.936089
PWY-5857: ubiquinol-10 biosynthesis (early decarboxylation)	-0.0194574	0.849962	0.839666	-0.0235635	0.609756	0.610169	145.485	82.2792	Eu <= Ca	108.194	0.61	0.565549	-0.822275	0.936089
PYRIDNUCSAL-PWY: NAD salvage pathway I (PNC VI cycle)	0.0186081	0.85644	0.453323	0.0888797	1	1	2782.94	3247.83	Ca <= Eu	3057.23	1	1.16705	0.222864	0.782041
GLYCOLYSIS-TCA-GLYOX-BYPASS: superpathway of glycolysis, pyruvate dehydrogenase, TCA, and glyoxylate bypass	0.0181368	0.860038	0.971875	0.00454733	0.780488	0.762712	1200.56	986.806	Ca <= Eu	1074.44	0.77	0.821957	-0.282866	0.990075
PWY-5860: superpathway of demethylmenaquinol-6 biosynthesis I	-0.0178702	0.862075	0.808851	-0.0285242	0.756098	0.644068	563.552	395.44	Eu <= Ca	464.366	0.69	0.701692	-0.51109	0.927671
UBISYN-PWY: superpathway of ubiquinol-8 biosynthesis (early decarboxylation)	-0.0177328	0.863125	0.864103	-0.0198429	0.585366	0.576271	160.682	92.7181	Eu <= Ca	120.583	0.58	0.577028	-0.793286	0.950657
FUC-RHAMCAT-PWY: superpathway of fucose and rhamnose degradation	-0.0165252	0.872365	0.653769	-0.0533278	1	0.966102	1828.96	1705.14	Eu <= Ca	1755.91	0.98	0.932302	-0.101131	0.904165
P105-PWY: TCA cycle IV (2-oxoglutarate decarboxylase)	-0.0160916	0.875687	0.726072	-0.040926	0.707317	0.627119	726.391	584.512	Eu <= Ca	642.683	0.66	0.80468	-0.313513	0.927671
PWY-6803: phosphatidylcholine acyl editing	0.0159263	0.876954	0.994369	-0.00124018	0.804878	0.728814	471.056	342.977	Eu <= Ca	395.489	0.76	0.728102	-0.457787	0.998944
PWY-6708: ubiquinol-8 biosynthesis (early decarboxylation)	-0.0159235	0.876975	0.862323	-0.0202563	0.609756	0.610169	145.835	83.9927	Eu <= Ca	109.348	0.61	0.575943	-0.796002	0.949492
PWY-5747: 2-methylcitrate cycle II	0.0143893	0.888749	0.915008	-0.0128152	0.731707	0.661017	165.956	118.024	Eu <= Ca	137.676	0.69	0.711173	-0.491728	0.975487
GLUCARDEG-PWY: D-glucarate degradation I	0.013828	0.893062	0.728658	0.0413394	0.97561	0.983051	512.673	409.865	Ca <= Eu	452.016	0.98	0.799466	-0.322891	0.927671
PWY-6138: CMP-N-acetylneuraminate biosynthesis I (eukaryotes)	0.0137569	0.893608	0.96242	0.00330715	0.097561	0.101695	7.19792	7.58942	Ca <= Eu	7.42891	0.1	1.05439	0.0764095	0.986368
P164-PWY: purine nucleobases degradation I (anaerobic)	-0.013035	0.899161	0.938551	0.00950806	1	1	1878.35	1970.82	Ca <= Eu	1932.91	1	1.04923	0.069329	0.979514
PWY-7371: 1,4-dihydroxy-6-naphthoate biosynthesis II	0.0128416	0.90065	0.789296	-0.029351	0.463415	0.457627	227.605	262.068	Eu <= Ca	247.938	0.46	1.15142	0.203411	0.927671
PWY-7197: pyrimidine deoxyribonucleotide phosphorylation	-0.0117937	0.90872	0.899614	0.0152956	1	1	4353.9	4398.65	Ca <= Eu	4380.3	1	1.01028	0.0147512	0.966333
HEMESYN2-PWY: heme b biosynthesis II (oxygen-independent)	0.0116422	0.909888	0.80081	0.0301778	1	1	1006.1	890.36	Ca <= Eu	937.813	1	0.884963	-0.17631	0.927671
PWY-5840: superpathway of menaquinol-7 biosynthesis	-0.0115839	0.910337	0.944127	-0.00868127	0.95122	0.983051	1000.32	834.721	Eu <= Ca	902.616	0.97	0.834455	-0.261094	0.979811
P42-PWY: incomplete reductive TCA cycle	0.0114797	0.91114	0.80081	-0.0301778	1	1	750.348	708.049	Eu <= Ca	725.392	1	0.943627	-0.0837112	0.927671
ECASYN-PWY: enterobacterial common antigen biosynthesis	-0.011054	0.914423	0.842137	-0.0227367	0.560976	0.525424	176.764	116.278	Eu <= Ca	141.077	0.54	0.657814	-0.604248	0.936089
KDO-NAGLIPASYN-PWY: superpathway of (Kdo)2-lipid A biosynthesis	0.0109249	0.915419	0.940763	0.00868127	0.512195	0.525424	152.449	99.5858	Ca <= Eu	121.26	0.52	0.653241	-0.614313	0.979514
PWY-5971: palmitate biosynthesis (type II fatty acid synthase)	-0.0107046	0.917118	0.994397	0.00124018	0.853659	0.830508	2820.1	2596.03	Ca <= Eu	2687.9	0.84	0.920548	-0.119435	0.998944
FOLSYN-PWY: superpathway of tetrahydrofolate biosynthesis and salvage	-0.0101513	0.921388	0.958081	0.0066143	0.97561	0.983051	1401.55	1365.54	Ca <= Eu	1380.31	0.98	0.97431	-0.0375477	0.984985
PWY-6263: superpathway of menaquinol-8 biosynthesis II	0.0101426	0.921455	0.732713	-0.0400992	0.731707	0.661017	252.816	224.737	Eu <= Ca	236.249	0.69	0.888933	-0.169853	0.927671
PWY-5994: palmitate biosynthesis (type I fatty acid synthase)	0.00967267	0.925084	0.935998	0.00868127	0.365854	0.389831	245.353	93.827	Ca <= Eu	155.953	0.38	0.382416	-1.38679	0.979514
GOLPDLCAT-PWY: superpathway of glycerol degradation to 1,3-propanediol	-0.0090383	0.929984	0.689545	0.0475403	1	1	684.667	751.344	Ca <= Eu	724.007	1	1.09739	0.13407	0.92266
PWY-6470: peptidoglycan biosynthesis V (&beta;-lactam resistance)	-0.00875039	0.932209	0.899614	-0.0152956	1	1	2933.62	2968.04	Eu <= Ca	2953.93	1	1.01173	0.0168264	0.966333
ARGORNPROST-PWY	0.00874648	0.932239	0.930157	-0.0107482	0.97561	0.847458	258.753	259.908	Eu <= Ca	259.435	0.9	1.00446	0.00642285	0.979514
PWY-6478: GDP-D-glycero-&alpha;-D-manno-heptose biosynthesis	-0.00868635	0.932704	0.977581	-0.00372055	0.878049	0.79661	218.126	215.175	Eu <= Ca	216.385	0.83	0.986472	-0.0196503	0.994226
PWY66-367: ketogenesis	0.00856122	0.933671	0.435853	0.0880529	0.463415	0.610169	32.3179	32.6823	Ca <= Eu	32.5329	0.55	1.01127	0.0161746	0.766386
METH-ACETATE-PWY: methanogenesis from acetate	-0.00854503	0.933796	0.988817	0.00206697	1	1	1627.26	1532.39	Ca <= Eu	1571.29	1	0.9417	-0.0866605	0.995615
PWY0-1338: polymyxin resistance	0.00797073	0.938237	0.962242	-0.00578752	0.585366	0.576271	259.471	157.512	Eu <= Ca	199.315	0.58	0.60705	-0.720112	0.986368
THREOCAT-PWY: superpathway of L-threonine metabolism	0.0079312	0.938543	0.734145	0.0367921	0.414634	0.457627	289.128	94.8896	Ca <= Eu	174.527	0.44	0.328193	-1.60738	0.927671
PWY-6612: superpathway of tetrahydrofolate biosynthesis	-0.00788117	0.938929	0.941339	0.00909467	0.97561	0.983051	984.522	953.799	Ca <= Eu	966.395	0.98	0.968794	-0.0457384	0.979514
AST-PWY: L-arginine degradation II (AST pathway)	0.00748827	0.941969	0.925161	-0.0111616	0.634146	0.59322	228.456	133.812	Eu <= Ca	172.616	0.61	0.585724	-0.771707	0.979514
REDCITCYC: TCA cycle VI (Helicobacter)	-0.00617773	0.952111	0.888456	-0.0169492	0.902439	0.881356	225.647	177.91	Eu <= Ca	197.482	0.89	0.788443	-0.342921	0.961479
P23-PWY: reductive TCA cycle I	0.00575133	0.955413	0.810673	0.0285242	0.756098	0.79661	113	127.346	Ca <= Eu	121.464	0.78	1.12696	0.172437	0.927671
POLYAMINSYN3-PWY: superpathway of polyamine biosynthesis II	0.00530729	0.958853	0.97204	0.00454733	0.95122	0.898305	610.62	718.118	Ca <= Eu	674.044	0.92	1.17605	0.233944	0.990075
PWY-7279: aerobic respiration II (cytochrome c) (yeast)	-0.00447079	0.965334	0.978813	-0.00289376	0.268293	0.288136	11.8528	5.88184	Eu <= Ca	8.32993	0.28	0.496241	-1.01089	0.994662
PWY-5464: superpathway of cytosolic glycolysis (plants), pyruvate dehydrogenase and TCA cycle	-0.00338789	0.973727	0.679248	0.0491939	1	1	538.389	508.157	Ca <= Eu	520.552	1	0.943847	-0.0833752	0.917875
PWY-6863: pyruvate fermentation to hexanol (engineered)	0.00335549	0.973978	0.910718	-0.013642	1	1	1413.01	1517.89	Eu <= Ca	1474.89	1	1.07422	0.103293	0.975005
FUCCAT-PWY: fucose degradation	-0.00291494	0.977394	0.726028	-0.0417528	1	1	1252.19	1184.06	Eu <= Ca	1212	1	0.945592	-0.0807104	0.927671
PWY-7399: methylphosphonate degradation II	0.00286605	0.977773	0.992415	0.00124018	0.219512	0.237288	12.5366	6.36656	Ca <= Eu	8.89627	0.23	0.507839	-0.977557	0.998476
PWY-2221: Entner-Doudoroff pathway III (semi-phosphorylative)	-0.0026713	0.979283	0.949467	-0.00372055	0.0731707	0.0677966	1.65107	1.82269	Eu <= Ca	1.75232	0.07	1.10394	0.142661	0.981736
PWY-5531: 3,8-divinyl-chlorophyllide a biosynthesis II (anaerobic)	-0.00247763	0.980784	0.689069	0.0198429	0.0487805	0.0677966	1.73495	2.87141	Ca <= Eu	2.40546	0.06	1.65504	0.726868	0.92266
PWY-7159: 3,8-divinyl-chlorophyllide a biosynthesis III (aerobic, light independent)	-0.00247763	0.980784	0.689069	0.0198429	0.0487805	0.0677966	1.73495	2.87141	Ca <= Eu	2.40546	0.06	1.65504	0.726868	0.92266
PWY-5863: superpathway of phylloquinol biosynthesis	0.00212144	0.983546	0.954465	-0.0070277	0.707317	0.644068	342.731	219.547	Eu <= Ca	270.053	0.67	0.640583	-0.642543	0.983206
PWY-5647: 2-nitrobenzoate degradation I	-0.00194086	0.984947	0.81254	0.00868127	0.0243902	0.0338983	0.636385	0.303634	Ca <= Eu	0.440062	0.03	0.477123	-1.06757	0.927671
PWY-7003: glycerol degradation to butanol	0.00169501	0.986853	0.6999	0.0458867	1	0.983051	688.915	768.839	Ca <= Eu	736.07	0.99	1.11601	0.158355	0.927671
PWY-6595: superpathway of guanosine nucleotides degradation (plants)	0.000755861	0.994137	0.833474	0.025217	1	1	476.783	529.222	Ca <= Eu	507.722	1	1.10998	0.150538	0.935522
PWY-5896: superpathway of menaquinol-10 biosynthesis	-0.000684286	0.994692	0.943098	-0.00868127	0.707317	0.644068	749.174	547.495	Eu <= Ca	630.183	0.67	0.730799	-0.452453	0.979514
PWY-7269: mitochondrial NADPH production (yeast)	-0.00059454	0.995389	0.929707	0.0103348	0.512195	0.576271	213.972	102.636	Ca <= Eu	148.284	0.55	0.479668	-1.05989	0.979514
PWY-5791	-0.000515696	0.996	0.943098	-0.00868127	0.707317	0.644068	330.973	206.212	Eu <= Ca	257.364	0.67	0.623048	-0.682584	0.979514
PWY1G-0: mycothiol biosynthesis	-0.000481749	0.996263	0.660118	-0.0392724	0.268293	0.220339	13.6432	16.7833	Eu <= Ca	15.4958	0.24	1.23016	0.298845	0.909127
PWY-5304: superpathway of sulfur oxidation (Acidianus ambivalens)	0.000336781	0.997388	0.82526	-0.0264572	0.926829	0.949153	898.516	1018.62	Eu <= Ca	969.377	0.94	1.13367	0.180998	0.933642

## Sheet: Table S1F
Table S1F. Fecal metabolites
Index	Compounds	Class I	Class II	MC002	MC003	MC004	MC005	MC006	MC007	MC008	MC009	MC010	MC011	MC012	MC013	MC014	MC015	MC016	MC017	MC018	MC019	MC020	MC021	MC022	MC023	MC024	MC025	MC026	MC027	MC028	MC029	MC030	MC031	MC032	MC033	MC034	MC035	MC036	MC037	MC038	MC039	MC040	MC041	MC042	MC043	MC044	MC045	MC046	MC047
MW0010748	(+)-5-trans Cloprostenol	Hormones and hormone related compounds	Hormones and hormone related compounds	9	9	9	9	9	9	9	9	9	9	9	9	9	9	9	9	9	9	9	9	9	9	9	9	9	9	9	9	9	9	9	9	9	9	9	9	9	9	9	9	9	9	9	9	9	9
MW0010779	(+)-Fluprostenol	Hormones and hormone related compounds	Hormones and hormone related compounds	417148	211659	158735	179532	290826	161173	165854	425981	229039	144342	313872	248994	717802	111012	1.28019e+07	201106	300185	147041	102035	832516	506562	162866	1.61279e+06	379456	520214	114727	175852	1.70655e+06	140514	158412	21320.9	410342	80459.7	69275.7	45531.6	279189	170038	962342	914674	132688	389834	200685	222976	222785	481849	749668
MW0010819	(10E,15Z)-9,12,13-Trihydroxyoctadeca-10,15-dienoic acid	FA	Oxidized lipids	884226	1.31959e+06	861114	2.75219e+06	2.33842e+06	618758	2.48031e+06	1.12843e+06	1.17544e+06	479782	5.10882e+06	1.7558e+06	404306	1.11382e+06	1.08393e+06	708643	934343	1.45261e+06	1.45354e+06	2.27071e+06	1.9438e+06	1.04426e+06	1.15349e+06	761475	1.41109e+06	672612	414826	1.03211e+06	746928	701323	1.59449e+06	1.60322e+06	2.66209e+06	369547	135434	902402	1.03235e+06	1.12307e+06	785106	723065	1.73836e+06	1.82694e+06	3.08784e+06	1.07609e+06	1.45606e+06	870375
MEDP1203	(1R,6S)-6-amino-5-oxocyclohexyl-2-ene-1-carboxylic-acid-ester	Aldehyde,Ketones,Esters	Esters	1.13312e+07	5.07152e+06	1.47154e+07	1.43583e+07	1.15818e+07	7.17843e+06	9.52701e+06	1.4167e+07	1.1359e+07	1.12865e+07	1.19893e+07	8.10328e+06	1.02803e+07	1.40208e+07	4.39363e+06	6.27656e+06	1.0502e+07	1.03332e+07	1.4314e+07	6.35867e+06	5.17735e+06	1.12196e+07	1.70481e+07	5.84949e+06	7.014e+06	1.43744e+07	1.13491e+07	7.09716e+06	7.24795e+06	9.36021e+06	4.67817e+06	6.58824e+06	4.12826e+06	2.04433e+07	2.40093e+06	7.41843e+06	4.504e+06	6.12973e+06	1.75514e+07	2.2611e+06	3.48335e+06	1.22667e+07	1.81925e+07	1.22464e+07	1.38967e+07	1.04443e+07
MW0000554	(1Z,4Z)-1,5-bis(4-hydroxyphenyl)-1,4-pentadiene	Others	Others	9	9	9	9	9	9	9	9	9	9	9	9	9	9	9	9	9	9	9	9	9	9	9	9	9	9	9	9	9	9	9	9	9	9	9	9	9	9	9	9	9	9	9	9	9	9
MW0127826	(2,6-dihydroxy-3-{5-hydroxy-8,8-dimethyl-4-oxo-4H,8H-pyrano[3,2-g]chromen-2-yl}phenyl)oxidanesulfonic acid	Organic acid And Its derivatives	Organic acid And Its derivatives	9	9	9	9	9	9	9	9	9	9	9	9	9	9	9	9	9	9	9	9	9	9	9	9	9	9	9	9	9	9	9	9	9	9	9	9	9	9	9	9	9	9	9	9	9	9
MW0010978	(25R)-3beta,4beta-dihydroxycholest-5-en-26-oate(1-)	Bile acids	Bile acids	9	9	9	9	9	9	9	9	9	9	9	9	9	9	9	9	9	9	9	9	9	9	9	9	9	9	9	9	9	9	9	9	9	9	9	9	9	9	9	9	9	9	9	9	9	9
MW0010986	(25S)-7-Dafachronic acid	Organic acid And Its derivatives	Organic acid And Its derivatives	9	9	9	9	9	9	9	9	9	9	9	9	9	9	9	9	9	9	9	9	9	9	9	9	9	9	9	9	9	9	9	9	9	9	9	9	9	9	9	9	9	9	9	9	9	9
MW0127959	(2E)-3-Phenyl-1-(piperidin-1-yl)prop-2-en-1-one	Aldehyde,Ketones,Esters	Ketones	9	9	9	9	9	9	9	9	9	9	9	9	9	9	9	9	9	9	9	9	9	9	9	9	9	9	9	9	9	9	9	9	9	9	9	9	9	9	9	9	9	9	9	9	9	9
MW0140291	(2R,3R)-3-Methylornithinyl-N6-lysine	Organic acid And Its derivatives	Organic acid And Its derivatives	9	9	9	9	9	9	9	9	9	9	9	9	9	9	9	9	9	9	9	9	9	9	9	9	9	9	9	9	9	9	9	9	9	9	9	9	9	9	9	9	9	9	9	9	9	9
MW0103858	(2S)-2-(3-Carboxypropanamido)-6-oxoheptanedioic acid	Aldehyde,Ketones,Esters	Esters	9	9	9	9	9	9	9	9	9	9	9	9	9	9	9	9	9	9	9	9	9	9	9	9	9	9	9	9	9	9	9	9	9	9	9	9	9	9	9	9	9	9	9	9	9	9
MW0000640	(2S)-2-Amino-3-phenyl-1-propanol	Benzene and substituted derivatives	Benzene and substituted derivatives	9	9	9	9	9	9	9	9	9	9	9	9	9	9	9	9	9	9	9	9	9	9	9	9	9	9	9	9	9	9	9	9	9	9	9	9	9	9	9	9	9	9	9	9	9	9
MEDP1465	(2S,3S)-butane-2,3-diol	Alcohol and amines	Alcohols	422685	649058	502815	794393	593593	522013	667690	743964	630434	613247	770889	459024	465194	295943	655090	406843	317338	465315	1.09999e+06	644157	1.1811e+06	265530	463826	315907	402440	336702	671496	742973	457813	1.08712e+06	430976	544485	438471	767631	299280	672179	310806	1.10511e+06	1.53575e+06	381974	554164	2.35135e+06	1.25484e+06	1.00556e+06	871147	640574
MW0011105	(2Z)-3-[(Aminoiminomethyl)thio]-2-propenoic acid	Organic acid And Its derivatives	Organic acid And Its derivatives	9	9	9	9	9	9	9	9	9	9	9	9	9	9	9	9	9	9	9	9	9	9	9	9	9	9	9	9	9	9	9	9	9	9	9	9	9	9	9	9	9	9	9	9	9	9
MW0160603	(2Z,4E,7E)-2-hydroxy-6-oxonona-2,4,7-trienedioic acid	Organic acid And Its derivatives	Organic acid And Its derivatives	9	9	9	9	9	9	9	9	9	9	9	9	9	9	9	9	9	9	9	9	9	9	9	9	9	9	9	9	9	9	9	9	9	9	9	9	9	9	9	9	9	9	9	9	9	9
MW0128080	(3,5,7-trihydroxy-2-phenyl-3,4-dihydro-2H-1-benzopyran-4-yl)oxidanesulfonic acid	Organic acid And Its derivatives	Organic acid And Its derivatives	9	9	9	9	9	9	9	9	9	9	9	9	9	9	9	9	9	9	9	9	9	9	9	9	9	9	9	9	9	9	9	9	9	9	9	9	9	9	9	9	9	9	9	9	9	9
MEDN0528	(3-Methoxy-4-hydroxyphenyl)ethylene glycol sulfate	Organic acid And Its derivatives	Organic acid And Its derivatives	3.32292e+06	3.28037e+06	4219.48	9	12020.9	31511.8	2764.65	1.22755e+06	65452.8	18973.5	9	859199	10561	1.34667e+07	30009.3	6020.43	9832.82	2442.63	9	9	118416	4188.94	9	1.91502e+06	1.31119e+06	8211.48	100965	2.21918e+06	1.37265e+06	7253.56	9	9	8207.96	1.86742e+06	4172.91	9	319189	1.18419e+06	771830	4.55294e+06	21604.1	20349.2	2623.74	7891.87	1758.49	2.75322e+06
MW0166589	(3R,5S,6S,8S,9S,10R,13S,14S,17R)-17-[(2S,3R,4R,5S)-3,4-dihydroxy-5,6-dimethylheptan-2-yl]-10,13-dimethyl-2,3,4,5,6,7,8,9,11,12,14,15,16,17-tetradecahydro-1H-cyclopenta[a]phenanthrene-3,6-diol	Alcohol and amines	Alcohols	9	9	9	9	9	9	9	9	9	9	9	9	9	9	9	9	9	9	9	9	9	9	9	9	9	9	9	9	9	9	9	9	9	9	9	9	9	9	9	9	9	9	9	9	9	9
MW0140390	(3S,4R)-3,4-Dihydroxycyclohexa-1,5-diene-1,4-dicarboxylate;(1R,6S)-Dihydroxycyclohexa-2,4-diene-1,4-dicarboxylate;Terephthalate-1,2-cis-dihydrodiol;cis-4,5-Dihydroxycyclohexa-1(6),2-diene-1,4-dicarboxylate	Organic acid And Its derivatives	Organic acid And Its derivatives	9	9	9	9	9	9	9	9	9	9	9	9	9	9	9	9	9	9	9	9	9	9	9	9	9	9	9	9	9	9	9	9	9	9	9	9	9	9	9	9	9	9	9	9	9	9
MW0011282	(3S,5R,6R,7E)-3,5,6-Trihydroxy-7-megastigmen-9-one	Aldehyde,Ketones,Esters	Ketones	69607.2	50873.7	2.61878e+06	575229	2.41113e+06	321808	3.49245e+06	240319	284307	320132	92615.8	7.1435e+06	51639	72063.5	1.27257e+06	868180	1.05346e+06	1.35104e+06	22958.1	985623	725283	762499	544098	1.16014e+06	3.94017e+06	157469	136964	326173	1.04041e+06	376346	629344	2.03201e+06	419910	909793	433037	4.39678e+06	44686.4	1.41411e+07	16974.4	838839	100070	87774.3	122344	73639.3	72034.2	18198.2
MW0011223	(3beta,5alpha,6beta,9alpha,22E,24R)-5,9-Epidioxyergosta-7,22-diene-3,6-diol	Alcohol and amines	Alcohols	95054.4	43406.9	45113.4	31574.6	177485	43013.2	36994.3	51448.5	31868.2	69675.9	205587	49412.5	36106.1	33333.4	908797	134446	103761	145755	13333	53960	24529.5	35008.7	57986.1	80849	24872.2	99517.7	66272	47421.5	46039.8	109774	31932.2	109045	58809.8	57802.2	35266.4	13318.4	22838.3	50589	93857.9	16265	25794.1	17204.1	21593	24051.2	31627.8	96467.6
MW0000740	(4-tert-Butylphenoxy)acetic acid	Benzene and substituted derivatives	Benzene and substituted derivatives	9	9	9	9	9	9	9	9	9	9	9	9	9	9	9	9	9	9	9	9	9	9	9	9	9	9	9	9	9	9	9	9	9	9	9	9	9	9	9	9	9	9	9	9	9	9
MEDP1274	(4Z,7Z,10Z,13Z,16Z,19Z)-Eicosahexaenoate	Aldehyde,Ketones,Esters	Esters	863550	3.92677e+06	2.36965e+07	6.28444e+06	2.59188e+07	1.47633e+07	1.2327e+07	9	1.42378e+07	2.59597e+07	1.81837e+06	1.68287e+07	2.09333e+06	674139	9	1.76181e+07	9.10762e+06	3.04125e+07	529135	1.82966e+07	1.10207e+07	2.28405e+07	9	1.60183e+07	18824720	3.06583e+06	2.07314e+07	2.51337e+07	8.76584e+06	1.12947e+07	1.10252e+07	3.1207e+07	1.93761e+07	2.57974e+07	1.9085e+07	1.27239e+07	5.03184e+06	2.92446e+07	7.60851e+06	2.6839e+06	1.02718e+07	2.95501e+07	2.56551e+07	2.55962e+07	6.05581e+06	1.42049e+07
MW0115957	(5E)-5-[(2,2-Difluoro-1,3-benzodioxol-5-YL)methylene]-1,3-thiazolidine-2,4-dione	Benzene and substituted derivatives	Benzene and substituted derivatives	9	9	9	9	9	9	9	9	9	9	9	9	9	9	9	9	9	9	9	9	9	9	9	9	9	9	9	9	9	9	9	9	9	9	9	9	9	9	9	9	9	9	9	9	9	9
MW0011404	(5E,9E)-Farnesylacetone	Aldehyde,Ketones,Esters	Ketones	9	9	9	9	9	9	9	9	9	9	9	9	9	9	9	9	9	9	9	9	9	9	9	9	9	9	9	9	9	9	9	9	9	9	9	9	9	9	9	9	9	9	9	9	9	9
MW0161555	(5S,8S,9S,10R,13S,14S,17R)-17-[(2S,3R,4R,5S)-3,4-dihydroxy-5,6-dimethylheptan-2-yl]-10,13-dimethyl-2,4,5,7,8,9,11,12,14,15,16,17-dodecahydro-1H-cyclopenta[a]phenanthrene-3,6-dione	Aldehyde,Ketones,Esters	Ketones	9	9	9	9	9	9	9	9	9	9	9	9	9	9	9	9	9	9	9	9	9	9	9	9	9	9	9	9	9	9	9	9	9	9	9	9	9	9	9	9	9	9	9	9	9	9
MW0140458	(6E)-8-Hydroxygeranial	Aldehyde,Ketones,Esters	Aldehydes	9	9	9	9	9	9	9	9	9	9	9	9	9	9	9	9	9	9	9	9	9	9	9	9	9	9	9	9	9	9	9	9	9	9	9	9	9	9	9	9	9	9	9	9	9	9
MW0011443	(6E,8E,10R,12Z)-10-Hydroxy-3-oxooctadecatrienoic acid	FA	Oxidized lipids	9	9	9	9	9	9	9	9	9	9	9	9	9	9	9	9	9	9	9	9	9	9	9	9	9	9	9	9	9	9	9	9	9	9	9	9	9	9	9	9	9	9	9	9	9	9
MW0011450	(6R,8Z)-6-Hydroxy-3-oxotetradecenoic acid	FA	Oxidized lipids	651463	1.21429e+06	2.3416e+06	1.82835e+06	2.94769e+06	3.6362e+06	2.6622e+06	314818	5.23915e+06	2.73203e+06	2.54785e+06	368132	97816.8	3.15438e+06	163792	2.88526e+06	1.51599e+06	1.79645e+06	1.32424e+06	511795	1.27822e+06	381198	34090.5	5.49166e+06	2.65273e+06	1.55911e+06	5.40315e+06	1.51598e+06	1.49896e+06	3.91121e+06	506426	2.87988e+06	4.14086e+06	995033	132793	1.06265e+07	210599	1.57879e+06	1.43242e+06	153123	537114	5.40538e+06	2.55226e+06	629099	4.1878e+06	1.42074e+06
MW0011430	(6beta,22E)-6-Hydroxystigmasta-4,22-dien-3-one	Aldehyde,Ketones,Esters	Ketones	9	9	9	9	9	9	9	9	9	9	9	9	9	9	9	9	9	9	9	9	9	9	9	9	9	9	9	9	9	9	9	9	9	9	9	9	9	9	9	9	9	9	9	9	9	9
MW0161406	(8E,10Z,13Z,16Z,19Z)-7-hydroxydocosa-8,10,13,16,19-pentaenoic acid	FA	Oxidized lipids	9	9	9	9	9	9	9	9	9	9	9	9	9	9	9	9	9	9	9	9	9	9	9	9	9	9	9	9	9	9	9	9	9	9	9	9	9	9	9	9	9	9	9	9	9	9
MW0161906	(8R,9S,13S,14S)-2-methoxy-13-methyl-3-[(2R,3R,4S,5S,6S)-3,4,5,6-tetrahydroxyoxan-2-yl]oxy-7,8,9,11,12,14,15,16-octahydro-6H-cyclopenta[a]phenanthren-17-one	Aldehyde,Ketones,Esters	Ketones	9	9	9	9	9	9	9	9	9	9	9	9	9	9	9	9	9	9	9	9	9	9	9	9	9	9	9	9	9	9	9	9	9	9	9	9	9	9	9	9	9	9	9	9	9	9
MW0164491	(8S,9S,10R,13S,14S,17R)-17-[(2S,3R,4R,5S)-3,4-dihydroxy-5,6-dimethylheptan-2-yl]-10,13-dimethyl-1,2,6,7,8,9,11,12,14,15,16,17-dodecahydrocyclopenta[a]phenanthren-3-one	Aldehyde,Ketones,Esters	Ketones	9	9	9	9	9	9	9	9	9	9	9	9	9	9	9	9	9	9	9	9	9	9	9	9	9	9	9	9	9	9	9	9	9	9	9	9	9	9	9	9	9	9	9	9	9	9
MW0140519	(E)-1,2-bis(6-methoxyquinolin-4-yl)ethene	Others	Others	9	9	9	9	9	9	9	9	9	9	9	9	9	9	9	9	9	9	9	9	9	9	9	9	9	9	9	9	9	9	9	9	9	9	9	9	9	9	9	9	9	9	9	9	9	9
MW0161667	(E)-3-(3,4-dihydroxyphenyl)-N-[2-(5-hydroxy-1H-indol-3-yl)ethyl]prop-2-enamide	Alcohol and amines	Amines	9	9	9	9	9	9	9	9	9	9	9	9	9	9	9	9	9	9	9	9	9	9	9	9	9	9	9	9	9	9	9	9	9	9	9	9	9	9	9	9	9	9	9	9	9	9
MEDP1705	(E)-Guggulsterone	CoEnzyme and vitamins	CoEnzyme and vitamins	718881	5.01637e+06	2.41071e+06	5.02959e+06	1.50252e+06	7.42682e+06	4.94399e+06	3.22295e+06	5.61421e+06	5.81369e+06	5.34818e+06	3.98368e+06	3.07876e+06	3.10992e+06	3.04621e+06	4.81706e+06	6.81706e+06	2.55048e+06	6.52397e+06	3.03116e+06	6.05266e+06	4.32602e+06	1.94853e+06	1.02335e+07	4.20486e+06	5.37556e+06	5.13045e+06	4.41374e+06	3.72264e+06	7.56504e+06	3.99169e+06	4.76746e+06	5.71553e+06	4.38118e+06	2.17513e+06	4.30427e+06	309392	5.12375e+06	1.21862e+06	5.97245e+06	2.42124e+06	4.13629e+06	5.1477e+06	6.50323e+06	3.29038e+06	698351
MEDP0823	(R)-2-Hydroxy-3-phenylpropionic acid	Organic acid And Its derivatives	Organic acid And Its derivatives	3.20313e+06	2.97324e+06	2.50063e+06	1.95216e+06	2.43202e+06	2.47303e+06	2.70009e+06	2.92939e+06	1.83893e+06	2.6611e+06	2.84091e+06	2.74142e+06	2.84517e+06	2.23055e+06	2.68964e+06	2.52424e+06	2.74593e+06	2.80048e+06	2.41008e+06	2.87881e+06	3.43239e+06	1.84122e+06	3.43088e+06	3.06216e+06	2.95126e+06	2.3373e+06	2.45688e+06	3.31919e+06	3.40609e+06	3.19563e+06	2.38624e+06	2.56818e+06	2.6395e+06	2.01043e+06	2.53471e+06	3.10887e+06	3.62716e+06	2.57821e+06	3.25523e+06	3.18395e+06	4.91743e+06	2.7092e+06	2.13606e+06	3.4596e+06	1.92602e+06	1.45995e+06
MW0140628	(R)-Reticuline;(1R)-1,2,3,4-Tetrahydro-1-[(3-hydroxy-4-methoxyphenyl)methyl]-6-methoxy-2-methyl-7-isoquinolinol	Heterocyclic compounds	Heterocyclic compounds	9	9	9	9	9	9	9	9	9	9	9	9	9	9	9	9	9	9	9	9	9	9	9	9	9	9	9	9	9	9	9	9	9	9	9	9	9	9	9	9	9	9	9	9	9	9
MW0116054	(R)-Roscovitine	Heterocyclic compounds	Heterocyclic compounds	9	9	9	9	9	9	9	9	9	9	9	9	9	9	9	9	9	9	9	9	9	9	9	9	9	9	9	9	9	9	9	9	9	9	9	9	9	9	9	9	9	9	9	9	9	9
MW0140663	(S)-4-Amino-5-oxopentanoate;L-Glutamate 1-semialdehyde	Others	Others	9	9	9	9	9	9	9	9	9	9	9	9	9	9	9	9	9	9	9	9	9	9	9	9	9	9	9	9	9	9	9	9	9	9	9	9	9	9	9	9	9	9	9	9	9	9
MW0140698	(S)-Norlaudanosoline;(S)-Tetrahydropapaveroline	Heterocyclic compounds	Heterocyclic compounds	9	9	9	9	9	9	9	9	9	9	9	9	9	9	9	9	9	9	9	9	9	9	9	9	9	9	9	9	9	9	9	9	9	9	9	9	9	9	9	9	9	9	9	9	9	9
MW0128408	(Z)-7-Hexadecen-1,16-olide	Heterocyclic compounds	Heterocyclic compounds	94663	133371	41116	33059.4	115530	84650.3	118558	190774	59192.1	51257.7	697780	91401.9	94109.1	52989.8	264449	158454	103829	25358.1	153263	87850.3	167242	13023.1	199463	98460.6	72492.6	47096.9	50491	82748.3	70415.3	67561.8	123686	129538	143092	78295.5	19170.9	16553.3	37869	104196	129580	145638	63345.3	75102.7	126545	114000	109482	122837
MW0011696	(Z)-7-[(1S,4R,5S,6R)-5-[(E,3S)-3-Hydroxyoct-1-enyl]-2-oxabicyclo[2.2.1]heptan-6-yl]hept-5-enoic acid	FA	Oxidized lipids	9	9	9	9	9	9	9	9	9	9	9	9	9	9	9	9	9	9	9	9	9	9	9	9	9	9	9	9	9	9	9	9	9	9	9	9	9	9	9	9	9	9	9	9	9	9
MW0127670	({4-[4,6-dihydroxy-3-(6-hydroxy-3-oxo-2,3-dihydro-1-benzofuran-2-yl)-2-methoxyphenyl]-2-methylbut-2-en-1-yl}oxy)sulfonic acid	Others	Others	9	9	9	9	9	9	9	9	9	9	9	9	9	9	9	9	9	9	9	9	9	9	9	9	9	9	9	9	9	9	9	9	9	9	9	9	9	9	9	9	9	9	9	9	9	9
MW0115743	(±)-11-Hydroxy-.DELTA.9-tetrahydrocannabinol	Heterocyclic compounds	Heterocyclic compounds	9	9	9	9	9	9	9	9	9	9	9	9	9	9	9	9	9	9	9	9	9	9	9	9	9	9	9	9	9	9	9	9	9	9	9	9	9	9	9	9	9	9	9	9	9	9
MEDN0751	(±)12-HETE	FA	Oxidized lipids	109632	26456.2	4164.68	6129.62	16445	22241	25851.7	20824.5	20994.6	9412.64	29571.6	44848.7	26354.5	13976.6	62658.2	39733.7	33956	9	23858.1	37627.1	28941.5	9	7719.55	26779.2	12700.1	12868.6	12960.6	23552	18684.1	8731.96	69006.9	28048	4719.73	8385.15	11614.2	8214.66	7690	42436.7	34665.8	24854.9	31938.2	10914.2	24215.4	28981.2	24540.2	47871.4
MEDN1417	(±)13-HpODE	FA	Oxidized lipids	408948	2.74589e+06	456054	1.61728e+06	5.27597e+06	2.91983e+06	1.82934e+06	1.39065e+06	7.00469e+06	1.66901e+06	4.53466e+06	780252	1.16028e+06	565199	3.66451e+06	1.07848e+07	3.29464e+06	402961	1.78279e+06	1.63091e+06	1.46851e+06	425417	552633	1.18672e+06	1.65331e+06	2.73661e+06	887339	2.21931e+06	652706	1.2779e+07	1.96782e+06	4.63902e+06	2.18627e+06	1.76336e+06	287120	1.62454e+06	221647	1.76647e+06	719982	571300	659767	4.15961e+06	5.17606e+06	3.92565e+06	8.00671e+06	764368
MEDN1435	(±)5(6)-DiHETE	FA	Oxidized lipids	354651	91734.5	300656	3.8577e+06	319390	390374	216711	86892.9	151495	390364	86673.4	539604	350179	433267	508352	350095	427010	262386	134470	305857	89784.7	682442	135792	219965	131868	2.66489e+06	209416	583926	207739	56829	351115	368126	237074	381494	1.69047e+07	199738	29245.3	285776	212984	44223.4	67534.1	326002	128233	450210	354671	182778
MEDN1461	(±)7(8)-DiHDPE(A)	FA	Oxidized lipids	834954	241024	444894	519411	394644	500523	183047	135624	190553	572947	136636	645723	389576	79427.9	581963	370976	418873	256219	92640	235083	97462	196353	173582	448628	167864	435610	286216	383231	213598	197017	162879	353755	326688	233783	337349	132082	32020.1	382913	667998	129503	93306.4	225200	179270	118206	272560	72305.9
MW0010737	(±)7-epi-Jasmonic acid	Organic acid And Its derivatives	Organic acid And Its derivatives	9	9	9	9	9	9	9	9	9	9	9	9	9	9	9	9	9	9	9	9	9	9	9	9	9	9	9	9	9	9	9	9	9	9	9	9	9	9	9	9	9	9	9	9	9	9
MW0153888	-Mevalonic acid 5-pyrophosphate tetralithium salt	Organic acid And Its derivatives	Organic acid And Its derivatives	9	9	9	9	9	9	9	9	9	9	9	9	9	9	9	9	9	9	9	9	9	9	9	9	9	9	9	9	9	9	9	9	9	9	9	9	9	9	9	9	9	9	9	9	9	9
MW0001496	1-Acetoxychavicol acetate	Benzene and substituted derivatives	Phenolics	9	9	9	9	9	9	9	9	9	9	9	9	9	9	9	9	9	9	9	9	9	9	9	9	9	9	9	9	9	9	9	9	9	9	9	9	9	9	9	9	9	9	9	9	9	9
MW0117159	1-hydroxytriazolam	Heterocyclic compounds	Heterocyclic compounds	9	9	9	9	9	9	9	9	9	9	9	9	9	9	9	9	9	9	9	9	9	9	9	9	9	9	9	9	9	9	9	9	9	9	9	9	9	9	9	9	9	9	9	9	9	9
MW0141041	1,1,1-Trichloro-2,2-bis(4-hydroxyphenyl)ethane;HPTE;p,p-Hydroxy-DDT	Benzene and substituted derivatives	Benzene and substituted derivatives	9	9	9	9	9	9	9	9	9	9	9	9	9	9	9	9	9	9	9	9	9	9	9	9	9	9	9	9	9	9	9	9	9	9	9	9	9	9	9	9	9	9	9	9	9	9
MW0116534	1,10-Phenanthroline	Heterocyclic compounds	Heterocyclic compounds	9	9	9	9	9	9	9	9	9	9	9	9	9	9	9	9	9	9	9	9	9	9	9	9	9	9	9	9	9	9	9	9	9	9	9	9	9	9	9	9	9	9	9	9	9	9
MW0011871	1,2-Dihexanoyl-sn-glycerol	GL	DG	9	9	9	9	9	9	9	9	9	9	9	9	9	9	9	9	9	9	9	9	9	9	9	9	9	9	9	9	9	9	9	9	9	9	9	9	9	9	9	9	9	9	9	9	9	9
MW0141122	1,2-Dioleoyl PC	GP	PC	9	9	9	9	9	9	9	9	9	9	9	9	9	9	9	9	9	9	9	9	9	9	9	9	9	9	9	9	9	9	9	9	9	9	9	9	9	9	9	9	9	9	9	9	9	9
MW0001300	1,2-Diphenylhydrazine	Benzene and substituted derivatives	Benzene and substituted derivatives	9	9	9	9	9	9	9	9	9	9	9	9	9	9	9	9	9	9	9	9	9	9	9	9	9	9	9	9	9	9	9	9	9	9	9	9	9	9	9	9	9	9	9	9	9	9
MEDN1191	1,2-epoxy-3-(p-nitrophenoxy) propane	Benzene and substituted derivatives	Benzene and substituted derivatives	62970.1	9	9	9	260175	31606.7	6996.56	4820.68	9	15867.1	8002.72	639166	6049.58	12524.5	25824.5	19379	15614	23519.5	1.00927e+06	35520.3	135360	12182.1	7396.61	46183.3	68032	9	203179	419986	5931.46	8827.34	4415.12	9	105405	2.13856e+06	28519.3	9	4430.21	44398.6	89088.1	9	44305.6	9691.51	4492.26	14013.9	17690.4	944817
MW0011939	1,3,5(10)-Estratrien-3,17β-diol 17-glucosiduronate	Aldehyde,Ketones,Esters	Esters	9	9	9	9	9	9	9	9	9	9	9	9	9	9	9	9	9	9	9	9	9	9	9	9	9	9	9	9	9	9	9	9	9	9	9	9	9	9	9	9	9	9	9	9	9	9
MEDP0281	1,3-Diaminopropane	Alcohol and amines	Amines	9	9	9	9	9	9	9	9	9	9	9	9	9	9	9	9	9	9	9	9	9	9	9	9	9	9	9	9	9	9	9	9	9	9	9	9	9	9	9	9	9	9	9	9	9	9
MEDP1212	1,3-Dicyclohexylurea	Alcohol and amines	Polyamines	279180	282603	253308	277687	247856	272033	256430	303931	242716	244868	254686	253617	252174	281044	282547	267924	248818	224670	272186	348917	265931	221024	242425	261398	224009	229206	248210	291017	238021	224553	248671	223875	238951	224376	246391	235775	235967	269755	286819	275266	290885	234160	241985	217746	262065	311977
MW0116649	1,3-Dideacetyl-7-deacetoxy-7-oxokhivorin	Heterocyclic compounds	Heterocyclic compounds	9	9	9	9	9	9	9	9	9	9	9	9	9	9	9	9	9	9	9	9	9	9	9	9	9	9	9	9	9	9	9	9	9	9	9	9	9	9	9	9	9	9	9	9	9	9
MEDP0115	1,4-Dihydro-1-Methyl-4-Oxo-3-Pyridinecarboxamide	Heterocyclic compounds	Pteridines and derivatives	2.62531e+07	1.04641e+08	1.02536e+08	1.62557e+08	7.26495e+07	1.59837e+08	9.18127e+07	3.87124e+07	5.52911e+07	1.91077e+08	1.52498e+08	4.38837e+07	1.6147e+07	3.6236e+07	3.12979e+07	1.43804e+08	1.90789e+08	5.65103e+07	7.1291e+07	7.22979e+07	5.94658e+07	6.2695e+07	4.05961e+07	3.07147e+07	1.28352e+08	9.79654e+07	5.48743e+07	3.23428e+07	7.33684e+07	8.21379e+07	4.83301e+07	1.08299e+08	1.90128e+08	8.16152e+07	8.96954e+07	6.47585e+07	1.91082e+07	6.35841e+07	4.80668e+07	1.41151e+07	2.10973e+07	1.02634e+08	1.33052e+08	1.84618e+08	1.22129e+08	5.89256e+07
MW0103308	1,5-Dihydroriboflavin 5-(dihydrogen phosphate)	Nucleotide And Its metabolomics	Nucleotide and Its metabolomics	9	9	9	9	9	9	9	9	9	9	9	9	9	9	9	9	9	9	9	9	9	9	9	9	9	9	9	9	9	9	9	9	9	9	9	9	9	9	9	9	9	9	9	9	9	9
MEDN1108	1,6-anhydro-β-D-glucose	Carbohydrates and Its metabolites	Sugars	9	9	9	9	9	9	9	9	9	9	9	9	9	9	9	9	9	9	9	9	9	9	9	9	9	9	9	9	9	9	9	9	9	9	9	9	9	9	9	9	9	9	9	9	9	9
MW0129706	1,7-Bis(4-hydroxyphenyl)-5-methoxyheptan-3-one	Aldehyde,Ketones,Esters	Ketones	9	9	9	9	9	9	9	9	9	9	9	9	9	9	9	9	9	9	9	9	9	9	9	9	9	9	9	9	9	9	9	9	9	9	9	9	9	9	9	9	9	9	9	9	9	9
MW0129709	1,7-bis(4-hydroxyphenyl)heptan-3-one	Aldehyde,Ketones,Esters	Ketones	9	9	9	9	9	9	9	9	9	9	9	9	9	9	9	9	9	9	9	9	9	9	9	9	9	9	9	9	9	9	9	9	9	9	9	9	9	9	9	9	9	9	9	9	9	9
MW0141191	1,8-Diazacyclotetradecane-2,9-dione	Aldehyde,Ketones,Esters	Ketones	9	9	9	9	9	9	9	9	9	9	9	9	9	9	9	9	9	9	9	9	9	9	9	9	9	9	9	9	9	9	9	9	9	9	9	9	9	9	9	9	9	9	9	9	9	9
MW0010115	1-((S)-2-Aminopropyl)-1H-indazol-6-ol	Heterocyclic compounds	Heterocyclic compounds	9	9	9	9	9	9	9	9	9	9	9	9	9	9	9	9	9	9	9	9	9	9	9	9	9	9	9	9	9	9	9	9	9	9	9	9	9	9	9	9	9	9	9	9	9	9
MW0011786	1-(13Z,16Z-docosadienoyl)-glycero-3-phosphate	GP	PA	9	9	9	9	9	9	9	9	9	9	9	9	9	9	9	9	9	9	9	9	9	9	9	9	9	9	9	9	9	9	9	9	9	9	9	9	9	9	9	9	9	9	9	9	9	9
MW0011795	1-(1Z-Octadecenyl)-sn-glycero-3-phosphocholine	GP	PC	3.10757e+07	402226	289807	307845	239651	909197	563041	1.39278e+06	8.07374e+06	333517	659864	7.87404e+06	1.09208e+07	2.2528e+06	1.90171e+06	5.59968e+06	5.08348e+06	546051	1.09298e+06	2.65509e+06	1.27932e+07	572950	1.48898e+06	2.08829e+07	1.41665e+06	804467	3.27333e+06	1.57607e+06	599879	447452	89881.2	174129	212300	269053	111713	425663	915358	4.88626e+06	874059	2.5601e+06	819654	437723	577132	5.89411e+06	523261	2.01804e+06
MW0011812	1-(6-((3-Methoxyestra-1,3,5(10)-trien-17-yl)amino)hexyl)-1H-pyrrole-2,5-dione	Aldehyde,Ketones,Esters	Ketones	9	9	9	9	9	9	9	9	9	9	9	9	9	9	9	9	9	9	9	9	9	9	9	9	9	9	9	9	9	9	9	9	9	9	9	9	9	9	9	9	9	9	9	9	9	9
MW0011815	1-(7Z,10Z,13Z,16Z-docosatetraenoyl)-glycero-3-phosphate	GP	PA	9	9	9	9	9	9	9	9	9	9	9	9	9	9	9	9	9	9	9	9	9	9	9	9	9	9	9	9	9	9	9	9	9	9	9	9	9	9	9	9	9	9	9	9	9	9
MEDP1247	1-Deoxyvaleric acid	Organic acid And Its derivatives	Organic acid And Its derivatives	1.03794e+06	966853	995147	1.68378e+06	1.39606e+06	925875	890227	1.46138e+06	1.54089e+06	822850	1.78768e+06	667742	1.59589e+06	1.74235e+06	1.37114e+06	1.01084e+06	652057	879522	1.00507e+06	1.31513e+06	1.43135e+06	1.78615e+06	931631	753147	1.37144e+06	1.01219e+06	1.16632e+06	1.31268e+06	1.0664e+06	1.33242e+06	2.57206e+06	1.28939e+06	1.00703e+06	979621	880990	2.01959e+06	1.16587e+06	1.44915e+06	1.16876e+06	1.4093e+06	850083	1.76997e+06	865730	889462	3.13489e+06	1.03208e+06
MW0012817	1-Hexadecyl lysophosphatidic acid	GP	LPA	2.53076e+07	3.73387e+06	5.77481e+06	1.18755e+07	3.21801e+06	1.10122e+07	1.33646e+06	4.76296e+06	1.40938e+07	7.85319e+06	1.03e+07	1.00906e+07	2.30489e+07	3.89362e+06	3.90037e+06	1.80482e+07	4.61861e+06	970673	4.21817e+07	5.07741e+06	1.02238e+07	6.21075e+06	1.16095e+07	2.25492e+07	5.90296e+06	6.74331e+06	9.26944e+06	5.43719e+06	7.01597e+06	9.31783e+06	3.82529e+06	9.93164e+06	6.01115e+06	6.62617e+06	6.73043e+06	5.30693e+06	152300	2.76001e+07	1.19177e+07	1.02989e+07	8.42122e+06	1.034e+07	1.12356e+07	6.99979e+06	1.52881e+07	4.1042e+06
MW0104272	1-Hydroxy-2-(3-pyridinyl)ethylidene bisphosphonic acid	Others	Others	9	9	9	9	9	9	9	9	9	9	9	9	9	9	9	9	9	9	9	9	9	9	9	9	9	9	9	9	9	9	9	9	9	9	9	9	9	9	9	9	9	9	9	9	9	9
MW0001612	1-Hydroxy-6-methoxypyrene	Benzene and substituted derivatives	Benzene and substituted derivatives	9	9	9	9	9	9	9	9	9	9	9	9	9	9	9	9	9	9	9	9	9	9	9	9	9	9	9	9	9	9	9	9	9	9	9	9	9	9	9	9	9	9	9	9	9	9
MEDP0147	1-Methylhistidine	Amino acid and Its metabolites	Amino acid derivatives	1.11353e+06	1.04082e+06	844533	807854	785330	714450	584313	261137	1.02289e+06	1.29153e+06	1.15066e+06	978408	258306	1.08346e+06	308678	713089	978432	289985	926890	835165	613689	1.00571e+06	552504	713943	850286	1.03254e+06	563914	729457	956009	909687	572979	775455	917311	321330	637152	841481	569256	573115	920898	704342	824105	678894	1.06861e+06	482998	399656	217165
MEDP1713	1-Methylinosine	Nucleotide And Its metabolites	Nucleotide And Its metabolites	83142.3	461928	280766	315726	319737	617455	420199	770836	3.17479e+06	780065	860880	1.86133e+06	698277	1.27882e+06	310995	1.37378e+06	772684	373012	925284	446302	638189	279967	176108	1.44109e+06	1.04348e+06	397475	886204	774294	502045	1.75557e+06	803342	1.40494e+06	1.70576e+06	1.37088e+06	241026	836002	196743	841464	540065	2.23657e+06	144810	1.02245e+06	943426	820795	1.61197e+06	142227
MW0117230	1-Methylnicotinamide cation	Alcohol and amines	Amines	9	9	9	9	9	9	9	9	9	9	9	9	9	9	9	9	9	9	9	9	9	9	9	9	9	9	9	9	9	9	9	9	9	9	9	9	9	9	9	9	9	9	9	9	9	9
MEDP0148	1-Methylxanthine	Nucleotide And Its metabolites	Nucleotide And Its metabolites	1.45413e+07	1.17772e+07	1.08954e+07	7.95082e+06	4.79748e+06	9.24757e+06	7.05556e+06	7.1379e+06	4.2994e+06	1.1104e+07	6.49335e+06	1.18421e+07	6.44921e+06	7.55636e+06	4.84309e+06	9.16471e+06	5.33876e+06	8.03715e+06	8.88339e+06	6.07698e+06	6.29571e+06	1.17478e+07	2.87804e+06	9.25753e+06	1.05105e+07	215698	9.11098e+06	6.1351e+06	4.04782e+06	4.97786e+06	1.85168e+06	1.09098e+07	1.33137e+07	1.7167e+06	1.12912e+07	3.55449e+06	2.58012e+06	1.24903e+06	2.62667e+06	6.39368e+06	5.33516e+06	8.77254e+06	1.08115e+07	8.13272e+06	7.65972e+06	4.45783e+06
MW0012861	1-Myristoyl-2-hydroxy-sn-glycero-3-phosphoethanolamine	GP	PE	3663.23	130557	13760.6	52659.4	5207.09	182206	61888.2	41839.9	316793	188313	127153	135690	105203	20641.3	8923.39	83701.6	157855	13966.5	78595.2	111714	217658	24716.9	6920.65	27187.1	53975.4	97038.6	71047.9	66439.7	79668.2	192361	52134	57832.2	145308	40562.8	11110.6	57953.3	9	57622.2	10567	15657.4	16729.9	30998.4	124612	187616	52066.9	11813.7
MW0001654	1-Naphthaleneacetamide	Benzene and substituted derivatives	Benzene and substituted derivatives	9	9	9	9	9	9	9	9	9	9	9	9	9	9	9	9	9	9	9	9	9	9	9	9	9	9	9	9	9	9	9	9	9	9	9	9	9	9	9	9	9	9	9	9	9	9
MW0012934	1-O-Hexadecyl-2-O-ethyl-sn-glycero-3-phosphocholine	GP	PC	9	9	9	9	9	9	9	9	9	9	9	9	9	9	9	9	9	9	9	9	9	9	9	9	9	9	9	9	9	9	9	9	9	9	9	9	9	9	9	9	9	9	9	9	9	9
MW0012921	1-Octadecyl-2-acetyl-sn-glycero-3-phosphocholine	GP	PC	9	9	9	9	9	9	9	9	9	9	9	9	9	9	9	9	9	9	9	9	9	9	9	9	9	9	9	9	9	9	9	9	9	9	9	9	9	9	9	9	9	9	9	9	9	9
MEDL00392	1-Oleoyl-sn-glycero-3-phosphocholine	GP	LPC	1.09203e+07	468513	1.11408e+06	1.53904e+06	1.85862e+06	1.11275e+06	861360	6.42523e+06	2.14329e+06	236026	3.66743e+06	2.96627e+06	1.87465e+06	1.64279e+06	1.11229e+06	1.11355e+07	6.4364e+06	181041	1.22466e+06	3.20222e+06	1.65146e+07	455987	4.23358e+07	8.62924e+07	7.25994e+06	5.79146e+06	5.21027e+06	1.21511e+06	4.89007e+06	500025	274900	9.29518e+06	3.33926e+06	1.98577e+07	385413	1.15118e+06	1.60401e+06	4.50454e+06	597800	4.89042e+07	3.72857e+07	823426	2.05919e+06	2.02541e+06	647245	1.89991e+06
MW0012963	1-Palmitoyl-2-hydroxy-sn-glycero-3-phosphoethanolamine	GP	PE	78708.5	904612	316215	1.28292e+06	161770	1.89087e+06	1.12677e+06	1.13601e+06	1.74027e+06	1.37212e+06	858683	1.23376e+06	634938	520375	166421	870000	1.33002e+06	134147	1.38935e+06	1.04703e+06	1.02274e+06	675157	291615	5.29829e+06	827942	1.69303e+06	1.22819e+06	746336	865793	2.73533e+06	674389	704992	1.35292e+06	857096	309633	1.18469e+06	9	768068	176270	1.7402e+06	410300	467217	693295	2.0019e+06	485403	58347.5
MW0012968	1-Palmitoyl-2-linoleoyl-sn-glycero-3-phosphocholine	GP	PC	9	9	9	9	9	9	9	9	9	9	9	9	9	9	9	9	9	9	9	9	9	9	9	9	9	9	9	9	9	9	9	9	9	9	9	9	9	9	9	9	9	9	9	9	9	9
MW0116766	1-[(5-Chloro-1H-indol-2-yl)carbonyl]-4-methylpiperazine	Heterocyclic compounds	Indole and Its derivatives	9	9	9	9	9	9	9	9	9	9	9	9	9	9	9	9	9	9	9	9	9	9	9	9	9	9	9	9	9	9	9	9	9	9	9	9	9	9	9	9	9	9	9	9	9	9
MW0116785	1-[4-(2-Methoxyphenyl)-1-piperazinyl]-3-(1-naphthyloxy)-2-propanol	Heterocyclic compounds	Heterocyclic compounds	9	9	9	9	9	9	9	9	9	9	9	9	9	9	9	9	9	9	9	9	9	9	9	9	9	9	9	9	9	9	9	9	9	9	9	9	9	9	9	9	9	9	9	9	9	9
MEDP1127	1-acetylindole	Heterocyclic compounds	Indole and Its derivatives	446528	1.57193e+06	1.77301e+06	733506	951661	2.06423e+06	2.66414e+06	1.6486e+06	1.00486e+06	2.2888e+06	3.11266e+06	2.21784e+06	1.47747e+06	1.11262e+06	2.46691e+06	571787	1.30225e+06	466640	4.4054e+06	3.44709e+06	3.01637e+06	626229	3.84796e+06	931622	1.75916e+06	833035	2.95394e+06	2.17991e+06	2.3953e+06	4.47045e+06	1.56022e+06	1.4261e+06	2.14667e+06	2.78292e+06	421221	1.99584e+06	937627	1.91066e+06	8.00694e+06	549088	963572	9	3.59157e+06	5.07652e+06	4.68204e+06	2.63401e+06
MW0141738	1-heptadecanoyl-sn-glycerol 3-phosphate	GP	PA	9	9	9	9	9	9	9	9	9	9	9	9	9	9	9	9	9	9	9	9	9	9	9	9	9	9	9	9	9	9	9	9	9	9	9	9	9	9	9	9	9	9	9	9	9	9
MEDN1247	1-pyrroline-4-hydroxy-2-carboxylate	Heterocyclic compounds	Heterocyclic compounds	62594.3	98336.4	118505	176381	132169	199050	29144.7	177522	201387	171284	176598	193703	101510	134390	123412	99019.4	94954.4	86460.9	81569.9	90904.5	77055.2	148541	74973.6	71249.8	143550	63517.2	128819	71806.9	118880	111789	78354.3	221412	82929	127476	200712	69753	34237.1	71599.2	85339	47755	42206.9	83867.2	208482	39620.7	101976	35171.6
MW0111743	10,12-Tetracosanedione	Aldehyde,Ketones,Esters	Ketones	9	9	9	9	9	9	9	9	9	9	9	9	9	9	9	9	9	9	9	9	9	9	9	9	9	9	9	9	9	9	9	9	9	9	9	9	9	9	9	9	9	9	9	9	9	9
MW0141219	10-Deoxymethynolide	Aldehyde,Ketones,Esters	Esters	9	9	9	9	9	9	9	9	9	9	9	9	9	9	9	9	9	9	9	9	9	9	9	9	9	9	9	9	9	9	9	9	9	9	9	9	9	9	9	9	9	9	9	9	9	9
MEDN1403	10-Hydroxy-2-Decenoic Acid	Organic acid And Its derivatives	Organic acid And Its derivatives	9	9	9	9	9	9	9	9	9	9	9	9	9	9	9	9	9	9	9	9	9	9	9	9	9	9	9	9	9	9	9	9	9	9	9	9	9	9	9	9	9	9	9	9	9	9
MW0111751	10-Undecenal	Aldehyde,Ketones,Esters	Aldehydes	9	9	9	9	9	9	9	9	9	9	9	9	9	9	9	9	9	9	9	9	9	9	9	9	9	9	9	9	9	9	9	9	9	9	9	9	9	9	9	9	9	9	9	9	9	9
MEDP1273	10-deoxyformamycin	Others	Others	8.12494e+06	4.18226e+07	1.84443e+07	3.56274e+07	9.62722e+06	4.96674e+07	3.60674e+07	2.68586e+07	4.13745e+07	4.40803e+07	3.56684e+07	3.17027e+07	2.94681e+07	2.61274e+07	1.06818e+07	3.65384e+07	5.0539e+07	1.72147e+07	4.81078e+07	2.2752e+07	3.8429e+07	2.90406e+07	1.71389e+07	6.52255e+07	3.09018e+07	38415318	3.50903e+07	3.07575e+07	3.08124e+07	5.25646e+07	3.30959e+07	3.50632e+07	4.25002e+07	2.98446e+07	1.52613e+07	2.80736e+07	2.37356e+06	3.59637e+07	1.53381e+07	4.24708e+07	1.79936e+07	2.78954e+07	3.47424e+07	4.6532e+07	2.35315e+07	7.50461e+06
MW0104207	10-hydroxy-2E-decenoic acid	Organic acid And Its derivatives	Organic acid And Its derivatives	9	9	9	9	9	9	9	9	9	9	9	9	9	9	9	9	9	9	9	9	9	9	9	9	9	9	9	9	9	9	9	9	9	9	9	9	9	9	9	9	9	9	9	9	9	9
MW0001484	11-(Dansylamino)undecanoic acid	Benzene and substituted derivatives	Benzene and substituted derivatives	9	9	9	9	9	9	9	9	9	9	9	9	9	9	9	9	9	9	9	9	9	9	9	9	9	9	9	9	9	9	9	9	9	9	9	9	9	9	9	9	9	9	9	9	9	9
MEDP0408	11-Cis-Retinol	CoEnzyme and vitamins	CoEnzyme and vitamins	9	9	9	9	9	9	9	9	9	9	9	9	9	9	9	9	9	9	9	9	9	9	9	9	9	9	9	9	9	9	9	9	9	9	9	9	9	9	9	9	9	9	9	9	9	9
MEDP1637	11-Dehydrocorticosterone	Hormones and hormone related compounds	Hormones and hormone related compounds	468929	69920	9	9	115945	143505	55868.5	9	9	61742.7	9	218435	120362	67747.1	120333	102168	69163.7	9	328221	9	114882	57501.4	41528.9	191386	138146	152535	136576	62012.4	64163.6	115791	9	9	9	93040.2	77810.1	138980	41785.7	161870	149024	74298.2	79207.4	2.21581e+06	141373	239880	2.28508e+06	1.62093e+06
MW0141304	11-Oxo-beta-amyrin;3beta-Hydroxyolean-12-en-11-one	Aldehyde,Ketones,Esters	Ketones	9	9	9	9	9	9	9	9	9	9	9	9	9	9	9	9	9	9	9	9	9	9	9	9	9	9	9	9	9	9	9	9	9	9	9	9	9	9	9	9	9	9	9	9	9	9
MW0012105	11-deoxy-16,16-dimethyl-PGE2	Hormones and hormone related compounds	Hormones and hormone related compounds	9	9	9	9	9	9	9	9	9	9	9	9	9	9	9	9	9	9	9	9	9	9	9	9	9	9	9	9	9	9	9	9	9	9	9	9	9	9	9	9	9	9	9	9	9	9
MW0141286	11-deoxy-PGF1	Hormones and hormone related compounds	Hormones and hormone related compounds	108990	24742.6	59676.2	206754	127386	107290	28029.2	41337.2	124847	37597.1	103578	128394	17560.1	9	66125.5	160104	196189	116843	9	21714.4	30541.2	78494.8	20407.3	33435.7	40466.1	114639	55726	27018.2	22044.4	15635.8	58077.4	34934.4	141513	47474.3	33047.4	37984.9	18865.9	55338.2	26248.9	33452.6	23490.4	41909.9	50250.3	80312.4	209720	214205
MEDN1409	12-Hydroxyoctadecanoic acid	FA	FFA	8.51414e+07	4.41671e+07	4.31357e+07	3.21554e+07	1.02273e+08	3.62377e+07	4.02095e+07	1.22111e+08	4.9002e+07	4.33196e+07	7.00169e+07	8.11729e+07	3.02756e+07	2.63031e+07	9.35632e+07	6.05029e+07	7.91902e+07	2.99316e+07	2.64538e+07	3.14831e+07	4.18733e+07	7.33574e+07	5.49579e+07	2.70017e+07	4.03941e+07	4.1938e+07	6.77923e+07	4.77717e+07	7.5594e+07	3.80378e+07	8.47834e+07	4.29009e+07	6.74398e+07	2.83429e+07	6.89806e+07	2.57458e+07	4.33529e+07	4.68527e+07	3.70206e+07	2.25261e+07	5.23371e+07	3.63135e+07	3.02108e+07	2.43013e+07	3.15939e+07	4.82856e+07
MW0168309	12-Oxo-2,3-dinor-10,15-phytodienoic acid	Organic acid And Its derivatives	Organic acid And Its derivatives	9	9	9	9	9	9	9	9	9	9	9	9	9	9	9	9	9	9	9	9	9	9	9	9	9	9	9	9	9	9	9	9	9	9	9	9	9	9	9	9	9	9	9	9	9	9
MW0012204	12-[(Cyclohexylcarbamoyl)amino]dodecanoic acid	FA	Others	9	9	9	9	9	9	9	9	9	9	9	9	9	9	9	9	9	9	9	9	9	9	9	9	9	9	9	9	9	9	9	9	9	9	9	9	9	9	9	9	9	9	9	9	9	9
MEDN1035	13(R)-HODE	FA	Oxidized lipids	6.44069e+06	9.33606e+06	2.44215e+07	2.0856e+06	4.8654e+06	4.26462e+06	2.14461e+06	4.77641e+06	3.87765e+06	1.98923e+07	101152924	4.99423e+06	1.0718e+07	3.6295e+06	9.28947e+06	8.03867e+06	1.00238e+07	528366	4.63932e+06	7.39076e+06	5.25316e+06	721153	1.63343e+07	1.7371e+06	3.19305e+06	9.37869e+06	7.40254e+06	3.47625e+06	2.37511e+07	1.18742e+06	1.01444e+07	6.0707e+06	1.41197e+07	4.06377e+06	4.69101e+06	1.09093e+06	3.82731e+06	3.58462e+07	1.0837e+07	2.28891e+06	7.77013e+06	6.12236e+06	1.93803e+06	8.33268e+06	5.04184e+06	7.34507e+06
MW0012267	13(S)-HODE	FA	Oxidized lipids	9	9	9	9	9	9	9	9	9	9	9	9	9	9	9	9	9	9	9	9	9	9	9	9	9	9	9	9	9	9	9	9	9	9	9	9	9	9	9	9	9	9	9	9	9	9
MW0116833	13(S)-HODE-biotin	Heterocyclic compounds	Heterocyclic compounds	9	9	9	9	9	9	9	9	9	9	9	9	9	9	9	9	9	9	9	9	9	9	9	9	9	9	9	9	9	9	9	9	9	9	9	9	9	9	9	9	9	9	9	9	9	9
MEDN1415	13(S)-HOTrE(γ)	FA	Oxidized lipids	258366	431188	395631	61613.7	125553	101830	335965	227258	196140	202187	267596	274394	76085.3	192598	519288	312227	450318	87365.6	156504	181787	295270	38574.7	201204	1.08539e+06	178086	171805	145032	164349	187459	50569.1	433799	423365	138768	85398.1	72568.5	268598	9051.38	409431	252267	441690	406229	60940.6	98091.8	169385	239525	227130
MW0012269	13(S)-HpOTrE； (9Z,11E,13S,15Z)-13-Hydroperoxyoctadeca-9,11,15-trienoic acid	FA	Oxidized lipids	101459	207033	134975	170739	274442	293519	56994	167519	437146	315822	286670	300834	311831	47107.2	752374	391702	717221	220331	167723	201172	203129	89755.1	104622	529564	452151	1.4928e+06	140914	430802	172030	875613	203660	349041	269200	286969	858941	170071	15776.2	377694	139715	86095.7	124339	313270	377510	921689	798974	188983
MW0012282	13,14-Dihydro-15-ketoprostaglandin A2	Hormones and hormone related compounds	Hormones and hormone related compounds	9	9	9	9	9	9	9	9	9	9	9	9	9	9	9	9	9	9	9	9	9	9	9	9	9	9	9	9	9	9	9	9	9	9	9	9	9	9	9	9	9	9	9	9	9	9
MW0012293	13,14-Dihydro-16,16-difluoroprostaglandin D2	Hormones and hormone related compounds	Hormones and hormone related compounds	9	9	9	9	9	9	9	9	9	9	9	9	9	9	9	9	9	9	9	9	9	9	9	9	9	9	9	9	9	9	9	9	9	9	9	9	9	9	9	9	9	9	9	9	9	9
MW0141363	13,14-dihydro-15-keto-tetranor PGF1	Hormones and hormone related compounds	Hormones and hormone related compounds	68218.5	101949	63308.8	81763.7	110890	131584	77884.5	78899.3	224805	72724.2	68964.4	205559	96245.1	119853	40774.1	99068.1	133477	192987	145253	48439.5	54035.6	220260	77723.6	86230.6	139272	133634	24421.5	94434.6	63279.2	73805.7	58999	83832.7	96528.9	59860.1	84845.4	217321	7611.57	58689.3	40167.6	103987	45041.6	98059.9	122104	8394.72	160612	39286.7
MW0141364	13,14-dihydro-15-keto-tetranor Prostaglandin D2	Hormones and hormone related compounds	Hormones and hormone related compounds	9	9	9	9	9	9	9	9	9	9	9	9	9	9	9	9	9	9	9	9	9	9	9	9	9	9	9	9	9	9	9	9	9	9	9	9	9	9	9	9	9	9	9	9	9	9
MW0012369	14,17,20,23,26,29-Dotriacontahexaenoic acid, (14Z,17Z,20Z,23Z,26Z,29Z)-	FA	Oxidized lipids	9	9	9	9	9	9	9	9	9	9	9	9	9	9	9	9	9	9	9	9	9	9	9	9	9	9	9	9	9	9	9	9	9	9	9	9	9	9	9	9	9	9	9	9	9	9
MW0141409	15(R)-15-methyl PGF2	Hormones and hormone related compounds	Hormones and hormone related compounds	392990	60033.3	129105	9	213724	182559	235530	125984	326411	485640	808568	1.31264e+06	404774	380595	1.21058e+06	644113	360240	315821	377244	287353	333818	386070	73720.8	558761	337962	425559	247042	262600	184826	227035	299679	110659	9	315154	336001	149971	167489	763080	374563	771684	344052	482055	125716	1.6422e+06	656561	657678
MW0012405	15(S)-Fluprostenol	FA	Others	9	39647.9	393760	696924	422409	617262	21370.6	18325.2	1.13157e+06	787591	642283	583695	43658.1	82813.5	39628.2	344709	45270.2	92340.1	88461.7	9	25835.2	1.71617e+06	13970.1	76871.9	49655.2	297224	137812	87191.1	9	549538	1.32185e+06	38766.2	420560	859983	760427	409030	12602.2	120365	9601.58	217638	4627.14	34582.5	25402.6	29318.5	383047	7508.59
MW0141453	16(R)-AFP 07(free acid)	FA	FFA	9	9	9	9	9	9	9	9	9	9	9	9	9	9	9	9	9	9	9	9	9	9	9	9	9	9	9	9	9	9	9	9	9	9	9	9	9	9	9	9	9	9	9	9	9	9
MW0012521	16,16-dimethyl-PGE2	Hormones and hormone related compounds	Hormones and hormone related compounds	9	9	9	9	9	9	9	9	9	9	9	9	9	9	9	9	9	9	9	9	9	9	9	9	9	9	9	9	9	9	9	9	9	9	9	9	9	9	9	9	9	9	9	9	9	9
MEDP1500	16-Dehydroprogesterone	Hormones and hormone related compounds	Hormones and hormone related compounds	330521	283835	267231	383807	236473	453280	432930	388083	292923	285241	261000	396575	308317	305947	371724	413100	269274	335084	384998	423350	600628	189279	609385	559228	278762	449659	409877	356936	199815	369444	224054	216396	357740	297874	232107	352868	466780	453588	414522	363650	332767	418252	289438	327512	241691	346318
MW0141487	16-Feruloyloxypalmitate;16-Feruloyloxypalmitic acid	Organic acid And Its derivatives	Organic acid And Its derivatives	9	9	9	9	9	9	9	9	9	9	9	9	9	9	9	9	9	9	9	9	9	9	9	9	9	9	9	9	9	9	9	9	9	9	9	9	9	9	9	9	9	9	9	9	9	9
MW0012567	16-phenoxy tetranor Prostaglandin A2	Hormones and hormone related compounds	Hormones and hormone related compounds	9	9	9	9	9	9	9	9	9	9	9	9	9	9	9	9	9	9	9	9	9	9	9	9	9	9	9	9	9	9	9	9	9	9	9	9	9	9	9	9	9	9	9	9	9	9
MW0012594	17(R)-Hydroxydocosahexaenoic acid	FA	Oxidized lipids	9	9	9	9	9	9	9	9	9	9	9	9	9	9	9	9	9	9	9	9	9	9	9	9	9	9	9	9	9	9	9	9	9	9	9	9	9	9	9	9	9	9	9	9	9	9
MW0141621	17-O-Acetylajmaline	Alkaloids	Alkaloids	9	9	9	9	9	9	9	9	9	9	9	9	9	9	9	9	9	9	9	9	9	9	9	9	9	9	9	9	9	9	9	9	9	9	9	9	9	9	9	9	9	9	9	9	9	9
MW0012734	19-Hydroxytestosterone	Aldehyde,Ketones,Esters	Ketones	36002.5	94100.6	764115	1.72339e+06	4.79773e+06	1.08644e+06	96789.4	37044.4	7.26732e+06	3.68997e+06	888807	285901	60574.9	38254	70191.5	1.35765e+06	296940	1.19425e+06	80690.9	39275.4	705641	4.74213e+06	48916.8	941715	689827	3.86269e+06	1.22441e+06	206419	8369.69	651109	285830	727488	2.47835e+06	320576	3.0998e+06	913981	38442.8	1.4612e+06	47487.5	29089.9	10710.8	70724.9	283548	206273	2.0292e+06	40665.5
MW0012750	1a,1b-Dihomoprostaglandin E1	Hormones and hormone related compounds	Hormones and hormone related compounds	9	9	9	9	9	9	9	9	9	9	9	9	9	9	9	9	9	9	9	9	9	9	9	9	9	9	9	9	9	9	9	9	9	9	9	9	9	9	9	9	9	9	9	9	9	9
MW0130473	2,6-Dihydroxy 4,4-dimethoxydihydrochalcone	Aldehyde,Ketones,Esters	Ketones	32120.4	308978	266444	40827.6	106625	9	24455.3	85667	9	67958.8	256057	314054	29458.9	66554.8	407550	354213	212544	95186.5	83360.6	494022	125427	142758	9	201865	163973	9	16823.2	30817.9	84092.3	9	28258	285322	9	9	25404.7	9	9	9	8664.39	84761.8	36213.2	9	9	42588	95688.1	55031.7
MEDP0150	2-Deoxyinosine	Nucleotide And Its metabolites	Nucleotide And Its metabolites	766515	277642	329534	497250	364385	1.2912e+06	1.4691e+06	9	776955	6.55833e+06	3.10948e+06	1.17047e+06	410943	376661	105040	987293	1.55251e+06	552144	3.17062e+06	1.30964e+06	955453	227187	1.01338e+06	564339	418732	428261	661861	569059	231159	2.99875e+06	1.30981e+06	929881	8.2879e+06	2.11096e+06	403707	1.09421e+06	247932	452926	793820	204205	288560	4.94825e+06	1.12375e+07	4.00497e+06	2.67767e+06	1.01568e+06
MEDP1950	2-Deoxyinosine-5-monophosphate	Nucleotide And Its metabolites	Nucleotide And Its metabolites	9	9	9	9	9	9	9	9	9	9	9	9	9	9	9	9	9	9	9	9	9	9	9	9	9	9	9	9	9	9	9	9	9	9	9	9	9	9	9	9	9	9	9	9	9	9
MEDP0598	2-Hydroxy-5-methylacetophenone	Benzene and substituted derivatives	Benzene and substituted derivatives	391743	369027	543033	766424	1.14655e+06	671362	579922	698702	811965	558540	809953	353936	899317	751011	561968	822242	496421	308752	679449	676830	1.07882e+06	934461	429328	611266	822499	712560	751296	763107	625467	907995	1.2557e+06	650941	897623	506054	610146	1.17389e+06	476422	1.21344e+06	532650	506744	395904	2.25343e+06	671935	677539	1.08455e+06	1.28344e+06
MEDP1077	2-O-methyladenosine	Nucleotide And Its metabolites	Nucleotide And Its metabolites	1.18689e+06	805589	696729	137651	89344.5	289752	185449	251121	1.26757e+06	664723	342766	1.04695e+06	108553	2.22794e+06	135473	291362	1.38506e+06	4.79798e+06	113336	26253	40705.5	155454	134284	844345	98117.6	164453	87651.2	189724	432527	107836	902858	229090	832446	102919	723489	196251	1.92929e+06	121525	57430	3.24205e+07	9.79664e+06	111744	114102	209015	96070.2	84564.6
MW0002053	2,2-(4-(2-Hydroxyethylamino)-3-nitrophenylazanediyl)diethanol	Benzene and substituted derivatives	Benzene and substituted derivatives	504445	228020	2.43291e+06	2.4103e+06	1.1833e+07	534415	1.92828e+07	2.17914e+06	2.67065e+06	2.51959e+06	378968	3.5504e+06	592824	391601	262675	5.27409e+06	511124	214622	475307	466199	737204	3.73982e+06	9.43579e+06	130215	90503.2	267347	2.52815e+06	9.688e+06	615166	907401	1.45746e+06	892903	5.57969e+06	1.71675e+06	1.34841e+06	4.72204e+06	1.54626e+06	615085	457181	261387	169859	337914	1.35583e+06	616636	644511	719426
MW0141934	2,22-Dideoxy-3-dehydroecdysone	Aldehyde,Ketones,Esters	Ketones	1.10428e+06	1.24156e+06	1.41595e+06	305719	544732	510661	300934	323153	2.62088e+06	1.13487e+06	325876	662313	1.20733e+06	240094	2.67671e+06	443923	288956	296912	105605	943323	845359	2.77252e+06	299084	2.98348e+06	1.02733e+06	1.03823e+06	2.03262e+06	453152	172293	161596	1.98653e+06	477164	453961	128667	683677	294682	9143.12	906426	1.78135e+06	605714	286159	230268	408808	344918	697010	357944
MW0002109	2,3,4-Trihydroxy-4-ethoxybenzophenone	Benzene and substituted derivatives	Benzene and substituted derivatives	1.16889e+07	1.30538e+06	4.95407e+06	223208	189998	121519	2.32103e+06	232110	729043	788058	277368	995366	123126	1.41484e+06	138986	911158	1.10095e+06	113726	85675.4	894498	835626	232484	1.27818e+07	1.81493e+07	749104	735524	506949	1.28806e+06	817923	40826.2	104851	102040	93406	44916.8	103229	671780	256793	1.55244e+06	3.91245e+07	1.32925e+06	257271	457072	19386.7	59066.2	66585.2	1.22447e+06
MEDL02760	2,3-Dihydroxypropanal	Others	Saccharides and Alcohols	9	9	9	9	9	9	9	9	9	9	9	9	9	9	9	9	9	9	9	9	9	9	9	9	9	9	9	9	9	9	9	9	9	9	9	9	9	9	9	9	9	9	9	9	9	9
MW0013108	2,3-Dimethoxy-5-methyl-6-(3-methylbut-2-enyl)benzene-1,4-diol	Benzene and substituted derivatives	Benzene and substituted derivatives	9	9	9	9	9	9	9	9	9	9	9	9	9	9	9	9	9	9	9	9	9	9	9	9	9	9	9	9	9	9	9	9	9	9	9	9	9	9	9	9	9	9	9	9	9	9
MW0013120	2,3-Dinor-8-isoprostaglandin-F2α	Hormones and hormone related compounds	Hormones and hormone related compounds	9	9	9	9	9	9	9	9	9	9	9	9	9	9	9	9	9	9	9	9	9	9	9	9	9	9	9	9	9	9	9	9	9	9	9	9	9	9	9	9	9	9	9	9	9	9
MW0013121	2,3-Dinorfluprostenol	Hormones and hormone related compounds	Hormones and hormone related compounds	9	9	9	9	9	9	9	9	9	9	9	9	9	9	9	9	9	9	9	9	9	9	9	9	9	9	9	9	9	9	9	9	9	9	9	9	9	9	9	9	9	9	9	9	9	9
MW0142026	2,3-Diphenyl-3-(2-pyridinyl)acrylonitrile	Heterocyclic compounds	Heterocyclic compounds	9	9	9	9	9	9	9	9	9	9	9	9	9	9	9	9	9	9	9	9	9	9	9	9	9	9	9	9	9	9	9	9	9	9	9	9	9	9	9	9	9	9	9	9	9	9
MW0142064	2,4-Diphenyldiamine;2,4-Diaminobiphenyl	Benzene and substituted derivatives	Benzene and substituted derivatives	9	9	9	9	9	9	9	9	9	9	9	9	9	9	9	9	9	9	9	9	9	9	9	9	9	9	9	9	9	9	9	9	9	9	9	9	9	9	9	9	9	9	9	9	9	9
MW0002196	2,4,6-Trichloroanisole	Benzene and substituted derivatives	Phenolics	9	9	9	9	9	9	9	9	9	9	9	9	9	9	9	9	9	9	9	9	9	9	9	9	9	9	9	9	9	9	9	9	9	9	9	9	9	9	9	9	9	9	9	9	9	9
MW0013133	2,4,6-Trihydroxy-5-[1-(4-hydroxy-1,1,4,7-tetramethyl-1a,2,3,4a,5,6,7a,7b-octahydrocyclopropa[h]azulen-7-yl)-3-methylbutyl]benzene-1,3-dicarbaldehyde	Benzene and substituted derivatives	Benzene and substituted derivatives	48832.5	31537.9	27402.7	20011.8	21450.1	23066.5	19607.5	16390.1	36855.8	26725.4	24254.8	33561.2	29330.5	22557.9	17084	18660.4	18932.6	18812.7	18513	19372.1	18235.9	16965.8	15598.2	23958.3	23123.6	27369.6	22237.2	18480.7	29366.9	21475.2	13457.4	13906.6	20025.9	13911.3	13734.5	27915.9	25520.3	22360.8	20295.2	46148.8	26612.7	20330.8	23055.1	24202.6	18411.8	18376.4
MW0002223	2,4-Diaminotoluene	Benzene and substituted derivatives	Benzene and substituted derivatives	9	9	9	9	9	9	9	9	9	9	9	9	9	9	9	9	9	9	9	9	9	9	9	9	9	9	9	9	9	9	9	9	9	9	9	9	9	9	9	9	9	9	9	9	9	9
MEDP0883	2,4-Dihydroxypteridine	Heterocyclic compounds	Pteridines and derivatives	412032	697570	491405	565293	880052	778397	311057	423836	911312	796092	765179	726830	523729	309541	262407	421339	476361	685295	996051	511947	509666	717942	317896	428115	372782	378479	553930	558240	415932	550346	571882	570005	916932	377954	574300	465335	181221	270255	246116	330837	410194	684680	914975	597098	589038	534891
MW0002287	2,4-Dinitrophenol	Benzene and substituted derivatives	Phenolics	9	9	9	9	9	9	9	9	9	9	9	9	9	9	9	9	9	9	9	9	9	9	9	9	9	9	9	9	9	9	9	9	9	9	9	9	9	9	9	9	9	9	9	9	9	9
MW0117947	2,4-Thiazolidinedione, 5-(6-quinoxalinylmethylene)-	Aldehyde,Ketones,Esters	Ketones	9	9	9	9	9	9	9	9	9	9	9	9	9	9	9	9	9	9	9	9	9	9	9	9	9	9	9	9	9	9	9	9	9	9	9	9	9	9	9	9	9	9	9	9	9	9
MW0002412	2,6-Di-tert-butyl-1,4-benzenediol	Benzene and substituted derivatives	Benzene and substituted derivatives	9	9	9	9	9	9	9	9	9	9	9	9	9	9	9	9	9	9	9	9	9	9	9	9	9	9	9	9	9	9	9	9	9	9	9	9	9	9	9	9	9	9	9	9	9	9
MW0142101	2,6-Dichloro-para-phenylenediamine;2,6-Dichloro-1,4-benzenediamine	Benzene and substituted derivatives	Benzene and substituted derivatives	9	9	9	9	9	9	9	9	9	9	9	9	9	9	9	9	9	9	9	9	9	9	9	9	9	9	9	9	9	9	9	9	9	9	9	9	9	9	9	9	9	9	9	9	9	9
MW0112003	2,6-Dimethoxy-1,4-benzoquinone	Benzene and substituted derivatives	Benzene and substituted derivatives	9	9	9	9	9	9	9	9	9	9	9	9	9	9	9	9	9	9	9	9	9	9	9	9	9	9	9	9	9	9	9	9	9	9	9	9	9	9	9	9	9	9	9	9	9	9
MEDN1496	2,6-Dimethoxybenzoic acid	Organic acid And Its derivatives	Organic acid And Its derivatives	9	9	9	9	9	9	9	9	9	9	9	9	9	9	9	9	9	9	9	9	9	9	9	9	9	9	9	9	9	9	9	9	9	9	9	9	9	9	9	9	9	9	9	9	9	9
MEDP1485	2-(2-Benzothiazolylthio)ethanol	Alcohol and amines	Alcohols	9	9	9	9	9	9	9	9	9	9	9	9	9	9	9	9	9	9	9	9	9	9	9	9	9	9	9	9	9	9	9	9	9	9	9	9	9	9	9	9	9	9	9	9	9	9
MEDN0554	2-(4-Hydroxyphenyl)ethanol	Benzene and substituted derivatives	Benzene and substituted derivatives	1.71986e+07	1.33872e+07	2.66646e+07	2.86104e+06	4.33363e+06	2.90898e+06	1.24462e+08	1.04033e+07	5.14557e+06	4.53209e+06	5.12908e+07	1.26212e+07	1.47027e+07	1.87662e+07	5.48471e+06	3.68e+06	1.50343e+07	3.23839e+06	3.75146e+07	2.35129e+07	2.75232e+07	3.10341e+06	4.79216e+07	1.06297e+08	6.6393e+07	8.81278e+06	9.77895e+06	2.1628e+07	1.74571e+07	3.17431e+06	1.0844e+07	3.77405e+07	2.94193e+06	2.72432e+07	3.41455e+06	3.26637e+07	2.16502e+07	3.77928e+07	1.32222e+07	1.36951e+08	3.51078e+07	1.06657e+07	5.9218e+06	3.46247e+07	4.77114e+07	2.88936e+07
MW0117598	2-(4-Methoxy-2,3-dihydrofuro[2,3-b]quinolin-2-yl)propane-1,2-diol	Alcohol and amines	Alcohols	9	9	9	9	9	9	9	9	9	9	9	9	9	9	9	9	9	9	9	9	9	9	9	9	9	9	9	9	9	9	9	9	9	9	9	9	9	9	9	9	9	9	9	9	9	9
MEDN1213	2-(4-hydroxyphenyl) propionate	Benzene and substituted derivatives	Phenolic acids	4.4654e+06	6.35413e+07	1.49785e+07	3.28302e+06	8.97657e+07	5.24286e+07	6.30499e+07	2.98417e+07	16702600	1.51741e+06	4.24441e+07	2.99555e+07	1.86483e+07	1.28962e+07	8.70954e+06	1.38114e+07	4.25599e+07	2.50095e+07	3.91268e+07	1.07871e+07	4.9751e+07	5.33538e+06	4.63537e+07	3.2403e+07	8.06854e+07	1.2211e+06	1.49002e+06	1.64283e+07	4.32775e+07	5.79942e+06	1.6638e+06	1.61106e+06	9	1.84778e+06	38681.3	9.57089e+07	7.01791e+07	4.99973e+07	8.56065e+06	1.31554e+07	1.92303e+07	7.0554e+07	4.07557e+06	1.81646e+07	7.20428e+07	8.98817e+06
[truncated: 3,569 more rows]
[truncated: 56 more columns]

## Sheet: Table S1G
Table S1G. Plasma metabolites
[truncated: 1,539 more rows]
[truncated: 56 more columns]
