# Supplementary material for: Characterization of the gut microbiota and fecal and blood metabolomes under various factors in urban children from Northwest China
Source: Front Cell Infect Microbiol. 2024 Mar 22;14:1374544. doi: 10.3389/fcimb.2024.1374544 (PMC10995345; doi:10.3389/fcimb.2024.1374544)
Supplement: Supplementary file 3 [file Table_2.xlsx]

## Sheet: Figure1.Age_taxon
taxa	phe	statistic	p_value	Type
Species_Shannon	Age	-0.0738192	0.465447	Diversity
Species_Simpson	Age	-0.0489205	0.628851	Diversity
Species_InSimpson	Age	-0.0489205	0.628851	Diversity
Genus_Shannon	Age	-0.0414497	0.682201	Diversity
Genus_Simpson	Age	-0.0332823	0.74236	Diversity
Genus_InSimpson	Age	-0.0332823	0.74236	Diversity
Eggerthella	Age	-0.390449	5.91879e-05	Genera
Erysipelatoclostridium	Age	-0.34675	0.000408981	Genera
Coprobacter	Age	0.339378	0.000551886	Genera
Lactobacillus	Age	0.323301	0.00103462	Genera
Oscillibacter	Age	0.32133	0.00111488	Genera
Odoribacter	Age	0.320542	0.00114852	Genera
Christensenella	Age	0.316893	0.00131678	Genera
Parabacteroides	Age	0.310434	0.00167025	Genera
Bilophila	Age	0.296258	0.00276407	Genera
Tyzzerella	Age	-0.290344	0.0033859	Genera
Flavonifractor	Age	-0.288184	0.00364257	Genera
Olsenella	Age	0.283567	0.00425044	Genera
Bifidobacterium	Age	-0.269237	0.00675409	Genera
Turicimonas	Age	0.245015	0.0140136	Genera
Phascolarctobacterium	Age	0.236693	0.0177417	Genera
Butyricimonas	Age	0.229504	0.0216222	Genera
Corynebacterium	Age	-0.229192	0.021806	Genera
Pseudopropionibacterium	Age	0.224305	0.0248635	Genera
Prevotella	Age	0.221855	0.0265288	Genera
Anaerostipes	Age	-0.218301	0.0291128	Genera
Ruminococcaceae_unclassified	Age	0.21603	0.0308739	Genera
Hungatella	Age	-0.213033	0.0333343	Genera
Gordonibacter	Age	-0.211159	0.0349551	Genera
Coprococcus	Age	0.206059	0.0397042	Genera
Agrobacterium	Age	0.205464	0.0402922	Genera
Proteobacteria_unclassified	Age	0.204029	0.0417395	Genera
Anaerotruncus	Age	-0.20148	0.0444175	Genera
Alistipes	Age	0.201165	0.0447579	Genera
Blautia	Age	-0.200583	0.0453932	Genera
Haemophilus	Age	-0.194328	0.0527017	Genera
Dorea	Age	0.186501	0.0631837	Genera
Rothia	Age	-0.183843	0.0671072	Genera
Lactonifactor	Age	-0.183673	0.0673642	Genera
Fusicatenibacter	Age	0.182765	0.0687532	Genera
Murimonas	Age	-0.179432	0.0740521	Genera
Escherichia	Age	0.178403	0.0757532	Genera
Firmicutes_unclassified	Age	0.176206	0.0794898	Genera
Campylobacter	Age	0.174497	0.0824961	Genera
Victivallis	Age	0.172485	0.0861521	Genera
Eisenbergiella	Age	-0.171205	0.088544	Genera
Paraprevotella	Age	0.17016	0.0905364	Genera
Barnesiella	Age	0.168404	0.0939643	Genera
Propionibacterium	Age	0.167967	0.0948312	Genera
Clostridioides	Age	0.167258	0.0962534	Genera
Cloacibacillus	Age	0.165702	0.0994342	Genera
Veillonella	Age	-0.164457	0.102039	Genera
Desulfovibrionaceae_unclassified	Age	0.161694	0.108009	Genera
Tissierellia_unclassified	Age	0.160761	0.110086	Genera
Sneathia	Age	0.160289	0.111147	Genera
Gardnerella	Age	0.160289	0.111147	Genera
Pseudoflavonifractor	Age	0.157972	0.116478	Genera
Lachnospira	Age	0.156748	0.119372	Genera
Clostridiales_unclassified	Age	-0.155497	0.122387	Genera
Parasutterella	Age	0.153811	0.126541	Genera
Holdemania	Age	0.151181	0.133241	Genera
Leclercia	Age	0.149836	0.136769	Genera
Proteus	Age	0.149836	0.136769	Genera
Collinsella	Age	0.148152	0.141284	Genera
Finegoldia	Age	0.14615	0.146801	Genera
Porphyromonas	Age	0.14105	0.161582	Genera
Oribacterium	Age	0.140874	0.16211	Genera
Intestinimonas	Age	0.137828	0.171474	Genera
Weissella	Age	0.136531	0.175578	Genera
Neisseria	Age	-0.135897	0.177609	Genera
Peptostreptococcus	Age	0.135395	0.179233	Genera
Anaeroglobus	Age	0.134665	0.181612	Genera
Clostridiales_Family_XIII_Incertae_Sedis_unclassified	Age	0.127967	0.204511	Genera
Sellimonas	Age	-0.126343	0.210363	Genera
Dialister	Age	0.126342	0.210365	Genera
Actinomyces	Age	-0.126299	0.210523	Genera
Allisonella	Age	0.126138	0.211108	Genera
Intestinibacter	Age	-0.12557	0.213189	Genera
Lawsonella	Age	0.120217	0.233504	Genera
Negativicoccus	Age	0.120217	0.233504	Genera
Fretibacterium	Age	0.120217	0.233504	Genera
Comamonas	Age	0.119288	0.237163	Genera
Enterobacter	Age	0.11482	0.255317	Genera
Megamonas	Age	0.114182	0.257985	Genera
Ruminococcus	Age	0.113446	0.261085	Genera
Coprobacillus	Age	0.111973	0.267366	Genera
Clostridium	Age	0.110502	0.273742	Genera
Absiella	Age	0.110173	0.275181	Genera
Oxalobacter	Age	0.10995	0.27616	Genera
Pyramidobacter	Age	-0.107055	0.289081	Genera
Scardovia	Age	-0.106833	0.290087	Genera
Enterococcus	Age	-0.106714	0.290628	Genera
Anaerococcus	Age	0.106533	0.291453	Genera
Pediococcus	Age	-0.106063	0.2936	Genera
Desulfovibrio	Age	0.105299	0.297109	Genera
Atopobium	Age	0.105007	0.298459	Genera
Morganella	Age	-0.104537	0.30064	Genera
Facklamia	Age	-0.104537	0.30064	Genera
Alcaligenes	Age	-0.104537	0.30064	Genera
Citrobacter	Age	0.0991683	0.326278	Genera
Ruthenibacterium	Age	-0.0970953	0.336543	Genera
Gemella	Age	-0.0968999	0.337521	Genera
Enorma	Age	0.0942078	0.351177	Genera
Lachnospiraceae_unclassified	Age	0.09402	0.352142	Genera
Slackia	Age	0.09288	0.358037	Genera
Fusobacterium	Age	0.0928059	0.358423	Genera
Akkermansia	Age	-0.0909466	0.368174	Genera
Harryflintia	Age	0.0900714	0.37282	Genera
Parvimonas	Age	0.0890454	0.378312	Genera
Megasphaera	Age	-0.0860112	0.394838	Genera
Agathobaculum	Age	0.0852349	0.399134	Genera
Peptococcus	Age	-0.0801368	0.428029	Genera
Bulleidia	Age	0.0789341	0.435017	Genera
Faecalicoccus	Age	0.0784024	0.438126	Genera
Hafnia	Age	0.0784024	0.438126	Genera
Sphingobacterium	Age	0.0784024	0.438126	Genera
Paracoccus	Age	0.0784024	0.438126	Genera
Kosakonia	Age	0.0784024	0.438126	Genera
Methanosphaera	Age	0.0784024	0.438126	Genera
Bacteroidales_unclassified	Age	0.0758881	0.453	Genera
Erysipelothrix	Age	0.0747811	0.459637	Genera
Dielma	Age	0.0737111	0.466102	Genera
Dolosigranulum	Age	-0.0731756	0.469356	Genera
Lactococcus	Age	-0.0711988	0.481476	Genera
Varibaculum	Age	-0.0699041	0.489504	Genera
Eubacterium	Age	-0.0682221	0.500038	Genera
Atlantibacter	Age	-0.0679487	0.501761	Genera
Pseudescherichia	Age	-0.0679487	0.501761	Genera
Solobacterium	Age	-0.0675799	0.504091	Genera
Methanobrevibacter	Age	0.0660817	0.513612	Genera
Alloprevotella	Age	0.0660249	0.513975	Genera
Tannerella	Age	0.0654503	0.517653	Genera
Massiliomicrobiota	Age	0.0646454	0.522826	Genera
Gemmiger	Age	0.0635693	0.529784	Genera
Leuconostoc	Age	0.0630872	0.532915	Genera
Anaerofilum	Age	-0.0609796	0.546714	Genera
Lachnoclostridium	Age	-0.0608696	0.547439	Genera
Anaeromassilibacillus	Age	0.0581793	0.565314	Genera
Actinobaculum	Age	0.0558742	0.580846	Genera
Granulicatella	Age	-0.0539906	0.593682	Genera
Monoglobus	Age	-0.0533859	0.59783	Genera
Tropheryma	Age	-0.0529378	0.600912	Genera
Raoultella	Age	-0.0514157	0.611433	Genera
Kluyvera	Age	0.0490157	0.628183	Genera
Roseburia	Age	0.0476502	0.637798	Genera
Bacteroidetes_unclassified	Age	0.0470414	0.642105	Genera
Butyrivibrio	Age	0.0470414	0.642105	Genera
Abiotrophia	Age	-0.0464559	0.646259	Genera
Bacteroides	Age	-0.0455755	0.652524	Genera
Microbacterium	Age	-0.0452992	0.654495	Genera
Cronobacter	Age	-0.0452992	0.654495	Genera
Synergistes	Age	-0.0452992	0.654495	Genera
Selenomonas	Age	-0.0452992	0.654495	Genera
Peptoniphilus	Age	0.0439682	0.664024	Genera
Catabacter	Age	0.0416054	0.681072	Genera
Acidaminococcus	Age	-0.0393742	0.697319	Genera
Klebsiella	Age	-0.0391109	0.699245	Genera
Aggregatibacter	Age	-0.0374451	0.711477	Genera
Faecalibacterium	Age	-0.0365613	0.717997	Genera
Anaerofustis	Age	0.0357694	0.723856	Genera
Adlercreutzia	Age	0.0356388	0.724824	Genera
Enterorhabdus	Age	0.035443	0.726276	Genera
Turicibacter	Age	0.0343573	0.734343	Genera
Streptococcus	Age	0.0324776	0.748379	Genera
Holdemanella	Age	0.0292744	0.772485	Genera
Catenibacterium	Age	0.0278764	0.783076	Genera
Acinetobacter	Age	0.0278764	0.783076	Genera
Treponema	Age	0.0278764	0.783076	Genera
Sutterella	Age	0.0266823	0.792154	Genera
Anaerotignum	Age	-0.0250055	0.804947	Genera
Pluralibacter	Age	-0.0243919	0.809642	Genera
Alloscardovia	Age	-0.0223741	0.825127	Genera
Candidatus_Stoquefichus	Age	-0.0129018	0.898622	Genera
Parascardovia	Age	-0.0118618	0.906757	Genera
Serratia	Age	-0.0104537	0.917784	Genera
Romboutsia	Age	0.00807245	0.936467	Genera
Clavibacter	Age	-0.00796857	0.937283	Genera
Mogibacterium	Age	0.00608296	0.952104	Genera
Ochrobactrum	Age	0.00522683	0.958838	Genera
Eubacteriaceae_unclassified	Age	-0.00368912	0.970941	Genera
Lawsonibacter	Age	0.00300471	0.976331	Genera
Staphylococcus	Age	0.00264971	0.979127	Genera
Saccharomyces	Age	0.00181276	0.985719	Genera
Asaccharobacter	Age	0.00139313	0.989024	Genera
PWY-6123: inosine-5-phosphate biosynthesis I|g__Eggerthella.s__Eggerthella_lenta	Age	-0.467174	9.58628e-07	Humann3
PWY-5100: pyruvate fermentation to acetate and lactate II|g__Eggerthella.s__Eggerthella_lenta	Age	-0.424542	1.07185e-05	Humann3
PWY-6124: inosine-5-phosphate biosynthesis II|g__Eggerthella.s__Eggerthella_lenta	Age	-0.421147	1.28143e-05	Humann3
PWY-6609: adenine and adenosine salvage III|g__Eggerthella.s__Eggerthella_lenta	Age	-0.416493	1.63181e-05	Humann3
PWY-5686: UMP biosynthesis I|g__Blautia.s__Blautia_wexlerae	Age	-0.414209	1.83496e-05	Humann3
PWY-4981: L-proline biosynthesis II (from arginine)|g__Eggerthella.s__Eggerthella_lenta	Age	-0.412756	1.97624e-05	Humann3
PWY-7229: superpathway of adenosine nucleotides de novo biosynthesis I|g__Eggerthella.s__Eggerthella_lenta	Age	-0.408853	2.40803e-05	Humann3
PWY-6126: superpathway of adenosine nucleotides de novo biosynthesis II|g__Eggerthella.s__Eggerthella_lenta	Age	-0.407555	2.57028e-05	Humann3
PWY-5100: pyruvate fermentation to acetate and lactate II|g__Blautia.s__Blautia_wexlerae	Age	-0.403444	3.1539e-05	Humann3
ASPASN-PWY: superpathway of L-aspartate and L-asparagine biosynthesis|g__Blautia.s__Blautia_wexlerae	Age	-0.400925	3.57061e-05	Humann3
COA-PWY-1: superpathway of coenzyme A biosynthesis III (mammals)|g__Blautia.s__Blautia_wexlerae	Age	-0.400619	3.62464e-05	Humann3
PWY-5188: tetrapyrrole biosynthesis I (from glutamate)|g__Blautia.s__Blautia_wexlerae	Age	-0.399147	3.89501e-05	Humann3
PWY-6151: S-adenosyl-L-methionine salvage I|g__Blautia.s__Blautia_wexlerae	Age	-0.397093	4.30405e-05	Humann3
GLYCOGENSYNTH-PWY: glycogen biosynthesis I (from ADP-D-Glucose)|g__Blautia.s__Blautia_wexlerae	Age	-0.396919	4.34052e-05	Humann3
PWY-6122: 5-aminoimidazole ribonucleotide biosynthesis II|g__Eggerthella.s__Eggerthella_lenta	Age	-0.396732	4.3801e-05	Humann3
PWY-6277: superpathway of 5-aminoimidazole ribonucleotide biosynthesis|g__Eggerthella.s__Eggerthella_lenta	Age	-0.396732	4.3801e-05	Humann3
PWY-7219: adenosine ribonucleotides de novo biosynthesis|g__Eggerthella.s__Eggerthella_lenta	Age	-0.391799	5.55087e-05	Humann3
PWY-6737: starch degradation V|g__Blautia.s__Blautia_wexlerae	Age	-0.391322	5.67837e-05	Humann3
PWY-7220: adenosine deoxyribonucleotides de novo biosynthesis II|g__Eggerthella.s__Eggerthella_lenta	Age	-0.389161	6.29114e-05	Humann3
PWY-7222: guanosine deoxyribonucleotides de novo biosynthesis II|g__Eggerthella.s__Eggerthella_lenta	Age	-0.389161	6.29114e-05	Humann3
PWY-7228: superpathway of guanosine nucleotides de novo biosynthesis I|g__Eggerthella.s__Eggerthella_lenta	Age	-0.388922	6.36236e-05	Humann3
ARO-PWY: chorismate biosynthesis I|g__Blautia.s__Blautia_wexlerae	Age	-0.387353	6.85039e-05	Humann3
CALVIN-PWY: Calvin-Benson-Bassham cycle|g__Blautia.s__Blautia_wexlerae	Age	-0.387154	6.91444e-05	Humann3
PWY-1042: glycolysis IV|g__Blautia.s__Blautia_wexlerae	Age	-0.384336	7.8877e-05	Humann3
PWY-6608: guanosine nucleotides degradation III|g__Blautia.s__Blautia_wexlerae	Age	-0.383905	8.04715e-05	Humann3
NONMEVIPP-PWY: methylerythritol phosphate pathway I|g__Blautia.s__Blautia_wexlerae	Age	-0.383287	8.28148e-05	Humann3
COMPLETE-ARO-PWY: superpathway of aromatic amino acid biosynthesis|g__Blautia.s__Blautia_wexlerae	Age	-0.381858	8.84743e-05	Humann3
PWY-5667: CDP-diacylglycerol biosynthesis I|g__Blautia.s__Blautia_wexlerae	Age	-0.380903	9.24535e-05	Humann3
PWY0-1319: CDP-diacylglycerol biosynthesis II|g__Blautia.s__Blautia_wexlerae	Age	-0.380903	9.24535e-05	Humann3
PWY0-1296: purine ribonucleosides degradation|g__Blautia.s__Blautia_wexlerae	Age	-0.379636	9.79913e-05	Humann3
PWY-7197: pyrimidine deoxyribonucleotide phosphorylation|g__Eggerthella.s__Eggerthella_lenta	Age	-0.379553	9.83607e-05	Humann3
PWY-7111: pyruvate fermentation to isobutanol (engineered)|g__Eggerthella.s__Eggerthella_lenta	Age	-0.379494	9.86299e-05	Humann3
PWY-6168: flavin biosynthesis III (fungi)|g__Blautia.s__Blautia_wexlerae	Age	-0.378669	0.000102422	Humann3
COA-PWY: coenzyme A biosynthesis I (prokaryotic)|g__Blautia.s__Blautia_wexlerae	Age	-0.378639	0.000102563	Humann3
PWY-6121: 5-aminoimidazole ribonucleotide biosynthesis I|g__Eggerthella.s__Eggerthella_lenta	Age	-0.37806	0.000105308	Humann3
PANTO-PWY: phosphopantothenate biosynthesis I|g__Blautia.s__Blautia_wexlerae	Age	-0.377047	0.000110274	Humann3
PWY-6163: chorismate biosynthesis from 3-dehydroquinate|g__Blautia.s__Blautia_wexlerae	Age	-0.377005	0.000110485	Humann3
RIBOSYN2-PWY: flavin biosynthesis I (bacteria and plants)|g__Blautia.s__Blautia_wexlerae	Age	-0.375606	0.000117718	Humann3
UDPNAGSYN-PWY: UDP-N-acetyl-D-glucosamine biosynthesis I|g__Eggerthella.s__Eggerthella_lenta	Age	-0.374988	0.000121053	Humann3
PWY-6385: peptidoglycan biosynthesis III (mycobacteria)|g__Eggerthella.s__Eggerthella_lenta	Age	-0.374676	0.000122766	Humann3
PWY-5695: inosine 5-phosphate degradation|g__Blautia.s__Blautia_wexlerae	Age	-0.374117	0.000125899	Humann3
SER-GLYSYN-PWY: superpathway of L-serine and glycine biosynthesis I|g__Eggerthella.s__Eggerthella_lenta	Age	-0.373457	0.000129689	Humann3
PWY-6385: peptidoglycan biosynthesis III (mycobacteria)|g__Blautia.s__Blautia_wexlerae	Age	-0.373336	0.000130396	Humann3
PWY-2942: L-lysine biosynthesis III|g__Eggerthella.s__Eggerthella_lenta	Age	-0.372308	0.000136542	Humann3
PEPTIDOGLYCANSYN-PWY: peptidoglycan biosynthesis I (meso-diaminopimelate containing)|g__Blautia.s__Blautia_wexlerae	Age	-0.371877	0.000139202	Humann3
PWY-6387: UDP-N-acetylmuramoyl-pentapeptide biosynthesis I (meso-diaminopimelate containing)|g__Eggerthella.s__Eggerthella_lenta	Age	-0.371422	0.000142054	Humann3
GLUTORN-PWY: L-ornithine biosynthesis I|g__Flavonifractor.s__Flavonifractor_plautii	Age	-0.370918	0.000145282	Humann3
PWY-7357: thiamine phosphate formation from pyrithiamine and oxythiamine (yeast)|g__Eggerthella.s__Eggerthella_lenta	Age	-0.37064	0.00014709	Humann3
PWY-6317: D-galactose degradation I (Leloir pathway)|g__Blautia.s__Blautia_wexlerae	Age	-0.370591	0.000147411	Humann3
PWY66-422|g__Blautia.s__Blautia_wexlerae	Age	-0.370591	0.000147411	Humann3
PWY-6387: UDP-N-acetylmuramoyl-pentapeptide biosynthesis I (meso-diaminopimelate containing)|g__Blautia.s__Blautia_wexlerae	Age	-0.369829	0.000152492	Humann3
PWY-6700: queuosine biosynthesis I (de novo)|g__Blautia.s__Blautia_wexlerae	Age	-0.369823	0.000152533	Humann3
PEPTIDOGLYCANSYN-PWY: peptidoglycan biosynthesis I (meso-diaminopimelate containing)|g__Eggerthella.s__Eggerthella_lenta	Age	-0.36963	0.000153841	Humann3
COBALSYN-PWY: superpathway of adenosylcobalamin salvage from cobinamide I|g__Blautia.s__Blautia_wexlerae	Age	-0.368814	0.000159506	Humann3
ARGSYNBSUB-PWY: L-arginine biosynthesis II (acetyl cycle)|g__Blautia.s__Blautia_wexlerae	Age	-0.366315	0.000178064	Humann3
ARGSYN-PWY: L-arginine biosynthesis I (via L-ornithine)|g__Blautia.s__Blautia_wexlerae	Age	-0.365307	0.00018611	Humann3
PWY-6386: UDP-N-acetylmuramoyl-pentapeptide biosynthesis II (lysine-containing)|g__Eggerthella.s__Eggerthella_lenta	Age	-0.364904	0.000189412	Humann3
PANTO-PWY: phosphopantothenate biosynthesis I|g__Eggerthella.s__Eggerthella_lenta	Age	-0.364761	0.000190596	Humann3
PWY-7400: L-arginine biosynthesis IV (archaebacteria)|g__Blautia.s__Blautia_wexlerae	Age	-0.364292	0.000194542	Humann3
PWY-6386: UDP-N-acetylmuramoyl-pentapeptide biosynthesis II (lysine-containing)|g__Blautia.s__Blautia_wexlerae	Age	-0.363481	0.00020153	Humann3
PWY-4242|g__Eggerthella.s__Eggerthella_lenta	Age	-0.363214	0.000203882	Humann3
SER-GLYSYN-PWY: superpathway of L-serine and glycine biosynthesis I|g__Blautia.s__Blautia_wexlerae	Age	-0.362862	0.000207017	Humann3
ILEUSYN-PWY: L-isoleucine biosynthesis I (from threonine)|g__Bifidobacterium.s__Bifidobacterium_breve	Age	-0.362067	0.000214274	Humann3
PWY-6121: 5-aminoimidazole ribonucleotide biosynthesis I|g__Blautia.s__Blautia_wexlerae	Age	-0.36049	0.000229366	Humann3
TRPSYN-PWY: L-tryptophan biosynthesis|g__Blautia.s__Blautia_wexlerae	Age	-0.359956	0.0002347	Humann3
PWY-6609: adenine and adenosine salvage III|g__Blautia.s__Blautia_wexlerae	Age	-0.35986	0.000235671	Humann3
HSERMETANA-PWY: L-methionine biosynthesis III|g__Blautia.s__Blautia_wexlerae	Age	-0.358358	0.000251333	Humann3
BRANCHED-CHAIN-AA-SYN-PWY: superpathway of branched chain amino acid biosynthesis|g__Bifidobacterium.s__Bifidobacterium_breve	Age	-0.357615	0.000259435	Humann3
PWY-5103: L-isoleucine biosynthesis III|g__Bifidobacterium.s__Bifidobacterium_breve	Age	-0.35758	0.000259819	Humann3
DTDPRHAMSYN-PWY: dTDP-&beta;-L-rhamnose biosynthesis|g__Eggerthella.s__Eggerthella_lenta	Age	-0.356485	0.000272222	Humann3
PWY-2942: L-lysine biosynthesis III|g__Blautia.s__Blautia_wexlerae	Age	-0.354226	0.00029953	Humann3
PWY-5104: L-isoleucine biosynthesis IV|g__Eggerthella.s__Eggerthella_lenta	Age	-0.353603	0.000307499	Humann3
PWY-6876: isopropanol biosynthesis (engineered)|g__Flavonifractor.s__Flavonifractor_plautii	Age	-0.35355	0.000308185	Humann3
ANAGLYCOLYSIS-PWY: glycolysis III (from glucose)|g__Bifidobacterium.s__Bifidobacterium_breve	Age	-0.353092	0.00031418	Humann3
PWY-6122: 5-aminoimidazole ribonucleotide biosynthesis II|g__Blautia.s__Blautia_wexlerae	Age	-0.352665	0.000319864	Humann3
PWY-6277: superpathway of 5-aminoimidazole ribonucleotide biosynthesis|g__Blautia.s__Blautia_wexlerae	Age	-0.352665	0.000319864	Humann3
VALSYN-PWY: L-valine biosynthesis|g__Eggerthella.s__Eggerthella_lenta	Age	-0.352258	0.000325364	Humann3
PWY-7400: L-arginine biosynthesis IV (archaebacteria)|g__Flavonifractor.s__Flavonifractor_plautii	Age	-0.352004	0.000328854	Humann3
PWY-6125: superpathway of guanosine nucleotides de novo biosynthesis II|g__Eggerthella.s__Eggerthella_lenta	Age	-0.351965	0.000329388	Humann3
PWY-3001: superpathway of L-isoleucine biosynthesis I|g__Bifidobacterium.s__Bifidobacterium_breve	Age	-0.350951	0.000343645	Humann3
ARGSYN-PWY: L-arginine biosynthesis I (via L-ornithine)|g__Flavonifractor.s__Flavonifractor_plautii	Age	-0.350747	0.000346588	Humann3
PANTOSYN-PWY: superpathway of coenzyme A biosynthesis I (bacteria)|g__Eggerthella.s__Eggerthella_lenta	Age	-0.348468	0.000380995	Humann3
PWY-1042: glycolysis IV|g__Eggerthella.s__Eggerthella_lenta	Age	-0.347973	0.000388874	Humann3
PWY-6121: 5-aminoimidazole ribonucleotide biosynthesis I|g__Odoribacter.s__Odoribacter_splanchnicus	Age	0.346464	0.000413815	Humann3
THRESYN-PWY: superpathway of L-threonine biosynthesis|g__Bifidobacterium.s__Bifidobacterium_breve	Age	-0.345583	0.000429063	Humann3
GLUTORN-PWY: L-ornithine biosynthesis I|g__Blautia.s__Blautia_wexlerae	Age	-0.345218	0.000435518	Humann3
NONOXIPENT-PWY: pentose phosphate pathway (non-oxidative branch) I|g__Blautia.s__Blautia_wexlerae	Age	-0.34499	0.000439604	Humann3
COA-PWY-1: superpathway of coenzyme A biosynthesis III (mammals)|g__Eggerthella.s__Eggerthella_lenta	Age	-0.344665	0.000445493	Humann3
PWY-7221: guanosine ribonucleotides de novo biosynthesis|g__Eggerthella.s__Eggerthella_lenta	Age	-0.344619	0.000446316	Humann3
ILEUSYN-PWY: L-isoleucine biosynthesis I (from threonine)|g__Eggerthella.s__Eggerthella_lenta	Age	-0.344192	0.000454175	Humann3
BRANCHED-CHAIN-AA-SYN-PWY: superpathway of branched chain amino acid biosynthesis|g__Eggerthella.s__Eggerthella_lenta	Age	-0.343956	0.000458563	Humann3
METH-ACETATE-PWY: methanogenesis from acetate|g__Blautia.s__Blautia_wexlerae	Age	-0.343801	0.000461472	Humann3
COA-PWY-1: superpathway of coenzyme A biosynthesis III (mammals)|g__Bifidobacterium.s__Bifidobacterium_breve	Age	-0.3427	0.000482609	Humann3
PWY-724: superpathway of L-lysine, L-threonine and L-methionine biosynthesis II|g__Bifidobacterium.s__Bifidobacterium_breve	Age	-0.342082	0.000494862	Humann3
PWY-6700: queuosine biosynthesis I (de novo)|g__Eggerthella.s__Eggerthella_lenta	Age	-0.341776	0.000501021	Humann3
PWY-7219: adenosine ribonucleotides de novo biosynthesis|g__Blautia.s__Blautia_wexlerae	Age	-0.341633	0.000503932	Humann3
PWY-5097: L-lysine biosynthesis VI|g__Blautia.s__Blautia_wexlerae	Age	-0.341387	0.000508974	Humann3
PWY-5103: L-isoleucine biosynthesis III|g__Eggerthella.s__Eggerthella_lenta	Age	-0.34019	0.000534145	Humann3
PWY-6527: stachyose degradation|g__Blautia.s__Blautia_wexlerae	Age	-0.338534	0.000570867	Humann3
PWY-6386: UDP-N-acetylmuramoyl-pentapeptide biosynthesis II (lysine-containing)|g__Bifidobacterium.s__Bifidobacterium_breve	Age	-0.337848	0.000586753	Humann3
HISDEG-PWY: L-histidine degradation I|g__Bacteroides.s__Bacteroides_ovatus	Age	0.337411	0.000597085	Humann3
PWY-5695: inosine 5-phosphate degradation|g__Odoribacter.s__Odoribacter_splanchnicus	Age	0.337051	0.000605709	Humann3
PWY-7199: pyrimidine deoxyribonucleosides salvage|g__Oscillibacter.s__Oscillibacter_sp_57_20	Age	0.336402	0.000621546	Humann3
HISTSYN-PWY: L-histidine biosynthesis|g__Eggerthella.s__Eggerthella_lenta	Age	-0.335491	0.000644434	Humann3
PWY-6387: UDP-N-acetylmuramoyl-pentapeptide biosynthesis I (meso-diaminopimelate containing)|g__Bifidobacterium.s__Bifidobacterium_breve	Age	-0.335232	0.00065108	Humann3
ILEUSYN-PWY: L-isoleucine biosynthesis I (from threonine)|g__Blautia.s__Blautia_wexlerae	Age	-0.334372	0.0006736	Humann3
VALSYN-PWY: L-valine biosynthesis|g__Blautia.s__Blautia_wexlerae	Age	-0.334372	0.0006736	Humann3
PWY-6385: peptidoglycan biosynthesis III (mycobacteria)|g__Bifidobacterium.s__Bifidobacterium_breve	Age	-0.33437	0.000673652	Humann3
COA-PWY: coenzyme A biosynthesis I (prokaryotic)|g__Eggerthella.s__Eggerthella_lenta	Age	-0.334058	0.000682004	Humann3
PWY-6151: S-adenosyl-L-methionine salvage I|g__Bifidobacterium.s__Bifidobacterium_breve	Age	-0.333887	0.000686632	Humann3
PWY-841: superpathway of purine nucleotides de novo biosynthesis I|g__Eggerthella.s__Eggerthella_lenta	Age	-0.333828	0.00068823	Humann3
PWY-5677: succinate fermentation to butanoate	Age	-0.332873	0.000714583	Humann3
PEPTIDOGLYCANSYN-PWY: peptidoglycan biosynthesis I (meso-diaminopimelate containing)|g__Bifidobacterium.s__Bifidobacterium_breve	Age	-0.332444	0.000726705	Humann3
PWY-1042: glycolysis IV|g__Erysipelatoclostridium.s__Erysipelatoclostridium_ramosum	Age	-0.332124	0.000735886	Humann3
COA-PWY: coenzyme A biosynthesis I (prokaryotic)|g__Flavonifractor.s__Flavonifractor_plautii	Age	-0.331928	0.000741565	Humann3
FASYN-ELONG-PWY: fatty acid elongation -- saturated|g__Bifidobacterium.s__Bifidobacterium_breve	Age	-0.331141	0.000764749	Humann3
PWY-6282: palmitoleate biosynthesis I (from (5Z)-dodec-5-enoate)|g__Bifidobacterium.s__Bifidobacterium_breve	Age	-0.331141	0.000764749	Humann3
PWY-7663: gondoate biosynthesis (anaerobic)|g__Bifidobacterium.s__Bifidobacterium_breve	Age	-0.331141	0.000764749	Humann3
PWY-7664: oleate biosynthesis IV (anaerobic)|g__Bifidobacterium.s__Bifidobacterium_breve	Age	-0.331141	0.000764749	Humann3
PWY0-862: (5Z)-dodecenoate biosynthesis I|g__Bifidobacterium.s__Bifidobacterium_breve	Age	-0.331141	0.000764749	Humann3
PWY-3841: folate transformations II (plants)|g__Odoribacter.s__Odoribacter_splanchnicus	Age	0.330981	0.000769541	Humann3
DTDPRHAMSYN-PWY: dTDP-&beta;-L-rhamnose biosynthesis|g__Erysipelatoclostridium.s__Erysipelatoclostridium_ramosum	Age	-0.330593	0.000781282	Humann3
PWY-6121: 5-aminoimidazole ribonucleotide biosynthesis I|g__Oscillibacter.s__Oscillibacter_sp_57_20	Age	0.330577	0.000781767	Humann3
PWY-4041: &gamma;-glutamyl cycle|g__Bifidobacterium.s__Bifidobacterium_breve	Age	-0.329943	0.000801314	Humann3
ARGSYNBSUB-PWY: L-arginine biosynthesis II (acetyl cycle)|g__Eggerthella.s__Eggerthella_lenta	Age	-0.329864	0.000803763	Humann3
HISTSYN-PWY: L-histidine biosynthesis|g__Odoribacter.s__Odoribacter_splanchnicus	Age	0.329546	0.000813771	Humann3
HISTSYN-PWY: L-histidine biosynthesis|g__Bifidobacterium.s__Bifidobacterium_breve	Age	-0.329424	0.000817651	Humann3
DTDPRHAMSYN-PWY: dTDP-&beta;-L-rhamnose biosynthesis|g__Bifidobacterium.s__Bifidobacterium_breve	Age	-0.329367	0.000819437	Humann3
PWY-7111: pyruvate fermentation to isobutanol (engineered)|g__Bifidobacterium.s__Bifidobacterium_breve	Age	-0.329101	0.000827954	Humann3
PWY-5686: UMP biosynthesis I|g__Odoribacter.s__Odoribacter_splanchnicus	Age	0.328798	0.00083773	Humann3
VALSYN-PWY: L-valine biosynthesis|g__Bifidobacterium.s__Bifidobacterium_breve	Age	-0.32878	0.000838333	Humann3
ASPASN-PWY: superpathway of L-aspartate and L-asparagine biosynthesis|g__Odoribacter.s__Odoribacter_splanchnicus	Age	0.3283	0.000854059	Humann3
1CMET2-PWY: folate transformations III (E. coli)|g__Flavonifractor.s__Flavonifractor_plautii	Age	-0.328049	0.000862383	Humann3
PWY-2942: L-lysine biosynthesis III|g__Bifidobacterium.s__Bifidobacterium_breve	Age	-0.32711	0.000894206	Humann3
BRANCHED-CHAIN-AA-SYN-PWY: superpathway of branched chain amino acid biosynthesis|g__Blautia.s__Blautia_wexlerae	Age	-0.32701	0.000897669	Humann3
PWY-5097: L-lysine biosynthesis VI|g__Bifidobacterium.s__Bifidobacterium_breve	Age	-0.326534	0.00091424	Humann3
PWY-7221: guanosine ribonucleotides de novo biosynthesis|g__Blautia.s__Blautia_wexlerae	Age	-0.325731	0.000942911	Humann3
PWY-6588: pyruvate fermentation to acetone|g__Flavonifractor.s__Flavonifractor_plautii	Age	-0.325086	0.000966482	Humann3
PANTO-PWY: phosphopantothenate biosynthesis I|g__Odoribacter.s__Odoribacter_splanchnicus	Age	0.323671	0.00102012	Humann3
PWY-6121: 5-aminoimidazole ribonucleotide biosynthesis I|g__Bifidobacterium.s__Bifidobacterium_breve	Age	-0.322029	0.0010858	Humann3
OANTIGEN-PWY: O-antigen building blocks biosynthesis (E. coli)|g__Bifidobacterium.s__Bifidobacterium_breve	Age	-0.321041	0.00112712	Humann3
PWY-7219: adenosine ribonucleotides de novo biosynthesis|g__Flavonifractor.s__Flavonifractor_plautii	Age	-0.320947	0.00113112	Humann3
PWY0-1296: purine ribonucleosides degradation|g__Anaerotruncus.s__Anaerotruncus_colihominis	Age	-0.320493	0.00115065	Humann3
PWY-6703: preQ0 biosynthesis|g__Erysipelatoclostridium.s__Erysipelatoclostridium_ramosum	Age	-0.320167	0.00116488	Humann3
UDPNAGSYN-PWY: UDP-N-acetyl-D-glucosamine biosynthesis I|g__Bifidobacterium.s__Bifidobacterium_breve	Age	-0.319556	0.00119197	Humann3
PYRIDNUCSYN-PWY: NAD de novo biosynthesis I (from aspartate)|g__Bifidobacterium.s__Bifidobacterium_breve	Age	-0.319409	0.00119854	Humann3
PWY-7221: guanosine ribonucleotides de novo biosynthesis|g__Bifidobacterium.s__Bifidobacterium_breve	Age	-0.319119	0.00121166	Humann3
PWY-6121: 5-aminoimidazole ribonucleotide biosynthesis I|g__Erysipelatoclostridium.s__Erysipelatoclostridium_ramosum	Age	-0.318826	0.00122506	Humann3
CALVIN-PWY: Calvin-Benson-Bassham cycle|g__Flavonifractor.s__Flavonifractor_plautii	Age	-0.318056	0.00126085	Humann3
FASYN-INITIAL-PWY: superpathway of fatty acid biosynthesis initiation (E. coli)|g__Eggerthella.s__Eggerthella_lenta	Age	-0.317979	0.00126451	Humann3
PWY-5103: L-isoleucine biosynthesis III|g__Blautia.s__Blautia_wexlerae	Age	-0.317965	0.00126513	Humann3
PWY66-367: ketogenesis	Age	-0.316504	0.00133596	Humann3
OANTIGEN-PWY: O-antigen building blocks biosynthesis (E. coli)|g__Eggerthella.s__Eggerthella_lenta	Age	-0.315942	0.00136414	Humann3
PWY0-1586: peptidoglycan maturation (meso-diaminopimelate containing)|g__Eggerthella.s__Eggerthella_lenta	Age	-0.315824	0.00137009	Humann3
PWY-2942: L-lysine biosynthesis III|g__Odoribacter.s__Odoribacter_splanchnicus	Age	0.315791	0.00137176	Humann3
PWY-2941: L-lysine biosynthesis II|g__Flavonifractor.s__Flavonifractor_plautii	Age	-0.315398	0.00139192	Humann3
PWY-7219: adenosine ribonucleotides de novo biosynthesis|g__Bifidobacterium.s__Bifidobacterium_breve	Age	-0.31527	0.0013985	Humann3
ARGSYNBSUB-PWY: L-arginine biosynthesis II (acetyl cycle)|g__Flavonifractor.s__Flavonifractor_plautii	Age	-0.314958	0.00141477	Humann3
PWY-7199: pyrimidine deoxyribonucleosides salvage|g__Flavonifractor.s__Flavonifractor_plautii	Age	-0.314909	0.00141734	Humann3
PWY-7208: superpathway of pyrimidine nucleobases salvage|g__Flavonifractor.s__Flavonifractor_plautii	Age	-0.314776	0.00142429	Humann3
PWY-6700: queuosine biosynthesis I (de novo)|g__Odoribacter.s__Odoribacter_splanchnicus	Age	0.314442	0.001442	Humann3
PWY-5686: UMP biosynthesis I|g__Eggerthella.s__Eggerthella_lenta	Age	-0.313424	0.0014971	Humann3
PWY-7111: pyruvate fermentation to isobutanol (engineered)|g__Odoribacter.s__Odoribacter_splanchnicus	Age	0.311661	0.00159711	Humann3
VALSYN-PWY: L-valine biosynthesis|g__Odoribacter.s__Odoribacter_splanchnicus	Age	0.311661	0.00159711	Humann3
ARGSYN-PWY: L-arginine biosynthesis I (via L-ornithine)|g__Dorea.s__Dorea_longicatena	Age	0.311154	0.00162696	Humann3
PWY-7400: L-arginine biosynthesis IV (archaebacteria)|g__Dorea.s__Dorea_longicatena	Age	0.311154	0.00162696	Humann3
HISDEG-PWY: L-histidine degradation I|g__Odoribacter.s__Odoribacter_splanchnicus	Age	0.310881	0.00164325	Humann3
COA-PWY-1: superpathway of coenzyme A biosynthesis III (mammals)|g__Flavonifractor.s__Flavonifractor_plautii	Age	-0.310752	0.00165099	Humann3
NONMEVIPP-PWY: methylerythritol phosphate pathway I|g__Eggerthella.s__Eggerthella_lenta	Age	-0.310662	0.00165642	Humann3
GLUTORN-PWY: L-ornithine biosynthesis I|g__Dorea.s__Dorea_longicatena	Age	0.310617	0.00165914	Humann3
PWY-5686: UMP biosynthesis I|g__Bifidobacterium.s__Bifidobacterium_breve	Age	-0.310498	0.00166636	Humann3
UDPNAGSYN-PWY: UDP-N-acetyl-D-glucosamine biosynthesis I|g__Flavonifractor.s__Flavonifractor_plautii	Age	-0.310409	0.00167174	Humann3
PWY-4242|g__Odoribacter.s__Odoribacter_splanchnicus	Age	0.310318	0.0016773	Humann3
UDPNAGSYN-PWY: UDP-N-acetyl-D-glucosamine biosynthesis I|g__Erysipelatoclostridium.s__Erysipelatoclostridium_ramosum	Age	-0.310206	0.00168418	Humann3
PWY-7221: guanosine ribonucleotides de novo biosynthesis|g__Bilophila.s__Bilophila_wadsworthia	Age	0.30959	0.00172232	Humann3
GOLPDLCAT-PWY: superpathway of glycerol degradation to 1,3-propanediol|g__Flavonifractor.s__Flavonifractor_plautii	Age	-0.30933	0.0017386	Humann3
COA-PWY: coenzyme A biosynthesis I (prokaryotic)|g__Odoribacter.s__Odoribacter_splanchnicus	Age	0.309226	0.00174517	Humann3
PWY-6386: UDP-N-acetylmuramoyl-pentapeptide biosynthesis II (lysine-containing)|g__Odoribacter.s__Odoribacter_splanchnicus	Age	0.309111	0.00175248	Humann3
PWY-6385: peptidoglycan biosynthesis III (mycobacteria)|g__Odoribacter.s__Odoribacter_splanchnicus	Age	0.309016	0.00175852	Humann3
PEPTIDOGLYCANSYN-PWY: peptidoglycan biosynthesis I (meso-diaminopimelate containing)|g__Odoribacter.s__Odoribacter_splanchnicus	Age	0.308975	0.00176112	Humann3
PWY-6507: 4-deoxy-L-threo-hex-4-enopyranuronate degradation|g__Anaerotruncus.s__Anaerotruncus_colihominis	Age	-0.308773	0.00177405	Humann3
NONOXIPENT-PWY: pentose phosphate pathway (non-oxidative branch) I|g__Flavonifractor.s__Flavonifractor_plautii	Age	-0.308531	0.00178967	Humann3
PWY-6387: UDP-N-acetylmuramoyl-pentapeptide biosynthesis I (meso-diaminopimelate containing)|g__Odoribacter.s__Odoribacter_splanchnicus	Age	0.308426	0.00179649	Humann3
PWY-7013: (S)-propane-1,2-diol degradation|g__Flavonifractor.s__Flavonifractor_plautii	Age	-0.308121	0.00181638	Humann3
PWY-6703: preQ0 biosynthesis|g__Odoribacter.s__Odoribacter_splanchnicus	Age	0.308019	0.0018231	Humann3
PWY-6700: queuosine biosynthesis I (de novo)|g__Erysipelatoclostridium.s__Erysipelatoclostridium_ramosum	Age	-0.307975	0.00182602	Humann3
PWY-5686: UMP biosynthesis I|g__Oscillibacter.s__Oscillibacter_sp_57_20	Age	0.307818	0.00183637	Humann3
PWY-7219: adenosine ribonucleotides de novo biosynthesis|g__Odoribacter.s__Odoribacter_splanchnicus	Age	0.307795	0.00183789	Humann3
DTDPRHAMSYN-PWY: dTDP-&beta;-L-rhamnose biosynthesis|g__Odoribacter.s__Odoribacter_splanchnicus	Age	0.307673	0.001846	Humann3
PWY-6122: 5-aminoimidazole ribonucleotide biosynthesis II|g__Oscillibacter.s__Oscillibacter_sp_57_20	Age	0.307286	0.00187193	Humann3
PWY-6277: superpathway of 5-aminoimidazole ribonucleotide biosynthesis|g__Oscillibacter.s__Oscillibacter_sp_57_20	Age	0.307286	0.00187193	Humann3
COA-PWY-1: superpathway of coenzyme A biosynthesis III (mammals)|g__Odoribacter.s__Odoribacter_splanchnicus	Age	0.305821	0.00197307	Humann3
PWY-6124: inosine-5-phosphate biosynthesis II|g__Odoribacter.s__Odoribacter_splanchnicus	Age	0.305462	0.00199864	Humann3
PWY-6124: inosine-5-phosphate biosynthesis II|g__Blautia.s__Blautia_obeum	Age	0.305294	0.00201067	Humann3
PWY-6123: inosine-5-phosphate biosynthesis I|g__Odoribacter.s__Odoribacter_splanchnicus	Age	0.305265	0.00201275	Humann3
PWY-6737: starch degradation V|g__Bifidobacterium.s__Bifidobacterium_breve	Age	-0.30514	0.0020218	Humann3
COA-PWY-1: superpathway of coenzyme A biosynthesis III (mammals)|g__Oscillibacter.s__Oscillibacter_sp_57_20	Age	0.305008	0.00203137	Humann3
PANTOSYN-PWY: superpathway of coenzyme A biosynthesis I (bacteria)|g__Odoribacter.s__Odoribacter_splanchnicus	Age	0.304879	0.00204076	Humann3
PWY-2942: L-lysine biosynthesis III|g__Flavonifractor.s__Flavonifractor_plautii	Age	-0.304494	0.00206897	Humann3
PWY-5104: L-isoleucine biosynthesis IV|g__Klebsiella.s__Klebsiella_pneumoniae	Age	0.304272	0.00208543	Humann3
GLUCOSE1PMETAB-PWY: glucose and glucose-1-phosphate degradation|g__Bifidobacterium.s__Bifidobacterium_breve	Age	-0.304267	0.00208578	Humann3
GLYCOCAT-PWY: glycogen degradation I|g__Bifidobacterium.s__Bifidobacterium_breve	Age	-0.30417	0.00209298	Humann3
GLYCOGENSYNTH-PWY: glycogen biosynthesis I (from ADP-D-Glucose)|g__Bifidobacterium.s__Bifidobacterium_breve	Age	-0.30414	0.00209523	Humann3
PWY-6609: adenine and adenosine salvage III|g__Flavonifractor.s__Flavonifractor_plautii	Age	-0.304097	0.00209849	Humann3
PWY0-1586: peptidoglycan maturation (meso-diaminopimelate containing)|g__Odoribacter.s__Odoribacter_splanchnicus	Age	0.303794	0.00212127	Humann3
UDPNAGSYN-PWY: UDP-N-acetyl-D-glucosamine biosynthesis I|g__Bilophila.s__Bilophila_wadsworthia	Age	0.303759	0.00212391	Humann3
ARGSYN-PWY: L-arginine biosynthesis I (via L-ornithine)|g__Bifidobacterium.s__Bifidobacterium_breve	Age	-0.303435	0.00214847	Humann3
PWY-7400: L-arginine biosynthesis IV (archaebacteria)|g__Bifidobacterium.s__Bifidobacterium_breve	Age	-0.303435	0.00214847	Humann3
PWY-7013: (S)-propane-1,2-diol degradation	Age	-0.302934	0.00218708	Humann3
PWY-6124: inosine-5-phosphate biosynthesis II|g__Erysipelatoclostridium.s__Erysipelatoclostridium_ramosum	Age	-0.302715	0.0022041	Humann3
PWY-6122: 5-aminoimidazole ribonucleotide biosynthesis II|g__Bifidobacterium.s__Bifidobacterium_breve	Age	-0.302659	0.00220847	Humann3
PWY-6277: superpathway of 5-aminoimidazole ribonucleotide biosynthesis|g__Bifidobacterium.s__Bifidobacterium_breve	Age	-0.302659	0.00220847	Humann3
RIBOSYN2-PWY: flavin biosynthesis I (bacteria and plants)|g__Odoribacter.s__Odoribacter_splanchnicus	Age	0.30262	0.00221153	Humann3
NONMEVIPP-PWY: methylerythritol phosphate pathway I|g__Flavonifractor.s__Flavonifractor_plautii	Age	-0.302482	0.00222238	Humann3
ASPASN-PWY: superpathway of L-aspartate and L-asparagine biosynthesis|g__Flavonifractor.s__Flavonifractor_plautii	Age	-0.302208	0.00224409	Humann3
PWY-5100: pyruvate fermentation to acetate and lactate II|g__Flavonifractor.s__Flavonifractor_plautii	Age	-0.302045	0.00225707	Humann3
PWY-5686: UMP biosynthesis I|g__Flavonifractor.s__Flavonifractor_plautii	Age	-0.301319	0.00231571	Humann3
PWY-6123: inosine-5-phosphate biosynthesis I|g__Blautia.s__Blautia_wexlerae	Age	-0.300934	0.00234733	Humann3
ARGORNPROST-PWY	Age	0.300209	0.002408	Humann3
ARGSYNBSUB-PWY: L-arginine biosynthesis II (acetyl cycle)|g__Bifidobacterium.s__Bifidobacterium_breve	Age	-0.300115	0.00241595	Humann3
FASYN-INITIAL-PWY: superpathway of fatty acid biosynthesis initiation (E. coli)|g__Flavonifractor.s__Flavonifractor_plautii	Age	-0.299777	0.00244477	Humann3
PWY-6168: flavin biosynthesis III (fungi)|g__Odoribacter.s__Odoribacter_splanchnicus	Age	0.299731	0.00244875	Humann3
PWY-6123: inosine-5-phosphate biosynthesis I|g__Blautia.s__Blautia_obeum	Age	0.299543	0.00246498	Humann3
PWY-7111: pyruvate fermentation to isobutanol (engineered)|g__Blautia.s__Blautia_wexlerae	Age	-0.298568	0.00255056	Humann3
TRNA-CHARGING-PWY: tRNA charging|g__Odoribacter.s__Odoribacter_splanchnicus	Age	0.297378	0.00265858	Humann3
THRESYN-PWY: superpathway of L-threonine biosynthesis|g__Anaerotruncus.s__Anaerotruncus_colihominis	Age	-0.296852	0.00270772	Humann3
PWY-5097: L-lysine biosynthesis VI|g__Flavonifractor.s__Flavonifractor_plautii	Age	-0.296237	0.00276612	Humann3
PWY-7199: pyrimidine deoxyribonucleosides salvage|g__Streptococcus.s__Streptococcus_thermophilus	Age	0.29589	0.00279953	Humann3
PWY-4242|g__Flavonifractor.s__Flavonifractor_plautii	Age	-0.295875	0.002801	Humann3
PWY0-1297: superpathway of purine deoxyribonucleosides degradation|g__Anaerotruncus.s__Anaerotruncus_colihominis	Age	-0.295756	0.00281261	Humann3
GLUTORN-PWY: L-ornithine biosynthesis I|g__Bifidobacterium.s__Bifidobacterium_breve	Age	-0.295618	0.00282602	Humann3
PWY-5097: L-lysine biosynthesis VI|g__Bacteroides.s__Bacteroides_ovatus	Age	0.29556	0.0028317	Humann3
NONMEVIPP-PWY: methylerythritol phosphate pathway I|g__Odoribacter.s__Odoribacter_splanchnicus	Age	0.295153	0.00287183	Humann3
PWY-6122: 5-aminoimidazole ribonucleotide biosynthesis II|g__Flavonifractor.s__Flavonifractor_plautii	Age	-0.294931	0.00289393	Humann3
PWY-6277: superpathway of 5-aminoimidazole ribonucleotide biosynthesis|g__Flavonifractor.s__Flavonifractor_plautii	Age	-0.294931	0.00289393	Humann3
ARO-PWY: chorismate biosynthesis I|g__Flavonifractor.s__Flavonifractor_plautii	Age	-0.294868	0.00290024	Humann3
PWY0-1586: peptidoglycan maturation (meso-diaminopimelate containing)|g__Flavonifractor.s__Flavonifractor_plautii	Age	-0.294327	0.00295475	Humann3
CITRULBIO-PWY: L-citrulline biosynthesis|g__Flavonifractor.s__Flavonifractor_plautii	Age	-0.294024	0.00298578	Humann3
PWY-6609: adenine and adenosine salvage III|g__Oscillibacter.s__Oscillibacter_sp_57_20	Age	0.293993	0.00298895	Humann3
PWY-6936: seleno-amino acid biosynthesis (plants)|g__Eubacterium.s__Eubacterium_ventriosum	Age	0.293596	0.00302997	Humann3
PWY-4984: urea cycle|g__Flavonifractor.s__Flavonifractor_plautii	Age	-0.293354	0.0030553	Humann3
PWY-7208: superpathway of pyrimidine nucleobases salvage|g__Eggerthella.s__Eggerthella_lenta	Age	-0.293035	0.00308893	Humann3
PWY-6608: guanosine nucleotides degradation III|g__Anaerotruncus.s__Anaerotruncus_colihominis	Age	-0.293014	0.00309116	Humann3
PWY-7221: guanosine ribonucleotides de novo biosynthesis|g__Anaerotruncus.s__Anaerotruncus_colihominis	Age	-0.292932	0.0030998	Humann3
PWY-3841: folate transformations II (plants)|g__Erysipelatoclostridium.s__Erysipelatoclostridium_ramosum	Age	-0.292612	0.00313401	Humann3
SER-GLYSYN-PWY: superpathway of L-serine and glycine biosynthesis I|g__Flavonifractor.s__Flavonifractor_plautii	Age	-0.29239	0.0031579	Humann3
PWY-6124: inosine-5-phosphate biosynthesis II|g__Blautia.s__Blautia_wexlerae	Age	-0.292112	0.00318805	Humann3
PWY-7221: guanosine ribonucleotides de novo biosynthesis|g__Odoribacter.s__Odoribacter_splanchnicus	Age	0.292076	0.003192	Humann3
PWY-6122: 5-aminoimidazole ribonucleotide biosynthesis II|g__Bilophila.s__Bilophila_wadsworthia	Age	0.292073	0.00319228	Humann3
PWY-6277: superpathway of 5-aminoimidazole ribonucleotide biosynthesis|g__Bilophila.s__Bilophila_wadsworthia	Age	0.292073	0.00319228	Humann3
PWY-5676: acetyl-CoA fermentation to butanoate II|g__Flavonifractor.s__Flavonifractor_plautii	Age	-0.291744	0.00322837	Humann3
UDPNAGSYN-PWY: UDP-N-acetyl-D-glucosamine biosynthesis I|g__Anaerotruncus.s__Anaerotruncus_colihominis	Age	-0.291682	0.00323521	Humann3
RHAMCAT-PWY: L-rhamnose degradation I|g__Bacteroides.s__Bacteroides_ovatus	Age	0.291449	0.00326097	Humann3
PWY-5100: pyruvate fermentation to acetate and lactate II|g__Bifidobacterium.s__Bifidobacterium_pseudocatenulatum	Age	-0.291005	0.00331068	Humann3
TRPSYN-PWY: L-tryptophan biosynthesis|g__Bifidobacterium.s__Bifidobacterium_breve	Age	-0.290831	0.00333031	Humann3
PWY-7111: pyruvate fermentation to isobutanol (engineered)|g__Bifidobacterium.s__Bifidobacterium_pseudocatenulatum	Age	-0.290422	0.003377	Humann3
CALVIN-PWY: Calvin-Benson-Bassham cycle|g__Anaerotruncus.s__Anaerotruncus_colihominis	Age	-0.290408	0.00337855	Humann3
PWY3O-355: stearate biosynthesis III (fungi)|g__Bifidobacterium.s__Bifidobacterium_longum	Age	-0.290246	0.00339723	Humann3
PWY-5384: sucrose degradation IV (sucrose phosphorylase)|g__Bifidobacterium.s__Bifidobacterium_breve	Age	-0.289899	0.00343743	Humann3
1CMET2-PWY: folate transformations III (E. coli)|g__Odoribacter.s__Odoribacter_splanchnicus	Age	0.289694	0.00346138	Humann3
PWY-6609: adenine and adenosine salvage III|g__Anaerotruncus.s__Anaerotruncus_colihominis	Age	-0.289677	0.00346342	Humann3
PWY-5188: tetrapyrrole biosynthesis I (from glutamate)|g__Flavonifractor.s__Flavonifractor_plautii	Age	-0.288972	0.00354708	Humann3
PWY-6700: queuosine biosynthesis I (de novo)|g__Oscillibacter.s__Oscillibacter_sp_57_20	Age	0.287717	0.00370037	Humann3
PWY-2942: L-lysine biosynthesis III|g__Bifidobacterium.s__Bifidobacterium_pseudocatenulatum	Age	-0.287602	0.00371467	Humann3
PWY-3841: folate transformations II (plants)|g__Erysipelatoclostridium.s__Clostridium_spiroforme	Age	-0.287071	0.00378159	Humann3
PWY-7560: methylerythritol phosphate pathway II|g__Dorea.s__Dorea_longicatena	Age	0.286765	0.00382059	Humann3
COA-PWY: coenzyme A biosynthesis I (prokaryotic)|g__Bacteroides.s__Bacteroides_ovatus	Age	0.286669	0.00383284	Humann3
PWY-6163: chorismate biosynthesis from 3-dehydroquinate|g__Flavonifractor.s__Flavonifractor_plautii	Age	-0.286568	0.00384583	Humann3
PWY-5030: L-histidine degradation III|g__Bacteroides.s__Bacteroides_ovatus	Age	0.286089	0.00390805	Humann3
PWY-6123: inosine-5-phosphate biosynthesis I|g__Erysipelatoclostridium.s__Erysipelatoclostridium_ramosum	Age	-0.285987	0.00392142	Humann3
PWY-7111: pyruvate fermentation to isobutanol (engineered)|g__Bacteroides.s__Bacteroides_ovatus	Age	0.285684	0.00396129	Humann3
NONMEVIPP-PWY: methylerythritol phosphate pathway I|g__Bacteroides.s__Bacteroides_ovatus	Age	0.285567	0.00397688	Humann3
PANTO-PWY: phosphopantothenate biosynthesis I|g__Bacteroides.s__Bacteroides_ovatus	Age	0.285188	0.00402747	Humann3
COA-PWY-1: superpathway of coenzyme A biosynthesis III (mammals)|g__Anaerotruncus.s__Anaerotruncus_colihominis	Age	-0.284884	0.00406844	Humann3
COA-PWY-1: superpathway of coenzyme A biosynthesis III (mammals)|g__Bacteroides.s__Bacteroides_ovatus	Age	0.284779	0.00408266	Humann3
PWY-6122: 5-aminoimidazole ribonucleotide biosynthesis II|g__Erysipelatoclostridium.s__Erysipelatoclostridium_ramosum	Age	-0.284536	0.00411587	Humann3
PWY-6277: superpathway of 5-aminoimidazole ribonucleotide biosynthesis|g__Erysipelatoclostridium.s__Erysipelatoclostridium_ramosum	Age	-0.284536	0.00411587	Humann3
PWY-6122: 5-aminoimidazole ribonucleotide biosynthesis II|g__Odoribacter.s__Odoribacter_splanchnicus	Age	0.284443	0.00412862	Humann3
PWY-6277: superpathway of 5-aminoimidazole ribonucleotide biosynthesis|g__Odoribacter.s__Odoribacter_splanchnicus	Age	0.284443	0.00412862	Humann3
PWY-2723: trehalose degradation V|g__Bifidobacterium.s__Bifidobacterium_breve	Age	-0.284066	0.00418067	Humann3
PWY-6700: queuosine biosynthesis I (de novo)|g__Bilophila.s__Bilophila_wadsworthia	Age	0.283632	0.00424131	Humann3
PWY-5100: pyruvate fermentation to acetate and lactate II|g__Anaerotruncus.s__Anaerotruncus_colihominis	Age	-0.283521	0.00425692	Humann3
PWY-3841: folate transformations II (plants)|g__Flavonifractor.s__Flavonifractor_plautii	Age	-0.283455	0.00426627	Humann3
PWY-1042: glycolysis IV|g__Anaerotruncus.s__Anaerotruncus_colihominis	Age	-0.283379	0.00427702	Humann3
PWY-7663: gondoate biosynthesis (anaerobic)|g__Bacteroides.s__Bacteroides_ovatus	Age	0.282949	0.0043384	Humann3
GLYCOGENSYNTH-PWY: glycogen biosynthesis I (from ADP-D-Glucose)|g__Flavonifractor.s__Flavonifractor_plautii	Age	-0.282931	0.0043409	Humann3
PWY-7357: thiamine phosphate formation from pyrithiamine and oxythiamine (yeast)|g__Anaerotruncus.s__Anaerotruncus_colihominis	Age	-0.282901	0.00434519	Humann3
SALVADEHYPOX-PWY: adenosine nucleotides degradation II|g__Anaerotruncus.s__Anaerotruncus_colihominis	Age	-0.282588	0.00439046	Humann3
COBALSYN-PWY: superpathway of adenosylcobalamin salvage from cobinamide I|g__Flavonifractor.s__Flavonifractor_plautii	Age	-0.282405	0.00441711	Humann3
HISTSYN-PWY: L-histidine biosynthesis|g__Flavonifractor.s__Flavonifractor_plautii	Age	-0.282059	0.00446779	Humann3
PWY-5189: tetrapyrrole biosynthesis II (from glycine)|g__Lachnoclostridium.s__Clostridium_asparagiforme	Age	-0.281797	0.00450652	Humann3
PWY-6121: 5-aminoimidazole ribonucleotide biosynthesis I|g__Bilophila.s__Bilophila_wadsworthia	Age	0.281384	0.00456818	Humann3
P185-PWY: formaldehyde assimilation III (dihydroxyacetone cycle)	Age	-0.281368	0.00457059	Humann3
PWY-7219: adenosine ribonucleotides de novo biosynthesis|g__Bifidobacterium.s__Bifidobacterium_pseudocatenulatum	Age	-0.280764	0.00466223	Humann3
PWY-6387: UDP-N-acetylmuramoyl-pentapeptide biosynthesis I (meso-diaminopimelate containing)|g__Bifidobacterium.s__Bifidobacterium_pseudocatenulatum	Age	-0.280194	0.00475022	Humann3
PWY-2942: L-lysine biosynthesis III|g__Bacteroides.s__Bacteroides_ovatus	Age	0.280168	0.00475416	Humann3
ANAGLYCOLYSIS-PWY: glycolysis III (from glucose)|g__Alistipes.s__Alistipes_shahii	Age	0.280135	0.00475944	Humann3
NONMEVIPP-PWY: methylerythritol phosphate pathway I|g__Oscillibacter.s__Oscillibacter_sp_57_20	Age	0.279842	0.00480519	Humann3
PWY-5097: L-lysine biosynthesis VI|g__Bifidobacterium.s__Bifidobacterium_pseudocatenulatum	Age	-0.279601	0.00484325	Humann3
PWY-6737: starch degradation V|g__Erysipelatoclostridium.s__Erysipelatoclostridium_ramosum	Age	-0.279497	0.00485982	Humann3
PWY-5695: inosine 5-phosphate degradation|g__Anaerotruncus.s__Anaerotruncus_colihominis	Age	-0.279477	0.00486294	Humann3
PWY-5097: L-lysine biosynthesis VI|g__Bilophila.s__Bilophila_wadsworthia	Age	0.279413	0.00487317	Humann3
PWY0-1586: peptidoglycan maturation (meso-diaminopimelate containing)|g__Bifidobacterium.s__Bifidobacterium_pseudocatenulatum	Age	-0.279166	0.00491251	Humann3
PWY-5973: cis-vaccenate biosynthesis|g__Bacteroides.s__Bacteroides_ovatus	Age	0.279004	0.00493861	Humann3
SER-GLYSYN-PWY: superpathway of L-serine and glycine biosynthesis I|g__Bacteroides.s__Bacteroides_ovatus	Age	0.278827	0.00496721	Humann3
UDPNAGSYN-PWY: UDP-N-acetyl-D-glucosamine biosynthesis I|g__Bifidobacterium.s__Bifidobacterium_pseudocatenulatum	Age	-0.278466	0.00502592	Humann3
DAPLYSINESYN-PWY: L-lysine biosynthesis I|g__Bifidobacterium.s__Bifidobacterium_pseudocatenulatum	Age	-0.278334	0.00504758	Humann3
PWY-6606: guanosine nucleotides degradation II|g__Anaerotruncus.s__Anaerotruncus_colihominis	Age	-0.278305	0.00505234	Humann3
PWY-6151: S-adenosyl-L-methionine salvage I|g__Bifidobacterium.s__Bifidobacterium_dentium	Age	0.278109	0.00508464	Humann3
PWY-6163: chorismate biosynthesis from 3-dehydroquinate|g__Bifidobacterium.s__Bifidobacterium_pseudocatenulatum	Age	-0.277821	0.00513248	Humann3
PWY-6703: preQ0 biosynthesis|g__Bacteroides.s__Bacteroides_ovatus	Age	0.277624	0.00516543	Humann3
ILEUSYN-PWY: L-isoleucine biosynthesis I (from threonine)|g__Bifidobacterium.s__Bifidobacterium_pseudocatenulatum	Age	-0.277569	0.00517469	Humann3
VALSYN-PWY: L-valine biosynthesis|g__Bifidobacterium.s__Bifidobacterium_pseudocatenulatum	Age	-0.277569	0.00517469	Humann3
PWY-1042: glycolysis IV|g__Flavonifractor.s__Flavonifractor_plautii	Age	-0.27743	0.00519802	Humann3
PWY-6353: purine nucleotides degradation II (aerobic)|g__Anaerotruncus.s__Anaerotruncus_colihominis	Age	-0.277217	0.00523405	Humann3
PWY-6121: 5-aminoimidazole ribonucleotide biosynthesis I|g__Bifidobacterium.s__Bifidobacterium_pseudocatenulatum	Age	-0.277133	0.00524837	Humann3
COA-PWY-1: superpathway of coenzyme A biosynthesis III (mammals)|g__Bifidobacterium.s__Bifidobacterium_pseudocatenulatum	Age	-0.277073	0.00525859	Humann3
PWY-5686: UMP biosynthesis I|g__Bifidobacterium.s__Bifidobacterium_pseudocatenulatum	Age	-0.276998	0.0052713	Humann3
PWY-6471: peptidoglycan biosynthesis IV (Enterococcus faecium)|g__Flavonifractor.s__Flavonifractor_plautii	Age	-0.276857	0.00529544	Humann3
PWY-6700: queuosine biosynthesis I (de novo)|g__Dorea.s__Dorea_longicatena	Age	0.276817	0.00530227	Humann3
PWY-7199: pyrimidine deoxyribonucleosides salvage|g__Bacteroides.s__Bacteroides_ovatus	Age	0.276676	0.0053265	Humann3
PWY-6386: UDP-N-acetylmuramoyl-pentapeptide biosynthesis II (lysine-containing)|g__Bacteroides.s__Bacteroides_ovatus	Age	0.276615	0.00533709	Humann3
PWY-5103: L-isoleucine biosynthesis III|g__Bacteroides.s__Bacteroides_ovatus	Age	0.276586	0.0053421	Humann3
PWY-724: superpathway of L-lysine, L-threonine and L-methionine biosynthesis II|g__Bifidobacterium.s__Bifidobacterium_pseudocatenulatum	Age	-0.276495	0.0053578	Humann3
DAPLYSINESYN-PWY: L-lysine biosynthesis I	Age	-0.276269	0.00539702	Humann3
P124-PWY: Bifidobacterium shunt|g__Bifidobacterium.s__Bifidobacterium_pseudocatenulatum	Age	-0.276228	0.00540425	Humann3
PWY-5667: CDP-diacylglycerol biosynthesis I|g__Flavonifractor.s__Flavonifractor_plautii	Age	-0.275944	0.00545395	Humann3
PWY0-1319: CDP-diacylglycerol biosynthesis II|g__Flavonifractor.s__Flavonifractor_plautii	Age	-0.275944	0.00545395	Humann3
NONMEVIPP-PWY: methylerythritol phosphate pathway I|g__Bifidobacterium.s__Bifidobacterium_pseudocatenulatum	Age	-0.275928	0.0054569	Humann3
PWY-7221: guanosine ribonucleotides de novo biosynthesis|g__Bifidobacterium.s__Bifidobacterium_pseudocatenulatum	Age	-0.275567	0.00552068	Humann3
PWY-6151: S-adenosyl-L-methionine salvage I|g__Bifidobacterium.s__Bifidobacterium_pseudocatenulatum	Age	-0.275541	0.00552533	Humann3
PWY0-1296: purine ribonucleosides degradation|g__Eisenbergiella.s__Eisenbergiella_massiliensis	Age	-0.275486	0.00553509	Humann3
PWY-6122: 5-aminoimidazole ribonucleotide biosynthesis II|g__Bifidobacterium.s__Bifidobacterium_pseudocatenulatum	Age	-0.275431	0.00554503	Humann3
PWY-6277: superpathway of 5-aminoimidazole ribonucleotide biosynthesis|g__Bifidobacterium.s__Bifidobacterium_pseudocatenulatum	Age	-0.275431	0.00554503	Humann3
PWY-7219: adenosine ribonucleotides de novo biosynthesis|g__Bilophila.s__Bilophila_wadsworthia	Age	0.275397	0.00555108	Humann3
BRANCHED-CHAIN-AA-SYN-PWY: superpathway of branched chain amino acid biosynthesis|g__Bifidobacterium.s__Bifidobacterium_pseudocatenulatum	Age	-0.275052	0.00561296	Humann3
PWY-6163: chorismate biosynthesis from 3-dehydroquinate|g__Bacteroides.s__Bacteroides_ovatus	Age	0.275031	0.00561683	Humann3
PEPTIDOGLYCANSYN-PWY: peptidoglycan biosynthesis I (meso-diaminopimelate containing)|g__Oscillibacter.s__Oscillibacter_sp_57_20	Age	0.275025	0.00561796	Humann3
PWY-5097: L-lysine biosynthesis VI|g__Anaerotruncus.s__Anaerotruncus_colihominis	Age	-0.275021	0.00561857	Humann3
PWY-6700: queuosine biosynthesis I (de novo)|g__Erysipelatoclostridium.s__Clostridium_spiroforme	Age	-0.274873	0.00564536	Humann3
PWY-3001: superpathway of L-isoleucine biosynthesis I|g__Faecalibacterium.s__Faecalibacterium_prausnitzii	Age	0.274712	0.00567472	Humann3
PWY-6387: UDP-N-acetylmuramoyl-pentapeptide biosynthesis I (meso-diaminopimelate containing)|g__Bacteroides.s__Bacteroides_ovatus	Age	0.274681	0.00568038	Humann3
PWY-6385: peptidoglycan biosynthesis III (mycobacteria)|g__Bifidobacterium.s__Bifidobacterium_pseudocatenulatum	Age	-0.274629	0.00568976	Humann3
PWY-6700: queuosine biosynthesis I (de novo)|g__Bacteroides.s__Bacteroides_ovatus	Age	0.274616	0.00569224	Humann3
HISTSYN-PWY: L-histidine biosynthesis|g__Bifidobacterium.s__Bifidobacterium_pseudocatenulatum	Age	-0.27461	0.00569328	Humann3
PWY-5103: L-isoleucine biosynthesis III|g__Bifidobacterium.s__Bifidobacterium_pseudocatenulatum	Age	-0.274446	0.00572342	Humann3
PWY-3841: folate transformations II (plants)|g__Bacteroides.s__Bacteroides_ovatus	Age	0.274412	0.00572958	Humann3
PWY-5097: L-lysine biosynthesis VI|g__Coprococcus.s__Coprococcus_eutactus	Age	0.274314	0.00574763	Humann3
PWY-4242|g__Bacteroides.s__Bacteroides_ovatus	Age	0.274279	0.00575418	Humann3
PWY-2942: L-lysine biosynthesis III|g__Bilophila.s__Bilophila_wadsworthia	Age	0.274069	0.00579287	Humann3
PWY-6387: UDP-N-acetylmuramoyl-pentapeptide biosynthesis I (meso-diaminopimelate containing)|g__Oscillibacter.s__Oscillibacter_sp_57_20	Age	0.27397	0.00581128	Humann3
DTDPRHAMSYN-PWY: dTDP-&beta;-L-rhamnose biosynthesis|g__Bacteroides.s__Bacteroides_xylanisolvens	Age	0.273884	0.00582734	Humann3
ARGININE-SYN4-PWY: L-ornithine biosynthesis II|g__Bacteroides.s__Bacteroides_ovatus	Age	0.27371	0.00585998	Humann3
COMPLETE-ARO-PWY: superpathway of aromatic amino acid biosynthesis|g__Bifidobacterium.s__Bifidobacterium_pseudocatenulatum	Age	-0.273661	0.00586914	Humann3
PWY-7209: superpathway of pyrimidine ribonucleosides degradation	Age	-0.273651	0.00587101	Humann3
1CMET2-PWY: folate transformations III (E. coli)|g__Bacteroides.s__Bacteroides_ovatus	Age	0.27335	0.00592789	Humann3
PWY-2942: L-lysine biosynthesis III|g__Anaerotruncus.s__Anaerotruncus_colihominis	Age	-0.273336	0.00593054	Humann3
PEPTIDOGLYCANSYN-PWY: peptidoglycan biosynthesis I (meso-diaminopimelate containing)|g__Bifidobacterium.s__Bifidobacterium_pseudocatenulatum	Age	-0.27327	0.00594302	Humann3
PWY-7111: pyruvate fermentation to isobutanol (engineered)|g__Bilophila.s__Bilophila_wadsworthia	Age	0.273256	0.00594557	Humann3
SER-GLYSYN-PWY: superpathway of L-serine and glycine biosynthesis I|g__Bifidobacterium.s__Bifidobacterium_pseudocatenulatum	Age	-0.27301	0.00599252	Humann3
TRNA-CHARGING-PWY: tRNA charging|g__Anaerotruncus.s__Anaerotruncus_colihominis	Age	-0.272959	0.0060023	Humann3
PWY-7234: inosine-5-phosphate biosynthesis III|g__Bifidobacterium.s__Bifidobacterium_pseudocatenulatum	Age	-0.27291	0.00601166	Humann3
TRNA-CHARGING-PWY: tRNA charging|g__Bacteroides.s__Bacteroides_ovatus	Age	0.272892	0.00601523	Humann3
COA-PWY: coenzyme A biosynthesis I (prokaryotic)|g__Erysipelatoclostridium.s__Clostridium_spiroforme	Age	-0.272744	0.00604372	Humann3
PEPTIDOGLYCANSYN-PWY: peptidoglycan biosynthesis I (meso-diaminopimelate containing)|g__Bacteroides.s__Bacteroides_ovatus	Age	0.27255	0.00608119	Humann3
THRESYN-PWY: superpathway of L-threonine biosynthesis|g__Bifidobacterium.s__Bifidobacterium_pseudocatenulatum	Age	-0.272346	0.00612085	Humann3
PWY-4242|g__Anaerotruncus.s__Anaerotruncus_colihominis	Age	-0.272281	0.00613345	Humann3
PWY-622: starch biosynthesis	Age	-0.272108	0.00616739	Humann3
PWY-3001: superpathway of L-isoleucine biosynthesis I|g__Bifidobacterium.s__Bifidobacterium_pseudocatenulatum	Age	-0.272039	0.00618082	Humann3
ARO-PWY: chorismate biosynthesis I|g__Bifidobacterium.s__Bifidobacterium_pseudocatenulatum	Age	-0.272015	0.00618555	Humann3
PWY-724: superpathway of L-lysine, L-threonine and L-methionine biosynthesis II|g__Anaerotruncus.s__Anaerotruncus_colihominis	Age	-0.271991	0.00619038	Humann3
PWY-5097: L-lysine biosynthesis VI|g__Eisenbergiella.s__Eisenbergiella_massiliensis	Age	-0.271924	0.00620353	Humann3
PWY-6123: inosine-5-phosphate biosynthesis I|g__Bifidobacterium.s__Bifidobacterium_pseudocatenulatum	Age	-0.271541	0.00627954	Humann3
ILEUSYN-PWY: L-isoleucine biosynthesis I (from threonine)|g__Bacteroides.s__Bacteroides_ovatus	Age	0.271475	0.00629268	Humann3
VALSYN-PWY: L-valine biosynthesis|g__Bacteroides.s__Bacteroides_ovatus	Age	0.271475	0.00629268	Humann3
PWY-6936: seleno-amino acid biosynthesis (plants)|g__Ruminococcus.s__Ruminococcus_bicirculans	Age	-0.271422	0.00630335	Humann3
PWY-6703: preQ0 biosynthesis|g__Bilophila.s__Bilophila_wadsworthia	Age	0.271165	0.00635488	Humann3
PWY-5659: GDP-mannose biosynthesis|g__Bacteroides.s__Bacteroides_dorei	Age	0.271029	0.00638232	Humann3
PWY-6151: S-adenosyl-L-methionine salvage I|g__Dorea.s__Dorea_longicatena	Age	0.270997	0.00638878	Humann3
PWY-5100: pyruvate fermentation to acetate and lactate II|g__Bifidobacterium.s__Bifidobacterium_breve	Age	-0.270679	0.00645356	Humann3
PWY-7242: D-fructuronate degradation|g__Klebsiella.s__Klebsiella_pneumoniae	Age	0.270643	0.00646082	Humann3
ARGSYNBSUB-PWY: L-arginine biosynthesis II (acetyl cycle)|g__Bifidobacterium.s__Bifidobacterium_pseudocatenulatum	Age	-0.270514	0.00648735	Humann3
PWY-4242|g__Erysipelatoclostridium.s__Erysipelatoclostridium_ramosum	Age	-0.270498	0.00649054	Humann3
BRANCHED-CHAIN-AA-SYN-PWY: superpathway of branched chain amino acid biosynthesis|g__Bacteroides.s__Bacteroides_ovatus	Age	0.270419	0.00650688	Humann3
PANTOSYN-PWY: superpathway of coenzyme A biosynthesis I (bacteria)|g__Bacteroides.s__Bacteroides_ovatus	Age	0.270242	0.00654342	Humann3
PWY-7663: gondoate biosynthesis (anaerobic)|g__Odoribacter.s__Odoribacter_splanchnicus	Age	0.27014	0.00656442	Humann3
VALSYN-PWY: L-valine biosynthesis|g__Bilophila.s__Bilophila_wadsworthia	Age	0.270004	0.0065927	Humann3
TRNA-CHARGING-PWY: tRNA charging|g__Flavonifractor.s__Flavonifractor_plautii	Age	-0.269818	0.00663145	Humann3
PWY-7197: pyrimidine deoxyribonucleotide phosphorylation|g__Streptococcus.s__Streptococcus_thermophilus	Age	0.269117	0.00677966	Humann3
COA-PWY-1: superpathway of coenzyme A biosynthesis III (mammals)|g__Erysipelatoclostridium.s__Erysipelatoclostridium_ramosum	Age	-0.268885	0.00682935	Humann3
COA-PWY: coenzyme A biosynthesis I (prokaryotic)|g__Bifidobacterium.s__Bifidobacterium_pseudocatenulatum	Age	-0.268736	0.00686148	Humann3
THISYN-PWY: superpathway of thiamine diphosphate biosynthesis I	Age	0.268546	0.00690241	Humann3
NONOXIPENT-PWY: pentose phosphate pathway (non-oxidative branch) I|g__Bacteroides.s__Bacteroides_xylanisolvens	Age	0.268487	0.00691542	Humann3
PWY-5188: tetrapyrrole biosynthesis I (from glutamate)|g__Anaerotruncus.s__Anaerotruncus_colihominis	Age	-0.268474	0.00691823	Humann3
PWY-7228: superpathway of guanosine nucleotides de novo biosynthesis I|g__Bacteroides.s__Bacteroides_xylanisolvens	Age	0.267912	0.00704126	Humann3
FASYN-INITIAL-PWY: superpathway of fatty acid biosynthesis initiation (E. coli)|g__Erysipelatoclostridium.s__Erysipelatoclostridium_ramosum	Age	-0.267564	0.00711834	Humann3
PWY-6385: peptidoglycan biosynthesis III (mycobacteria)|g__Bacteroides.s__Bacteroides_ovatus	Age	0.267494	0.00713405	Humann3
PWY-5188: tetrapyrrole biosynthesis I (from glutamate)|g__Lachnoclostridium.s__Clostridium_asparagiforme	Age	-0.26712	0.00721799	Humann3
DTDPRHAMSYN-PWY: dTDP-&beta;-L-rhamnose biosynthesis|g__Bacteroides.s__Bacteroides_ovatus	Age	0.26705	0.00723381	Humann3
ANAGLYCOLYSIS-PWY: glycolysis III (from glucose)|g__Bifidobacterium.s__Bifidobacterium_pseudocatenulatum	Age	-0.266329	0.0073984	Humann3
PWY-5973: cis-vaccenate biosynthesis|g__Odoribacter.s__Odoribacter_splanchnicus	Age	0.266128	0.00744474	Humann3
PWY-7220: adenosine deoxyribonucleotides de novo biosynthesis II|g__Bilophila.s__Bilophila_wadsworthia	Age	0.266124	0.00744567	Humann3
PWY-7222: guanosine deoxyribonucleotides de novo biosynthesis II|g__Bilophila.s__Bilophila_wadsworthia	Age	0.266124	0.00744567	Humann3
PWY-6385: peptidoglycan biosynthesis III (mycobacteria)|g__Flavonifractor.s__Flavonifractor_plautii	Age	-0.265999	0.00747463	Humann3
PEPTIDOGLYCANSYN-PWY: peptidoglycan biosynthesis I (meso-diaminopimelate containing)|g__Flavonifractor.s__Flavonifractor_plautii	Age	-0.265902	0.00749729	Humann3
PWY-6936: seleno-amino acid biosynthesis (plants)|g__Erysipelatoclostridium.s__Erysipelatoclostridium_ramosum	Age	-0.265673	0.00755096	Humann3
PWY-4242|g__Bifidobacterium.s__Bifidobacterium_pseudocatenulatum	Age	-0.265444	0.00760477	Humann3
PWY-7221: guanosine ribonucleotides de novo biosynthesis|g__Bacteroides.s__Bacteroides_xylanisolvens	Age	0.265343	0.00762869	Humann3
PWY-6387: UDP-N-acetylmuramoyl-pentapeptide biosynthesis I (meso-diaminopimelate containing)|g__Bilophila.s__Bilophila_wadsworthia	Age	0.265317	0.00763478	Humann3
COBALSYN-PWY: superpathway of adenosylcobalamin salvage from cobinamide I|g__Dorea.s__Dorea_longicatena	Age	0.265272	0.00764549	Humann3
NONMEVIPP-PWY: methylerythritol phosphate pathway I|g__Dorea.s__Dorea_longicatena	Age	0.264729	0.00777542	Humann3
PEPTIDOGLYCANSYN-PWY: peptidoglycan biosynthesis I (meso-diaminopimelate containing)|g__Bilophila.s__Bilophila_wadsworthia	Age	0.263636	0.00804261	Humann3
PWY-6387: UDP-N-acetylmuramoyl-pentapeptide biosynthesis I (meso-diaminopimelate containing)|g__Anaerotruncus.s__Anaerotruncus_colihominis	Age	-0.26349	0.00807881	Humann3
PWY-3841: folate transformations II (plants)|g__Bifidobacterium.s__Bifidobacterium_pseudocatenulatum	Age	-0.263393	0.00810324	Humann3
PWY-7221: guanosine ribonucleotides de novo biosynthesis|g__Erysipelatoclostridium.s__Erysipelatoclostridium_ramosum	Age	-0.263361	0.00811123	Humann3
PWY-7111: pyruvate fermentation to isobutanol (engineered)|g__Erysipelatoclostridium.s__Erysipelatoclostridium_ramosum	Age	-0.263285	0.0081302	Humann3
PWY-6124: inosine-5-phosphate biosynthesis II|g__Bifidobacterium.s__Bifidobacterium_pseudocatenulatum	Age	-0.263228	0.00814448	Humann3
ILEUSYN-PWY: L-isoleucine biosynthesis I (from threonine)|g__Bilophila.s__Bilophila_wadsworthia	Age	0.26286	0.00823731	Humann3
PWY-7197: pyrimidine deoxyribonucleotide phosphorylation|g__Bilophila.s__Bilophila_wadsworthia	Age	0.262798	0.00825309	Humann3
SER-GLYSYN-PWY: superpathway of L-serine and glycine biosynthesis I|g__Dorea.s__Dorea_longicatena	Age	0.262676	0.00828405	Humann3
PWY-6386: UDP-N-acetylmuramoyl-pentapeptide biosynthesis II (lysine-containing)|g__Flavonifractor.s__Flavonifractor_plautii	Age	-0.26266	0.00828797	Humann3
PWY-7219: adenosine ribonucleotides de novo biosynthesis|g__Oscillibacter.s__Oscillibacter_sp_CAG_241	Age	0.262613	0.00830013	Humann3
GLYCOCAT-PWY: glycogen degradation I	Age	-0.262601	0.00830311	Humann3
HSERMETANA-PWY: L-methionine biosynthesis III|g__Flavonifractor.s__Flavonifractor_plautii	Age	-0.262308	0.00837808	Humann3
PWY-6387: UDP-N-acetylmuramoyl-pentapeptide biosynthesis I (meso-diaminopimelate containing)|g__Flavonifractor.s__Flavonifractor_plautii	Age	-0.262114	0.00842818	Humann3
PWY-5103: L-isoleucine biosynthesis III|g__Bilophila.s__Bilophila_wadsworthia	Age	0.261921	0.00847824	Humann3
PWY-6609: adenine and adenosine salvage III|g__Oscillibacter.s__Oscillibacter_sp_CAG_241	Age	0.261883	0.00848814	Humann3
PWY-6145: superpathway of CMP-sialic acids biosynthesis	Age	0.261857	0.00849486	Humann3
PWY-6876: isopropanol biosynthesis (engineered)	Age	-0.261742	0.00852488	Humann3
PWY-7199: pyrimidine deoxyribonucleosides salvage|g__Oscillibacter.s__Oscillibacter_sp_CAG_241	Age	0.261708	0.00853371	Humann3
PANTO-PWY: phosphopantothenate biosynthesis I|g__Bilophila.s__Bilophila_wadsworthia	Age	0.261607	0.0085603	Humann3
7ALPHADEHYDROX-PWY	Age	-0.261427	0.00860756	Humann3
PWY-5695: inosine 5-phosphate degradation|g__Bilophila.s__Bilophila_wadsworthia	Age	0.261417	0.00861032	Humann3
PWY-6385: peptidoglycan biosynthesis III (mycobacteria)|g__Bilophila.s__Bilophila_wadsworthia	Age	0.261379	0.00862009	Humann3
PWY-6122: 5-aminoimidazole ribonucleotide biosynthesis II|g__Bacteroides.s__Bacteroides_ovatus	Age	0.261355	0.00862654	Humann3
PWY-6277: superpathway of 5-aminoimidazole ribonucleotide biosynthesis|g__Bacteroides.s__Bacteroides_ovatus	Age	0.261355	0.00862654	Humann3
PWY-6121: 5-aminoimidazole ribonucleotide biosynthesis I|g__Anaerotruncus.s__Anaerotruncus_colihominis	Age	-0.261253	0.00865342	Humann3
PWY-7228: superpathway of guanosine nucleotides de novo biosynthesis I|g__Bilophila.s__Bilophila_wadsworthia	Age	0.261232	0.00865906	Humann3
PWY-5686: UMP biosynthesis I|g__Streptococcus.s__Streptococcus_thermophilus	Age	0.26121	0.00866483	Humann3
PWY-6151: S-adenosyl-L-methionine salvage I|g__Odoribacter.s__Odoribacter_splanchnicus	Age	0.261128	0.00868674	Humann3
PWY-7221: guanosine ribonucleotides de novo biosynthesis|g__Bacteroides.s__Bacteroides_ovatus	Age	0.260758	0.00878553	Humann3
ILEUSYN-PWY: L-isoleucine biosynthesis I (from threonine)|g__Hungatella.s__Hungatella_hathewayi	Age	-0.26054	0.00884413	Humann3
RHAMCAT-PWY: L-rhamnose degradation I|g__Bacteroides.s__Bacteroides_xylanisolvens	Age	0.260487	0.0088585	Humann3
PWY-2723: trehalose degradation V	Age	-0.260097	0.00896437	Humann3
BRANCHED-CHAIN-AA-SYN-PWY: superpathway of branched chain amino acid biosynthesis|g__Bilophila.s__Bilophila_wadsworthia	Age	0.260038	0.00898051	Humann3
PWY-6386: UDP-N-acetylmuramoyl-pentapeptide biosynthesis II (lysine-containing)|g__Bilophila.s__Bilophila_wadsworthia	Age	0.260008	0.00898857	Humann3
PWY-6122: 5-aminoimidazole ribonucleotide biosynthesis II|g__Anaerotruncus.s__Anaerotruncus_colihominis	Age	-0.259626	0.00909384	Humann3
PWY-6277: superpathway of 5-aminoimidazole ribonucleotide biosynthesis|g__Anaerotruncus.s__Anaerotruncus_colihominis	Age	-0.259626	0.00909384	Humann3
NONMEVIPP-PWY: methylerythritol phosphate pathway I|g__Anaerotruncus.s__Anaerotruncus_colihominis	Age	-0.259605	0.00909967	Humann3
TRPSYN-PWY: L-tryptophan biosynthesis|g__Bifidobacterium.s__Bifidobacterium_pseudocatenulatum	Age	-0.259534	0.00911924	Humann3
DTDPRHAMSYN-PWY: dTDP-&beta;-L-rhamnose biosynthesis|g__Anaerotruncus.s__Anaerotruncus_colihominis	Age	-0.259417	0.0091516	Humann3
PWY-5100: pyruvate fermentation to acetate and lactate II|g__Actinomyces.s__Actinomyces_sp_ICM47	Age	-0.25939	0.0091592	Humann3
1CMET2-PWY: folate transformations III (E. coli)|g__Bifidobacterium.s__Bifidobacterium_pseudocatenulatum	Age	-0.259301	0.00918389	Humann3
PWY-5188: tetrapyrrole biosynthesis I (from glutamate)|g__Bilophila.s__Bilophila_wadsworthia	Age	0.259175	0.00921926	Humann3
PWY0-1586: peptidoglycan maturation (meso-diaminopimelate containing)|g__Bacteroides.s__Bacteroides_ovatus	Age	0.259166	0.00922162	Humann3
PWY-5667: CDP-diacylglycerol biosynthesis I|g__Bacteroides.s__Bacteroides_ovatus	Age	0.258951	0.00928202	Humann3
PWY0-1319: CDP-diacylglycerol biosynthesis II|g__Bacteroides.s__Bacteroides_ovatus	Age	0.258951	0.00928202	Humann3
PWY-7316: dTDP-N-acetylviosamine biosynthesis|g__Bacteroides.s__Bacteroides_cellulosilyticus	Age	0.258674	0.00936024	Humann3
PWY-7229: superpathway of adenosine nucleotides de novo biosynthesis I|g__Bacteroides.s__Bacteroides_xylanisolvens	Age	0.258579	0.00938724	Humann3
PWY-6126: superpathway of adenosine nucleotides de novo biosynthesis II|g__Bacteroides.s__Bacteroides_xylanisolvens	Age	0.258077	0.00953089	Humann3
HISTSYN-PWY: L-histidine biosynthesis|g__Bacteroides.s__Bacteroides_xylanisolvens	Age	0.257215	0.00978211	Humann3
PWY0-862: (5Z)-dodecenoate biosynthesis I|g__Bacteroides.s__Bacteroides_intestinalis	Age	0.257054	0.00982966	Humann3
FASYN-ELONG-PWY: fatty acid elongation -- saturated|g__Bacteroides.s__Bacteroides_intestinalis	Age	0.257003	0.00984478	Humann3
PWY-6282: palmitoleate biosynthesis I (from (5Z)-dodec-5-enoate)|g__Bacteroides.s__Bacteroides_intestinalis	Age	0.256889	0.0098789	Humann3
PWY-7664: oleate biosynthesis IV (anaerobic)|g__Bacteroides.s__Bacteroides_intestinalis	Age	0.256889	0.0098789	Humann3
PWY-6385: peptidoglycan biosynthesis III (mycobacteria)|g__Dorea.s__Dorea_longicatena	Age	0.256849	0.00989073	Humann3
PWY-6121: 5-aminoimidazole ribonucleotide biosynthesis I|g__Bacteroides.s__Bacteroides_ovatus	Age	0.2567	0.009935	Humann3
PWY-6124: inosine-5-phosphate biosynthesis II|g__Erysipelatoclostridium.s__Clostridium_spiroforme	Age	-0.256664	0.00994591	Humann3
PWY0-1297: superpathway of purine deoxyribonucleosides degradation|g__Streptococcus.s__Streptococcus_thermophilus	Age	0.25642	0.010019	Humann3
PWY-6527: stachyose degradation|g__Dorea.s__Dorea_longicatena	Age	0.256413	0.0100211	Humann3
PWY-6527: stachyose degradation|g__Eisenbergiella.s__Eisenbergiella_massiliensis	Age	-0.256394	0.0100268	Humann3
PWY-6163: chorismate biosynthesis from 3-dehydroquinate|g__Blautia.s__Ruminococcus_gnavus	Age	-0.256153	0.0100997	Humann3
PWY-7221: guanosine ribonucleotides de novo biosynthesis|g__Blautia.s__Blautia_obeum	Age	0.25605	0.010131	Humann3
PWY-6122: 5-aminoimidazole ribonucleotide biosynthesis II|g__Bifidobacterium.s__Bifidobacterium_adolescentis	Age	0.256035	0.0101354	Humann3
PWY-6277: superpathway of 5-aminoimidazole ribonucleotide biosynthesis|g__Bifidobacterium.s__Bifidobacterium_adolescentis	Age	0.256035	0.0101354	Humann3
PWY-5659: GDP-mannose biosynthesis|g__Flavonifractor.s__Flavonifractor_plautii	Age	-0.255803	0.0102063	Humann3
ARGSYNBSUB-PWY: L-arginine biosynthesis II (acetyl cycle)|g__Bilophila.s__Bilophila_wadsworthia	Age	0.255768	0.0102171	Humann3
PWY-2941: L-lysine biosynthesis II|g__Lachnospira.s__Lachnospira_pectinoschiza	Age	0.255691	0.0102406	Humann3
ANAGLYCOLYSIS-PWY: glycolysis III (from glucose)|g__Anaerostipes.s__Anaerostipes_hadrus	Age	0.255689	0.0102414	Humann3
DTDPRHAMSYN-PWY: dTDP-&beta;-L-rhamnose biosynthesis|g__Blautia.s__Blautia_wexlerae	Age	-0.255575	0.0102764	Humann3
PWY-6121: 5-aminoimidazole ribonucleotide biosynthesis I|g__Flavonifractor.s__Flavonifractor_plautii	Age	-0.255546	0.0102851	Humann3
PWY-7357: thiamine phosphate formation from pyrithiamine and oxythiamine (yeast)|g__Erysipelatoclostridium.s__Erysipelatoclostridium_ramosum	Age	-0.255522	0.0102925	Humann3
BRANCHED-CHAIN-AA-SYN-PWY: superpathway of branched chain amino acid biosynthesis|g__Clostridium.s__Clostridium_sp_CAG_299	Age	-0.255344	0.0103475	Humann3
ILEUSYN-PWY: L-isoleucine biosynthesis I (from threonine)|g__Clostridium.s__Clostridium_sp_CAG_299	Age	-0.255344	0.0103475	Humann3
PWY-5103: L-isoleucine biosynthesis III|g__Clostridium.s__Clostridium_sp_CAG_299	Age	-0.255344	0.0103475	Humann3
PWY-2942: L-lysine biosynthesis III|g__Eisenbergiella.s__Eisenbergiella_massiliensis	Age	-0.254875	0.0104939	Humann3
PWY-6562: norspermidine biosynthesis	Age	-0.254819	0.0105114	Humann3
BRANCHED-CHAIN-AA-SYN-PWY: superpathway of branched chain amino acid biosynthesis|g__Flavonifractor.s__Flavonifractor_plautii	Age	-0.254735	0.0105377	Humann3
PWY-7111: pyruvate fermentation to isobutanol (engineered)|g__Clostridium.s__Clostridium_sp_CAG_299	Age	-0.254654	0.0105633	Humann3
PWY0-1586: peptidoglycan maturation (meso-diaminopimelate containing)|g__Bacteroides.s__Bacteroides_xylanisolvens	Age	0.254278	0.0106823	Humann3
ARO-PWY: chorismate biosynthesis I|g__Anaerotruncus.s__Anaerotruncus_colihominis	Age	-0.254247	0.0106923	Humann3
COA-PWY: coenzyme A biosynthesis I (prokaryotic)|g__Bacteroides.s__Bacteroides_xylanisolvens	Age	0.254141	0.0107263	Humann3
NONOXIPENT-PWY: pentose phosphate pathway (non-oxidative branch) I|g__Streptococcus.s__Streptococcus_thermophilus	Age	0.253922	0.0107963	Humann3
UDPNAGSYN-PWY: UDP-N-acetyl-D-glucosamine biosynthesis I|g__Streptococcus.s__Streptococcus_parasanguinis	Age	-0.253908	0.0108007	Humann3
P185-PWY: formaldehyde assimilation III (dihydroxyacetone cycle)|g__Anaerostipes.s__Anaerostipes_hadrus	Age	0.253736	0.0108564	Humann3
PWY-6163: chorismate biosynthesis from 3-dehydroquinate|g__Anaerotruncus.s__Anaerotruncus_colihominis	Age	-0.253729	0.0108584	Humann3
PWY-5097: L-lysine biosynthesis VI|g__Erysipelatoclostridium.s__Erysipelatoclostridium_ramosum	Age	-0.253258	0.0110114	Humann3
PWY-7328: superpathway of UDP-glucose-derived O-antigen building blocks biosynthesis	Age	-0.253184	0.0110357	Humann3
PWY-6121: 5-aminoimidazole ribonucleotide biosynthesis I|g__Eisenbergiella.s__Eisenbergiella_massiliensis	Age	-0.253137	0.0110511	Humann3
PWY-1042: glycolysis IV|g__Dorea.s__Dorea_longicatena	Age	0.252953	0.0111119	Humann3
NONOXIPENT-PWY: pentose phosphate pathway (non-oxidative branch) I|g__Anaerotruncus.s__Anaerotruncus_colihominis	Age	-0.252846	0.0111472	Humann3
PWY-4041: &gamma;-glutamyl cycle|g__Bifidobacterium.s__Bifidobacterium_bifidum	Age	-0.252803	0.0111614	Humann3
PHOSLIPSYN-PWY: superpathway of phospholipid biosynthesis I (bacteria)|g__Blautia.s__Ruminococcus_gnavus	Age	-0.252714	0.0111907	Humann3
PWY-5100: pyruvate fermentation to acetate and lactate II|g__Veillonella.s__Veillonella_parvula	Age	-0.252528	0.0112526	Humann3
PWY-7220: adenosine deoxyribonucleotides de novo biosynthesis II|g__Bacteroides.s__Bacteroides_xylanisolvens	Age	0.252258	0.0113429	Humann3
PWY-7222: guanosine deoxyribonucleotides de novo biosynthesis II|g__Bacteroides.s__Bacteroides_xylanisolvens	Age	0.252258	0.0113429	Humann3
SER-GLYSYN-PWY: superpathway of L-serine and glycine biosynthesis I|g__Eisenbergiella.s__Eisenbergiella_massiliensis	Age	-0.252165	0.0113741	Humann3
TRPSYN-PWY: L-tryptophan biosynthesis|g__Odoribacter.s__Odoribacter_splanchnicus	Age	0.252056	0.0114108	Humann3
SALVADEHYPOX-PWY: adenosine nucleotides degradation II|g__Faecalibacterium.s__Faecalibacterium_prausnitzii	Age	-0.252019	0.0114232	Humann3
PWY-6263: superpathway of menaquinol-8 biosynthesis II	Age	0.251856	0.0114785	Humann3
PWY-1042: glycolysis IV|g__Streptococcus.s__Streptococcus_thermophilus	Age	0.251539	0.0115866	Humann3
FASYN-INITIAL-PWY: superpathway of fatty acid biosynthesis initiation (E. coli)|g__Bacteroides.s__Bacteroides_ovatus	Age	0.251538	0.0115868	Humann3
PWY-6527: stachyose degradation|g__Bifidobacterium.s__Bifidobacterium_bifidum	Age	-0.251458	0.0116143	Humann3
COA-PWY-1: superpathway of coenzyme A biosynthesis III (mammals)|g__Bilophila.s__Bilophila_wadsworthia	Age	0.251323	0.0116605	Humann3
PANTO-PWY: phosphopantothenate biosynthesis I|g__Blautia.s__Blautia_obeum	Age	0.250884	0.0118124	Humann3
COA-PWY-1: superpathway of coenzyme A biosynthesis III (mammals)|g__Bacteroides.s__Bacteroides_xylanisolvens	Age	0.250503	0.0119456	Humann3
P108-PWY: pyruvate fermentation to propanoate I	Age	0.250368	0.011993	Humann3
PWY-5695: inosine 5-phosphate degradation|g__Bacteroides.s__Bacteroides_xylanisolvens	Age	0.250362	0.0119949	Humann3
DTDPRHAMSYN-PWY: dTDP-&beta;-L-rhamnose biosynthesis|g__Bilophila.s__Bilophila_wadsworthia	Age	0.250357	0.0119968	Humann3
GLUCOSE1PMETAB-PWY: glucose and glucose-1-phosphate degradation	Age	-0.250332	0.0120057	Humann3
PWY-5103: L-isoleucine biosynthesis III|g__Flavonifractor.s__Flavonifractor_plautii	Age	-0.250163	0.0120652	Humann3
PWY-7219: adenosine ribonucleotides de novo biosynthesis|g__Bacteroides.s__Bacteroides_xylanisolvens	Age	0.249827	0.0121849	Humann3
PWY-6892: thiazole component of thiamine diphosphate biosynthesis I	Age	0.249821	0.0121869	Humann3
PWY-1269: CMP-3-deoxy-D-manno-octulosonate biosynthesis|g__Bacteroides.s__Bacteroides_ovatus	Age	0.249815	0.0121893	Humann3
GLCMANNANAUT-PWY: superpathway of N-acetylglucosamine, N-acetylmannosamine and N-acetylneuraminate degradation|g__Blautia.s__Blautia_wexlerae	Age	-0.249527	0.0122925	Humann3
VALSYN-PWY: L-valine biosynthesis|g__Eisenbergiella.s__Eisenbergiella_massiliensis	Age	-0.249088	0.0124513	Humann3
PWY-6608: guanosine nucleotides degradation III|g__Faecalibacterium.s__Faecalibacterium_prausnitzii	Age	-0.248488	0.0126714	Humann3
RIBOSYN2-PWY: flavin biosynthesis I (bacteria and plants)|g__Bacteroides.s__Bacteroides_xylanisolvens	Age	0.248314	0.0127359	Humann3
PWY-6608: guanosine nucleotides degradation III|g__Bacteroides.s__Bacteroides_ovatus	Age	0.248071	0.0128263	Humann3
PWY-6737: starch degradation V|g__Hungatella.s__Hungatella_hathewayi	Age	-0.24805	0.0128342	Humann3
SER-GLYSYN-PWY: superpathway of L-serine and glycine biosynthesis I|g__Bacteroides.s__Bacteroides_xylanisolvens	Age	0.248003	0.0128518	Humann3
PWY-6387: UDP-N-acetylmuramoyl-pentapeptide biosynthesis I (meso-diaminopimelate containing)|g__Bacteroides.s__Bacteroides_xylanisolvens	Age	0.247982	0.0128598	Humann3
PWY-6147: 6-hydroxymethyl-dihydropterin diphosphate biosynthesis I|g__Alistipes.s__Alistipes_putredinis	Age	0.247936	0.0128768	Humann3
COA-PWY: coenzyme A biosynthesis I (prokaryotic)|g__Clostridium.s__Clostridium_sp_CAG_242	Age	0.24787	0.0129019	Humann3
COA-PWY: coenzyme A biosynthesis I (prokaryotic)|g__Bilophila.s__Bilophila_wadsworthia	Age	0.247817	0.0129216	Humann3
PWY-6124: inosine-5-phosphate biosynthesis II|g__Bifidobacterium.s__Bifidobacterium_adolescentis	Age	0.247525	0.0130319	Humann3
PWY-6737: starch degradation V|g__Anaerotruncus.s__Anaerotruncus_colihominis	Age	-0.247468	0.0130535	Humann3
PWY-6527: stachyose degradation|g__Ruminococcus.s__Ruminococcus_lactaris	Age	0.247337	0.0131032	Humann3
PANTOSYN-PWY: superpathway of coenzyme A biosynthesis I (bacteria)|g__Bacteroides.s__Bacteroides_xylanisolvens	Age	0.247005	0.0132303	Humann3
PWY-7111: pyruvate fermentation to isobutanol (engineered)|g__Dorea.s__Dorea_longicatena	Age	0.246749	0.0133287	Humann3
PWY-6123: inosine-5-phosphate biosynthesis I|g__Bifidobacterium.s__Bifidobacterium_adolescentis	Age	0.246656	0.0133648	Humann3
PANTO-PWY: phosphopantothenate biosynthesis I|g__Parabacteroides.s__Parabacteroides_merdae	Age	0.246632	0.0133742	Humann3
PWY-6125: superpathway of guanosine nucleotides de novo biosynthesis II|g__Streptococcus.s__Streptococcus_oralis	Age	0.246557	0.0134033	Humann3
DTDPRHAMSYN-PWY: dTDP-&beta;-L-rhamnose biosynthesis|g__Fusicatenibacter.s__Fusicatenibacter_saccharivorans	Age	0.246297	0.0135045	Humann3
DAPLYSINESYN-PWY: L-lysine biosynthesis I|g__Bifidobacterium.s__Bifidobacterium_adolescentis	Age	0.246104	0.0135802	Humann3
PEPTIDOGLYCANSYN-PWY: peptidoglycan biosynthesis I (meso-diaminopimelate containing)|g__Erysipelatoclostridium.s__Erysipelatoclostridium_ramosum	Age	-0.246093	0.0135844	Humann3
PWY-2942: L-lysine biosynthesis III|g__Erysipelatoclostridium.s__Erysipelatoclostridium_ramosum	Age	-0.246017	0.0136141	Humann3
GALACTARDEG-PWY: D-galactarate degradation I|g__Lachnoclostridium.s__Clostridium_clostridioforme	Age	-0.245826	0.0136895	Humann3
GLUCARGALACTSUPER-PWY: superpathway of D-glucarate and D-galactarate degradation|g__Lachnoclostridium.s__Clostridium_clostridioforme	Age	-0.245826	0.0136895	Humann3
PWY-7199: pyrimidine deoxyribonucleosides salvage|g__Erysipelatoclostridium.s__Clostridium_spiroforme	Age	-0.245709	0.0137357	Humann3
PWY-6609: adenine and adenosine salvage III|g__Bacteroides.s__Bacteroides_xylanisolvens	Age	0.245666	0.0137529	Humann3
UDPNAGSYN-PWY: UDP-N-acetyl-D-glucosamine biosynthesis I|g__Bifidobacterium.s__Bifidobacterium_dentium	Age	0.245635	0.0137653	Humann3
PWY-6385: peptidoglycan biosynthesis III (mycobacteria)|g__Anaerotruncus.s__Anaerotruncus_colihominis	Age	-0.245595	0.0137812	Humann3
PYRIDNUCSYN-PWY: NAD de novo biosynthesis I (from aspartate)|g__Blautia.s__Blautia_obeum	Age	0.245505	0.0138168	Humann3
HISTSYN-PWY: L-histidine biosynthesis|g__Erysipelatoclostridium.s__Erysipelatoclostridium_ramosum	Age	-0.245249	0.0139195	Humann3
PWY-6386: UDP-N-acetylmuramoyl-pentapeptide biosynthesis II (lysine-containing)|g__Anaerotruncus.s__Anaerotruncus_colihominis	Age	-0.2452	0.0139392	Humann3
PWY-5188: tetrapyrrole biosynthesis I (from glutamate)|g__Eisenbergiella.s__Eisenbergiella_massiliensis	Age	-0.245042	0.0140027	Humann3
HISTSYN-PWY: L-histidine biosynthesis|g__Bacteroides.s__Bacteroides_ovatus	Age	0.244911	0.0140555	Humann3
PWY4FS-7: phosphatidylglycerol biosynthesis I (plastidic)|g__Blautia.s__Ruminococcus_gnavus	Age	-0.244845	0.0140823	Humann3
PWY4FS-8: phosphatidylglycerol biosynthesis II (non-plastidic)|g__Blautia.s__Ruminococcus_gnavus	Age	-0.244845	0.0140823	Humann3
GLUTORN-PWY: L-ornithine biosynthesis I|g__Bifidobacterium.s__Bifidobacterium_pseudocatenulatum	Age	-0.244815	0.0140943	Humann3
PWY-2941: L-lysine biosynthesis II|g__Erysipelatoclostridium.s__Erysipelatoclostridium_ramosum	Age	-0.244805	0.0140986	Humann3
PWY-5695: inosine 5-phosphate degradation|g__Eisenbergiella.s__Eisenbergiella_massiliensis	Age	-0.244789	0.0141049	Humann3
PWY-7234: inosine-5-phosphate biosynthesis III|g__Alistipes.s__Alistipes_putredinis	Age	0.244545	0.0142042	Humann3
GLUCARDEG-PWY: D-glucarate degradation I|g__Lachnoclostridium.s__Clostridium_clostridioforme	Age	-0.244459	0.0142395	Humann3
TRNA-CHARGING-PWY: tRNA charging|g__Eisenbergiella.s__Eisenbergiella_massiliensis	Age	-0.244423	0.0142543	Humann3
PWY-7219: adenosine ribonucleotides de novo biosynthesis|g__Bifidobacterium.s__Bifidobacterium_dentium	Age	0.244411	0.0142591	Humann3
FASYN-INITIAL-PWY: superpathway of fatty acid biosynthesis initiation (E. coli)|g__Bacteroides.s__Bacteroides_xylanisolvens	Age	0.244387	0.014269	Humann3
PWY-6123: inosine-5-phosphate biosynthesis I|g__Gordonibacter.s__Gordonibacter_pamelaeae	Age	-0.244372	0.0142751	Humann3
RHAMCAT-PWY: L-rhamnose degradation I|g__Eisenbergiella.s__Eisenbergiella_massiliensis	Age	-0.244336	0.0142896	Humann3
PWY-7539: 6-hydroxymethyl-dihydropterin diphosphate biosynthesis III (Chlamydia)|g__Alistipes.s__Alistipes_putredinis	Age	0.244311	0.0143002	Humann3
PWY-7400: L-arginine biosynthesis IV (archaebacteria)|g__Bifidobacterium.s__Bifidobacterium_pseudocatenulatum	Age	-0.244217	0.0143388	Humann3
PWY-6124: inosine-5-phosphate biosynthesis II|g__Alistipes.s__Alistipes_putredinis	Age	0.244181	0.0143537	Humann3
ARGSYN-PWY: L-arginine biosynthesis I (via L-ornithine)|g__Bifidobacterium.s__Bifidobacterium_pseudocatenulatum	Age	-0.244107	0.0143842	Humann3
PWY-7409: phospholipid remodeling (phosphatidylethanolamine, yeast)|g__Klebsiella.s__Klebsiella_pneumoniae	Age	0.243827	0.0145001	Humann3
PWY-5667: CDP-diacylglycerol biosynthesis I|g__Parabacteroides.s__Parabacteroides_merdae	Age	0.243824	0.0145015	Humann3
PWY0-1319: CDP-diacylglycerol biosynthesis II|g__Parabacteroides.s__Parabacteroides_merdae	Age	0.243824	0.0145015	Humann3
COA-PWY: coenzyme A biosynthesis I (prokaryotic)|g__Erysipelatoclostridium.s__Erysipelatoclostridium_ramosum	Age	-0.243762	0.014527	Humann3
PWY-5686: UMP biosynthesis I|g__Bacteroides.s__Bacteroides_xylanisolvens	Age	0.243733	0.0145393	Humann3
PWY0-1296: purine ribonucleosides degradation|g__Erysipelatoclostridium.s__Erysipelatoclostridium_ramosum	Age	-0.243482	0.0146442	Humann3
PWY-6168: flavin biosynthesis III (fungi)|g__Bacteroides.s__Bacteroides_xylanisolvens	Age	0.243181	0.0147707	Humann3
PWY-5097: L-lysine biosynthesis VI|g__Parabacteroides.s__Parabacteroides_merdae	Age	0.243148	0.0147844	Humann3
PWY-6122: 5-aminoimidazole ribonucleotide biosynthesis II|g__Erysipelatoclostridium.s__Clostridium_spiroforme	Age	-0.243112	0.0147998	Humann3
PWY-6277: superpathway of 5-aminoimidazole ribonucleotide biosynthesis|g__Erysipelatoclostridium.s__Clostridium_spiroforme	Age	-0.243112	0.0147998	Humann3
PWY-6700: queuosine biosynthesis I (de novo)|g__Parabacteroides.s__Parabacteroides_merdae	Age	0.243069	0.0148179	Humann3
PWY-6151: S-adenosyl-L-methionine salvage I|g__Bifidobacterium.s__Bifidobacterium_adolescentis	Age	0.243038	0.0148311	Humann3
PWY-3841: folate transformations II (plants)|g__Parabacteroides.s__Parabacteroides_merdae	Age	0.242904	0.014888	Humann3
COMPLETE-ARO-PWY: superpathway of aromatic amino acid biosynthesis|g__Streptococcus.s__Streptococcus_thermophilus	Age	0.242897	0.014891	Humann3
PWY-7219: adenosine ribonucleotides de novo biosynthesis|g__Parabacteroides.s__Parabacteroides_merdae	Age	0.242797	0.0149339	Humann3
PWY-2942: L-lysine biosynthesis III|g__Parabacteroides.s__Parabacteroides_merdae	Age	0.242574	0.0150291	Humann3
PWY-7208: superpathway of pyrimidine nucleobases salvage|g__Bilophila.s__Bilophila_wadsworthia	Age	0.24246	0.0150781	Humann3
THRESYN-PWY: superpathway of L-threonine biosynthesis|g__Bifidobacterium.s__Bifidobacterium_adolescentis	Age	0.242351	0.0151249	Humann3
ARO-PWY: chorismate biosynthesis I|g__Streptococcus.s__Streptococcus_thermophilus	Age	0.242323	0.0151372	Humann3
PWY-6385: peptidoglycan biosynthesis III (mycobacteria)|g__Parabacteroides.s__Parabacteroides_merdae	Age	0.242287	0.0151527	Humann3
PWY-6387: UDP-N-acetylmuramoyl-pentapeptide biosynthesis I (meso-diaminopimelate containing)|g__Parabacteroides.s__Parabacteroides_merdae	Age	0.242287	0.0151527	Humann3
ILEUSYN-PWY: L-isoleucine biosynthesis I (from threonine)|g__Parabacteroides.s__Parabacteroides_merdae	Age	0.241999	0.0152772	Humann3
PWY-7111: pyruvate fermentation to isobutanol (engineered)|g__Parabacteroides.s__Parabacteroides_merdae	Age	0.241999	0.0152772	Humann3
VALSYN-PWY: L-valine biosynthesis|g__Parabacteroides.s__Parabacteroides_merdae	Age	0.241999	0.0152772	Humann3
PWY-6124: inosine-5-phosphate biosynthesis II|g__Parabacteroides.s__Parabacteroides_merdae	Age	0.241992	0.0152803	Humann3
GLYCOGENSYNTH-PWY: glycogen biosynthesis I (from ADP-D-Glucose)|g__Anaerotruncus.s__Anaerotruncus_colihominis	Age	-0.241967	0.0152913	Humann3
HISTSYN-PWY: L-histidine biosynthesis|g__Lachnoclostridium.s__Clostridium_clostridioforme	Age	-0.241903	0.0153194	Humann3
PWY-6163: chorismate biosynthesis from 3-dehydroquinate|g__Streptococcus.s__Streptococcus_thermophilus	Age	0.24182	0.0153554	Humann3
PYRIDNUCSYN-PWY: NAD de novo biosynthesis I (from aspartate)|g__Alistipes.s__Alistipes_putredinis	Age	0.24159	0.0154562	Humann3
PWY-3841: folate transformations II (plants)|g__Alistipes.s__Alistipes_putredinis	Age	0.241505	0.0154934	Humann3
PWY-6386: UDP-N-acetylmuramoyl-pentapeptide biosynthesis II (lysine-containing)|g__Parabacteroides.s__Parabacteroides_merdae	Age	0.241504	0.015494	Humann3
NONOXIPENT-PWY: pentose phosphate pathway (non-oxidative branch) I|g__Bacteroides.s__Bacteroides_thetaiotaomicron	Age	0.241395	0.0155419	Humann3
1CMET2-PWY: folate transformations III (E. coli)|g__Blautia.s__Ruminococcus_gnavus	Age	-0.241171	0.015641	Humann3
COA-PWY-1: superpathway of coenzyme A biosynthesis III (mammals)|g__Parabacteroides.s__Parabacteroides_merdae	Age	0.241066	0.0156879	Humann3
PWY-5188: tetrapyrrole biosynthesis I (from glutamate)|g__Blautia.s__Blautia_obeum	Age	0.241044	0.0156975	Humann3
PWY-7111: pyruvate fermentation to isobutanol (engineered)|g__Flavonifractor.s__Flavonifractor_plautii	Age	-0.24096	0.0157349	Humann3
PWY-6121: 5-aminoimidazole ribonucleotide biosynthesis I|g__Bifidobacterium.s__Bifidobacterium_adolescentis	Age	0.240903	0.0157607	Humann3
PWY-6163: chorismate biosynthesis from 3-dehydroquinate|g__Parabacteroides.s__Parabacteroides_merdae	Age	0.240814	0.0158001	Humann3
FASYN-INITIAL-PWY: superpathway of fatty acid biosynthesis initiation (E. coli)|g__Hungatella.s__Hungatella_hathewayi	Age	-0.24081	0.0158023	Humann3
PANTOSYN-PWY: superpathway of coenzyme A biosynthesis I (bacteria)|g__Parabacteroides.s__Parabacteroides_merdae	Age	0.240793	0.0158098	Humann3
ASPASN-PWY: superpathway of L-aspartate and L-asparagine biosynthesis|g__Lachnoclostridium.s__Clostridium_clostridioforme	Age	-0.240748	0.01583	Humann3
PWY-6121: 5-aminoimidazole ribonucleotide biosynthesis I|g__Parabacteroides.s__Parabacteroides_merdae	Age	0.240714	0.0158452	Humann3
TRNA-CHARGING-PWY: tRNA charging|g__Parabacteroides.s__Parabacteroides_merdae	Age	0.240649	0.0158742	Humann3
PEPTIDOGLYCANSYN-PWY: peptidoglycan biosynthesis I (meso-diaminopimelate containing)|g__Parabacteroides.s__Parabacteroides_merdae	Age	0.240463	0.0159584	Humann3
PWY-5686: UMP biosynthesis I|g__Bacteroides.s__Bacteroides_ovatus	Age	0.240455	0.0159616	Humann3
SER-GLYSYN-PWY: superpathway of L-serine and glycine biosynthesis I|g__Alistipes.s__Alistipes_putredinis	Age	0.240321	0.0160227	Humann3
PWY-6123: inosine-5-phosphate biosynthesis I|g__Parabacteroides.s__Parabacteroides_merdae	Age	0.240276	0.0160429	Humann3
PWY-6123: inosine-5-phosphate biosynthesis I|g__Alistipes.s__Alistipes_putredinis	Age	0.240172	0.01609	Humann3
VALSYN-PWY: L-valine biosynthesis|g__Bifidobacterium.s__Bifidobacterium_dentium	Age	0.240165	0.0160932	Humann3
PWY-5005: biotin biosynthesis II|g__Blautia.s__Ruminococcus_torques	Age	0.239924	0.0162033	Humann3
PWY-4242|g__Bilophila.s__Bilophila_wadsworthia	Age	0.239918	0.0162058	Humann3
PWY-7663: gondoate biosynthesis (anaerobic)|g__Lactobacillus.s__Lactobacillus_ruminis	Age	0.239915	0.0162073	Humann3
1CMET2-PWY: folate transformations III (E. coli)|g__Alistipes.s__Alistipes_putredinis	Age	0.23991	0.0162095	Humann3
NONOXIPENT-PWY: pentose phosphate pathway (non-oxidative branch) I|g__Eisenbergiella.s__Eisenbergiella_massiliensis	Age	-0.239836	0.0162434	Humann3
PENTOSE-P-PWY: pentose phosphate pathway|g__Bacteroides.s__Bacteroides_thetaiotaomicron	Age	0.2398	0.01626	Humann3
PWY-6609: adenine and adenosine salvage III|g__Parabacteroides.s__Parabacteroides_merdae	Age	0.23973	0.0162922	Humann3
NONMEVIPP-PWY: methylerythritol phosphate pathway I|g__Eisenbergiella.s__Eisenbergiella_massiliensis	Age	-0.23971	0.0163013	Humann3
PWY-5659: GDP-mannose biosynthesis|g__Bacteroides.s__Bacteroides_xylanisolvens	Age	0.239644	0.0163317	Humann3
PWY-724: superpathway of L-lysine, L-threonine and L-methionine biosynthesis II|g__Lachnoclostridium.s__Clostridium_clostridioforme	Age	-0.239629	0.0163388	Humann3
COA-PWY: coenzyme A biosynthesis I (prokaryotic)|g__Parabacteroides.s__Parabacteroides_merdae	Age	0.239594	0.0163551	Humann3
HISDEG-PWY: L-histidine degradation I|g__Alistipes.s__Alistipes_putredinis	Age	0.239585	0.0163591	Humann3
RIBOSYN2-PWY: flavin biosynthesis I (bacteria and plants)|g__Parabacteroides.s__Parabacteroides_merdae	Age	0.239464	0.0164148	Humann3
PWY-6703: preQ0 biosynthesis|g__Parabacteroides.s__Parabacteroides_merdae	Age	0.239385	0.0164514	Humann3
PWY-6122: 5-aminoimidazole ribonucleotide biosynthesis II|g__Parabacteroides.s__Parabacteroides_merdae	Age	0.239199	0.0165382	Humann3
PWY-6277: superpathway of 5-aminoimidazole ribonucleotide biosynthesis|g__Parabacteroides.s__Parabacteroides_merdae	Age	0.239199	0.0165382	Humann3
TRNA-CHARGING-PWY: tRNA charging|g__Bacteroides.s__Bacteroides_xylanisolvens	Age	0.239178	0.0165478	Humann3
HISTSYN-PWY: L-histidine biosynthesis|g__Parabacteroides.s__Parabacteroides_merdae	Age	0.239091	0.0165884	Humann3
ILEUSYN-PWY: L-isoleucine biosynthesis I (from threonine)|g__Flavonifractor.s__Flavonifractor_plautii	Age	-0.239042	0.0166111	Humann3
FASYN-INITIAL-PWY: superpathway of fatty acid biosynthesis initiation (E. coli)|g__Blautia.s__Ruminococcus_gnavus	Age	-0.239042	0.0166115	Humann3
DTDPRHAMSYN-PWY: dTDP-&beta;-L-rhamnose biosynthesis|g__Escherichia.s__Escherichia_coli	Age	0.239016	0.0166233	Humann3
ARGSYNBSUB-PWY: L-arginine biosynthesis II (acetyl cycle)|g__Bifidobacterium.s__Bifidobacterium_adolescentis	Age	0.238992	0.0166347	Humann3
PWY-3001: superpathway of L-isoleucine biosynthesis I|g__Bifidobacterium.s__Bifidobacterium_adolescentis	Age	0.238931	0.0166633	Humann3
NONMEVIPP-PWY: methylerythritol phosphate pathway I|g__Eubacterium.s__Eubacterium_ventriosum	Age	0.238916	0.0166702	Humann3
PWY-5030: L-histidine degradation III|g__Alistipes.s__Alistipes_putredinis	Age	0.238739	0.0167536	Humann3
PWY-5030: L-histidine degradation III|g__Bacteroides.s__Bacteroides_fragilis	Age	0.238709	0.0167679	Humann3
PWY-5695: inosine 5-phosphate degradation|g__Alistipes.s__Alistipes_putredinis	Age	0.238622	0.0168089	Humann3
DTDPRHAMSYN-PWY: dTDP-&beta;-L-rhamnose biosynthesis|g__Bacteroides.s__Bacteroides_caccae	Age	0.238617	0.0168108	Humann3
COMPLETE-ARO-PWY: superpathway of aromatic amino acid biosynthesis|g__Parabacteroides.s__Parabacteroides_merdae	Age	0.238567	0.0168349	Humann3
PWY-6163: chorismate biosynthesis from 3-dehydroquinate|g__Bilophila.s__Bilophila_wadsworthia	Age	0.238498	0.0168672	Humann3
ARO-PWY: chorismate biosynthesis I|g__Parabacteroides.s__Parabacteroides_merdae	Age	0.238387	0.01692	Humann3
PWY-5695: inosine 5-phosphate degradation|g__Eubacterium.s__Eubacterium_ventriosum	Age	0.238356	0.0169347	Humann3
PWY-6386: UDP-N-acetylmuramoyl-pentapeptide biosynthesis II (lysine-containing)|g__Alistipes.s__Alistipes_putredinis	Age	0.23827	0.0169757	Humann3
NONMEVIPP-PWY: methylerythritol phosphate pathway I|g__Parabacteroides.s__Parabacteroides_merdae	Age	0.238229	0.0169952	Humann3
PWY-6124: inosine-5-phosphate biosynthesis II|g__Bacteroides.s__Bacteroides_xylanisolvens	Age	0.238113	0.0170507	Humann3
PWY-6731: starch degradation III	Age	-0.238105	0.0170546	Humann3
PWY-6387: UDP-N-acetylmuramoyl-pentapeptide biosynthesis I (meso-diaminopimelate containing)|g__Alistipes.s__Alistipes_putredinis	Age	0.237788	0.0172065	Humann3
TRNA-CHARGING-PWY: tRNA charging|g__Alistipes.s__Alistipes_putredinis	Age	0.237756	0.0172222	Humann3
ANAGLYCOLYSIS-PWY: glycolysis III (from glucose)|g__Streptococcus.s__Streptococcus_thermophilus	Age	0.237702	0.0172482	Humann3
ARO-PWY: chorismate biosynthesis I|g__Blautia.s__Ruminococcus_gnavus	Age	-0.237667	0.0172651	Humann3
PEPTIDOGLYCANSYN-PWY: peptidoglycan biosynthesis I (meso-diaminopimelate containing)|g__Alistipes.s__Alistipes_putredinis	Age	0.237658	0.0172694	Humann3
COA-PWY: coenzyme A biosynthesis I (prokaryotic)|g__Anaerotruncus.s__Anaerotruncus_colihominis	Age	-0.237631	0.0172827	Humann3
PWY-6609: adenine and adenosine salvage III|g__Bilophila.s__Bilophila_wadsworthia	Age	0.237601	0.0172969	Humann3
PWY-6387: UDP-N-acetylmuramoyl-pentapeptide biosynthesis I (meso-diaminopimelate containing)|g__Eisenbergiella.s__Eisenbergiella_massiliensis	Age	-0.237585	0.017305	Humann3
HISDEG-PWY: L-histidine degradation I|g__Parabacteroides.s__Parabacteroides_merdae	Age	0.237554	0.0173198	Humann3
1CMET2-PWY: folate transformations III (E. coli)|g__Parabacteroides.s__Parabacteroides_merdae	Age	0.237468	0.0173616	Humann3
FASYN-INITIAL-PWY: superpathway of fatty acid biosynthesis initiation (E. coli)|g__Parabacteroides.s__Parabacteroides_merdae	Age	0.23741	0.0173896	Humann3
PWY-6385: peptidoglycan biosynthesis III (mycobacteria)|g__Alistipes.s__Alistipes_putredinis	Age	0.237235	0.017475	Humann3
PWY-5686: UMP biosynthesis I|g__Bifidobacterium.s__Bifidobacterium_adolescentis	Age	0.237093	0.0175446	Humann3
PWY-1042: glycolysis IV|g__Alistipes.s__Alistipes_putredinis	Age	0.237079	0.0175515	Humann3
NONMEVIPP-PWY: methylerythritol phosphate pathway I|g__Bilophila.s__Bilophila_wadsworthia	Age	0.237025	0.0175779	Humann3
ARGSYNBSUB-PWY: L-arginine biosynthesis II (acetyl cycle)|g__Eisenbergiella.s__Eisenbergiella_massiliensis	Age	-0.236988	0.0175961	Humann3
PWY-5686: UMP biosynthesis I|g__Alistipes.s__Alistipes_putredinis	Age	0.236975	0.0176027	Humann3
PEPTIDOGLYCANSYN-PWY: peptidoglycan biosynthesis I (meso-diaminopimelate containing)|g__Eisenbergiella.s__Eisenbergiella_massiliensis	Age	-0.236922	0.0176287	Humann3
COMPLETE-ARO-PWY: superpathway of aromatic amino acid biosynthesis|g__Blautia.s__Ruminococcus_gnavus	Age	-0.236891	0.0176439	Humann3
P161-PWY: acetylene degradation (anaerobic)|g__Flavonifractor.s__Flavonifractor_plautii	Age	-0.236863	0.0176577	Humann3
PWY-5103: L-isoleucine biosynthesis III|g__Blautia.s__Blautia_obeum	Age	0.236677	0.0177494	Humann3
PWY-5686: UMP biosynthesis I|g__Parabacteroides.s__Parabacteroides_merdae	Age	0.236505	0.0178346	Humann3
PWY-7221: guanosine ribonucleotides de novo biosynthesis|g__Alistipes.s__Alistipes_putredinis	Age	0.236233	0.0179708	Humann3
COA-PWY: coenzyme A biosynthesis I (prokaryotic)|g__Actinomyces.s__Actinomyces_sp_ICM47	Age	-0.236185	0.0179946	Humann3
PWY-4242|g__Parabacteroides.s__Parabacteroides_merdae	Age	0.236132	0.0180211	Humann3
NONMEVIPP-PWY: methylerythritol phosphate pathway I|g__Lachnospira.s__Lachnospira_pectinoschiza	Age	0.236082	0.0180464	Humann3
PWY-5686: UMP biosynthesis I|g__Eisenbergiella.s__Eisenbergiella_massiliensis	Age	-0.236024	0.0180754	Humann3
PWY-7219: adenosine ribonucleotides de novo biosynthesis|g__Bacteroides.s__Bacteroides_ovatus	Age	0.235876	0.0181502	Humann3
DTDPRHAMSYN-PWY: dTDP-&beta;-L-rhamnose biosynthesis|g__Parabacteroides.s__Parabacteroides_merdae	Age	0.235687	0.0182457	Humann3
GLYCOGENSYNTH-PWY: glycogen biosynthesis I (from ADP-D-Glucose)|g__Dorea.s__Dorea_longicatena	Age	0.235641	0.018269	Humann3
HSERMETANA-PWY: L-methionine biosynthesis III|g__Faecalibacterium.s__Faecalibacterium_prausnitzii	Age	0.235567	0.0183064	Humann3
PWY-7221: guanosine ribonucleotides de novo biosynthesis|g__Hungatella.s__Hungatella_hathewayi	Age	-0.235401	0.0183911	Humann3
TRNA-CHARGING-PWY: tRNA charging|g__Bacteroides.s__Bacteroides_intestinalis	Age	0.235361	0.0184116	Humann3
COA-PWY-1: superpathway of coenzyme A biosynthesis III (mammals)|g__Alistipes.s__Alistipes_putredinis	Age	0.235353	0.0184159	Humann3
PWY-7234: inosine-5-phosphate biosynthesis III|g__Bifidobacterium.s__Bifidobacterium_adolescentis	Age	0.235228	0.0184798	Humann3
COA-PWY: coenzyme A biosynthesis I (prokaryotic)|g__Alistipes.s__Alistipes_putredinis	Age	0.235204	0.0184922	Humann3
PEPTIDOGLYCANSYN-PWY: peptidoglycan biosynthesis I (meso-diaminopimelate containing)|g__Dorea.s__Dorea_longicatena	Age	0.235094	0.0185482	Humann3
PWY-6151: S-adenosyl-L-methionine salvage I|g__Eubacterium.s__Eubacterium_ventriosum	Age	0.235059	0.0185664	Humann3
PANTO-PWY: phosphopantothenate biosynthesis I|g__Bacteroides.s__Bacteroides_xylanisolvens	Age	0.235014	0.0185898	Humann3
PWY-1042: glycolysis IV|g__Alistipes.s__Alistipes_shahii	Age	0.235003	0.0185953	Humann3
PWY-6703: preQ0 biosynthesis|g__Bacteroides.s__Bacteroides_intestinalis	Age	0.234918	0.0186392	Humann3
PWY-6121: 5-aminoimidazole ribonucleotide biosynthesis I|g__Alistipes.s__Alistipes_putredinis	Age	0.234846	0.0186763	Humann3
PWY-5030: L-histidine degradation III|g__Alistipes.s__Alistipes_shahii	Age	0.234837	0.0186809	Humann3
PWY-6147: 6-hydroxymethyl-dihydropterin diphosphate biosynthesis I|g__Streptococcus.s__Streptococcus_thermophilus	Age	0.234535	0.0188377	Humann3
PWY-7221: guanosine ribonucleotides de novo biosynthesis|g__Erysipelatoclostridium.s__Clostridium_spiroforme	Age	-0.23453	0.0188405	Humann3
PWY-7219: adenosine ribonucleotides de novo biosynthesis|g__Alistipes.s__Alistipes_putredinis	Age	0.234504	0.0188541	Humann3
HSERMETANA-PWY: L-methionine biosynthesis III|g__Bifidobacterium.s__Bifidobacterium_adolescentis	Age	0.234471	0.0188712	Humann3
VALSYN-PWY: L-valine biosynthesis|g__Erysipelatoclostridium.s__Erysipelatoclostridium_ramosum	Age	-0.234133	0.0190484	Humann3
PWY-6387: UDP-N-acetylmuramoyl-pentapeptide biosynthesis I (meso-diaminopimelate containing)|g__Dorea.s__Dorea_longicatena	Age	0.234099	0.0190662	Humann3
PWY-6122: 5-aminoimidazole ribonucleotide biosynthesis II|g__Alistipes.s__Alistipes_putredinis	Age	0.234	0.0191186	Humann3
PWY-6277: superpathway of 5-aminoimidazole ribonucleotide biosynthesis|g__Alistipes.s__Alistipes_putredinis	Age	0.234	0.0191186	Humann3
PWY-6609: adenine and adenosine salvage III|g__Blautia.s__Blautia_obeum	Age	0.233967	0.019136	Humann3
PWY-5973: cis-vaccenate biosynthesis|g__Parabacteroides.s__Parabacteroides_merdae	Age	0.233913	0.0191645	Humann3
PWY-5103: L-isoleucine biosynthesis III|g__Bacteroides.s__Bacteroides_xylanisolvens	Age	0.233735	0.0192587	Humann3
PWY-5030: L-histidine degradation III|g__Alistipes.s__Alistipes_finegoldii	Age	0.233713	0.0192705	Humann3
COA-PWY-1: superpathway of coenzyme A biosynthesis III (mammals)|g__Alistipes.s__Alistipes_onderdonkii	Age	0.233577	0.0193431	Humann3
COA-PWY: coenzyme A biosynthesis I (prokaryotic)|g__Alistipes.s__Alistipes_onderdonkii	Age	0.233577	0.0193431	Humann3
DTDPRHAMSYN-PWY: dTDP-&beta;-L-rhamnose biosynthesis|g__Alistipes.s__Alistipes_onderdonkii	Age	0.233577	0.0193431	Humann3
PWY-4242|g__Alistipes.s__Alistipes_onderdonkii	Age	0.233577	0.0193431	Humann3
PWY-6151: S-adenosyl-L-methionine salvage I|g__Hungatella.s__Hungatella_hathewayi	Age	-0.233564	0.01935	Humann3
PWY-5659: GDP-mannose biosynthesis|g__Hungatella.s__Hungatella_hathewayi	Age	-0.233563	0.0193506	Humann3
1CMET2-PWY: folate transformations III (E. coli)|g__Alistipes.s__Alistipes_onderdonkii	Age	0.233373	0.0194518	Humann3
HISTSYN-PWY: L-histidine biosynthesis|g__Alistipes.s__Alistipes_onderdonkii	Age	0.233373	0.0194518	Humann3
PWY-3841: folate transformations II (plants)|g__Alistipes.s__Alistipes_onderdonkii	Age	0.233373	0.0194518	Humann3
PWY-5030: L-histidine degradation III|g__Alistipes.s__Alistipes_onderdonkii	Age	0.233373	0.0194518	Humann3
PWY-6121: 5-aminoimidazole ribonucleotide biosynthesis I|g__Alistipes.s__Alistipes_onderdonkii	Age	0.233373	0.0194518	Humann3
PWY-6123: inosine-5-phosphate biosynthesis I|g__Alistipes.s__Alistipes_onderdonkii	Age	0.233373	0.0194518	Humann3
PWY-6124: inosine-5-phosphate biosynthesis II|g__Alistipes.s__Alistipes_onderdonkii	Age	0.233373	0.0194518	Humann3
PWY-7199: pyrimidine deoxyribonucleosides salvage|g__Alistipes.s__Alistipes_onderdonkii	Age	0.233373	0.0194518	Humann3
PWY-7234: inosine-5-phosphate biosynthesis III|g__Alistipes.s__Alistipes_onderdonkii	Age	0.233373	0.0194518	Humann3
COA-PWY-1: superpathway of coenzyme A biosynthesis III (mammals)|g__Streptococcus.s__Streptococcus_thermophilus	Age	0.233347	0.0194661	Humann3
ARO-PWY: chorismate biosynthesis I|g__Alistipes.s__Alistipes_onderdonkii	Age	0.233252	0.0195172	Humann3
CITRULBIO-PWY: L-citrulline biosynthesis|g__Alistipes.s__Alistipes_onderdonkii	Age	0.233252	0.0195172	Humann3
FASYN-ELONG-PWY: fatty acid elongation -- saturated|g__Alistipes.s__Alistipes_onderdonkii	Age	0.233252	0.0195172	Humann3
HISDEG-PWY: L-histidine degradation I|g__Alistipes.s__Alistipes_onderdonkii	Age	0.233252	0.0195172	Humann3
NONMEVIPP-PWY: methylerythritol phosphate pathway I|g__Alistipes.s__Alistipes_onderdonkii	Age	0.233252	0.0195172	Humann3
PANTO-PWY: phosphopantothenate biosynthesis I|g__Alistipes.s__Alistipes_onderdonkii	Age	0.233252	0.0195172	Humann3
PANTOSYN-PWY: superpathway of coenzyme A biosynthesis I (bacteria)|g__Alistipes.s__Alistipes_onderdonkii	Age	0.233252	0.0195172	Humann3
PEPTIDOGLYCANSYN-PWY: peptidoglycan biosynthesis I (meso-diaminopimelate containing)|g__Alistipes.s__Alistipes_onderdonkii	Age	0.233252	0.0195172	Humann3
PWY-2942: L-lysine biosynthesis III|g__Alistipes.s__Alistipes_onderdonkii	Age	0.233252	0.0195172	Humann3
PWY-4984: urea cycle|g__Alistipes.s__Alistipes_onderdonkii	Age	0.233252	0.0195172	Humann3
PWY-5097: L-lysine biosynthesis VI|g__Alistipes.s__Alistipes_onderdonkii	Age	0.233252	0.0195172	Humann3
PWY-5667: CDP-diacylglycerol biosynthesis I|g__Alistipes.s__Alistipes_onderdonkii	Age	0.233252	0.0195172	Humann3
PWY-5686: UMP biosynthesis I|g__Alistipes.s__Alistipes_onderdonkii	Age	0.233252	0.0195172	Humann3
PWY-5695: inosine 5-phosphate degradation|g__Alistipes.s__Alistipes_onderdonkii	Age	0.233252	0.0195172	Humann3
PWY-5973: cis-vaccenate biosynthesis|g__Alistipes.s__Alistipes_onderdonkii	Age	0.233252	0.0195172	Humann3
PWY-5989: stearate biosynthesis II (bacteria and plants)|g__Alistipes.s__Alistipes_onderdonkii	Age	0.233252	0.0195172	Humann3
PWY-6122: 5-aminoimidazole ribonucleotide biosynthesis II|g__Alistipes.s__Alistipes_onderdonkii	Age	0.233252	0.0195172	Humann3
PWY-6163: chorismate biosynthesis from 3-dehydroquinate|g__Alistipes.s__Alistipes_onderdonkii	Age	0.233252	0.0195172	Humann3
PWY-6277: superpathway of 5-aminoimidazole ribonucleotide biosynthesis|g__Alistipes.s__Alistipes_onderdonkii	Age	0.233252	0.0195172	Humann3
PWY-6282: palmitoleate biosynthesis I (from (5Z)-dodec-5-enoate)|g__Alistipes.s__Alistipes_onderdonkii	Age	0.233252	0.0195172	Humann3
PWY-6385: peptidoglycan biosynthesis III (mycobacteria)|g__Alistipes.s__Alistipes_onderdonkii	Age	0.233252	0.0195172	Humann3
PWY-6386: UDP-N-acetylmuramoyl-pentapeptide biosynthesis II (lysine-containing)|g__Alistipes.s__Alistipes_onderdonkii	Age	0.233252	0.0195172	Humann3
PWY-6387: UDP-N-acetylmuramoyl-pentapeptide biosynthesis I (meso-diaminopimelate containing)|g__Alistipes.s__Alistipes_onderdonkii	Age	0.233252	0.0195172	Humann3
PWY-6609: adenine and adenosine salvage III|g__Alistipes.s__Alistipes_onderdonkii	Age	0.233252	0.0195172	Humann3
PWY-6737: starch degradation V|g__Alistipes.s__Alistipes_onderdonkii	Age	0.233252	0.0195172	Humann3
PWY-7111: pyruvate fermentation to isobutanol (engineered)|g__Alistipes.s__Alistipes_onderdonkii	Age	0.233252	0.0195172	Humann3
PWY-7219: adenosine ribonucleotides de novo biosynthesis|g__Alistipes.s__Alistipes_onderdonkii	Age	0.233252	0.0195172	Humann3
PWY-7663: gondoate biosynthesis (anaerobic)|g__Alistipes.s__Alistipes_onderdonkii	Age	0.233252	0.0195172	Humann3
PWY-7664: oleate biosynthesis IV (anaerobic)|g__Alistipes.s__Alistipes_onderdonkii	Age	0.233252	0.0195172	Humann3
PWY0-1319: CDP-diacylglycerol biosynthesis II|g__Alistipes.s__Alistipes_onderdonkii	Age	0.233252	0.0195172	Humann3
PWY0-862: (5Z)-dodecenoate biosynthesis I|g__Alistipes.s__Alistipes_onderdonkii	Age	0.233252	0.0195172	Humann3
PYRIDNUCSYN-PWY: NAD de novo biosynthesis I (from aspartate)|g__Alistipes.s__Alistipes_onderdonkii	Age	0.233252	0.0195172	Humann3
RHAMCAT-PWY: L-rhamnose degradation I|g__Alistipes.s__Alistipes_onderdonkii	Age	0.233252	0.0195172	Humann3
SER-GLYSYN-PWY: superpathway of L-serine and glycine biosynthesis I|g__Alistipes.s__Alistipes_onderdonkii	Age	0.233252	0.0195172	Humann3
TRNA-CHARGING-PWY: tRNA charging|g__Alistipes.s__Alistipes_onderdonkii	Age	0.233252	0.0195172	Humann3
VALSYN-PWY: L-valine biosynthesis|g__Alistipes.s__Alistipes_onderdonkii	Age	0.233252	0.0195172	Humann3
PWY-5100: pyruvate fermentation to acetate and lactate II|g__Eubacterium.s__Eubacterium_ventriosum	Age	0.233159	0.0195669	Humann3
PWY-6121: 5-aminoimidazole ribonucleotide biosynthesis I|g__Blautia.s__Ruminococcus_gnavus	Age	-0.233047	0.0196272	Humann3
HSERMETANA-PWY: L-methionine biosynthesis III|g__Dorea.s__Dorea_longicatena	Age	0.232969	0.0196694	Humann3
PWY-5686: UMP biosynthesis I|g__Allisonella.s__Allisonella_histaminiformans	Age	0.232729	0.0197999	Humann3
PWY-6145: superpathway of CMP-sialic acids biosynthesis|g__Escherichia.s__Escherichia_coli	Age	0.232729	0.0197999	Humann3
PWY-6386: UDP-N-acetylmuramoyl-pentapeptide biosynthesis II (lysine-containing)|g__Allisonella.s__Allisonella_histaminiformans	Age	0.232729	0.0197999	Humann3
PWY-6703: preQ0 biosynthesis|g__Allisonella.s__Allisonella_histaminiformans	Age	0.232729	0.0197999	Humann3
PWY-5100: pyruvate fermentation to acetate and lactate II|g__Bifidobacterium.s__Bifidobacterium_adolescentis	Age	0.232704	0.0198131	Humann3
1CMET2-PWY: folate transformations III (E. coli)|g__Eisenbergiella.s__Eisenbergiella_massiliensis	Age	-0.232623	0.0198577	Humann3
PWY-6385: peptidoglycan biosynthesis III (mycobacteria)|g__Bacteroides.s__Bacteroides_xylanisolvens	Age	0.232613	0.0198627	Humann3
ANAGLYCOLYSIS-PWY: glycolysis III (from glucose)|g__Dorea.s__Dorea_longicatena	Age	0.232611	0.0198638	Humann3
PWY-6125: superpathway of guanosine nucleotides de novo biosynthesis II|g__Bacteroides.s__Bacteroides_ovatus	Age	0.232602	0.0198689	Humann3
PWY-7219: adenosine ribonucleotides de novo biosynthesis|g__Anaerotruncus.s__Anaerotruncus_colihominis	Age	-0.232521	0.019913	Humann3
PWY-7219: adenosine ribonucleotides de novo biosynthesis|g__Butyricimonas.s__Butyricimonas_virosa	Age	0.23232	0.0200231	Humann3
PWY-6737: starch degradation V|g__Alistipes.s__Alistipes_shahii	Age	0.232313	0.0200269	Humann3
PWY-1269: CMP-3-deoxy-D-manno-octulosonate biosynthesis|g__Alistipes.s__Alistipes_shahii	Age	0.232291	0.020039	Humann3
PWY0-1586: peptidoglycan maturation (meso-diaminopimelate containing)|g__Streptococcus.s__Streptococcus_thermophilus	Age	0.232186	0.0200969	Humann3
BRANCHED-CHAIN-AA-SYN-PWY: superpathway of branched chain amino acid biosynthesis|g__Parabacteroides.s__Parabacteroides_merdae	Age	0.23211	0.0201388	Humann3
BRANCHED-CHAIN-AA-SYN-PWY: superpathway of branched chain amino acid biosynthesis|g__Bacteroides.s__Bacteroides_xylanisolvens	Age	0.231846	0.0202852	Humann3
PWY-3841: folate transformations II (plants)|g__Bacteroides.s__Bacteroides_xylanisolvens	Age	0.231761	0.0203326	Humann3
BRANCHED-CHAIN-AA-SYN-PWY: superpathway of branched chain amino acid biosynthesis|g__Haemophilus.s__Haemophilus_sputorum	Age	-0.23154	0.0204559	Humann3
HISTSYN-PWY: L-histidine biosynthesis|g__Haemophilus.s__Haemophilus_sputorum	Age	-0.23154	0.0204559	Humann3
PWY-5103: L-isoleucine biosynthesis III|g__Haemophilus.s__Haemophilus_sputorum	Age	-0.23154	0.0204559	Humann3
PWY-6385: peptidoglycan biosynthesis III (mycobacteria)|g__Eisenbergiella.s__Eisenbergiella_massiliensis	Age	-0.231496	0.0204801	Humann3
PWY-7219: adenosine ribonucleotides de novo biosynthesis|g__Eisenbergiella.s__Eisenbergiella_massiliensis	Age	-0.231399	0.0205345	Humann3
PWY-6151: S-adenosyl-L-methionine salvage I|g__Erysipelatoclostridium.s__Erysipelatoclostridium_ramosum	Age	-0.231331	0.0205729	Humann3
PWY-5686: UMP biosynthesis I|g__Bilophila.s__Bilophila_wadsworthia	Age	0.2313	0.0205906	Humann3
PWY-7199: pyrimidine deoxyribonucleosides salvage|g__Erysipelatoclostridium.s__Erysipelatoclostridium_ramosum	Age	-0.231094	0.0207067	Humann3
ARO-PWY: chorismate biosynthesis I|g__Erysipelatoclostridium.s__Erysipelatoclostridium_ramosum	Age	-0.231059	0.0207265	Humann3
1CMET2-PWY: folate transformations III (E. coli)|g__Streptococcus.s__Streptococcus_thermophilus	Age	0.230893	0.0208207	Humann3
ILEUSYN-PWY: L-isoleucine biosynthesis I (from threonine)|g__Haemophilus.s__Haemophilus_sputorum	Age	-0.230868	0.020835	Humann3
PWY-6123: inosine-5-phosphate biosynthesis I|g__Streptococcus.s__Streptococcus_mitis	Age	-0.230786	0.0208811	Humann3
PWY-5030: L-histidine degradation III|g__Bacteroides.s__Bacteroides_xylanisolvens	Age	0.230772	0.0208894	Humann3
PWY-7221: guanosine ribonucleotides de novo biosynthesis|g__Eubacterium.s__Eubacterium_ventriosum	Age	0.230721	0.0209182	Humann3
PWY-6737: starch degradation V|g__Bifidobacterium.s__Bifidobacterium_bifidum	Age	-0.230638	0.0209656	Humann3
PWY-6703: preQ0 biosynthesis|g__Blautia.s__Blautia_obeum	Age	0.230621	0.0209758	Humann3
PWY-5103: L-isoleucine biosynthesis III|g__Parabacteroides.s__Parabacteroides_merdae	Age	0.230552	0.021015	Humann3
ILEUSYN-PWY: L-isoleucine biosynthesis I (from threonine)|g__Bacteroides.s__Bacteroides_xylanisolvens	Age	0.230515	0.0210359	Humann3
VALSYN-PWY: L-valine biosynthesis|g__Bacteroides.s__Bacteroides_xylanisolvens	Age	0.230515	0.0210359	Humann3
COMPLETE-ARO-PWY: superpathway of aromatic amino acid biosynthesis|g__Erysipelatoclostridium.s__Erysipelatoclostridium_ramosum	Age	-0.230401	0.0211013	Humann3
PEPTIDOGLYCANSYN-PWY: peptidoglycan biosynthesis I (meso-diaminopimelate containing)|g__Anaerotruncus.s__Anaerotruncus_colihominis	Age	-0.230372	0.0211185	Humann3
VALSYN-PWY: L-valine biosynthesis|g__Flavonifractor.s__Flavonifractor_plautii	Age	-0.230354	0.0211288	Humann3
PWY-4041: &gamma;-glutamyl cycle	Age	-0.23025	0.0211887	Humann3
PWY-5686: UMP biosynthesis I|g__Blautia.s__Ruminococcus_gnavus	Age	-0.230157	0.021242	Humann3
PWY-6387: UDP-N-acetylmuramoyl-pentapeptide biosynthesis I (meso-diaminopimelate containing)|g__Erysipelatoclostridium.s__Erysipelatoclostridium_ramosum	Age	-0.230143	0.0212505	Humann3
PWY-5686: UMP biosynthesis I|g__Blautia.s__Blautia_obeum	Age	0.230108	0.0212703	Humann3
PWY-6270: isoprene biosynthesis I|g__Bacteroides.s__Bacteroides_ovatus	Age	0.230063	0.0212965	Humann3
PWY-7663: gondoate biosynthesis (anaerobic)|g__Bacteroides.s__Bacteroides_xylanisolvens	Age	0.23001	0.0213274	Humann3
PEPTIDOGLYCANSYN-PWY: peptidoglycan biosynthesis I (meso-diaminopimelate containing)|g__Bacteroides.s__Bacteroides_xylanisolvens	Age	0.229932	0.0213724	Humann3
PWY-5695: inosine 5-phosphate degradation|g__Faecalibacterium.s__Faecalibacterium_prausnitzii	Age	-0.229925	0.0213764	Humann3
HISTSYN-PWY: L-histidine biosynthesis|g__Eubacterium.s__Eubacterium_ventriosum	Age	0.229922	0.0213783	Humann3
PWY-5973: cis-vaccenate biosynthesis|g__Bacteroides.s__Bacteroides_xylanisolvens	Age	0.229757	0.0214745	Humann3
OANTIGEN-PWY: O-antigen building blocks biosynthesis (E. coli)|g__Erysipelatoclostridium.s__Erysipelatoclostridium_ramosum	Age	-0.229678	0.0215208	Humann3
HISDEG-PWY: L-histidine degradation I|g__Alistipes.s__Alistipes_shahii	Age	0.22966	0.0215308	Humann3
PWY-6700: queuosine biosynthesis I (de novo)|g__Bacteroides.s__Bacteroides_xylanisolvens	Age	0.229635	0.0215455	Humann3
PWY-6125: superpathway of guanosine nucleotides de novo biosynthesis II|g__Bilophila.s__Bilophila_wadsworthia	Age	0.229613	0.0215585	Humann3
PWY-6122: 5-aminoimidazole ribonucleotide biosynthesis II|g__Alistipes.s__Alistipes_shahii	Age	0.229602	0.0215651	Humann3
PWY-6277: superpathway of 5-aminoimidazole ribonucleotide biosynthesis|g__Alistipes.s__Alistipes_shahii	Age	0.229602	0.0215651	Humann3
PWY-6151: S-adenosyl-L-methionine salvage I|g__Bifidobacterium.s__Bifidobacterium_bifidum	Age	-0.229579	0.0215786	Humann3
ARGSYN-PWY: L-arginine biosynthesis I (via L-ornithine)|g__Blautia.s__Blautia_obeum	Age	0.22955	0.0215952	Humann3
THRESYN-PWY: superpathway of L-threonine biosynthesis|g__Erysipelatoclostridium.s__Clostridium_spiroforme	Age	-0.229456	0.0216508	Humann3
DTDPRHAMSYN-PWY: dTDP-&beta;-L-rhamnose biosynthesis|g__Alistipes.s__Alistipes_putredinis	Age	0.229367	0.021703	Humann3
PWY-6386: UDP-N-acetylmuramoyl-pentapeptide biosynthesis II (lysine-containing)|g__Eubacterium.s__Eubacterium_ventriosum	Age	0.22933	0.0217244	Humann3
PWY-6703: preQ0 biosynthesis|g__Streptococcus.s__Streptococcus_oralis	Age	-0.229272	0.0217587	Humann3
PWY-7400: L-arginine biosynthesis IV (archaebacteria)|g__Blautia.s__Blautia_obeum	Age	0.229259	0.0217665	Humann3
TRPSYN-PWY: L-tryptophan biosynthesis|g__Bifidobacterium.s__Bifidobacterium_bifidum	Age	-0.229225	0.021787	Humann3
PWY-1042: glycolysis IV|g__Lachnoclostridium.s__Clostridium_clostridioforme	Age	-0.229203	0.0217994	Humann3
PWY-6737: starch degradation V|g__Bifidobacterium.s__Bifidobacterium_adolescentis	Age	0.229137	0.0218386	Humann3
PWY-6125: superpathway of guanosine nucleotides de novo biosynthesis II|g__Bacteroides.s__Bacteroides_xylanisolvens	Age	0.229082	0.0218714	Humann3
ILEUSYN-PWY: L-isoleucine biosynthesis I (from threonine)|g__Eubacterium.s__Eubacterium_ventriosum	Age	0.229079	0.0218733	Humann3
PWY-5104: L-isoleucine biosynthesis IV|g__Parabacteroides.s__Parabacteroides_merdae	Age	0.229072	0.0218769	Humann3
PWY-7111: pyruvate fermentation to isobutanol (engineered)|g__Bifidobacterium.s__Bifidobacterium_adolescentis	Age	0.22902	0.0219083	Humann3
NONMEVIPP-PWY: methylerythritol phosphate pathway I|g__Blautia.s__Ruminococcus_gnavus	Age	-0.229017	0.02191	Humann3
PWY-7219: adenosine ribonucleotides de novo biosynthesis|g__Blautia.s__Ruminococcus_gnavus	Age	-0.228986	0.0219282	Humann3
PWY-6121: 5-aminoimidazole ribonucleotide biosynthesis I|g__Alistipes.s__Alistipes_shahii	Age	0.228979	0.0219324	Humann3
PWY-4242|g__Bacteroides.s__Bacteroides_caccae	Age	0.228931	0.0219606	Humann3
PWY-7560: methylerythritol phosphate pathway II|g__Bacteroides.s__Bacteroides_ovatus	Age	0.228893	0.0219836	Humann3
PWY-6317: D-galactose degradation I (Leloir pathway)|g__Eisenbergiella.s__Eisenbergiella_massiliensis	Age	-0.228855	0.0220061	Humann3
PWY66-422|g__Eisenbergiella.s__Eisenbergiella_massiliensis	Age	-0.228855	0.0220061	Humann3
PWY-7219: adenosine ribonucleotides de novo biosynthesis|g__Erysipelatoclostridium.s__Erysipelatoclostridium_ramosum	Age	-0.228743	0.0220727	Humann3
PWY-6123: inosine-5-phosphate biosynthesis I|g__Clostridium.s__Clostridium_sp_CAG_299	Age	-0.228566	0.0221786	Humann3
PWY-5100: pyruvate fermentation to acetate and lactate II|g__Bifidobacterium.s__Bifidobacterium_bifidum	Age	-0.228558	0.0221834	Humann3
PWY0-845: superpathway of pyridoxal 5-phosphate biosynthesis and salvage|g__Bacteroides.s__Bacteroides_xylanisolvens	Age	0.228556	0.0221848	Humann3
PWY-2723: trehalose degradation V|g__Bifidobacterium.s__Bifidobacterium_bifidum	Age	-0.228549	0.0221891	Humann3
PWY-7111: pyruvate fermentation to isobutanol (engineered)|g__Bacteroides.s__Bacteroides_xylanisolvens	Age	0.228533	0.0221988	Humann3
PWY-7663: gondoate biosynthesis (anaerobic)|g__Parabacteroides.s__Parabacteroides_merdae	Age	0.228491	0.022224	Humann3
PWY-6121: 5-aminoimidazole ribonucleotide biosynthesis I|g__Dorea.s__Dorea_longicatena	Age	0.228388	0.0222858	Humann3
BRANCHED-CHAIN-AA-SYN-PWY: superpathway of branched chain amino acid biosynthesis|g__Blautia.s__Ruminococcus_gnavus	Age	-0.228366	0.0222991	Humann3
PWY-2942: L-lysine biosynthesis III|g__Bacteroides.s__Bacteroides_xylanisolvens	Age	0.228363	0.0223008	Humann3
BRANCHED-CHAIN-AA-SYN-PWY: superpathway of branched chain amino acid biosynthesis|g__Blautia.s__Blautia_obeum	Age	0.22824	0.0223749	Humann3
PWY-5103: L-isoleucine biosynthesis III|g__Blautia.s__Ruminococcus_gnavus	Age	-0.228238	0.0223762	Humann3
VALSYN-PWY: L-valine biosynthesis|g__Hungatella.s__Hungatella_hathewayi	Age	-0.228218	0.0223886	Humann3
PWY-5973: cis-vaccenate biosynthesis|g__Bacteroides.s__Bacteroides_caccae	Age	0.228176	0.022414	Humann3
PYRIDOXSYN-PWY: pyridoxal 5-phosphate biosynthesis I|g__Bacteroides.s__Bacteroides_xylanisolvens	Age	0.228133	0.0224398	Humann3
PWY-6386: UDP-N-acetylmuramoyl-pentapeptide biosynthesis II (lysine-containing)|g__Bacteroides.s__Bacteroides_xylanisolvens	Age	0.228105	0.0224566	Humann3
PWY0-1297: superpathway of purine deoxyribonucleosides degradation|g__Dorea.s__Dorea_longicatena	Age	-0.228094	0.0224635	Humann3
PANTOSYN-PWY: superpathway of coenzyme A biosynthesis I (bacteria)|g__Blautia.s__Blautia_obeum	Age	0.227731	0.0226846	Humann3
PANTOSYN-PWY: superpathway of coenzyme A biosynthesis I (bacteria)|g__Alistipes.s__Alistipes_putredinis	Age	0.227715	0.0226944	Humann3
PWY-6936: seleno-amino acid biosynthesis (plants)|g__Streptococcus.s__Streptococcus_thermophilus	Age	0.227641	0.0227396	Humann3
PWY-7357: thiamine phosphate formation from pyrithiamine and oxythiamine (yeast)|g__Bacteroides.s__Bacteroides_xylanisolvens	Age	0.227608	0.0227597	Humann3
PWY-6122: 5-aminoimidazole ribonucleotide biosynthesis II|g__Dorea.s__Dorea_longicatena	Age	0.227532	0.0228065	Humann3
PWY-6277: superpathway of 5-aminoimidazole ribonucleotide biosynthesis|g__Dorea.s__Dorea_longicatena	Age	0.227532	0.0228065	Humann3
PWY-6527: stachyose degradation|g__Blautia.s__Ruminococcus_gnavus	Age	-0.227501	0.0228253	Humann3
PYRIDNUCSYN-PWY: NAD de novo biosynthesis I (from aspartate)|g__Alistipes.s__Alistipes_finegoldii	Age	0.227494	0.02283	Humann3
PWY-6124: inosine-5-phosphate biosynthesis II|g__Bacteroides.s__Bacteroides_ovatus	Age	0.22729	0.0229554	Humann3
PWY-6703: preQ0 biosynthesis|g__Bacteroides.s__Bacteroides_xylanisolvens	Age	0.227142	0.0230468	Humann3
PWY0-1296: purine ribonucleosides degradation|g__Streptococcus.s__Streptococcus_thermophilus	Age	0.22663	0.0233662	Humann3
COA-PWY: coenzyme A biosynthesis I (prokaryotic)|g__Lachnoclostridium.s__Clostridium_clostridioforme	Age	-0.226579	0.023398	Humann3
COA-PWY-1: superpathway of coenzyme A biosynthesis III (mammals)|g__Blautia.s__Ruminococcus_gnavus	Age	-0.22653	0.023429	Humann3
COA-PWY: coenzyme A biosynthesis I (prokaryotic)|g__Bifidobacterium.s__Bifidobacterium_adolescentis	Age	0.226528	0.0234305	Humann3
PWY-6163: chorismate biosynthesis from 3-dehydroquinate|g__Erysipelatoclostridium.s__Erysipelatoclostridium_ramosum	Age	-0.226463	0.0234712	Humann3
PWY-6387: UDP-N-acetylmuramoyl-pentapeptide biosynthesis I (meso-diaminopimelate containing)|g__Erysipelatoclostridium.s__Clostridium_spiroforme	Age	-0.226448	0.0234804	Humann3
PWY-7219: adenosine ribonucleotides de novo biosynthesis|g__Bifidobacterium.s__Bifidobacterium_adolescentis	Age	0.226442	0.023484	Humann3
PWY-7663: gondoate biosynthesis (anaerobic)|g__Bacteroides.s__Bacteroides_caccae	Age	0.226278	0.0235875	Humann3
PWY-6386: UDP-N-acetylmuramoyl-pentapeptide biosynthesis II (lysine-containing)|g__Dorea.s__Dorea_longicatena	Age	0.22625	0.0236057	Humann3
PWY-7228: superpathway of guanosine nucleotides de novo biosynthesis I|g__Bacteroides.s__Bacteroides_ovatus	Age	0.226243	0.0236098	Humann3
PWY-3841: folate transformations II (plants)|g__Blautia.s__Ruminococcus_gnavus	Age	-0.226127	0.0236837	Humann3
PWY-6123: inosine-5-phosphate biosynthesis I|g__Bacteroides.s__Bacteroides_ovatus	Age	0.225996	0.0237668	Humann3
HISTSYN-PWY: L-histidine biosynthesis|g__Streptococcus.s__Streptococcus_thermophilus	Age	0.225952	0.0237944	Humann3
PWY-7219: adenosine ribonucleotides de novo biosynthesis|g__Alistipes.s__Alistipes_shahii	Age	0.225872	0.0238458	Humann3
PWY-7221: guanosine ribonucleotides de novo biosynthesis|g__Bifidobacterium.s__Bifidobacterium_adolescentis	Age	0.225749	0.0239243	Humann3
PYRIDNUCSYN-PWY: NAD de novo biosynthesis I (from aspartate)|g__Blautia.s__Ruminococcus_gnavus	Age	-0.225666	0.0239772	Humann3
PWY-5667: CDP-diacylglycerol biosynthesis I|g__Bacteroides.s__Bacteroides_xylanisolvens	Age	0.225556	0.0240478	Humann3
PWY0-1319: CDP-diacylglycerol biosynthesis II|g__Bacteroides.s__Bacteroides_xylanisolvens	Age	0.225556	0.0240478	Humann3
PWY-5103: L-isoleucine biosynthesis III|g__Bifidobacterium.s__Bifidobacterium_adolescentis	Age	0.225549	0.0240522	Humann3
PWY-5097: L-lysine biosynthesis VI|g__Bifidobacterium.s__Bifidobacterium_adolescentis	Age	0.225532	0.0240631	Humann3
PWY-6609: adenine and adenosine salvage III|g__Eubacterium.s__Eubacterium_ventriosum	Age	0.225529	0.0240651	Humann3
COA-PWY: coenzyme A biosynthesis I (prokaryotic)|g__Streptococcus.s__Streptococcus_thermophilus	Age	0.225498	0.0240853	Humann3
PWY-6527: stachyose degradation|g__Faecalibacterium.s__Faecalibacterium_prausnitzii	Age	0.225487	0.0240921	Humann3
HCAMHPDEG-PWY: 3-phenylpropanoate and 3-(3-hydroxyphenyl)propanoate degradation to 2-hydroxypentadienoate|g__Enterobacter.s__Enterobacter_cloacae_complex	Age	0.225473	0.0241014	Humann3
PWY-6690: cinnamate and 3-hydroxycinnamate degradation to 2-hydroxypentadienoate|g__Enterobacter.s__Enterobacter_cloacae_complex	Age	0.225473	0.0241014	Humann3
PWY-7221: guanosine ribonucleotides de novo biosynthesis|g__Gordonibacter.s__Gordonibacter_pamelaeae	Age	-0.225461	0.0241093	Humann3
PWY-5103: L-isoleucine biosynthesis III|g__Parabacteroides.s__Parabacteroides_distasonis	Age	0.225351	0.0241801	Humann3
GLUCOSE1PMETAB-PWY: glucose and glucose-1-phosphate degradation|g__Bifidobacterium.s__Bifidobacterium_bifidum	Age	-0.225341	0.0241865	Humann3
PWY0-1261: anhydromuropeptides recycling I|g__Erysipelatoclostridium.s__Erysipelatoclostridium_ramosum	Age	-0.225311	0.0242059	Humann3
GLYCOCAT-PWY: glycogen degradation I|g__Bifidobacterium.s__Bifidobacterium_bifidum	Age	-0.225274	0.0242296	Humann3
PWY-7392: taxadiene biosynthesis (engineered)|g__Klebsiella.s__Klebsiella_pneumoniae	Age	-0.225233	0.0242561	Humann3
PWY-7560: methylerythritol phosphate pathway II|g__Blautia.s__Blautia_wexlerae	Age	-0.225211	0.0242707	Humann3
PWY-5103: L-isoleucine biosynthesis III|g__Eubacterium.s__Eubacterium_ventriosum	Age	0.225186	0.0242868	Humann3
PWY-7196: superpathway of pyrimidine ribonucleosides salvage	Age	-0.225104	0.0243396	Humann3
BRANCHED-CHAIN-AA-SYN-PWY: superpathway of branched chain amino acid biosynthesis|g__Eubacterium.s__Eubacterium_ventriosum	Age	0.224989	0.0244143	Humann3
PWY-6386: UDP-N-acetylmuramoyl-pentapeptide biosynthesis II (lysine-containing)|g__Streptococcus.s__Streptococcus_thermophilus	Age	0.22483	0.0245181	Humann3
ILEUSYN-PWY: L-isoleucine biosynthesis I (from threonine)|g__Blautia.s__Ruminococcus_gnavus	Age	-0.224823	0.0245232	Humann3
UDPNAGSYN-PWY: UDP-N-acetyl-D-glucosamine biosynthesis I|g__Erysipelatoclostridium.s__Clostridium_spiroforme	Age	-0.224813	0.0245293	Humann3
PWY-6897: thiamine diphosphate salvage II|g__Faecalibacterium.s__Faecalibacterium_prausnitzii	Age	-0.224647	0.0246385	Humann3
BRANCHED-CHAIN-AA-SYN-PWY: superpathway of branched chain amino acid biosynthesis|g__Dorea.s__Dorea_longicatena	Age	0.224622	0.0246543	Humann3
PWY-724: superpathway of L-lysine, L-threonine and L-methionine biosynthesis II|g__Bifidobacterium.s__Bifidobacterium_adolescentis	Age	0.224596	0.0246713	Humann3
PWY-5104: L-isoleucine biosynthesis IV|g__Parabacteroides.s__Parabacteroides_distasonis	Age	0.224587	0.0246773	Humann3
BRANCHED-CHAIN-AA-SYN-PWY: superpathway of branched chain amino acid biosynthesis|g__Bifidobacterium.s__Bifidobacterium_adolescentis	Age	0.224552	0.0247003	Humann3
P4-PWY: superpathway of L-lysine, L-threonine and L-methionine biosynthesis I	Age	-0.22443	0.0247807	Humann3
PWY-6305: superpathway of putrescine biosynthesis|g__Butyricimonas.s__Butyricimonas_virosa	Age	0.224256	0.0248956	Humann3
PWY-6270: isoprene biosynthesis I|g__Dorea.s__Dorea_longicatena	Age	0.224022	0.0250509	Humann3
BRANCHED-CHAIN-AA-SYN-PWY: superpathway of branched chain amino acid biosynthesis|g__Parabacteroides.s__Parabacteroides_distasonis	Age	0.224	0.025066	Humann3
PWY-2942: L-lysine biosynthesis III|g__Bifidobacterium.s__Bifidobacterium_adolescentis	Age	0.223993	0.0250705	Humann3
ARO-PWY: chorismate biosynthesis I|g__Hungatella.s__Hungatella_hathewayi	Age	-0.223981	0.0250781	Humann3
COMPLETE-ARO-PWY: superpathway of aromatic amino acid biosynthesis|g__Hungatella.s__Hungatella_hathewayi	Age	-0.223981	0.0250781	Humann3
PWY-6609: adenine and adenosine salvage III|g__Alistipes.s__Alistipes_putredinis	Age	0.223874	0.0251501	Humann3
PWY-5097: L-lysine biosynthesis VI|g__Lachnoclostridium.s__Clostridium_clostridioforme	Age	-0.223827	0.0251812	Humann3
ILEUSYN-PWY: L-isoleucine biosynthesis I (from threonine)|g__Parabacteroides.s__Parabacteroides_distasonis	Age	0.223794	0.0252035	Humann3
ARGSYN-PWY: L-arginine biosynthesis I (via L-ornithine)|g__Bifidobacterium.s__Bifidobacterium_dentium	Age	0.223651	0.0252992	Humann3
ARGSYNBSUB-PWY: L-arginine biosynthesis II (acetyl cycle)|g__Bifidobacterium.s__Bifidobacterium_dentium	Age	0.223651	0.0252992	Humann3
GLUTORN-PWY: L-ornithine biosynthesis I|g__Bifidobacterium.s__Bifidobacterium_dentium	Age	0.223651	0.0252992	Humann3
PWY-7400: L-arginine biosynthesis IV (archaebacteria)|g__Bifidobacterium.s__Bifidobacterium_dentium	Age	0.223651	0.0252992	Humann3
PWY-7663: gondoate biosynthesis (anaerobic)|g__Bacteroides.s__Bacteroides_intestinalis	Age	0.223547	0.0253692	Humann3
PWY0-1296: purine ribonucleosides degradation|g__Eubacterium.s__Eubacterium_ventriosum	Age	0.223481	0.0254132	Humann3
COA-PWY-1: superpathway of coenzyme A biosynthesis III (mammals)|g__Lactobacillus.s__Lactobacillus_salivarius	Age	0.223341	0.0255077	Humann3
COA-PWY: coenzyme A biosynthesis I (prokaryotic)|g__Lactobacillus.s__Lactobacillus_salivarius	Age	0.223341	0.0255077	Humann3
FASYN-INITIAL-PWY: superpathway of fatty acid biosynthesis initiation (E. coli)|g__Lactobacillus.s__Lactobacillus_salivarius	Age	0.223341	0.0255077	Humann3
OANTIGEN-PWY: O-antigen building blocks biosynthesis (E. coli)|g__Lactobacillus.s__Lactobacillus_salivarius	Age	0.223341	0.0255077	Humann3
PWY-5100: pyruvate fermentation to acetate and lactate II|g__Lactobacillus.s__Lactobacillus_salivarius	Age	0.223341	0.0255077	Humann3
PWY-6121: 5-aminoimidazole ribonucleotide biosynthesis I|g__Lactobacillus.s__Lactobacillus_salivarius	Age	0.223341	0.0255077	Humann3
PWY-6122: 5-aminoimidazole ribonucleotide biosynthesis II|g__Lactobacillus.s__Lactobacillus_salivarius	Age	0.223341	0.0255077	Humann3
PWY-6151: S-adenosyl-L-methionine salvage I|g__Lactobacillus.s__Lactobacillus_salivarius	Age	0.223341	0.0255077	Humann3
PWY-6277: superpathway of 5-aminoimidazole ribonucleotide biosynthesis|g__Lactobacillus.s__Lactobacillus_salivarius	Age	0.223341	0.0255077	Humann3
PWY-6527: stachyose degradation|g__Lactobacillus.s__Lactobacillus_salivarius	Age	0.223341	0.0255077	Humann3
PWY-7219: adenosine ribonucleotides de novo biosynthesis|g__Lactobacillus.s__Lactobacillus_salivarius	Age	0.223341	0.0255077	Humann3
UDPNAGSYN-PWY: UDP-N-acetyl-D-glucosamine biosynthesis I|g__Lactobacillus.s__Lactobacillus_salivarius	Age	0.223341	0.0255077	Humann3
DTDPRHAMSYN-PWY: dTDP-&beta;-L-rhamnose biosynthesis|g__Oscillibacter.s__Oscillibacter_sp_CAG_241	Age	0.223306	0.0255318	Humann3
PWY-6700: queuosine biosynthesis I (de novo)|g__Parabacteroides.s__Parabacteroides_distasonis	Age	0.223219	0.0255905	Humann3
GLUTORN-PWY: L-ornithine biosynthesis I|g__Blautia.s__Ruminococcus_gnavus	Age	-0.223127	0.0256527	Humann3
PWY-6163: chorismate biosynthesis from 3-dehydroquinate|g__Hungatella.s__Hungatella_hathewayi	Age	-0.223115	0.0256612	Humann3
SER-GLYSYN-PWY: superpathway of L-serine and glycine biosynthesis I|g__Bifidobacterium.s__Bifidobacterium_adolescentis	Age	0.223023	0.0257235	Humann3
PWY-6151: S-adenosyl-L-methionine salvage I|g__Blautia.s__Ruminococcus_gnavus	Age	-0.222927	0.0257887	Humann3
PWY-5667: CDP-diacylglycerol biosynthesis I|g__Parabacteroides.s__Parabacteroides_distasonis	Age	0.222867	0.0258301	Humann3
PWY0-1319: CDP-diacylglycerol biosynthesis II|g__Parabacteroides.s__Parabacteroides_distasonis	Age	0.222867	0.0258301	Humann3
COA-PWY-1: superpathway of coenzyme A biosynthesis III (mammals)|g__Erysipelatoclostridium.s__Clostridium_spiroforme	Age	-0.222843	0.0258461	Humann3
PWY0-845: superpathway of pyridoxal 5-phosphate biosynthesis and salvage|g__Parabacteroides.s__Parabacteroides_distasonis	Age	0.222823	0.0258599	Humann3
DTDPRHAMSYN-PWY: dTDP-&beta;-L-rhamnose biosynthesis|g__Lactobacillus.s__Lactobacillus_salivarius	Age	0.22281	0.0258684	Humann3
PWY-6124: inosine-5-phosphate biosynthesis II|g__Bacteroides.s__Bacteroides_intestinalis	Age	0.222661	0.0259711	Humann3
COA-PWY-1: superpathway of coenzyme A biosynthesis III (mammals)|g__Bifidobacterium.s__Bifidobacterium_dentium	Age	0.222603	0.0260104	Humann3
COA-PWY: coenzyme A biosynthesis I (prokaryotic)|g__Bifidobacterium.s__Bifidobacterium_dentium	Age	0.222603	0.0260104	Humann3
ILEUSYN-PWY: L-isoleucine biosynthesis I (from threonine)|g__Bifidobacterium.s__Bifidobacterium_adolescentis	Age	0.222578	0.0260275	Humann3
VALSYN-PWY: L-valine biosynthesis|g__Bifidobacterium.s__Bifidobacterium_adolescentis	Age	0.222578	0.0260275	Humann3
PEPTIDOGLYCANSYN-PWY: peptidoglycan biosynthesis I (meso-diaminopimelate containing)|g__Blautia.s__Ruminococcus_gnavus	Age	-0.22244	0.0261227	Humann3
PYRIDNUCSYN-PWY: NAD de novo biosynthesis I (from aspartate)|g__Bacteroides.s__Bacteroides_ovatus	Age	0.222226	0.0262708	Humann3
UDPNAGSYN-PWY: UDP-N-acetyl-D-glucosamine biosynthesis I|g__Streptococcus.s__Streptococcus_thermophilus	Age	0.222131	0.0263366	Humann3
PWY-6123: inosine-5-phosphate biosynthesis I|g__Bifidobacterium.s__Bifidobacterium_dentium	Age	0.222065	0.0263829	Humann3
PWY-7219: adenosine ribonucleotides de novo biosynthesis|g__Bacteroides.s__Bacteroides_intestinalis	Age	0.221984	0.0264392	Humann3
PWY-7199: pyrimidine deoxyribonucleosides salvage|g__Blautia.s__Ruminococcus_gnavus	Age	-0.221911	0.0264899	Humann3
ARGSYN-PWY: L-arginine biosynthesis I (via L-ornithine)|g__Phascolarctobacterium.s__Phascolarctobacterium_succinatutens	Age	0.221873	0.0265163	Humann3
ARGSYNBSUB-PWY: L-arginine biosynthesis II (acetyl cycle)|g__Phascolarctobacterium.s__Phascolarctobacterium_succinatutens	Age	0.221873	0.0265163	Humann3
ARO-PWY: chorismate biosynthesis I|g__Phascolarctobacterium.s__Phascolarctobacterium_succinatutens	Age	0.221873	0.0265163	Humann3
COA-PWY-1: superpathway of coenzyme A biosynthesis III (mammals)|g__Phascolarctobacterium.s__Phascolarctobacterium_succinatutens	Age	0.221873	0.0265163	Humann3
COA-PWY: coenzyme A biosynthesis I (prokaryotic)|g__Phascolarctobacterium.s__Phascolarctobacterium_succinatutens	Age	0.221873	0.0265163	Humann3
COMPLETE-ARO-PWY: superpathway of aromatic amino acid biosynthesis|g__Phascolarctobacterium.s__Phascolarctobacterium_succinatutens	Age	0.221873	0.0265163	Humann3
GLUTORN-PWY: L-ornithine biosynthesis I|g__Phascolarctobacterium.s__Phascolarctobacterium_succinatutens	Age	0.221873	0.0265163	Humann3
NONMEVIPP-PWY: methylerythritol phosphate pathway I|g__Phascolarctobacterium.s__Phascolarctobacterium_succinatutens	Age	0.221873	0.0265163	Humann3
NONOXIPENT-PWY: pentose phosphate pathway (non-oxidative branch) I|g__Phascolarctobacterium.s__Phascolarctobacterium_succinatutens	Age	0.221873	0.0265163	Humann3
PANTOSYN-PWY: superpathway of coenzyme A biosynthesis I (bacteria)|g__Phascolarctobacterium.s__Phascolarctobacterium_succinatutens	Age	0.221873	0.0265163	Humann3
PEPTIDOGLYCANSYN-PWY: peptidoglycan biosynthesis I (meso-diaminopimelate containing)|g__Phascolarctobacterium.s__Phascolarctobacterium_succinatutens	Age	0.221873	0.0265163	Humann3
PWY-5097: L-lysine biosynthesis VI|g__Phascolarctobacterium.s__Phascolarctobacterium_succinatutens	Age	0.221873	0.0265163	Humann3
PWY-5188: tetrapyrrole biosynthesis I (from glutamate)|g__Phascolarctobacterium.s__Phascolarctobacterium_succinatutens	Age	0.221873	0.0265163	Humann3
PWY-5686: UMP biosynthesis I|g__Phascolarctobacterium.s__Phascolarctobacterium_succinatutens	Age	0.221873	0.0265163	Humann3
PWY-6121: 5-aminoimidazole ribonucleotide biosynthesis I|g__Phascolarctobacterium.s__Phascolarctobacterium_succinatutens	Age	0.221873	0.0265163	Humann3
PWY-6122: 5-aminoimidazole ribonucleotide biosynthesis II|g__Phascolarctobacterium.s__Phascolarctobacterium_succinatutens	Age	0.221873	0.0265163	Humann3
PWY-6163: chorismate biosynthesis from 3-dehydroquinate|g__Phascolarctobacterium.s__Phascolarctobacterium_succinatutens	Age	0.221873	0.0265163	Humann3
PWY-6168: flavin biosynthesis III (fungi)|g__Phascolarctobacterium.s__Phascolarctobacterium_succinatutens	Age	0.221873	0.0265163	Humann3
PWY-6270: isoprene biosynthesis I|g__Phascolarctobacterium.s__Phascolarctobacterium_succinatutens	Age	0.221873	0.0265163	Humann3
PWY-6277: superpathway of 5-aminoimidazole ribonucleotide biosynthesis|g__Phascolarctobacterium.s__Phascolarctobacterium_succinatutens	Age	0.221873	0.0265163	Humann3
PWY-6385: peptidoglycan biosynthesis III (mycobacteria)|g__Phascolarctobacterium.s__Phascolarctobacterium_succinatutens	Age	0.221873	0.0265163	Humann3
PWY-6386: UDP-N-acetylmuramoyl-pentapeptide biosynthesis II (lysine-containing)|g__Phascolarctobacterium.s__Phascolarctobacterium_succinatutens	Age	0.221873	0.0265163	Humann3
PWY-6387: UDP-N-acetylmuramoyl-pentapeptide biosynthesis I (meso-diaminopimelate containing)|g__Phascolarctobacterium.s__Phascolarctobacterium_succinatutens	Age	0.221873	0.0265163	Humann3
PWY-6700: queuosine biosynthesis I (de novo)|g__Phascolarctobacterium.s__Phascolarctobacterium_succinatutens	Age	0.221873	0.0265163	Humann3
PWY-6703: preQ0 biosynthesis|g__Phascolarctobacterium.s__Phascolarctobacterium_succinatutens	Age	0.221873	0.0265163	Humann3
PWY-7111: pyruvate fermentation to isobutanol (engineered)|g__Phascolarctobacterium.s__Phascolarctobacterium_succinatutens	Age	0.221873	0.0265163	Humann3
PWY-7197: pyrimidine deoxyribonucleotide phosphorylation|g__Phascolarctobacterium.s__Phascolarctobacterium_succinatutens	Age	0.221873	0.0265163	Humann3
PWY-7208: superpathway of pyrimidine nucleobases salvage|g__Phascolarctobacterium.s__Phascolarctobacterium_succinatutens	Age	0.221873	0.0265163	Humann3
PWY-7219: adenosine ribonucleotides de novo biosynthesis|g__Phascolarctobacterium.s__Phascolarctobacterium_succinatutens	Age	0.221873	0.0265163	Humann3
PWY-7221: guanosine ribonucleotides de novo biosynthesis|g__Phascolarctobacterium.s__Phascolarctobacterium_succinatutens	Age	0.221873	0.0265163	Humann3
PWY-724: superpathway of L-lysine, L-threonine and L-methionine biosynthesis II|g__Phascolarctobacterium.s__Phascolarctobacterium_succinatutens	Age	0.221873	0.0265163	Humann3
PWY-7357: thiamine phosphate formation from pyrithiamine and oxythiamine (yeast)|g__Phascolarctobacterium.s__Phascolarctobacterium_succinatutens	Age	0.221873	0.0265163	Humann3
PWY-7400: L-arginine biosynthesis IV (archaebacteria)|g__Phascolarctobacterium.s__Phascolarctobacterium_succinatutens	Age	0.221873	0.0265163	Humann3
PWY-7560: methylerythritol phosphate pathway II|g__Phascolarctobacterium.s__Phascolarctobacterium_succinatutens	Age	0.221873	0.0265163	Humann3
PWY0-1241: ADP-L-glycero-&beta;-D-manno-heptose biosynthesis|g__Phascolarctobacterium.s__Phascolarctobacterium_succinatutens	Age	0.221873	0.0265163	Humann3
RIBOSYN2-PWY: flavin biosynthesis I (bacteria and plants)|g__Phascolarctobacterium.s__Phascolarctobacterium_succinatutens	Age	0.221873	0.0265163	Humann3
SER-GLYSYN-PWY: superpathway of L-serine and glycine biosynthesis I|g__Phascolarctobacterium.s__Phascolarctobacterium_succinatutens	Age	0.221873	0.0265163	Humann3
THISYNARA-PWY: superpathway of thiamine diphosphate biosynthesis III (eukaryotes)|g__Phascolarctobacterium.s__Phascolarctobacterium_succinatutens	Age	0.221873	0.0265163	Humann3
THRESYN-PWY: superpathway of L-threonine biosynthesis|g__Phascolarctobacterium.s__Phascolarctobacterium_succinatutens	Age	0.221873	0.0265163	Humann3
TRPSYN-PWY: L-tryptophan biosynthesis|g__Phascolarctobacterium.s__Phascolarctobacterium_succinatutens	Age	0.221873	0.0265163	Humann3
UDPNAGSYN-PWY: UDP-N-acetyl-D-glucosamine biosynthesis I|g__Phascolarctobacterium.s__Phascolarctobacterium_succinatutens	Age	0.221873	0.0265163	Humann3
VALSYN-PWY: L-valine biosynthesis|g__Phascolarctobacterium.s__Phascolarctobacterium_succinatutens	Age	0.221873	0.0265163	Humann3
PWY-5103: L-isoleucine biosynthesis III|g__Alistipes.s__Alistipes_finegoldii	Age	0.221833	0.0265444	Humann3
PWY-5686: UMP biosynthesis I|g__Lachnoclostridium.s__Clostridium_asparagiforme	Age	-0.221803	0.0265651	Humann3
PWY-6143: CMP-pseudaminate biosynthesis	Age	0.221665	0.0266623	Humann3
OANTIGEN-PWY: O-antigen building blocks biosynthesis (E. coli)|g__Erysipelatoclostridium.s__Clostridium_spiroforme	Age	-0.221607	0.0267026	Humann3
PWY-6385: peptidoglycan biosynthesis III (mycobacteria)|g__Blautia.s__Ruminococcus_gnavus	Age	-0.22158	0.0267215	Humann3
PWY-6936: seleno-amino acid biosynthesis (plants)|g__Blautia.s__Ruminococcus_gnavus	Age	-0.221414	0.0268386	Humann3
PWY-7111: pyruvate fermentation to isobutanol (engineered)|g__Blautia.s__Ruminococcus_gnavus	Age	-0.221239	0.0269623	Humann3
PWY-6122: 5-aminoimidazole ribonucleotide biosynthesis II|g__Blautia.s__Ruminococcus_gnavus	Age	-0.221194	0.0269941	Humann3
PWY-6277: superpathway of 5-aminoimidazole ribonucleotide biosynthesis|g__Blautia.s__Ruminococcus_gnavus	Age	-0.221194	0.0269941	Humann3
PWY-6163: chorismate biosynthesis from 3-dehydroquinate|g__Coprobacter.s__Coprobacter_fastidiosus	Age	0.221132	0.0270384	Humann3
PWY-6270: isoprene biosynthesis I|g__Blautia.s__Blautia_wexlerae	Age	-0.221066	0.0270848	Humann3
NONMEVIPP-PWY: methylerythritol phosphate pathway I|g__Alistipes.s__Alistipes_putredinis	Age	0.221008	0.0271261	Humann3
ARGSYN-PWY: L-arginine biosynthesis I (via L-ornithine)|g__Blautia.s__Ruminococcus_gnavus	Age	-0.220944	0.0271723	Humann3
PWY-7400: L-arginine biosynthesis IV (archaebacteria)|g__Blautia.s__Ruminococcus_gnavus	Age	-0.220944	0.0271723	Humann3
HISTSYN-PWY: L-histidine biosynthesis|g__Eisenbergiella.s__Eisenbergiella_massiliensis	Age	-0.220927	0.0271842	Humann3
PWY-724: superpathway of L-lysine, L-threonine and L-methionine biosynthesis II|g__Hungatella.s__Hungatella_hathewayi	Age	-0.220914	0.0271936	Humann3
COA-PWY: coenzyme A biosynthesis I (prokaryotic)|g__Blautia.s__Ruminococcus_gnavus	Age	-0.220904	0.0272004	Humann3
BRANCHED-CHAIN-AA-SYN-PWY: superpathway of branched chain amino acid biosynthesis|g__Alistipes.s__Alistipes_finegoldii	Age	0.220885	0.0272144	Humann3
VALSYN-PWY: L-valine biosynthesis|g__Parabacteroides.s__Parabacteroides_distasonis	Age	0.220845	0.0272426	Humann3
CALVIN-PWY: Calvin-Benson-Bassham cycle|g__Hungatella.s__Hungatella_hathewayi	Age	-0.220815	0.027264	Humann3
PANTO-PWY: phosphopantothenate biosynthesis I|g__Phascolarctobacterium.s__Phascolarctobacterium_succinatutens	Age	0.220794	0.0272791	Humann3
PWY-4242|g__Phascolarctobacterium.s__Phascolarctobacterium_succinatutens	Age	0.220794	0.0272791	Humann3
HISTSYN-PWY: L-histidine biosynthesis|g__Bifidobacterium.s__Bifidobacterium_adolescentis	Age	0.22077	0.0272966	Humann3
PWY-5103: L-isoleucine biosynthesis III|g__Dorea.s__Dorea_longicatena	Age	0.220733	0.0273226	Humann3
COA-PWY-1: superpathway of coenzyme A biosynthesis III (mammals)|g__Eisenbergiella.s__Eisenbergiella_massiliensis	Age	-0.220676	0.0273638	Humann3
P164-PWY: purine nucleobases degradation I (anaerobic)|g__Hungatella.s__Hungatella_hathewayi	Age	-0.220646	0.0273854	Humann3
PWY-6121: 5-aminoimidazole ribonucleotide biosynthesis I|g__Hungatella.s__Hungatella_hathewayi	Age	-0.220499	0.0274906	Humann3
PWY-6609: adenine and adenosine salvage III|g__Bacteroides.s__Bacteroides_caccae	Age	0.220462	0.0275175	Humann3
UDPNAGSYN-PWY: UDP-N-acetyl-D-glucosamine biosynthesis I|g__Bifidobacterium.s__Bifidobacterium_adolescentis	Age	0.220402	0.0275611	Humann3
PWY-6749: CMP-legionaminate biosynthesis I|g__Escherichia.s__Escherichia_coli	Age	0.220098	0.0277813	Humann3
1CMET2-PWY: folate transformations III (E. coli)|g__Eubacterium.s__Eubacterium_ventriosum	Age	0.220066	0.0278043	Humann3
RHAMCAT-PWY: L-rhamnose degradation I|g__Bacteroides.s__Bacteroides_caccae	Age	0.220002	0.0278507	Humann3
PWY-6168: flavin biosynthesis III (fungi)|g__Lachnoclostridium.s__Clostridium_clostridioforme	Age	-0.219991	0.027859	Humann3
PWY-6387: UDP-N-acetylmuramoyl-pentapeptide biosynthesis I (meso-diaminopimelate containing)|g__Blautia.s__Ruminococcus_gnavus	Age	-0.219944	0.0278928	Humann3
FASYN-INITIAL-PWY: superpathway of fatty acid biosynthesis initiation (E. coli)|g__Faecalibacterium.s__Faecalibacterium_prausnitzii	Age	0.21986	0.0279544	Humann3
PWY-2942: L-lysine biosynthesis III|g__Parabacteroides.s__Parabacteroides_distasonis	Age	0.219737	0.0280441	Humann3
PWY-6609: adenine and adenosine salvage III|g__Parabacteroides.s__Parabacteroides_distasonis	Age	0.219705	0.0280675	Humann3
NONOXIPENT-PWY: pentose phosphate pathway (non-oxidative branch) I|g__Erysipelatoclostridium.s__Clostridium_innocuum	Age	-0.219638	0.0281173	Humann3
FASYN-INITIAL-PWY: superpathway of fatty acid biosynthesis initiation (E. coli)|g__Bacteroides.s__Bacteroides_caccae	Age	0.219598	0.0281459	Humann3
GLYCOGENSYNTH-PWY: glycogen biosynthesis I (from ADP-D-Glucose)|g__Coprococcus.s__Coprococcus_eutactus	Age	0.219565	0.0281707	Humann3
DTDPRHAMSYN-PWY: dTDP-&beta;-L-rhamnose biosynthesis|g__Blautia.s__Ruminococcus_gnavus	Age	-0.219495	0.028222	Humann3
PWY-7357: thiamine phosphate formation from pyrithiamine and oxythiamine (yeast)|g__Blautia.s__Ruminococcus_gnavus	Age	-0.219432	0.0282685	Humann3
PWY-5676: acetyl-CoA fermentation to butanoate II	Age	-0.219398	0.0282938	Humann3
ARGININE-SYN4-PWY: L-ornithine biosynthesis II|g__Bacteroides.s__Bacteroides_xylanisolvens	Age	0.219305	0.028362	Humann3
BRANCHED-CHAIN-AA-SYN-PWY: superpathway of branched chain amino acid biosynthesis|g__Bacteroides.s__Bacteroides_caccae	Age	0.219127	0.0284938	Humann3
COA-PWY: coenzyme A biosynthesis I (prokaryotic)|g__Parabacteroides.s__Parabacteroides_distasonis	Age	0.219118	0.0285009	Humann3
PWY-6700: queuosine biosynthesis I (de novo)|g__Blautia.s__Blautia_obeum	Age	0.219065	0.0285401	Humann3
DTDPRHAMSYN-PWY: dTDP-&beta;-L-rhamnose biosynthesis|g__Alistipes.s__Alistipes_shahii	Age	0.219058	0.0285453	Humann3
GLUTORN-PWY: L-ornithine biosynthesis I|g__Eisenbergiella.s__Eisenbergiella_massiliensis	Age	-0.218886	0.0286737	Humann3
PWY-7221: guanosine ribonucleotides de novo biosynthesis|g__Dorea.s__Dorea_longicatena	Age	0.218853	0.0286986	Humann3
PWY-6737: starch degradation V|g__Blautia.s__Ruminococcus_gnavus	Age	-0.218823	0.0287205	Humann3
PYRIDOXSYN-PWY: pyridoxal 5-phosphate biosynthesis I|g__Bacteroides.s__Bacteroides_ovatus	Age	0.21873	0.0287901	Humann3
PEPTIDOGLYCANSYN-PWY: peptidoglycan biosynthesis I (meso-diaminopimelate containing)|g__Erysipelatoclostridium.s__Clostridium_spiroforme	Age	-0.218634	0.0288623	Humann3
PWY0-1533: methylphosphonate degradation I|g__Klebsiella.s__Klebsiella_pneumoniae	Age	0.218556	0.0289204	Humann3
PWY-6122: 5-aminoimidazole ribonucleotide biosynthesis II|g__Bacteroides.s__Bacteroides_caccae	Age	0.218539	0.0289339	Humann3
PWY-6277: superpathway of 5-aminoimidazole ribonucleotide biosynthesis|g__Bacteroides.s__Bacteroides_caccae	Age	0.218539	0.0289339	Humann3
TRNA-CHARGING-PWY: tRNA charging|g__Hungatella.s__Hungatella_hathewayi	Age	-0.218526	0.0289432	Humann3
PWY-5100: pyruvate fermentation to acetate and lactate II|g__Blautia.s__Blautia_obeum	Age	0.218494	0.0289671	Humann3
COA-PWY: coenzyme A biosynthesis I (prokaryotic)|g__Bacteroides.s__Bacteroides_caccae	Age	0.218401	0.0290373	Humann3
PANTO-PWY: phosphopantothenate biosynthesis I|g__Parabacteroides.s__Parabacteroides_distasonis	Age	0.218321	0.0290979	Humann3
ILEUSYN-PWY: L-isoleucine biosynthesis I (from threonine)|g__Bacteroides.s__Bacteroides_caccae	Age	0.218303	0.0291115	Humann3
VALSYN-PWY: L-valine biosynthesis|g__Bacteroides.s__Bacteroides_caccae	Age	0.218303	0.0291115	Humann3
NONOXIPENT-PWY: pentose phosphate pathway (non-oxidative branch) I|g__Parabacteroides.s__Parabacteroides_distasonis	Age	0.218164	0.0292171	Humann3
PWY-5667: CDP-diacylglycerol biosynthesis I|g__Lachnospira.s__Lachnospira_pectinoschiza	Age	0.218117	0.0292521	Humann3
PWY0-1319: CDP-diacylglycerol biosynthesis II|g__Lachnospira.s__Lachnospira_pectinoschiza	Age	0.218117	0.0292521	Humann3
ARGSYN-PWY: L-arginine biosynthesis I (via L-ornithine)|g__Eisenbergiella.s__Eisenbergiella_massiliensis	Age	-0.218042	0.0293091	Humann3
PWY-7400: L-arginine biosynthesis IV (archaebacteria)|g__Eisenbergiella.s__Eisenbergiella_massiliensis	Age	-0.218042	0.0293091	Humann3
ILEUSYN-PWY: L-isoleucine biosynthesis I (from threonine)|g__Alistipes.s__Alistipes_finegoldii	Age	0.218002	0.0293395	Humann3
PWY-6386: UDP-N-acetylmuramoyl-pentapeptide biosynthesis II (lysine-containing)|g__Eisenbergiella.s__Eisenbergiella_massiliensis	Age	-0.21795	0.0293797	Humann3
PWY-6121: 5-aminoimidazole ribonucleotide biosynthesis I|g__Bacteroides.s__Bacteroides_caccae	Age	0.217897	0.0294195	Humann3
PWY-5097: L-lysine biosynthesis VI|g__Dorea.s__Dorea_longicatena	Age	0.217839	0.0294642	Humann3
OANTIGEN-PWY: O-antigen building blocks biosynthesis (E. coli)|g__Erysipelatoclostridium.s__Clostridium_innocuum	Age	-0.217744	0.0295365	Humann3
PWY-6168: flavin biosynthesis III (fungi)|g__Lachnospira.s__Lachnospira_pectinoschiza	Age	0.217719	0.0295559	Humann3
PANTOSYN-PWY: superpathway of coenzyme A biosynthesis I (bacteria)|g__Eubacterium.s__Eubacterium_ventriosum	Age	0.217681	0.0295853	Humann3
COA-PWY-1: superpathway of coenzyme A biosynthesis III (mammals)|g__Clostridium.s__Clostridium_sp_CAG_242	Age	0.217626	0.029627	Humann3
PWY-6387: UDP-N-acetylmuramoyl-pentapeptide biosynthesis I (meso-diaminopimelate containing)|g__Clostridium.s__Clostridium_sp_CAG_242	Age	0.217626	0.029627	Humann3
PWY-6609: adenine and adenosine salvage III|g__Clostridium.s__Clostridium_sp_CAG_242	Age	0.217626	0.029627	Humann3
PWY-6737: starch degradation V|g__Clostridium.s__Clostridium_sp_CAG_242	Age	0.217626	0.029627	Humann3
VALSYN-PWY: L-valine biosynthesis|g__Streptococcus.s__Streptococcus_mitis	Age	-0.217572	0.0296683	Humann3
VALSYN-PWY: L-valine biosynthesis|g__Dorea.s__Dorea_longicatena	Age	0.21755	0.0296856	Humann3
PWY-6151: S-adenosyl-L-methionine salvage I|g__Lachnoclostridium.s__Clostridium_clostridioforme	Age	-0.217546	0.0296883	Humann3
COMPLETE-ARO-PWY: superpathway of aromatic amino acid biosynthesis|g__Lachnoclostridium.s__Clostridium_clostridioforme	Age	-0.217285	0.0298898	Humann3
GLYCOGENSYNTH-PWY: glycogen biosynthesis I (from ADP-D-Glucose)|g__Streptococcus.s__Streptococcus_parasanguinis	Age	-0.21725	0.0299168	Humann3
TRPSYN-PWY: L-tryptophan biosynthesis|g__Blautia.s__Ruminococcus_gnavus	Age	-0.217119	0.0300184	Humann3
PWY-6609: adenine and adenosine salvage III|g__Alistipes.s__Alistipes_shahii	Age	0.217098	0.0300347	Humann3
PWY-7219: adenosine ribonucleotides de novo biosynthesis|g__Erysipelatoclostridium.s__Clostridium_spiroforme	Age	-0.217036	0.0300833	Humann3
RIBOSYN2-PWY: flavin biosynthesis I (bacteria and plants)|g__Bacteroides.s__Bacteroides_ovatus	Age	0.21701	0.0301027	Humann3
PWY-6124: inosine-5-phosphate biosynthesis II|g__Bifidobacterium.s__Bifidobacterium_dentium	Age	0.216991	0.0301181	Humann3
PWY-7220: adenosine deoxyribonucleotides de novo biosynthesis II|g__Bacteroides.s__Bacteroides_ovatus	Age	0.216901	0.0301884	Humann3
PWY-7222: guanosine deoxyribonucleotides de novo biosynthesis II|g__Bacteroides.s__Bacteroides_ovatus	Age	0.216901	0.0301884	Humann3
PANTOSYN-PWY: superpathway of coenzyme A biosynthesis I (bacteria)|g__Eubacterium.s__Eubacterium_hallii	Age	0.216864	0.0302165	Humann3
PWY-4242|g__Parabacteroides.s__Parabacteroides_distasonis	Age	0.216849	0.0302287	Humann3
PYRIDOXSYN-PWY: pyridoxal 5-phosphate biosynthesis I|g__Parabacteroides.s__Parabacteroides_distasonis	Age	0.216784	0.0302791	Humann3
TEICHOICACID-PWY: poly(glycerol phosphate) wall teichoic acid biosynthesis|g__Parabacteroides.s__Parabacteroides_distasonis	Age	0.216784	0.0302797	Humann3
PWY-7111: pyruvate fermentation to isobutanol (engineered)|g__Parabacteroides.s__Parabacteroides_distasonis	Age	0.216784	0.0302797	Humann3
PWY-6151: S-adenosyl-L-methionine salvage I|g__Firmicutes_unclassified.s__Firmicutes_bacterium_CAG_110	Age	0.216729	0.0303225	Humann3
PWY-7219: adenosine ribonucleotides de novo biosynthesis|g__Eubacterium.s__Eubacterium_ventriosum	Age	0.216706	0.0303406	Humann3
PWY-7294: D-xylose degradation IV	Age	0.216555	0.0304588	Humann3
PWY-5097: L-lysine biosynthesis VI|g__Blautia.s__Ruminococcus_gnavus	Age	-0.216337	0.0306306	Humann3
ARO-PWY: chorismate biosynthesis I|g__Lachnoclostridium.s__Clostridium_clostridioforme	Age	-0.216329	0.0306364	Humann3
PWY-7199: pyrimidine deoxyribonucleosides salvage|g__Bacteroides.s__Bacteroides_xylanisolvens	Age	0.216169	0.0307629	Humann3
1CMET2-PWY: folate transformations III (E. coli)|g__Bacteroides.s__Bacteroides_xylanisolvens	Age	0.216098	0.0308199	Humann3
COA-PWY: coenzyme A biosynthesis I (prokaryotic)|g__Dorea.s__Dorea_longicatena	Age	0.216096	0.0308214	Humann3
PWY-4242|g__Clostridium.s__Clostridium_sp_CAG_242	Age	0.216004	0.0308939	Humann3
ARGSYN-PWY: L-arginine biosynthesis I (via L-ornithine)|g__Bifidobacterium.s__Bifidobacterium_adolescentis	Age	0.215917	0.0309631	Humann3
PWY-7400: L-arginine biosynthesis IV (archaebacteria)|g__Bifidobacterium.s__Bifidobacterium_adolescentis	Age	0.215875	0.0309968	Humann3
SER-GLYSYN-PWY: superpathway of L-serine and glycine biosynthesis I|g__Alistipes.s__Alistipes_shahii	Age	0.215869	0.0310018	Humann3
PWY-5103: L-isoleucine biosynthesis III|g__Bacteroides.s__Bacteroides_caccae	Age	0.215856	0.0310119	Humann3
PWY-6936: seleno-amino acid biosynthesis (plants)|g__Faecalibacterium.s__Faecalibacterium_prausnitzii	Age	0.21585	0.031017	Humann3
FASYN-INITIAL-PWY: superpathway of fatty acid biosynthesis initiation (E. coli)|g__Clostridium.s__Clostridium_sp_CAG_242	Age	0.215845	0.0310206	Humann3
GLUCUROCAT-PWY: superpathway of &beta;-D-glucuronosides degradation|g__Bacteroides.s__Bacteroides_fragilis	Age	0.215827	0.0310353	Humann3
FASYN-INITIAL-PWY: superpathway of fatty acid biosynthesis initiation (E. coli)|g__Parabacteroides.s__Parabacteroides_distasonis	Age	0.215814	0.0310455	Humann3
PWY-4242|g__Alistipes.s__Alistipes_putredinis	Age	0.215794	0.0310615	Humann3
VALSYN-PWY: L-valine biosynthesis|g__Bifidobacterium.s__Bifidobacterium_bifidum	Age	-0.215746	0.0310995	Humann3
PWY-7219: adenosine ribonucleotides de novo biosynthesis|g__Parabacteroides.s__Parabacteroides_distasonis	Age	0.215718	0.0311221	Humann3
PWY-7111: pyruvate fermentation to isobutanol (engineered)|g__Eubacterium.s__Eubacterium_ventriosum	Age	0.215546	0.0312604	Humann3
PWY-5695: inosine 5-phosphate degradation|g__Parabacteroides.s__Parabacteroides_distasonis	Age	0.215538	0.0312663	Humann3
TRNA-CHARGING-PWY: tRNA charging|g__Bacteroides.s__Bacteroides_caccae	Age	0.215523	0.031279	Humann3
PWY-7111: pyruvate fermentation to isobutanol (engineered)|g__Bifidobacterium.s__Bifidobacterium_bifidum	Age	-0.215472	0.0313194	Humann3
OANTIGEN-PWY: O-antigen building blocks biosynthesis (E. coli)|g__Streptococcus.s__Streptococcus_thermophilus	Age	0.215395	0.0313813	Humann3
PWY-6396: superpathway of 2,3-butanediol biosynthesis	Age	0.215395	0.0313817	Humann3
PWY-7560: methylerythritol phosphate pathway II|g__Eubacterium.s__Eubacterium_hallii	Age	0.215377	0.0313959	Humann3
TRNA-CHARGING-PWY: tRNA charging|g__Alistipes.s__Alistipes_shahii	Age	0.21525	0.0314986	Humann3
DTDPRHAMSYN-PWY: dTDP-&beta;-L-rhamnose biosynthesis|g__Bifidobacterium.s__Bifidobacterium_dentium	Age	0.215072	0.0316428	Humann3
RIBOSYN2-PWY: flavin biosynthesis I (bacteria and plants)|g__Coprococcus.s__Coprococcus_eutactus	Age	0.215004	0.031698	Humann3
PWY-6859: all-trans-farnesol biosynthesis|g__Lactobacillus.s__Lactobacillus_salivarius	Age	0.214987	0.031712	Humann3
PWY-4242|g__Bifidobacterium.s__Bifidobacterium_adolescentis	Age	0.214902	0.031781	Humann3
RHAMCAT-PWY: L-rhamnose degradation I|g__Blautia.s__Ruminococcus_gnavus	Age	-0.214891	0.0317895	Humann3
HSERMETANA-PWY: L-methionine biosynthesis III|g__Alistipes.s__Alistipes_finegoldii	Age	0.214809	0.0318565	Humann3
PWY-7111: pyruvate fermentation to isobutanol (engineered)|g__Bacteroides.s__Bacteroides_caccae	Age	0.214698	0.0319472	Humann3
PWY-7357: thiamine phosphate formation from pyrithiamine and oxythiamine (yeast)|g__Coprococcus.s__Coprococcus_eutactus	Age	0.214626	0.0320066	Humann3
P125-PWY: superpathway of (R,R)-butanediol biosynthesis|g__Streptococcus.s__Streptococcus_thermophilus	Age	0.21452	0.0320934	Humann3
RIBOSYN2-PWY: flavin biosynthesis I (bacteria and plants)|g__Bacteroides.s__Bacteroides_caccae	Age	0.214495	0.0321135	Humann3
PWY-6124: inosine-5-phosphate biosynthesis II|g__Coprococcus.s__Coprococcus_eutactus	Age	0.21448	0.0321265	Humann3
TRPSYN-PWY: L-tryptophan biosynthesis|g__Coprococcus.s__Coprococcus_eutactus	Age	0.214411	0.032183	Humann3
PWY-7663: gondoate biosynthesis (anaerobic)|g__Parabacteroides.s__Parabacteroides_distasonis	Age	0.214368	0.0322179	Humann3
PWY-6151: S-adenosyl-L-methionine salvage I|g__Coprococcus.s__Coprococcus_eutactus	Age	0.214308	0.032268	Humann3
THRESYN-PWY: superpathway of L-threonine biosynthesis|g__Veillonella.s__Veillonella_dispar	Age	-0.214234	0.032329	Humann3
PWY-6387: UDP-N-acetylmuramoyl-pentapeptide biosynthesis I (meso-diaminopimelate containing)|g__Bifidobacterium.s__Bifidobacterium_adolescentis	Age	0.214222	0.0323384	Humann3
PWY-3841: folate transformations II (plants)|g__Coprococcus.s__Coprococcus_eutactus	Age	0.214222	0.032339	Humann3
PWY-6151: S-adenosyl-L-methionine salvage I|g__Butyricimonas.s__Butyricimonas_synergistica	Age	0.21421	0.0323485	Humann3
ILEUSYN-PWY: L-isoleucine biosynthesis I (from threonine)|g__Dorea.s__Dorea_longicatena	Age	0.214178	0.0323751	Humann3
PANTOSYN-PWY: superpathway of coenzyme A biosynthesis I (bacteria)|g__Bacteroides.s__Bacteroides_caccae	Age	0.214162	0.0323886	Humann3
1CMET2-PWY: folate transformations III (E. coli)|g__Erysipelatoclostridium.s__Erysipelatoclostridium_ramosum	Age	-0.214043	0.0324868	Humann3
PWY-6121: 5-aminoimidazole ribonucleotide biosynthesis I|g__Coprococcus.s__Coprococcus_eutactus	Age	0.214033	0.0324956	Humann3
GLUTORN-PWY: L-ornithine biosynthesis I|g__Bifidobacterium.s__Bifidobacterium_adolescentis	Age	0.213993	0.0325288	Humann3
COA-PWY: coenzyme A biosynthesis I (prokaryotic)|g__Coprococcus.s__Coprococcus_eutactus	Age	0.213921	0.0325884	Humann3
COA-PWY-1: superpathway of coenzyme A biosynthesis III (mammals)|g__Bacteroides.s__Bacteroides_caccae	Age	0.2139	0.0326057	Humann3
HSERMETANA-PWY: L-methionine biosynthesis III|g__Coprococcus.s__Coprococcus_eutactus	Age	0.213843	0.0326528	Humann3
UDPNAGSYN-PWY: UDP-N-acetyl-D-glucosamine biosynthesis I|g__Coprococcus.s__Coprococcus_eutactus	Age	0.213843	0.0326528	Humann3
PWY-7111: pyruvate fermentation to isobutanol (engineered)|g__Bifidobacterium.s__Bifidobacterium_dentium	Age	0.213828	0.0326657	Humann3
PWY-3001: superpathway of L-isoleucine biosynthesis I|g__Veillonella.s__Veillonella_dispar	Age	-0.213774	0.0327104	Humann3
OANTIGEN-PWY: O-antigen building blocks biosynthesis (E. coli)|g__Anaerotruncus.s__Anaerotruncus_colihominis	Age	-0.213713	0.0327615	Humann3
COA-PWY-1: superpathway of coenzyme A biosynthesis III (mammals)|g__Coprococcus.s__Coprococcus_eutactus	Age	0.213646	0.0328179	Humann3
PWY-7111: pyruvate fermentation to isobutanol (engineered)|g__Coprococcus.s__Coprococcus_eutactus	Age	0.213577	0.0328755	Humann3
PWY-6700: queuosine biosynthesis I (de novo)|g__Bacteroides.s__Bacteroides_caccae	Age	0.213547	0.0329008	Humann3
PEPTIDOGLYCANSYN-PWY: peptidoglycan biosynthesis I (meso-diaminopimelate containing)|g__Coprococcus.s__Coprococcus_eutactus	Age	0.213543	0.0329043	Humann3
PWY-6387: UDP-N-acetylmuramoyl-pentapeptide biosynthesis I (meso-diaminopimelate containing)|g__Coprococcus.s__Coprococcus_eutactus	Age	0.213543	0.0329043	Humann3
ASPASN-PWY: superpathway of L-aspartate and L-asparagine biosynthesis|g__Parabacteroides.s__Parabacteroides_distasonis	Age	0.213515	0.0329274	Humann3
PWY-1042: glycolysis IV|g__Coprococcus.s__Coprococcus_eutactus	Age	0.213457	0.0329764	Humann3
PWY-7219: adenosine ribonucleotides de novo biosynthesis|g__Coprococcus.s__Coprococcus_eutactus	Age	0.213457	0.0329764	Humann3
PWY-5667: CDP-diacylglycerol biosynthesis I|g__Blautia.s__Ruminococcus_gnavus	Age	-0.213426	0.0330024	Humann3
PWY0-1319: CDP-diacylglycerol biosynthesis II|g__Blautia.s__Ruminococcus_gnavus	Age	-0.213426	0.0330024	Humann3
PWY-7221: guanosine ribonucleotides de novo biosynthesis|g__Ruminococcaceae_unclassified.s__Eubacterium_siraeum	Age	0.213408	0.0330173	Humann3
BRANCHED-CHAIN-AA-SYN-PWY: superpathway of branched chain amino acid biosynthesis|g__Bifidobacterium.s__Bifidobacterium_dentium	Age	0.213274	0.0331299	Humann3
PWY-5103: L-isoleucine biosynthesis III|g__Bifidobacterium.s__Bifidobacterium_dentium	Age	0.213274	0.0331299	Humann3
HISTSYN-PWY: L-histidine biosynthesis|g__Paraprevotella.s__Paraprevotella_xylaniphila	Age	0.21325	0.0331504	Humann3
PWY-6700: queuosine biosynthesis I (de novo)|g__Coprococcus.s__Coprococcus_eutactus	Age	0.213242	0.0331574	Humann3
PWY-7357: thiamine phosphate formation from pyrithiamine and oxythiamine (yeast)|g__Ruminococcaceae_unclassified.s__Eubacterium_siraeum	Age	0.213169	0.0332187	Humann3
PWY-6700: queuosine biosynthesis I (de novo)|g__Ruminococcaceae_unclassified.s__Eubacterium_siraeum	Age	0.213149	0.0332356	Humann3
PWY4FS-7: phosphatidylglycerol biosynthesis I (plastidic)|g__Streptococcus.s__Streptococcus_thermophilus	Age	0.213127	0.0332539	Humann3
PWY4FS-8: phosphatidylglycerol biosynthesis II (non-plastidic)|g__Streptococcus.s__Streptococcus_thermophilus	Age	0.213127	0.0332539	Humann3
PWY-6121: 5-aminoimidazole ribonucleotide biosynthesis I|g__Ruminococcaceae_unclassified.s__Eubacterium_siraeum	Age	0.213103	0.0332747	Humann3
PWY-7111: pyruvate fermentation to isobutanol (engineered)|g__Ruminococcaceae_unclassified.s__Eubacterium_siraeum	Age	0.213056	0.0333146	Humann3
PWY-6123: inosine-5-phosphate biosynthesis I|g__Parabacteroides.s__Parabacteroides_distasonis	Age	0.213025	0.0333409	Humann3
COBALSYN-PWY: superpathway of adenosylcobalamin salvage from cobinamide I|g__Clostridium.s__Clostridium_perfringens	Age	0.213011	0.0333524	Humann3
PWY-5188: tetrapyrrole biosynthesis I (from glutamate)|g__Clostridium.s__Clostridium_perfringens	Age	0.213011	0.0333524	Humann3
PWY-5189: tetrapyrrole biosynthesis II (from glycine)|g__Clostridium.s__Clostridium_perfringens	Age	0.213011	0.0333524	Humann3
PWY-6163: chorismate biosynthesis from 3-dehydroquinate|g__Clostridium.s__Clostridium_perfringens	Age	0.213011	0.0333524	Humann3
PWY-6609: adenine and adenosine salvage III|g__Clostridium.s__Clostridium_paraputrificum	Age	0.213011	0.0333524	Humann3
PWY-7013: (S)-propane-1,2-diol degradation|g__Clostridium.s__Clostridium_perfringens	Age	0.213011	0.0333524	Humann3
UDPNAGSYN-PWY: UDP-N-acetyl-D-glucosamine biosynthesis I|g__Clostridium.s__Clostridium_paraputrificum	Age	0.213011	0.0333524	Humann3
PANTO-PWY: phosphopantothenate biosynthesis I|g__Blautia.s__Ruminococcus_gnavus	Age	-0.212993	0.0333674	Humann3
ARGSYNBSUB-PWY: L-arginine biosynthesis II (acetyl cycle)|g__Coprococcus.s__Coprococcus_eutactus	Age	0.212863	0.0334779	Humann3
PANTO-PWY: phosphopantothenate biosynthesis I|g__Coprococcus.s__Coprococcus_eutactus	Age	0.212863	0.0334779	Humann3
PWY-5188: tetrapyrrole biosynthesis I (from glutamate)|g__Coprococcus.s__Coprococcus_eutactus	Age	0.212863	0.0334779	Humann3
PWY-6386: UDP-N-acetylmuramoyl-pentapeptide biosynthesis II (lysine-containing)|g__Bifidobacterium.s__Bifidobacterium_adolescentis	Age	0.212766	0.0335608	Humann3
PWY-6737: starch degradation V|g__Coprococcus.s__Coprococcus_eutactus	Age	0.21276	0.0335658	Humann3
PWY-6385: peptidoglycan biosynthesis III (mycobacteria)|g__Streptococcus.s__Streptococcus_thermophilus	Age	0.212756	0.0335695	Humann3
COA-PWY: coenzyme A biosynthesis I (prokaryotic)|g__Clostridium.s__Clostridium_paraputrificum	Age	0.212706	0.0336117	Humann3
FASYN-INITIAL-PWY: superpathway of fatty acid biosynthesis initiation (E. coli)|g__Clostridium.s__Clostridium_perfringens	Age	0.212706	0.0336117	Humann3
PWY-2941: L-lysine biosynthesis II|g__Clostridium.s__Clostridium_perfringens	Age	0.212706	0.0336117	Humann3
PWY-2942: L-lysine biosynthesis III|g__Clostridium.s__Clostridium_perfringens	Age	0.212706	0.0336117	Humann3
PWY-5097: L-lysine biosynthesis VI|g__Clostridium.s__Clostridium_perfringens	Age	0.212706	0.0336117	Humann3
PWY-6123: inosine-5-phosphate biosynthesis I|g__Clostridium.s__Clostridium_perfringens	Age	0.212706	0.0336117	Humann3
VALSYN-PWY: L-valine biosynthesis|g__Blautia.s__Ruminococcus_gnavus	Age	-0.212701	0.0336165	Humann3
SER-GLYSYN-PWY: superpathway of L-serine and glycine biosynthesis I|g__Coprococcus.s__Coprococcus_eutactus	Age	0.212674	0.0336391	Humann3
PWY-5667: CDP-diacylglycerol biosynthesis I|g__Ruminococcaceae_unclassified.s__Eubacterium_siraeum	Age	0.212671	0.0336417	Humann3
PWY0-1319: CDP-diacylglycerol biosynthesis II|g__Ruminococcaceae_unclassified.s__Eubacterium_siraeum	Age	0.212671	0.0336417	Humann3
PWY-6385: peptidoglycan biosynthesis III (mycobacteria)|g__Bifidobacterium.s__Bifidobacterium_adolescentis	Age	0.212655	0.0336555	Humann3
PWY-7221: guanosine ribonucleotides de novo biosynthesis|g__Coprococcus.s__Coprococcus_eutactus	Age	0.212623	0.0336832	Humann3
PWY-5695: inosine 5-phosphate degradation|g__Bacteroides.s__Bacteroides_ovatus	Age	0.212616	0.033689	Humann3
PEPTIDOGLYCANSYN-PWY: peptidoglycan biosynthesis I (meso-diaminopimelate containing)|g__Bifidobacterium.s__Bifidobacterium_adolescentis	Age	0.212614	0.033691	Humann3
COA-PWY-1: superpathway of coenzyme A biosynthesis III (mammals)|g__Bifidobacterium.s__Bifidobacterium_adolescentis	Age	0.212589	0.0337123	Humann3
PWY-6703: preQ0 biosynthesis|g__Streptococcus.s__Streptococcus_thermophilus	Age	0.212519	0.0337724	Humann3
PWY-6122: 5-aminoimidazole ribonucleotide biosynthesis II|g__Coprococcus.s__Coprococcus_eutactus	Age	0.212477	0.0338084	Humann3
PWY-6163: chorismate biosynthesis from 3-dehydroquinate|g__Coprococcus.s__Coprococcus_eutactus	Age	0.212477	0.0338084	Humann3
PWY-6277: superpathway of 5-aminoimidazole ribonucleotide biosynthesis|g__Coprococcus.s__Coprococcus_eutactus	Age	0.212477	0.0338084	Humann3
PWY-6121: 5-aminoimidazole ribonucleotide biosynthesis I|g__Lachnoclostridium.s__Clostridium_clostridioforme	Age	-0.212373	0.0338977	Humann3
PWY-6124: inosine-5-phosphate biosynthesis II|g__Parabacteroides.s__Parabacteroides_distasonis	Age	0.212365	0.0339043	Humann3
PWY-6270: isoprene biosynthesis I|g__Blautia.s__Blautia_obeum	Age	0.212337	0.0339279	Humann3
NONMEVIPP-PWY: methylerythritol phosphate pathway I|g__Erysipelatoclostridium.s__Clostridium_spiroforme	Age	-0.212288	0.0339701	Humann3
PWY-5695: inosine 5-phosphate degradation|g__Coprococcus.s__Coprococcus_eutactus	Age	0.212287	0.0339709	Humann3
PWY-6317: D-galactose degradation I (Leloir pathway)|g__Coprococcus.s__Coprococcus_eutactus	Age	0.212287	0.0339709	Humann3
PWY-6527: stachyose degradation|g__Coprococcus.s__Coprococcus_eutactus	Age	0.212287	0.0339709	Humann3
PWY66-422|g__Coprococcus.s__Coprococcus_eutactus	Age	0.212287	0.0339709	Humann3
VALSYN-PWY: L-valine biosynthesis|g__Coprococcus.s__Coprococcus_eutactus	Age	0.212287	0.0339709	Humann3
PWY-6123: inosine-5-phosphate biosynthesis I|g__Bacteroides.s__Bacteroides_caccae	Age	0.212258	0.0339965	Humann3
PWY-6700: queuosine biosynthesis I (de novo)|g__Eubacterium.s__Eubacterium_ventriosum	Age	0.212124	0.0341122	Humann3
PWY-6609: adenine and adenosine salvage III|g__Coprococcus.s__Coprococcus_eutactus	Age	0.212038	0.0341862	Humann3
PWY-6163: chorismate biosynthesis from 3-dehydroquinate|g__Bacteroides.s__Bacteroides_xylanisolvens	Age	0.212023	0.0341991	Humann3
GLUTORN-PWY: L-ornithine biosynthesis I|g__Eubacterium.s__Eubacterium_ventriosum	Age	0.211994	0.0342245	Humann3
PWY-7323: superpathway of GDP-mannose-derived O-antigen building blocks biosynthesis|g__Faecalibacterium.s__Faecalibacterium_prausnitzii	Age	0.211993	0.0342253	Humann3
PWY-2942: L-lysine biosynthesis III|g__Alistipes.s__Alistipes_shahii	Age	0.2118	0.0343932	Humann3
SALVADEHYPOX-PWY: adenosine nucleotides degradation II|g__Lachnoclostridium.s__Clostridium_aldenense	Age	-0.2118	0.0343934	Humann3
TRNA-CHARGING-PWY: tRNA charging|g__Parabacteroides.s__Parabacteroides_distasonis	Age	0.211782	0.0344087	Humann3
COA-PWY-1: superpathway of coenzyme A biosynthesis III (mammals)|g__Parabacteroides.s__Parabacteroides_distasonis	Age	0.211772	0.0344176	Humann3
DTDPRHAMSYN-PWY: dTDP-&beta;-L-rhamnose biosynthesis|g__Parabacteroides.s__Parabacteroides_distasonis	Age	0.211746	0.0344404	Humann3
PWY-5100: pyruvate fermentation to acetate and lactate II|g__Streptococcus.s__Streptococcus_thermophilus	Age	0.21174	0.0344453	Humann3
1CMET2-PWY: folate transformations III (E. coli)|g__Ruminococcaceae_unclassified.s__Eubacterium_siraeum	Age	0.211676	0.0345012	Humann3
PWY-3841: folate transformations II (plants)|g__Ruminococcaceae_unclassified.s__Eubacterium_siraeum	Age	0.211676	0.0345012	Humann3
PWY-6168: flavin biosynthesis III (fungi)|g__Coprococcus.s__Coprococcus_eutactus	Age	0.21158	0.0345847	Humann3
PWY-7111: pyruvate fermentation to isobutanol (engineered)|g__Streptococcus.s__Streptococcus_mitis	Age	-0.211545	0.0346158	Humann3
COA-PWY: coenzyme A biosynthesis I (prokaryotic)|g__Erysipelatoclostridium.s__Clostridium_innocuum	Age	-0.211514	0.0346429	Humann3
GALACTARDEG-PWY: D-galactarate degradation I|g__Flavonifractor.s__Flavonifractor_plautii	Age	-0.211443	0.0347046	Humann3
GLUCARGALACTSUPER-PWY: superpathway of D-glucarate and D-galactarate degradation|g__Flavonifractor.s__Flavonifractor_plautii	Age	-0.211443	0.0347046	Humann3
PWY-6703: preQ0 biosynthesis|g__Bacteroides.s__Bacteroides_caccae	Age	0.211388	0.0347534	Humann3
ILEUSYN-PWY: L-isoleucine biosynthesis I (from threonine)|g__Lachnoclostridium.s__Clostridium_aldenense	Age	-0.211387	0.0347538	Humann3
PWY-5100: pyruvate fermentation to acetate and lactate II|g__Coprococcus.s__Coprococcus_eutactus	Age	0.211359	0.0347786	Humann3
FUCCAT-PWY: fucose degradation|g__Ruminococcaceae_unclassified.s__Eubacterium_siraeum	Age	0.211357	0.0347801	Humann3
PWY-1861: formaldehyde assimilation II (assimilatory RuMP Cycle)	Age	-0.21135	0.0347862	Humann3
PWY-6317: D-galactose degradation I (Leloir pathway)|g__Ruminococcaceae_unclassified.s__Eubacterium_siraeum	Age	0.211308	0.0348238	Humann3
PWY66-422|g__Ruminococcaceae_unclassified.s__Eubacterium_siraeum	Age	0.211308	0.0348238	Humann3
PWY-5973: cis-vaccenate biosynthesis|g__Parabacteroides.s__Parabacteroides_distasonis	Age	0.211245	0.0348787	Humann3
PWY-7242: D-fructuronate degradation|g__Bacteroides.s__Bacteroides_fragilis	Age	0.211215	0.0349054	Humann3
HSERMETANA-PWY: L-methionine biosynthesis III|g__Ruminococcaceae_unclassified.s__Eubacterium_siraeum	Age	0.211168	0.0349466	Humann3
PANTO-PWY: phosphopantothenate biosynthesis I|g__Bacteroides.s__Bacteroides_caccae	Age	0.211159	0.034955	Humann3
1CMET2-PWY: folate transformations III (E. coli)|g__Parabacteroides.s__Parabacteroides_distasonis	Age	0.211149	0.0349637	Humann3
PWY-1269: CMP-3-deoxy-D-manno-octulosonate biosynthesis|g__Bacteroides.s__Bacteroides_xylanisolvens	Age	0.211116	0.0349925	Humann3
PWY-7560: methylerythritol phosphate pathway II|g__Bifidobacterium.s__Bifidobacterium_bifidum	Age	-0.21101	0.0350862	Humann3
PWY0-42: 2-methylcitrate cycle I|g__Klebsiella.s__Klebsiella_pneumoniae	Age	0.210988	0.0351055	Humann3
PWY-7219: adenosine ribonucleotides de novo biosynthesis|g__Dorea.s__Dorea_longicatena	Age	0.210969	0.0351227	Humann3
PWY-6700: queuosine biosynthesis I (de novo)|g__Lachnoclostridium.s__Clostridium_asparagiforme	Age	-0.210931	0.0351565	Humann3
PWY-6700: queuosine biosynthesis I (de novo)|g__Streptococcus.s__Streptococcus_thermophilus	Age	0.210834	0.0352428	Humann3
ARO-PWY: chorismate biosynthesis I|g__Coprococcus.s__Coprococcus_eutactus	Age	0.210738	0.0353278	Humann3
COMPLETE-ARO-PWY: superpathway of aromatic amino acid biosynthesis|g__Coprococcus.s__Coprococcus_eutactus	Age	0.210738	0.0353278	Humann3
PWY-5686: UMP biosynthesis I|g__Parabacteroides.s__Parabacteroides_distasonis	Age	0.210731	0.0353343	Humann3
COBALSYN-PWY: superpathway of adenosylcobalamin salvage from cobinamide I|g__Collinsella.s__Collinsella_aerofaciens	Age	0.210654	0.0354022	Humann3
COA-PWY: coenzyme A biosynthesis I (prokaryotic)|g__Bacteroides.s__Bacteroides_coprocola	Age	0.210617	0.0354352	Humann3
DTDPRHAMSYN-PWY: dTDP-&beta;-L-rhamnose biosynthesis|g__Bacteroides.s__Bacteroides_coprocola	Age	0.210617	0.0354352	Humann3
NONMEVIPP-PWY: methylerythritol phosphate pathway I|g__Bacteroides.s__Bacteroides_coprocola	Age	0.210617	0.0354352	Humann3
PANTOSYN-PWY: superpathway of coenzyme A biosynthesis I (bacteria)|g__Bacteroides.s__Bacteroides_coprocola	Age	0.210617	0.0354352	Humann3
PWY-1042: glycolysis IV|g__Bacteroides.s__Bacteroides_coprocola	Age	0.210617	0.0354352	Humann3
PWY-3841: folate transformations II (plants)|g__Bacteroides.s__Bacteroides_coprocola	Age	0.210617	0.0354352	Humann3
PWY-5667: CDP-diacylglycerol biosynthesis I|g__Bacteroides.s__Bacteroides_coprocola	Age	0.210617	0.0354352	Humann3
PWY-5686: UMP biosynthesis I|g__Bacteroides.s__Bacteroides_coprocola	Age	0.210617	0.0354352	Humann3
PWY-6124: inosine-5-phosphate biosynthesis II|g__Bacteroides.s__Bacteroides_coprocola	Age	0.210617	0.0354352	Humann3
PWY-6147: 6-hydroxymethyl-dihydropterin diphosphate biosynthesis I|g__Bacteroides.s__Bacteroides_coprocola	Age	0.210617	0.0354352	Humann3
PWY-6163: chorismate biosynthesis from 3-dehydroquinate|g__Bacteroides.s__Bacteroides_coprocola	Age	0.210617	0.0354352	Humann3
PWY0-1319: CDP-diacylglycerol biosynthesis II|g__Bacteroides.s__Bacteroides_coprocola	Age	0.210617	0.0354352	Humann3
TRNA-CHARGING-PWY: tRNA charging|g__Bacteroides.s__Bacteroides_coprocola	Age	0.210617	0.0354352	Humann3
PEPTIDOGLYCANSYN-PWY: peptidoglycan biosynthesis I (meso-diaminopimelate containing)|g__Oscillibacter.s__Oscillibacter_sp_CAG_241	Age	0.210546	0.035499	Humann3
PWY-6387: UDP-N-acetylmuramoyl-pentapeptide biosynthesis I (meso-diaminopimelate containing)|g__Oscillibacter.s__Oscillibacter_sp_CAG_241	Age	0.210546	0.035499	Humann3
PWY-4242|g__Bacteroides.s__Bacteroides_xylanisolvens	Age	0.210476	0.0355615	Humann3
PWY-7221: guanosine ribonucleotides de novo biosynthesis|g__Blautia.s__Ruminococcus_gnavus	Age	-0.210467	0.0355694	Humann3
COA-PWY: coenzyme A biosynthesis I (prokaryotic)|g__Firmicutes_unclassified.s__Firmicutes_bacterium_CAG_110	Age	0.21044	0.0355937	Humann3
PEPTIDOGLYCANSYN-PWY: peptidoglycan biosynthesis I (meso-diaminopimelate containing)|g__Eubacterium.s__Eubacterium_ventriosum	Age	0.210418	0.0356132	Humann3
PWY-5686: UMP biosynthesis I|g__Erysipelatoclostridium.s__Clostridium_spiroforme	Age	-0.210396	0.0356337	Humann3
PWY-6122: 5-aminoimidazole ribonucleotide biosynthesis II|g__Ruminococcaceae_unclassified.s__Eubacterium_siraeum	Age	0.210393	0.0356362	Humann3
PWY-6277: superpathway of 5-aminoimidazole ribonucleotide biosynthesis|g__Ruminococcaceae_unclassified.s__Eubacterium_siraeum	Age	0.210393	0.0356362	Humann3
UDPNAGSYN-PWY: UDP-N-acetyl-D-glucosamine biosynthesis I|g__Erysipelatoclostridium.s__Clostridium_innocuum	Age	-0.210345	0.0356791	Humann3
PWY-6385: peptidoglycan biosynthesis III (mycobacteria)|g__Eubacterium.s__Eubacterium_ventriosum	Age	0.210326	0.0356961	Humann3
PWY-2942: L-lysine biosynthesis III|g__Fusicatenibacter.s__Fusicatenibacter_saccharivorans	Age	0.210325	0.0356969	Humann3
ANAGLYCOLYSIS-PWY: glycolysis III (from glucose)|g__Actinomyces.s__Actinomyces_sp_ICM47	Age	-0.210266	0.0357499	Humann3
PWY-6609: adenine and adenosine salvage III|g__Blautia.s__Ruminococcus_gnavus	Age	-0.210254	0.0357611	Humann3
HISTSYN-PWY: L-histidine biosynthesis|g__Bacteroides.s__Bacteroides_coprocola	Age	0.210253	0.0357621	Humann3
PWY-6123: inosine-5-phosphate biosynthesis I|g__Bacteroides.s__Bacteroides_coprocola	Age	0.210253	0.0357621	Humann3
PWY-6700: queuosine biosynthesis I (de novo)|g__Bacteroides.s__Bacteroides_coprocola	Age	0.210253	0.0357621	Humann3
PWY-7111: pyruvate fermentation to isobutanol (engineered)|g__Bacteroides.s__Bacteroides_coprocola	Age	0.210253	0.0357621	Humann3
PWY-7219: adenosine ribonucleotides de novo biosynthesis|g__Bacteroides.s__Bacteroides_coprocola	Age	0.210253	0.0357621	Humann3
VALSYN-PWY: L-valine biosynthesis|g__Bacteroides.s__Bacteroides_coprocola	Age	0.210253	0.0357621	Humann3
ARGSYNBSUB-PWY: L-arginine biosynthesis II (acetyl cycle)|g__Bifidobacterium.s__Bifidobacterium_bifidum	Age	-0.210218	0.0357931	Humann3
PWY-6936: seleno-amino acid biosynthesis (plants)|g__Lactobacillus.s__Lactobacillus_ruminis	Age	0.210186	0.0358216	Humann3
UDPNAGSYN-PWY: UDP-N-acetyl-D-glucosamine biosynthesis I|g__Bifidobacterium.s__Bifidobacterium_bifidum	Age	-0.210173	0.0358336	Humann3
PEPTIDOGLYCANSYN-PWY: peptidoglycan biosynthesis I (meso-diaminopimelate containing)|g__Lactobacillus.s__Lactobacillus_salivarius	Age	0.210146	0.0358582	Humann3
PWY-2942: L-lysine biosynthesis III|g__Lactobacillus.s__Lactobacillus_salivarius	Age	0.210146	0.0358582	Humann3
PWY-5686: UMP biosynthesis I|g__Lactobacillus.s__Lactobacillus_salivarius	Age	0.210146	0.0358582	Humann3
PWY-6123: inosine-5-phosphate biosynthesis I|g__Lactobacillus.s__Lactobacillus_salivarius	Age	0.210146	0.0358582	Humann3
PWY-6124: inosine-5-phosphate biosynthesis II|g__Lactobacillus.s__Lactobacillus_salivarius	Age	0.210146	0.0358582	Humann3
PWY-6385: peptidoglycan biosynthesis III (mycobacteria)|g__Lactobacillus.s__Lactobacillus_salivarius	Age	0.210146	0.0358582	Humann3
PWY-6386: UDP-N-acetylmuramoyl-pentapeptide biosynthesis II (lysine-containing)|g__Lactobacillus.s__Lactobacillus_salivarius	Age	0.210146	0.0358582	Humann3
PWY-6387: UDP-N-acetylmuramoyl-pentapeptide biosynthesis I (meso-diaminopimelate containing)|g__Lactobacillus.s__Lactobacillus_salivarius	Age	0.210146	0.0358582	Humann3
PWY-7221: guanosine ribonucleotides de novo biosynthesis|g__Lactobacillus.s__Lactobacillus_salivarius	Age	0.210146	0.0358582	Humann3
PWY-7234: inosine-5-phosphate biosynthesis III|g__Lactobacillus.s__Lactobacillus_salivarius	Age	0.210146	0.0358582	Humann3
SER-GLYSYN-PWY: superpathway of L-serine and glycine biosynthesis I|g__Lactobacillus.s__Lactobacillus_salivarius	Age	0.210146	0.0358582	Humann3
THRESYN-PWY: superpathway of L-threonine biosynthesis|g__Lactobacillus.s__Lactobacillus_salivarius	Age	0.210146	0.0358582	Humann3
TRNA-CHARGING-PWY: tRNA charging|g__Lactobacillus.s__Lactobacillus_salivarius	Age	0.210146	0.0358582	Humann3
1CMET2-PWY: folate transformations III (E. coli)|g__Bacteroides.s__Bacteroides_coprocola	Age	0.210142	0.0358616	Humann3
ARGININE-SYN4-PWY: L-ornithine biosynthesis II|g__Bacteroides.s__Bacteroides_coprocola	Age	0.210142	0.0358616	Humann3
COA-PWY-1: superpathway of coenzyme A biosynthesis III (mammals)|g__Bacteroides.s__Bacteroides_coprocola	Age	0.210142	0.0358616	Humann3
FASYN-INITIAL-PWY: superpathway of fatty acid biosynthesis initiation (E. coli)|g__Bacteroides.s__Bacteroides_coprocola	Age	0.210142	0.0358616	Humann3
PEPTIDOGLYCANSYN-PWY: peptidoglycan biosynthesis I (meso-diaminopimelate containing)|g__Bacteroides.s__Bacteroides_coprocola	Age	0.210142	0.0358616	Humann3
PWY-2942: L-lysine biosynthesis III|g__Bacteroides.s__Bacteroides_coprocola	Age	0.210142	0.0358616	Humann3
PWY-4242|g__Bacteroides.s__Bacteroides_coprocola	Age	0.210142	0.0358616	Humann3
PWY-5097: L-lysine biosynthesis VI|g__Bacteroides.s__Bacteroides_coprocola	Age	0.210142	0.0358616	Humann3
PWY-5695: inosine 5-phosphate degradation|g__Bacteroides.s__Bacteroides_coprocola	Age	0.210142	0.0358616	Humann3
PWY-6121: 5-aminoimidazole ribonucleotide biosynthesis I|g__Bacteroides.s__Bacteroides_coprocola	Age	0.210142	0.0358616	Humann3
PWY-6122: 5-aminoimidazole ribonucleotide biosynthesis II|g__Bacteroides.s__Bacteroides_coprocola	Age	0.210142	0.0358616	Humann3
PWY-6277: superpathway of 5-aminoimidazole ribonucleotide biosynthesis|g__Bacteroides.s__Bacteroides_coprocola	Age	0.210142	0.0358616	Humann3
PWY-6385: peptidoglycan biosynthesis III (mycobacteria)|g__Bacteroides.s__Bacteroides_coprocola	Age	0.210142	0.0358616	Humann3
PWY-6386: UDP-N-acetylmuramoyl-pentapeptide biosynthesis II (lysine-containing)|g__Bacteroides.s__Bacteroides_coprocola	Age	0.210142	0.0358616	Humann3
PWY-6387: UDP-N-acetylmuramoyl-pentapeptide biosynthesis I (meso-diaminopimelate containing)|g__Bacteroides.s__Bacteroides_coprocola	Age	0.210142	0.0358616	Humann3
PWY-6703: preQ0 biosynthesis|g__Bacteroides.s__Bacteroides_coprocola	Age	0.210142	0.0358616	Humann3
PWY-7221: guanosine ribonucleotides de novo biosynthesis|g__Bacteroides.s__Bacteroides_coprocola	Age	0.210142	0.0358616	Humann3
PWY-6703: preQ0 biosynthesis|g__Coprococcus.s__Coprococcus_eutactus	Age	0.210098	0.0359018	Humann3
PWY-6609: adenine and adenosine salvage III|g__Bacteroides.s__Bacteroides_coprocola	Age	0.210054	0.0359414	Humann3
PYRIDNUCSYN-PWY: NAD de novo biosynthesis I (from aspartate)|g__Coprococcus.s__Coprococcus_eutactus	Age	0.210027	0.0359651	Humann3
PWY-5103: L-isoleucine biosynthesis III|g__Streptococcus.s__Streptococcus_thermophilus	Age	0.210006	0.0359843	Humann3
PWY-6386: UDP-N-acetylmuramoyl-pentapeptide biosynthesis II (lysine-containing)|g__Blautia.s__Ruminococcus_gnavus	Age	-0.20999	0.0359987	Humann3
PWY-7219: adenosine ribonucleotides de novo biosynthesis|g__Firmicutes_unclassified.s__Firmicutes_bacterium_CAG_110	Age	0.209986	0.0360027	Humann3
BRANCHED-CHAIN-AA-SYN-PWY: superpathway of branched chain amino acid biosynthesis|g__Streptococcus.s__Streptococcus_thermophilus	Age	0.209985	0.0360031	Humann3
HSERMETANA-PWY: L-methionine biosynthesis III|g__Bifidobacterium.s__Bifidobacterium_bifidum	Age	-0.209978	0.0360095	Humann3
PWY-6609: adenine and adenosine salvage III|g__Streptococcus.s__Streptococcus_thermophilus	Age	0.209971	0.0360163	Humann3
FASYN-INITIAL-PWY: superpathway of fatty acid biosynthesis initiation (E. coli)|g__Eubacterium.s__Eubacterium_ventriosum	Age	0.209956	0.0360299	Humann3
PWY-6151: S-adenosyl-L-methionine salvage I|g__Oscillibacter.s__Oscillibacter_sp_CAG_241	Age	0.209948	0.0360369	Humann3
1CMET2-PWY: folate transformations III (E. coli)|g__Bacteroides.s__Bacteroides_caccae	Age	0.209889	0.0360899	Humann3
PWY-5695: inosine 5-phosphate degradation|g__Lachnoclostridium.s__Clostridium_aldenense	Age	-0.209833	0.036141	Humann3
PWY-5667: CDP-diacylglycerol biosynthesis I|g__Lachnoclostridium.s__Clostridium_clostridioforme	Age	-0.209806	0.0361653	Humann3
PWY0-1319: CDP-diacylglycerol biosynthesis II|g__Lachnoclostridium.s__Clostridium_clostridioforme	Age	-0.209806	0.0361653	Humann3
PANTO-PWY: phosphopantothenate biosynthesis I|g__Bacteroides.s__Bacteroides_coprocola	Age	0.209777	0.0361918	Humann3
PWY-6124: inosine-5-phosphate biosynthesis II|g__Butyricimonas.s__Butyricimonas_virosa	Age	0.209767	0.0362015	Humann3
PWY-5686: UMP biosynthesis I|g__Coprococcus.s__Coprococcus_eutactus	Age	0.209747	0.0362196	Humann3
PWY-3841: folate transformations II (plants)|g__Parabacteroides.s__Parabacteroides_distasonis	Age	0.209713	0.0362503	Humann3
ANAGLYCOLYSIS-PWY: glycolysis III (from glucose)|g__Parabacteroides.s__Parabacteroides_distasonis	Age	0.209622	0.0363331	Humann3
P461-PWY: hexitol fermentation to lactate, formate, ethanol and acetate|g__Lactobacillus.s__Lactobacillus_salivarius	Age	0.209536	0.0364113	Humann3
PWY-2941: L-lysine biosynthesis II|g__Lactobacillus.s__Lactobacillus_salivarius	Age	0.209536	0.0364113	Humann3
PWY-5097: L-lysine biosynthesis VI|g__Lactobacillus.s__Lactobacillus_salivarius	Age	0.209536	0.0364113	Humann3
PWY-6936: seleno-amino acid biosynthesis (plants)|g__Lactobacillus.s__Lactobacillus_salivarius	Age	0.209536	0.0364113	Humann3
PWY-724: superpathway of L-lysine, L-threonine and L-methionine biosynthesis II|g__Lactobacillus.s__Lactobacillus_salivarius	Age	0.209536	0.0364113	Humann3
PWY-5747: 2-methylcitrate cycle II|g__Klebsiella.s__Klebsiella_pneumoniae	Age	0.209512	0.0364329	Humann3
PWY0-845: superpathway of pyridoxal 5-phosphate biosynthesis and salvage|g__Bacteroides.s__Bacteroides_ovatus	Age	0.209427	0.0365113	Humann3
PANTO-PWY: phosphopantothenate biosynthesis I|g__Alistipes.s__Alistipes_putredinis	Age	0.209271	0.0366544	Humann3
GOLPDLCAT-PWY: superpathway of glycerol degradation to 1,3-propanediol	Age	-0.209242	0.0366803	Humann3
ILEUSYN-PWY: L-isoleucine biosynthesis I (from threonine)|g__Bifidobacterium.s__Bifidobacterium_dentium	Age	0.209167	0.0367492	Humann3
PWY0-1296: purine ribonucleosides degradation|g__Blautia.s__Ruminococcus_gnavus	Age	-0.209147	0.0367683	Humann3
NONMEVIPP-PWY: methylerythritol phosphate pathway I|g__Parabacteroides.s__Parabacteroides_distasonis	Age	0.209133	0.0367812	Humann3
PWY-6700: queuosine biosynthesis I (de novo)|g__Firmicutes_unclassified.s__Firmicutes_bacterium_CAG_110	Age	0.209125	0.0367879	Humann3
PWY-3841: folate transformations II (plants)|g__Bifidobacterium.s__Bifidobacterium_adolescentis	Age	0.209114	0.0367987	Humann3
COA-PWY-1: superpathway of coenzyme A biosynthesis III (mammals)|g__Firmicutes_unclassified.s__Firmicutes_bacterium_CAG_110	Age	0.209067	0.0368414	Humann3
PWY-6700: queuosine biosynthesis I (de novo)|g__Eisenbergiella.s__Eisenbergiella_massiliensis	Age	-0.209047	0.0368607	Humann3
PWY-3841: folate transformations II (plants)|g__Hungatella.s__Hungatella_hathewayi	Age	-0.209026	0.0368797	Humann3
PWY-6126: superpathway of adenosine nucleotides de novo biosynthesis II|g__Bilophila.s__Bilophila_wadsworthia	Age	0.208991	0.0369121	Humann3
PWY-6737: starch degradation V|g__Firmicutes_unclassified.s__Firmicutes_bacterium_CAG_110	Age	0.208971	0.0369306	Humann3
PWY-7111: pyruvate fermentation to isobutanol (engineered)|g__Hungatella.s__Hungatella_hathewayi	Age	-0.208961	0.0369392	Humann3
COA-PWY: coenzyme A biosynthesis I (prokaryotic)|g__Allisonella.s__Allisonella_histaminiformans	Age	0.208906	0.0369903	Humann3
PWY-6936: seleno-amino acid biosynthesis (plants)|g__Coprococcus.s__Coprococcus_eutactus	Age	0.208904	0.036992	Humann3
PWY-2942: L-lysine biosynthesis III|g__Lachnoclostridium.s__Clostridium_aldenense	Age	-0.208861	0.0370326	Humann3
COA-PWY-1: superpathway of coenzyme A biosynthesis III (mammals)|g__Allisonella.s__Allisonella_histaminiformans	Age	0.208825	0.0370656	Humann3
PEPTIDOGLYCANSYN-PWY: peptidoglycan biosynthesis I (meso-diaminopimelate containing)|g__Allisonella.s__Allisonella_histaminiformans	Age	0.208825	0.0370656	Humann3
PWY-2942: L-lysine biosynthesis III|g__Allisonella.s__Allisonella_histaminiformans	Age	0.208825	0.0370656	Humann3
PWY-3841: folate transformations II (plants)|g__Allisonella.s__Allisonella_histaminiformans	Age	0.208825	0.0370656	Humann3
PWY-4242|g__Allisonella.s__Allisonella_histaminiformans	Age	0.208825	0.0370656	Humann3
PWY-6121: 5-aminoimidazole ribonucleotide biosynthesis I|g__Allisonella.s__Allisonella_histaminiformans	Age	0.208825	0.0370656	Humann3
PWY-6122: 5-aminoimidazole ribonucleotide biosynthesis II|g__Allisonella.s__Allisonella_histaminiformans	Age	0.208825	0.0370656	Humann3
PWY-6123: inosine-5-phosphate biosynthesis I|g__Allisonella.s__Allisonella_histaminiformans	Age	0.208825	0.0370656	Humann3
PWY-6277: superpathway of 5-aminoimidazole ribonucleotide biosynthesis|g__Allisonella.s__Allisonella_histaminiformans	Age	0.208825	0.0370656	Humann3
PWY-6385: peptidoglycan biosynthesis III (mycobacteria)|g__Allisonella.s__Allisonella_histaminiformans	Age	0.208825	0.0370656	Humann3
PWY-6387: UDP-N-acetylmuramoyl-pentapeptide biosynthesis I (meso-diaminopimelate containing)|g__Allisonella.s__Allisonella_histaminiformans	Age	0.208825	0.0370656	Humann3
PWY-6609: adenine and adenosine salvage III|g__Allisonella.s__Allisonella_histaminiformans	Age	0.208825	0.0370656	Humann3
PWY-6700: queuosine biosynthesis I (de novo)|g__Allisonella.s__Allisonella_histaminiformans	Age	0.208825	0.0370656	Humann3
PWY-7197: pyrimidine deoxyribonucleotide phosphorylation|g__Allisonella.s__Allisonella_histaminiformans	Age	0.208825	0.0370656	Humann3
PWY-7208: superpathway of pyrimidine nucleobases salvage|g__Allisonella.s__Allisonella_histaminiformans	Age	0.208825	0.0370656	Humann3
PWY-7219: adenosine ribonucleotides de novo biosynthesis|g__Allisonella.s__Allisonella_histaminiformans	Age	0.208825	0.0370656	Humann3
UDPNAGSYN-PWY: UDP-N-acetyl-D-glucosamine biosynthesis I|g__Allisonella.s__Allisonella_histaminiformans	Age	0.208825	0.0370656	Humann3
HSERMETANA-PWY: L-methionine biosynthesis III|g__Parabacteroides.s__Parabacteroides_distasonis	Age	0.2088	0.0370889	Humann3
NONMEVIPP-PWY: methylerythritol phosphate pathway I|g__Bacteroides.s__Bacteroides_xylanisolvens	Age	0.208796	0.0370924	Humann3
PWY66-389: phytol degradation|g__Haemophilus.s__Haemophilus_parainfluenzae	Age	-0.208663	0.0372155	Humann3
PWY-7219: adenosine ribonucleotides de novo biosynthesis|g__Bacteroides.s__Bacteroides_caccae	Age	0.208607	0.0372679	Humann3
PWY-6386: UDP-N-acetylmuramoyl-pentapeptide biosynthesis II (lysine-containing)|g__Parabacteroides.s__Parabacteroides_distasonis	Age	0.208601	0.037274	Humann3
PWY-6123: inosine-5-phosphate biosynthesis I|g__Streptococcus.s__Streptococcus_gordonii	Age	0.208582	0.0372913	Humann3
PWY-6897: thiamine diphosphate salvage II|g__Proteobacteria_unclassified.s__Proteobacteria_bacterium_CAG_139	Age	0.208417	0.0374453	Humann3
PYRIDNUCSYN-PWY: NAD de novo biosynthesis I (from aspartate)|g__Bifidobacterium.s__Bifidobacterium_bifidum	Age	-0.208389	0.037471	Humann3
ARGSYNBSUB-PWY: L-arginine biosynthesis II (acetyl cycle)|g__Eubacterium.s__Eubacterium_ventriosum	Age	0.208359	0.0374992	Humann3
PWY66-422|g__Hungatella.s__Hungatella_hathewayi	Age	-0.208309	0.0375466	Humann3
PWY-3841: folate transformations II (plants)|g__Bacteroides.s__Bacteroides_caccae	Age	0.20828	0.0375735	Humann3
PWY0-1533: methylphosphonate degradation I|g__Escherichia.s__Escherichia_coli	Age	0.208236	0.0376147	Humann3
PWY-6168: flavin biosynthesis III (fungi)|g__Parabacteroides.s__Parabacteroides_distasonis	Age	0.208193	0.0376556	Humann3
THISYNARA-PWY: superpathway of thiamine diphosphate biosynthesis III (eukaryotes)|g__Blautia.s__Ruminococcus_gnavus	Age	-0.208098	0.0377444	Humann3
ARGSYN-PWY: L-arginine biosynthesis I (via L-ornithine)|g__Bifidobacterium.s__Bifidobacterium_bifidum	Age	-0.208075	0.0377663	Humann3
ASPASN-PWY: superpathway of L-aspartate and L-asparagine biosynthesis|g__Lachnoclostridium.s__Clostridium_asparagiforme	Age	-0.208061	0.0377794	Humann3
PWY-7220: adenosine deoxyribonucleotides de novo biosynthesis II|g__Parabacteroides.s__Parabacteroides_distasonis	Age	0.208013	0.0378242	Humann3
PWY-7222: guanosine deoxyribonucleotides de novo biosynthesis II|g__Parabacteroides.s__Parabacteroides_distasonis	Age	0.208013	0.0378242	Humann3
VALSYN-PWY: L-valine biosynthesis|g__Eubacterium.s__Eubacterium_ventriosum	Age	0.208009	0.0378284	Humann3
PWY-1042: glycolysis IV|g__Blautia.s__Ruminococcus_gnavus	Age	-0.207988	0.0378485	Humann3
PWY-3001: superpathway of L-isoleucine biosynthesis I|g__Streptococcus.s__Streptococcus_thermophilus	Age	0.207912	0.0379198	Humann3
PWY-7220: adenosine deoxyribonucleotides de novo biosynthesis II|g__Bacteroides.s__Bacteroides_caccae	Age	0.207882	0.0379485	Humann3
PWY-7222: guanosine deoxyribonucleotides de novo biosynthesis II|g__Bacteroides.s__Bacteroides_caccae	Age	0.207882	0.0379485	Humann3
PWY-6124: inosine-5-phosphate biosynthesis II|g__Bacteroides.s__Bacteroides_caccae	Age	0.20777	0.0380544	Humann3
UDPNAGSYN-PWY: UDP-N-acetyl-D-glucosamine biosynthesis I|g__Ruminococcaceae_unclassified.s__Eubacterium_siraeum	Age	0.20776	0.038064	Humann3
PWY-6317: D-galactose degradation I (Leloir pathway)|g__Hungatella.s__Hungatella_hathewayi	Age	-0.207738	0.0380849	Humann3
ARGSYNBSUB-PWY: L-arginine biosynthesis II (acetyl cycle)|g__Blautia.s__Ruminococcus_gnavus	Age	-0.207711	0.03811	Humann3
PWY-5097: L-lysine biosynthesis VI|g__Parabacteroides.s__Parabacteroides_distasonis	Age	0.20771	0.0381107	Humann3
PWY-6519: 8-amino-7-oxononanoate biosynthesis I|g__Bacteroides.s__Bacteroides_intestinalis	Age	0.207686	0.0381339	Humann3
PWY-7219: adenosine ribonucleotides de novo biosynthesis|g__Streptococcus.s__Streptococcus_thermophilus	Age	0.207647	0.0381704	Humann3
ILEUSYN-PWY: L-isoleucine biosynthesis I (from threonine)|g__Streptococcus.s__Streptococcus_thermophilus	Age	0.207593	0.0382222	Humann3
ARGSYNBSUB-PWY: L-arginine biosynthesis II (acetyl cycle)|g__Dorea.s__Dorea_longicatena	Age	0.207593	0.0382224	Humann3
HISDEG-PWY: L-histidine degradation I|g__Parabacteroides.s__Parabacteroides_distasonis	Age	0.207589	0.0382257	Humann3
PEPTIDOGLYCANSYN-PWY: peptidoglycan biosynthesis I (meso-diaminopimelate containing)|g__Streptococcus.s__Streptococcus_thermophilus	Age	0.207491	0.0383188	Humann3
PWY-7221: guanosine ribonucleotides de novo biosynthesis|g__Parabacteroides.s__Parabacteroides_distasonis	Age	0.207305	0.0384971	Humann3
PWY-2942: L-lysine biosynthesis III|g__Lachnoclostridium.s__Clostridium_clostridioforme	Age	-0.207251	0.0385487	Humann3
PEPTIDOGLYCANSYN-PWY: peptidoglycan biosynthesis I (meso-diaminopimelate containing)|g__Streptococcus.s__Streptococcus_parasanguinis	Age	-0.207236	0.0385627	Humann3
PWY-6124: inosine-5-phosphate biosynthesis II|g__Allisonella.s__Allisonella_histaminiformans	Age	0.207199	0.0385981	Humann3
PWY-7221: guanosine ribonucleotides de novo biosynthesis|g__Allisonella.s__Allisonella_histaminiformans	Age	0.207199	0.0385981	Humann3
VALSYN-PWY: L-valine biosynthesis|g__Veillonella.s__Veillonella_dispar	Age	-0.207176	0.0386201	Humann3
PANTOSYN-PWY: superpathway of coenzyme A biosynthesis I (bacteria)|g__Blautia.s__Ruminococcus_gnavus	Age	-0.207155	0.0386405	Humann3
PWY-6122: 5-aminoimidazole ribonucleotide biosynthesis II|g__Parabacteroides.s__Parabacteroides_distasonis	Age	0.207105	0.0386885	Humann3
PWY-6277: superpathway of 5-aminoimidazole ribonucleotide biosynthesis|g__Parabacteroides.s__Parabacteroides_distasonis	Age	0.207105	0.0386885	Humann3
DTDPRHAMSYN-PWY: dTDP-&beta;-L-rhamnose biosynthesis|g__Coprococcus.s__Coprococcus_eutactus	Age	0.207044	0.0387476	Humann3
PWY-7228: superpathway of guanosine nucleotides de novo biosynthesis I|g__Bacteroides.s__Bacteroides_caccae	Age	0.206998	0.0387918	Humann3
PWY-6125: superpathway of guanosine nucleotides de novo biosynthesis II|g__Bacteroides.s__Bacteroides_intestinalis	Age	0.206912	0.0388747	Humann3
PWY-7400: L-arginine biosynthesis IV (archaebacteria)|g__Bifidobacterium.s__Bifidobacterium_bifidum	Age	-0.206868	0.0389167	Humann3
PWY-3841: folate transformations II (plants)|g__Streptococcus.s__Streptococcus_thermophilus	Age	0.206861	0.0389238	Humann3
PWY-5667: CDP-diacylglycerol biosynthesis I|g__Hungatella.s__Hungatella_hathewayi	Age	-0.206826	0.0389569	Humann3
PWY0-1319: CDP-diacylglycerol biosynthesis II|g__Hungatella.s__Hungatella_hathewayi	Age	-0.206826	0.0389569	Humann3
PWY-6387: UDP-N-acetylmuramoyl-pentapeptide biosynthesis I (meso-diaminopimelate containing)|g__Parabacteroides.s__Parabacteroides_distasonis	Age	0.206741	0.0390396	Humann3
DTDPRHAMSYN-PWY: dTDP-&beta;-L-rhamnose biosynthesis|g__Dorea.s__Dorea_longicatena	Age	0.20673	0.0390499	Humann3
SER-GLYSYN-PWY: superpathway of L-serine and glycine biosynthesis I|g__Bacteroides.s__Bacteroides_dorei	Age	0.206673	0.0391054	Humann3
COA-PWY-1: superpathway of coenzyme A biosynthesis III (mammals)|g__Bifidobacterium.s__Bifidobacterium_bifidum	Age	-0.206628	0.0391488	Humann3
PWY-6305: superpathway of putrescine biosynthesis|g__Blautia.s__Blautia_obeum	Age	0.206581	0.0391949	Humann3
GLUTORN-PWY: L-ornithine biosynthesis I|g__Haemophilus.s__Haemophilus_sputorum	Age	-0.206516	0.0392576	Humann3
PWY-1269: CMP-3-deoxy-D-manno-octulosonate biosynthesis|g__Haemophilus.s__Haemophilus_sputorum	Age	-0.206516	0.0392576	Humann3
PWY-5695: inosine 5-phosphate degradation|g__Haemophilus.s__Haemophilus_sputorum	Age	-0.206516	0.0392576	Humann3
PANTOSYN-PWY: superpathway of coenzyme A biosynthesis I (bacteria)|g__Parabacteroides.s__Parabacteroides_distasonis	Age	0.206492	0.0392809	Humann3
DTDPRHAMSYN-PWY: dTDP-&beta;-L-rhamnose biosynthesis|g__Blautia.s__Blautia_obeum	Age	0.206441	0.0393306	Humann3
PWY-7111: pyruvate fermentation to isobutanol (engineered)|g__Eisenbergiella.s__Eisenbergiella_massiliensis	Age	-0.206435	0.0393364	Humann3
PWY-6385: peptidoglycan biosynthesis III (mycobacteria)|g__Parabacteroides.s__Parabacteroides_distasonis	Age	0.206171	0.0395941	Humann3
PWY-7221: guanosine ribonucleotides de novo biosynthesis|g__Bacteroides.s__Bacteroides_caccae	Age	0.206128	0.0396371	Humann3
PWY-4242|g__Fusicatenibacter.s__Fusicatenibacter_saccharivorans	Age	0.205969	0.0397926	Humann3
LACTOSECAT-PWY: lactose and galactose degradation I|g__Enterococcus.s__Enterococcus_avium	Age	-0.205875	0.0398851	Humann3
HSERMETANA-PWY: L-methionine biosynthesis III|g__Blautia.s__Blautia_obeum	Age	0.205869	0.0398909	Humann3
PWY-6151: S-adenosyl-L-methionine salvage I|g__Erysipelatoclostridium.s__Clostridium_innocuum	Age	-0.205837	0.0399227	Humann3
PWY-724: superpathway of L-lysine, L-threonine and L-methionine biosynthesis II|g__Fusicatenibacter.s__Fusicatenibacter_saccharivorans	Age	0.20581	0.0399494	Humann3
COA-PWY-1: superpathway of coenzyme A biosynthesis III (mammals)|g__Eubacterium.s__Eubacterium_ventriosum	Age	0.205806	0.0399537	Humann3
PWY-6703: preQ0 biosynthesis|g__Lachnospira.s__Lachnospira_pectinoschiza	Age	0.205672	0.0400855	Humann3
HISTSYN-PWY: L-histidine biosynthesis|g__Bifidobacterium.s__Bifidobacterium_bifidum	Age	-0.205617	0.0401407	Humann3
PWY-841: superpathway of purine nucleotides de novo biosynthesis I|g__Streptococcus.s__Streptococcus_oralis	Age	0.205612	0.0401448	Humann3
PWY-6163: chorismate biosynthesis from 3-dehydroquinate|g__Parabacteroides.s__Parabacteroides_distasonis	Age	0.205606	0.0401514	Humann3
PWY1F-823: leucopelargonidin and leucocyanidin biosynthesis|g__Agrobacterium.s__Agrobacterium_fabrum	Age	0.205549	0.040208	Humann3
PWY-6163: chorismate biosynthesis from 3-dehydroquinate|g__Eubacterium.s__Eubacterium_ventriosum	Age	0.205519	0.0402369	Humann3
ARGSYNBSUB-PWY: L-arginine biosynthesis II (acetyl cycle)|g__Erysipelatoclostridium.s__Clostridium_spiroforme	Age	-0.205457	0.0402988	Humann3
PWY-7013: (S)-propane-1,2-diol degradation|g__Eubacterium.s__Eubacterium_hallii	Age	-0.205427	0.0403291	Humann3
PWY-2941: L-lysine biosynthesis II|g__Streptococcus.s__Streptococcus_thermophilus	Age	0.20539	0.0403656	Humann3
RIBOSYN2-PWY: flavin biosynthesis I (bacteria and plants)|g__Parabacteroides.s__Parabacteroides_distasonis	Age	0.205387	0.0403689	Humann3
ARO-PWY: chorismate biosynthesis I|g__Lachnospira.s__Lachnospira_pectinoschiza	Age	0.205374	0.0403817	Humann3
COMPLETE-ARO-PWY: superpathway of aromatic amino acid biosynthesis|g__Lachnospira.s__Lachnospira_pectinoschiza	Age	0.205227	0.0405279	Humann3
PWY-6121: 5-aminoimidazole ribonucleotide biosynthesis I|g__Bifidobacterium.s__Bifidobacterium_bifidum	Age	-0.205212	0.0405433	Humann3
COA-PWY: coenzyme A biosynthesis I (prokaryotic)|g__Eubacterium.s__Eubacterium_ventriosum	Age	0.205183	0.040572	Humann3
TRPSYN-PWY: L-tryptophan biosynthesis|g__Eisenbergiella.s__Eisenbergiella_massiliensis	Age	-0.204942	0.0408139	Humann3
PWY-5667: CDP-diacylglycerol biosynthesis I|g__Bacteroides.s__Bacteroides_caccae	Age	0.204878	0.040878	Humann3
PWY0-1319: CDP-diacylglycerol biosynthesis II|g__Bacteroides.s__Bacteroides_caccae	Age	0.204878	0.040878	Humann3
PWY0-1586: peptidoglycan maturation (meso-diaminopimelate containing)|g__Haemophilus.s__Haemophilus_sputorum	Age	-0.204822	0.0409347	Humann3
PWY-7357: thiamine phosphate formation from pyrithiamine and oxythiamine (yeast)|g__Bifidobacterium.s__Bifidobacterium_adolescentis	Age	0.204687	0.0410701	Humann3
PWY-2942: L-lysine biosynthesis III|g__Dorea.s__Dorea_longicatena	Age	0.204596	0.0411627	Humann3
PWY-4242|g__Eubacterium.s__Eubacterium_ventriosum	Age	0.204592	0.0411665	Humann3
ARO-PWY: chorismate biosynthesis I|g__Eubacterium.s__Eubacterium_ventriosum	Age	0.204528	0.0412314	Humann3
PEPTIDOGLYCANSYN-PWY: peptidoglycan biosynthesis I (meso-diaminopimelate containing)|g__Parabacteroides.s__Parabacteroides_distasonis	Age	0.204384	0.0413773	Humann3
COBALSYN-PWY: superpathway of adenosylcobalamin salvage from cobinamide I|g__Blautia.s__Ruminococcus_torques	Age	0.204365	0.0413967	Humann3
DTDPRHAMSYN-PWY: dTDP-&beta;-L-rhamnose biosynthesis|g__Lachnoclostridium.s__Clostridium_aldenense	Age	-0.204349	0.0414134	Humann3
PWY-7400: L-arginine biosynthesis IV (archaebacteria)|g__Proteobacteria_unclassified.s__Proteobacteria_bacterium_CAG_139	Age	0.204244	0.0415199	Humann3
PWY-4041: &gamma;-glutamyl cycle|g__Bacteroides.s__Bacteroides_fragilis	Age	0.204201	0.0415634	Humann3
PWY-7228: superpathway of guanosine nucleotides de novo biosynthesis I|g__Parabacteroides.s__Parabacteroides_distasonis	Age	0.20413	0.0416366	Humann3
PWY-6163: chorismate biosynthesis from 3-dehydroquinate|g__Alistipes.s__Alistipes_shahii	Age	0.204053	0.0417153	Humann3
RIBOSYN2-PWY: flavin biosynthesis I (bacteria and plants)|g__Lachnospira.s__Lachnospira_pectinoschiza	Age	0.204051	0.0417173	Humann3
GLYCOGENSYNTH-PWY: glycogen biosynthesis I (from ADP-D-Glucose)|g__Eisenbergiella.s__Eisenbergiella_massiliensis	Age	-0.203963	0.041807	Humann3
PWY-6386: UDP-N-acetylmuramoyl-pentapeptide biosynthesis II (lysine-containing)|g__Lachnospira.s__Lachnospira_pectinoschiza	Age	0.203853	0.0419197	Humann3
PWY0-1296: purine ribonucleosides degradation|g__Clostridium.s__Clostridium_sp_CAG_242	Age	0.203764	0.0420113	Humann3
PWY-6122: 5-aminoimidazole ribonucleotide biosynthesis II|g__Bifidobacterium.s__Bifidobacterium_dentium	Age	0.203707	0.0420696	Humann3
PWY-6277: superpathway of 5-aminoimidazole ribonucleotide biosynthesis|g__Bifidobacterium.s__Bifidobacterium_dentium	Age	0.203707	0.0420696	Humann3
PWY-4041: &gamma;-glutamyl cycle|g__Bacteroides.s__Bacteroides_ovatus	Age	0.203674	0.0421038	Humann3
PWY-6125: superpathway of guanosine nucleotides de novo biosynthesis II|g__Parabacteroides.s__Parabacteroides_distasonis	Age	0.203639	0.0421401	Humann3
PWY-6609: adenine and adenosine salvage III|g__Fusicatenibacter.s__Fusicatenibacter_saccharivorans	Age	0.203624	0.0421559	Humann3
PWY4FS-7: phosphatidylglycerol biosynthesis I (plastidic)|g__Faecalibacterium.s__Faecalibacterium_prausnitzii	Age	0.203611	0.0421686	Humann3
PWY4FS-8: phosphatidylglycerol biosynthesis II (non-plastidic)|g__Faecalibacterium.s__Faecalibacterium_prausnitzii	Age	0.203611	0.0421686	Humann3
PWY-6317: D-galactose degradation I (Leloir pathway)|g__Bifidobacterium.s__Bifidobacterium_bifidum	Age	-0.203573	0.0422086	Humann3
GLUTORN-PWY: L-ornithine biosynthesis I|g__Streptococcus.s__Streptococcus_thermophilus	Age	0.203505	0.0422789	Humann3
PWY-7539: 6-hydroxymethyl-dihydropterin diphosphate biosynthesis III (Chlamydia)|g__Parabacteroides.s__Parabacteroides_distasonis	Age	0.203415	0.0423721	Humann3
ARGSYN-PWY: L-arginine biosynthesis I (via L-ornithine)|g__Proteobacteria_unclassified.s__Proteobacteria_bacterium_CAG_139	Age	0.203316	0.0424743	Humann3
PWY-7371: 1,4-dihydroxy-6-naphthoate biosynthesis II|g__Alistipes.s__Alistipes_finegoldii	Age	0.203266	0.0425263	Humann3
GLYCOGENSYNTH-PWY: glycogen biosynthesis I (from ADP-D-Glucose)|g__Bifidobacterium.s__Bifidobacterium_bifidum	Age	-0.203158	0.0426384	Humann3
NONMEVIPP-PWY: methylerythritol phosphate pathway I|g__Bifidobacterium.s__Bifidobacterium_bifidum	Age	-0.203113	0.0426853	Humann3
PWY-6121: 5-aminoimidazole ribonucleotide biosynthesis I|g__Eubacterium.s__Eubacterium_ventriosum	Age	0.203113	0.0426859	Humann3
CENTFERM-PWY: pyruvate fermentation to butanoate	Age	-0.203111	0.0426879	Humann3
PEPTIDOGLYCANSYN-PWY: peptidoglycan biosynthesis I (meso-diaminopimelate containing)|g__Bacteroides.s__Bacteroides_intestinalis	Age	0.203094	0.0427055	Humann3
COA-PWY-1: superpathway of coenzyme A biosynthesis III (mammals)|g__Erysipelatoclostridium.s__Clostridium_innocuum	Age	-0.203044	0.0427577	Humann3
PWY-5097: L-lysine biosynthesis VI|g__Bifidobacterium.s__Bifidobacterium_bifidum	Age	-0.202911	0.0428967	Humann3
PWY-6124: inosine-5-phosphate biosynthesis II|g__Streptococcus.s__Streptococcus_thermophilus	Age	0.202886	0.0429227	Humann3
COA-PWY: coenzyme A biosynthesis I (prokaryotic)|g__Clostridium.s__Clostridium_ventriculi	Age	0.202871	0.042939	Humann3
PWY-5686: UMP biosynthesis I|g__Bifidobacterium.s__Bifidobacterium_bifidum	Age	-0.202859	0.0429517	Humann3
PWY-2942: L-lysine biosynthesis III|g__Hungatella.s__Hungatella_hathewayi	Age	-0.202836	0.0429749	Humann3
SER-GLYSYN-PWY: superpathway of L-serine and glycine biosynthesis I|g__Parabacteroides.s__Parabacteroides_distasonis	Age	0.202797	0.0430167	Humann3
PWY0-1296: purine ribonucleosides degradation|g__Streptococcus.s__Streptococcus_parasanguinis	Age	-0.202783	0.0430307	Humann3
PWY-7221: guanosine ribonucleotides de novo biosynthesis|g__Bifidobacterium.s__Bifidobacterium_bifidum	Age	-0.202709	0.043109	Humann3
COA-PWY-1: superpathway of coenzyme A biosynthesis III (mammals)|g__Hungatella.s__Hungatella_hathewayi	Age	-0.202604	0.0432195	Humann3
PANTO-PWY: phosphopantothenate biosynthesis I|g__Eubacterium.s__Eubacterium_ventriosum	Age	0.202589	0.0432349	Humann3
PWY-6785: hydrogen production VIII	Age	-0.202412	0.0434221	Humann3
PWY-6122: 5-aminoimidazole ribonucleotide biosynthesis II|g__Lachnoclostridium.s__Clostridium_asparagiforme	Age	-0.202289	0.0435524	Humann3
PWY-6277: superpathway of 5-aminoimidazole ribonucleotide biosynthesis|g__Lachnoclostridium.s__Clostridium_asparagiforme	Age	-0.202289	0.0435524	Humann3
PWY-2942: L-lysine biosynthesis III|g__Bifidobacterium.s__Bifidobacterium_bifidum	Age	-0.202274	0.0435681	Humann3
PWY-7616: methanol oxidation to carbon dioxide|g__Escherichia.s__Escherichia_coli	Age	0.202257	0.0435865	Humann3
COA-PWY: coenzyme A biosynthesis I (prokaryotic)|g__Hungatella.s__Hungatella_hathewayi	Age	-0.202243	0.0436008	Humann3
PWY-7199: pyrimidine deoxyribonucleosides salvage|g__Blautia.s__Ruminococcus_torques	Age	0.202213	0.0436324	Humann3
PWY0-1586: peptidoglycan maturation (meso-diaminopimelate containing)|g__Lachnospira.s__Lachnospira_pectinoschiza	Age	0.202198	0.043649	Humann3
RIBOSYN2-PWY: flavin biosynthesis I (bacteria and plants)|g__Bilophila.s__Bilophila_wadsworthia	Age	0.202184	0.0436633	Humann3
UDPNAGSYN-PWY: UDP-N-acetyl-D-glucosamine biosynthesis I|g__Veillonella.s__Veillonella_infantium	Age	-0.202154	0.0436957	Humann3
GLYCOGENSYNTH-PWY: glycogen biosynthesis I (from ADP-D-Glucose)|g__Lachnoclostridium.s__Clostridium_clostridioforme	Age	-0.202121	0.0437309	Humann3
DTDPRHAMSYN-PWY: dTDP-&beta;-L-rhamnose biosynthesis|g__Eubacterium.s__Eubacterium_hallii	Age	-0.202105	0.0437478	Humann3
PWY-7371: 1,4-dihydroxy-6-naphthoate biosynthesis II	Age	0.202071	0.0437837	Humann3
PEPTIDOGLYCANSYN-PWY: peptidoglycan biosynthesis I (meso-diaminopimelate containing)|g__Lachnospira.s__Lachnospira_pectinoschiza	Age	0.202069	0.0437858	Humann3
PWY4FS-7: phosphatidylglycerol biosynthesis I (plastidic)|g__Fusicatenibacter.s__Fusicatenibacter_saccharivorans	Age	0.202003	0.0438568	Humann3
PWY4FS-8: phosphatidylglycerol biosynthesis II (non-plastidic)|g__Fusicatenibacter.s__Fusicatenibacter_saccharivorans	Age	0.202003	0.0438568	Humann3
PWY-2942: L-lysine biosynthesis III|g__Butyricimonas.s__Butyricimonas_virosa	Age	0.201988	0.0438724	Humann3
PWY-6386: UDP-N-acetylmuramoyl-pentapeptide biosynthesis II (lysine-containing)|g__Bifidobacterium.s__Bifidobacterium_bifidum	Age	-0.201974	0.043887	Humann3
PWY-5667: CDP-diacylglycerol biosynthesis I|g__Bacteroides.s__Bacteroides_plebeius	Age	-0.201919	0.0439457	Humann3
PWY-6609: adenine and adenosine salvage III|g__Bacteroides.s__Bacteroides_plebeius	Age	-0.201919	0.0439457	Humann3
PWY0-1319: CDP-diacylglycerol biosynthesis II|g__Bacteroides.s__Bacteroides_plebeius	Age	-0.201919	0.0439457	Humann3
DTDPRHAMSYN-PWY: dTDP-&beta;-L-rhamnose biosynthesis|g__Butyricimonas.s__Butyricimonas_synergistica	Age	0.201894	0.0439726	Humann3
PWY-5695: inosine 5-phosphate degradation|g__Bacteroides.s__Bacteroides_caccae	Age	0.201879	0.043989	Humann3
PWY-7199: pyrimidine deoxyribonucleosides salvage|g__Bacteroides.s__Bacteroides_plebeius	Age	-0.201835	0.0440362	Humann3
PWY-6385: peptidoglycan biosynthesis III (mycobacteria)|g__Bacteroides.s__Bacteroides_intestinalis	Age	0.201753	0.0441233	Humann3
PWY-6387: UDP-N-acetylmuramoyl-pentapeptide biosynthesis I (meso-diaminopimelate containing)|g__Bacteroides.s__Bacteroides_intestinalis	Age	0.201753	0.0441233	Humann3
ARGSYNBSUB-PWY: L-arginine biosynthesis II (acetyl cycle)|g__Proteobacteria_unclassified.s__Proteobacteria_bacterium_CAG_139	Age	0.201722	0.0441568	Humann3
PWY-7229: superpathway of adenosine nucleotides de novo biosynthesis I|g__Bilophila.s__Bilophila_wadsworthia	Age	0.201707	0.0441733	Humann3
PWY-7221: guanosine ribonucleotides de novo biosynthesis|g__Bacteroides.s__Bacteroides_plebeius	Age	-0.201684	0.0441976	Humann3
ARGININE-SYN4-PWY: L-ornithine biosynthesis II|g__Bacteroides.s__Bacteroides_plebeius	Age	-0.201675	0.0442077	Humann3
NONMEVIPP-PWY: methylerythritol phosphate pathway I|g__Bacteroides.s__Bacteroides_plebeius	Age	-0.201675	0.0442077	Humann3
PWY-6700: queuosine biosynthesis I (de novo)|g__Bacteroides.s__Bacteroides_plebeius	Age	-0.201675	0.0442077	Humann3
FASYN-INITIAL-PWY: superpathway of fatty acid biosynthesis initiation (E. coli)|g__Erysipelatoclostridium.s__Clostridium_spiroforme	Age	-0.201631	0.0442546	Humann3
PWY-7234: inosine-5-phosphate biosynthesis III|g__Streptococcus.s__Streptococcus_mitis	Age	-0.201519	0.0443749	Humann3
PWY-6163: chorismate biosynthesis from 3-dehydroquinate|g__Lachnospira.s__Lachnospira_pectinoschiza	Age	0.201468	0.0444303	Humann3
ANAGLYCOLYSIS-PWY: glycolysis III (from glucose)|g__Streptococcus.s__Streptococcus_mitis	Age	-0.201405	0.044498	Humann3
COA-PWY: coenzyme A biosynthesis I (prokaryotic)|g__Bacteroides.s__Bacteroides_plebeius	Age	-0.201374	0.0445319	Humann3
DTDPRHAMSYN-PWY: dTDP-&beta;-L-rhamnose biosynthesis|g__Bacteroides.s__Bacteroides_plebeius	Age	-0.201374	0.0445319	Humann3
HISTSYN-PWY: L-histidine biosynthesis|g__Bacteroides.s__Bacteroides_plebeius	Age	-0.201374	0.0445319	Humann3
PANTOSYN-PWY: superpathway of coenzyme A biosynthesis I (bacteria)|g__Bacteroides.s__Bacteroides_plebeius	Age	-0.201374	0.0445319	Humann3
PEPTIDOGLYCANSYN-PWY: peptidoglycan biosynthesis I (meso-diaminopimelate containing)|g__Bacteroides.s__Bacteroides_plebeius	Age	-0.201374	0.0445319	Humann3
PWY-2942: L-lysine biosynthesis III|g__Bacteroides.s__Bacteroides_plebeius	Age	-0.201374	0.0445319	Humann3
PWY-5686: UMP biosynthesis I|g__Bacteroides.s__Bacteroides_plebeius	Age	-0.201374	0.0445319	Humann3
PWY-5695: inosine 5-phosphate degradation|g__Bacteroides.s__Bacteroides_plebeius	Age	-0.201374	0.0445319	Humann3
PWY-6122: 5-aminoimidazole ribonucleotide biosynthesis II|g__Bacteroides.s__Bacteroides_plebeius	Age	-0.201374	0.0445319	Humann3
PWY-6277: superpathway of 5-aminoimidazole ribonucleotide biosynthesis|g__Bacteroides.s__Bacteroides_plebeius	Age	-0.201374	0.0445319	Humann3
TRNA-CHARGING-PWY: tRNA charging|g__Bacteroides.s__Bacteroides_plebeius	Age	-0.201374	0.0445319	Humann3
PWY-6703: preQ0 biosynthesis|g__Bacteroides.s__Bacteroides_plebeius	Age	-0.201364	0.0445421	Humann3
PWY-7221: guanosine ribonucleotides de novo biosynthesis|g__Alistipes.s__Alistipes_shahii	Age	0.201343	0.0445648	Humann3
PWY0-1296: purine ribonucleosides degradation|g__Hungatella.s__Hungatella_hathewayi	Age	-0.201339	0.0445688	Humann3
COA-PWY-1: superpathway of coenzyme A biosynthesis III (mammals)|g__Bacteroides.s__Bacteroides_plebeius	Age	-0.201261	0.0446541	Humann3
PWY-5097: L-lysine biosynthesis VI|g__Bacteroides.s__Bacteroides_plebeius	Age	-0.201195	0.0447254	Humann3
PWY-6385: peptidoglycan biosynthesis III (mycobacteria)|g__Bacteroides.s__Bacteroides_plebeius	Age	-0.201195	0.0447254	Humann3
PWY-6386: UDP-N-acetylmuramoyl-pentapeptide biosynthesis II (lysine-containing)|g__Bacteroides.s__Bacteroides_plebeius	Age	-0.201195	0.0447254	Humann3
PWY-6387: UDP-N-acetylmuramoyl-pentapeptide biosynthesis I (meso-diaminopimelate containing)|g__Bacteroides.s__Bacteroides_plebeius	Age	-0.201195	0.0447254	Humann3
PWY-7111: pyruvate fermentation to isobutanol (engineered)|g__Bacteroides.s__Bacteroides_plebeius	Age	-0.201195	0.0447254	Humann3
VALSYN-PWY: L-valine biosynthesis|g__Bacteroides.s__Bacteroides_plebeius	Age	-0.201195	0.0447254	Humann3
PEPTIDOGLYCANSYN-PWY: peptidoglycan biosynthesis I (meso-diaminopimelate containing)|g__Bifidobacterium.s__Bifidobacterium_bifidum	Age	-0.201165	0.0447578	Humann3
PWY-6126: superpathway of adenosine nucleotides de novo biosynthesis II|g__Odoribacter.s__Odoribacter_splanchnicus	Age	0.201136	0.0447887	Humann3
PWY-4242|g__Bacteroides.s__Bacteroides_plebeius	Age	-0.20111	0.0448173	Humann3
PWY-6124: inosine-5-phosphate biosynthesis II|g__Bacteroides.s__Bacteroides_dorei	Age	0.2011	0.0448282	Humann3
PWY-6387: UDP-N-acetylmuramoyl-pentapeptide biosynthesis I (meso-diaminopimelate containing)|g__Streptococcus.s__Streptococcus_thermophilus	Age	0.201	0.0449366	Humann3
PWY-7219: adenosine ribonucleotides de novo biosynthesis|g__Lachnoclostridium.s__Clostridium_aldenense	Age	-0.200971	0.044968	Humann3
FASYN-INITIAL-PWY: superpathway of fatty acid biosynthesis initiation (E. coli)|g__Bacteroides.s__Bacteroides_plebeius	Age	-0.20096	0.044981	Humann3
GLUTORN-PWY: L-ornithine biosynthesis I|g__Fusicatenibacter.s__Fusicatenibacter_saccharivorans	Age	0.200931	0.0450116	Humann3
PANTO-PWY: phosphopantothenate biosynthesis I|g__Bacteroides.s__Bacteroides_plebeius	Age	-0.200894	0.0450528	Humann3
PWY-1042: glycolysis IV|g__Bacteroides.s__Bacteroides_plebeius	Age	-0.200875	0.0450734	Humann3
THRESYN-PWY: superpathway of L-threonine biosynthesis|g__Streptococcus.s__Streptococcus_thermophilus	Age	0.200825	0.0451275	Humann3
PWY-3841: folate transformations II (plants)|g__Butyricimonas.s__Butyricimonas_virosa	Age	0.20079	0.0451656	Humann3
PWY-7117: C4 photosynthetic carbon assimilation cycle, PEPCK type	Age	-0.200637	0.0453339	Humann3
PWY-4242|g__Blautia.s__Ruminococcus_gnavus	Age	-0.200585	0.0453908	Humann3
PWY-7229: superpathway of adenosine nucleotides de novo biosynthesis I|g__Odoribacter.s__Odoribacter_splanchnicus	Age	0.200552	0.0454263	Humann3
PWY-6385: peptidoglycan biosynthesis III (mycobacteria)|g__Bifidobacterium.s__Bifidobacterium_bifidum	Age	-0.200535	0.045445	Humann3
NONMEVIPP-PWY: methylerythritol phosphate pathway I|g__Erysipelatoclostridium.s__Erysipelatoclostridium_ramosum	Age	-0.200463	0.0455247	Humann3
PWY-7357: thiamine phosphate formation from pyrithiamine and oxythiamine (yeast)|g__Lachnospira.s__Lachnospira_pectinoschiza	Age	0.200392	0.0456026	Humann3
HISTSYN-PWY: L-histidine biosynthesis|g__Butyricimonas.s__Butyricimonas_synergistica	Age	0.200355	0.0456433	Humann3
PWY-7199: pyrimidine deoxyribonucleosides salvage|g__Bacteroides.s__Bacteroides_intestinalis	Age	0.200338	0.0456621	Humann3
1CMET2-PWY: folate transformations III (E. coli)|g__Bacteroides.s__Bacteroides_plebeius	Age	-0.200263	0.0457448	Humann3
PWY-6147: 6-hydroxymethyl-dihydropterin diphosphate biosynthesis I|g__Bacteroides.s__Bacteroides_dorei	Age	0.200253	0.0457565	Humann3
SER-GLYSYN-PWY: superpathway of L-serine and glycine biosynthesis I|g__Bacteroides.s__Bacteroides_caccae	Age	0.200221	0.0457911	Humann3
DTDPRHAMSYN-PWY: dTDP-&beta;-L-rhamnose biosynthesis|g__Erysipelatoclostridium.s__Clostridium_innocuum	Age	-0.200218	0.0457944	Humann3
PWY-6387: UDP-N-acetylmuramoyl-pentapeptide biosynthesis I (meso-diaminopimelate containing)|g__Bifidobacterium.s__Bifidobacterium_bifidum	Age	-0.200183	0.0458334	Humann3
PWY-6122: 5-aminoimidazole ribonucleotide biosynthesis II|g__Eubacterium.s__Eubacterium_ventriosum	Age	0.200174	0.0458437	Humann3
PWY-6277: superpathway of 5-aminoimidazole ribonucleotide biosynthesis|g__Eubacterium.s__Eubacterium_ventriosum	Age	0.200174	0.0458437	Humann3
PWY-6703: preQ0 biosynthesis|g__Parabacteroides.s__Parabacteroides_distasonis	Age	0.200138	0.0458831	Humann3
PWY-6163: chorismate biosynthesis from 3-dehydroquinate|g__Fusicatenibacter.s__Fusicatenibacter_saccharivorans	Age	0.200126	0.0458963	Humann3
PWY0-1586: peptidoglycan maturation (meso-diaminopimelate containing)|g__Clostridium.s__Clostridium_perfringens	Age	0.200109	0.0459151	Humann3
PWY-5384: sucrose degradation IV (sucrose phosphorylase)|g__Bifidobacterium.s__Bifidobacterium_dentium	Age	0.200083	0.0459444	Humann3
NONOXIPENT-PWY: pentose phosphate pathway (non-oxidative branch) I|g__Bifidobacterium.s__Bifidobacterium_bifidum	Age	-0.199985	0.0460525	Humann3
PENTOSE-P-PWY: pentose phosphate pathway|g__Bifidobacterium.s__Bifidobacterium_bifidum	Age	-0.199985	0.0460525	Humann3
PWY-6609: adenine and adenosine salvage III|g__Lachnoclostridium.s__Clostridium_aldenense	Age	-0.199938	0.0461046	Humann3
PWY-6737: starch degradation V|g__Streptococcus.s__Streptococcus_thermophilus	Age	0.199882	0.0461674	Humann3
NONOXIPENT-PWY: pentose phosphate pathway (non-oxidative branch) I|g__Lachnospira.s__Lachnospira_pectinoschiza	Age	0.199842	0.0462125	Humann3
PWY-5188: tetrapyrrole biosynthesis I (from glutamate)|g__Veillonella.s__Veillonella_dispar	Age	-0.199785	0.0462759	Humann3
PWY-6122: 5-aminoimidazole ribonucleotide biosynthesis II|g__Streptococcus.s__Streptococcus_thermophilus	Age	0.199693	0.0463777	Humann3
PWY-6277: superpathway of 5-aminoimidazole ribonucleotide biosynthesis|g__Streptococcus.s__Streptococcus_thermophilus	Age	0.199693	0.0463777	Humann3
COA-PWY-1: superpathway of coenzyme A biosynthesis III (mammals)|g__Bacteroides.s__Bacteroides_intestinalis	Age	0.199668	0.0464064	Humann3
COBALSYN-PWY: superpathway of adenosylcobalamin salvage from cobinamide I|g__Anaerotruncus.s__Anaerotruncus_colihominis	Age	-0.199666	0.0464087	Humann3
PWY-5659: GDP-mannose biosynthesis|g__Lachnospiraceae_unclassified.s__Eubacterium_rectale	Age	0.19963	0.046449	Humann3
PWY-6123: inosine-5-phosphate biosynthesis I|g__Bacteroides.s__Bacteroides_dorei	Age	0.199613	0.0464672	Humann3
COA-PWY-1: superpathway of coenzyme A biosynthesis III (mammals)|g__Parabacteroides.s__Parabacteroides_goldsteinii	Age	0.199562	0.0465244	Humann3
COA-PWY: coenzyme A biosynthesis I (prokaryotic)|g__Parabacteroides.s__Parabacteroides_goldsteinii	Age	0.199562	0.0465244	Humann3
PWY-4242|g__Parabacteroides.s__Parabacteroides_goldsteinii	Age	0.199562	0.0465244	Humann3
GLCMANNANAUT-PWY: superpathway of N-acetylglucosamine, N-acetylmannosamine and N-acetylneuraminate degradation|g__Lactobacillus.s__Lactobacillus_salivarius	Age	0.199483	0.0466129	Humann3
PWY-3841: folate transformations II (plants)|g__Lactobacillus.s__Lactobacillus_salivarius	Age	0.199483	0.0466129	Humann3
PWY-4242|g__Lactobacillus.s__Lactobacillus_salivarius	Age	0.199483	0.0466129	Humann3
PWY-5973: cis-vaccenate biosynthesis|g__Lactobacillus.s__Lactobacillus_salivarius	Age	0.199483	0.0466129	Humann3
PWY-6700: queuosine biosynthesis I (de novo)|g__Lactobacillus.s__Lactobacillus_salivarius	Age	0.199483	0.0466129	Humann3
PWY-7663: gondoate biosynthesis (anaerobic)|g__Lactobacillus.s__Lactobacillus_salivarius	Age	0.199483	0.0466129	Humann3
PWY-6121: 5-aminoimidazole ribonucleotide biosynthesis I|g__Streptococcus.s__Streptococcus_thermophilus	Age	0.199431	0.046672	Humann3
PWY-6936: seleno-amino acid biosynthesis (plants)|g__Streptococcus.s__Streptococcus_mitis	Age	-0.199427	0.0466763	Humann3
PWY-6590: superpathway of Clostridium acetobutylicum acidogenic fermentation	Age	-0.1994	0.0467071	Humann3
FASYN-INITIAL-PWY: superpathway of fatty acid biosynthesis initiation (E. coli)|g__Lachnoclostridium.s__Clostridium_asparagiforme	Age	-0.199362	0.0467488	Humann3
PWY-6700: queuosine biosynthesis I (de novo)|g__Hungatella.s__Hungatella_hathewayi	Age	-0.199336	0.0467781	Humann3
VALSYN-PWY: L-valine biosynthesis|g__Lachnoclostridium.s__Clostridium_aldenense	Age	-0.199268	0.0468553	Humann3
PWY-724: superpathway of L-lysine, L-threonine and L-methionine biosynthesis II|g__Bifidobacterium.s__Bifidobacterium_bifidum	Age	-0.199179	0.0469556	Humann3
PWY-5686: UMP biosynthesis I|g__Eubacterium.s__Eubacterium_ventriosum	Age	0.19916	0.0469764	Humann3
PWY-7221: guanosine ribonucleotides de novo biosynthesis|g__Clostridium.s__Clostridium_perfringens	Age	0.199117	0.0470253	Humann3
COA-PWY-1: superpathway of coenzyme A biosynthesis III (mammals)|g__Butyricimonas.s__Butyricimonas_synergistica	Age	0.199117	0.0470254	Humann3
HISDEG-PWY: L-histidine degradation I|g__Butyricimonas.s__Butyricimonas_synergistica	Age	0.199117	0.0470254	Humann3
PWY-6703: preQ0 biosynthesis|g__Butyricimonas.s__Butyricimonas_synergistica	Age	0.199117	0.0470254	Humann3
COA-PWY: coenzyme A biosynthesis I (prokaryotic)|g__Fusobacterium.s__Fusobacterium_nucleatum	Age	0.199062	0.0470872	Humann3
PWY-7219: adenosine ribonucleotides de novo biosynthesis|g__Fusobacterium.s__Fusobacterium_nucleatum	Age	0.199062	0.0470872	Humann3
PWY-2942: L-lysine biosynthesis III|g__Bacteroides.s__Bacteroides_intestinalis	Age	0.198997	0.0471607	Humann3
PWY-5097: L-lysine biosynthesis VI|g__Bacteroides.s__Bacteroides_intestinalis	Age	0.198997	0.0471607	Humann3
COA-PWY: coenzyme A biosynthesis I (prokaryotic)|g__Coprobacter.s__Coprobacter_fastidiosus	Age	0.198976	0.0471848	Humann3
PWY-6151: S-adenosyl-L-methionine salvage I|g__Streptococcus.s__Streptococcus_sanguinis	Age	-0.198948	0.0472165	Humann3
PWY-7312: dTDP-&beta;-D-fucofuranose biosynthesis	Age	0.198932	0.0472348	Humann3
PHOSLIPSYN-PWY: superpathway of phospholipid biosynthesis I (bacteria)|g__Fusicatenibacter.s__Fusicatenibacter_saccharivorans	Age	0.198931	0.0472363	Humann3
1CMET2-PWY: folate transformations III (E. coli)|g__Butyricimonas.s__Butyricimonas_synergistica	Age	0.198922	0.0472457	Humann3
PANTO-PWY: phosphopantothenate biosynthesis I|g__Butyricimonas.s__Butyricimonas_synergistica	Age	0.198922	0.0472457	Humann3
PEPTIDOGLYCANSYN-PWY: peptidoglycan biosynthesis I (meso-diaminopimelate containing)|g__Butyricimonas.s__Butyricimonas_synergistica	Age	0.198922	0.0472457	Humann3
PWY-3841: folate transformations II (plants)|g__Butyricimonas.s__Butyricimonas_synergistica	Age	0.198922	0.0472457	Humann3
PWY-6387: UDP-N-acetylmuramoyl-pentapeptide biosynthesis I (meso-diaminopimelate containing)|g__Butyricimonas.s__Butyricimonas_synergistica	Age	0.198922	0.0472457	Humann3
PWY-3841: folate transformations II (plants)|g__Eubacterium.s__Eubacterium_ventriosum	Age	0.198914	0.0472548	Humann3
PWY-6703: preQ0 biosynthesis|g__Streptococcus.s__Streptococcus_mutans	Age	-0.198894	0.0472775	Humann3
PWY0-1296: purine ribonucleosides degradation|g__Firmicutes_unclassified.s__Firmicutes_bacterium_CAG_110	Age	0.198889	0.0472832	Humann3
ARO-PWY: chorismate biosynthesis I|g__Parabacteroides.s__Parabacteroides_distasonis	Age	0.198805	0.0473796	Humann3
RIBOSYN2-PWY: flavin biosynthesis I (bacteria and plants)|g__Hungatella.s__Hungatella_hathewayi	Age	-0.198793	0.0473929	Humann3
PWY0-1298: superpathway of pyrimidine deoxyribonucleosides degradation|g__Hungatella.s__Hungatella_hathewayi	Age	-0.198788	0.0473988	Humann3
PWY-7111: pyruvate fermentation to isobutanol (engineered)|g__Veillonella.s__Veillonella_dispar	Age	-0.198724	0.0474713	Humann3
HISTSYN-PWY: L-histidine biosynthesis|g__Bacteroides.s__Bacteroides_intestinalis	Age	0.1987	0.0474992	Humann3
ARGSYNBSUB-PWY: L-arginine biosynthesis II (acetyl cycle)|g__Erysipelatoclostridium.s__Erysipelatoclostridium_ramosum	Age	-0.198608	0.0476032	Humann3
PYRIDNUCSYN-PWY: NAD de novo biosynthesis I (from aspartate)|g__Parabacteroides.s__Parabacteroides_distasonis	Age	0.198605	0.0476072	Humann3
PWY-4242|g__Hungatella.s__Hungatella_hathewayi	Age	-0.198587	0.047627	Humann3
GLYCOGENSYNTH-PWY: glycogen biosynthesis I (from ADP-D-Glucose)|g__Ruminococcaceae_unclassified.s__Eubacterium_siraeum	Age	0.198578	0.0476375	Humann3
PWY-7219: adenosine ribonucleotides de novo biosynthesis|g__Veillonella.s__Veillonella_dispar	Age	-0.198446	0.0477885	Humann3
PWY-5304: superpathway of sulfur oxidation (Acidianus ambivalens)|g__Coprococcus.s__Coprococcus_eutactus	Age	0.198421	0.0478179	Humann3
PWY-7208: superpathway of pyrimidine nucleobases salvage|g__Streptococcus.s__Streptococcus_thermophilus	Age	0.198414	0.0478256	Humann3
PWY-3841: folate transformations II (plants)|g__Bacteroides.s__Bacteroides_plebeius	Age	-0.198306	0.0479494	Humann3
PWY-6527: stachyose degradation|g__Hungatella.s__Hungatella_hathewayi	Age	-0.198291	0.0479663	Humann3
PWY-6168: flavin biosynthesis III (fungi)|g__Escherichia.s__Escherichia_coli	Age	0.198227	0.0480397	Humann3
PWY-6123: inosine-5-phosphate biosynthesis I|g__Bacteroides.s__Bacteroides_xylanisolvens	Age	0.198214	0.0480555	Humann3
ILEUSYN-PWY: L-isoleucine biosynthesis I (from threonine)|g__Ruminococcaceae_unclassified.s__Eubacterium_siraeum	Age	0.198211	0.0480587	Humann3
VALSYN-PWY: L-valine biosynthesis|g__Ruminococcaceae_unclassified.s__Eubacterium_siraeum	Age	0.198211	0.0480587	Humann3
RIBOSYN2-PWY: flavin biosynthesis I (bacteria and plants)|g__Erysipelatoclostridium.s__Clostridium_spiroforme	Age	-0.19818	0.0480944	Humann3
PWY-7219: adenosine ribonucleotides de novo biosynthesis|g__Hungatella.s__Hungatella_hathewayi	Age	-0.198162	0.0481153	Humann3
PWY-6737: starch degradation V|g__Ruminococcaceae_unclassified.s__Eubacterium_siraeum	Age	0.198134	0.0481477	Humann3
PWY-6126: superpathway of adenosine nucleotides de novo biosynthesis II|g__Bacteroides.s__Bacteroides_intestinalis	Age	0.198114	0.04817	Humann3
PWY-7456: &beta;-(1,4)-mannan degradation|g__Ruminococcaceae_unclassified.s__Eubacterium_siraeum	Age	0.198095	0.0481923	Humann3
METH-ACETATE-PWY: methanogenesis from acetate|g__Fusicatenibacter.s__Fusicatenibacter_saccharivorans	Age	0.198047	0.0482474	Humann3
VALSYN-PWY: L-valine biosynthesis|g__Streptococcus.s__Streptococcus_thermophilus	Age	0.198036	0.0482601	Humann3
PWY-7539: 6-hydroxymethyl-dihydropterin diphosphate biosynthesis III (Chlamydia)|g__Bacteroides.s__Bacteroides_dorei	Age	0.197954	0.0483545	Humann3
GLUTORN-PWY: L-ornithine biosynthesis I|g__Bifidobacterium.s__Bifidobacterium_bifidum	Age	-0.197942	0.0483686	Humann3
TEICHOICACID-PWY: poly(glycerol phosphate) wall teichoic acid biosynthesis	Age	-0.197898	0.0484197	Humann3
TRNA-CHARGING-PWY: tRNA charging|g__Erysipelatoclostridium.s__Clostridium_spiroforme	Age	-0.197826	0.0485033	Humann3
PWY-5667: CDP-diacylglycerol biosynthesis I|g__Dorea.s__Dorea_longicatena	Age	0.197824	0.048506	Humann3
PWY0-1319: CDP-diacylglycerol biosynthesis II|g__Dorea.s__Dorea_longicatena	Age	0.197824	0.048506	Humann3
PWY-6737: starch degradation V|g__Streptococcus.s__Streptococcus_salivarius	Age	-0.19781	0.0485213	Humann3
PWY-6125: superpathway of guanosine nucleotides de novo biosynthesis II|g__Odoribacter.s__Odoribacter_splanchnicus	Age	0.197785	0.0485512	Humann3
FASYN-INITIAL-PWY: superpathway of fatty acid biosynthesis initiation (E. coli)|g__Bacteroides.s__Bacteroides_dorei	Age	0.197782	0.0485541	Humann3
PWY-6387: UDP-N-acetylmuramoyl-pentapeptide biosynthesis I (meso-diaminopimelate containing)|g__Lachnospira.s__Lachnospira_pectinoschiza	Age	0.197781	0.048556	Humann3
PWY-5384: sucrose degradation IV (sucrose phosphorylase)|g__Bifidobacterium.s__Bifidobacterium_bifidum	Age	-0.197732	0.0486118	Humann3
FASYN-INITIAL-PWY: superpathway of fatty acid biosynthesis initiation (E. coli)|g__Ruminococcaceae_unclassified.s__Eubacterium_siraeum	Age	0.197708	0.04864	Humann3
PWY-6609: adenine and adenosine salvage III|g__Eisenbergiella.s__Eisenbergiella_massiliensis	Age	-0.197695	0.0486559	Humann3
PWY-7219: adenosine ribonucleotides de novo biosynthesis|g__Ruminococcaceae_unclassified.s__Eubacterium_siraeum	Age	0.19767	0.0486849	Humann3
PWY0-1296: purine ribonucleosides degradation|g__Lachnoclostridium.s__Clostridium_citroniae	Age	-0.197599	0.0487669	Humann3
PWY-7221: guanosine ribonucleotides de novo biosynthesis|g__Eisenbergiella.s__Eisenbergiella_massiliensis	Age	-0.197587	0.0487808	Humann3
PWY0-1586: peptidoglycan maturation (meso-diaminopimelate containing)|g__Streptococcus.s__Streptococcus_salivarius	Age	-0.197577	0.0487926	Humann3
ARGSYNBSUB-PWY: L-arginine biosynthesis II (acetyl cycle)|g__Fusicatenibacter.s__Fusicatenibacter_saccharivorans	Age	0.197572	0.0487983	Humann3
PWY-6122: 5-aminoimidazole ribonucleotide biosynthesis II|g__Bifidobacterium.s__Bifidobacterium_bifidum	Age	-0.197508	0.0488736	Humann3
PWY-6277: superpathway of 5-aminoimidazole ribonucleotide biosynthesis|g__Bifidobacterium.s__Bifidobacterium_bifidum	Age	-0.197508	0.0488736	Humann3
PWY-6122: 5-aminoimidazole ribonucleotide biosynthesis II|g__Eisenbergiella.s__Eisenbergiella_massiliensis	Age	-0.197461	0.0489282	Humann3
PWY-6277: superpathway of 5-aminoimidazole ribonucleotide biosynthesis|g__Eisenbergiella.s__Eisenbergiella_massiliensis	Age	-0.197461	0.0489282	Humann3
PWY-7229: superpathway of adenosine nucleotides de novo biosynthesis I|g__Bacteroides.s__Bacteroides_intestinalis	Age	0.197444	0.0489479	Humann3
COA-PWY-1: superpathway of coenzyme A biosynthesis III (mammals)|g__Fusicatenibacter.s__Fusicatenibacter_saccharivorans	Age	0.197314	0.0491001	Humann3
ARGSYNBSUB-PWY: L-arginine biosynthesis II (acetyl cycle)|g__Blautia.s__Blautia_obeum	Age	0.197295	0.0491225	Humann3
METH-ACETATE-PWY: methanogenesis from acetate|g__Blautia.s__Blautia_obeum	Age	0.19729	0.0491286	Humann3
ARGSYNBSUB-PWY: L-arginine biosynthesis II (acetyl cycle)|g__Ruminococcaceae_unclassified.s__Eubacterium_siraeum	Age	0.197273	0.0491477	Humann3
PWY-6608: guanosine nucleotides degradation III|g__Bacteroides.s__Bacteroides_caccae	Age	0.197262	0.0491614	Humann3
PWY-6317: D-galactose degradation I (Leloir pathway)|g__Streptococcus.s__Streptococcus_salivarius	Age	-0.197253	0.0491713	Humann3
BRANCHED-CHAIN-AA-SYN-PWY: superpathway of branched chain amino acid biosynthesis|g__Ruminococcaceae_unclassified.s__Eubacterium_siraeum	Age	0.197225	0.0492044	Humann3
PWY-5103: L-isoleucine biosynthesis III|g__Ruminococcaceae_unclassified.s__Eubacterium_siraeum	Age	0.197225	0.0492044	Humann3
DTDPRHAMSYN-PWY: dTDP-&beta;-L-rhamnose biosynthesis|g__Clostridium.s__Clostridium_sp_CAG_299	Age	-0.197179	0.0492583	Humann3
PWY-6737: starch degradation V|g__Bacteroides.s__Bacteroides_intestinalis	Age	0.197146	0.049297	Humann3
PWY-6163: chorismate biosynthesis from 3-dehydroquinate|g__Bacteroides.s__Bacteroides_caccae	Age	0.197071	0.0493854	Humann3
PWY66-422|g__Streptococcus.s__Streptococcus_salivarius	Age	-0.197012	0.0494548	Humann3
PHOTOALL-PWY: oxygenic photosynthesis	Age	-0.197002	0.0494662	Humann3
PWY-7218: photosynthetic 3-hydroxybutanoate biosynthesis (engineered)	Age	-0.197002	0.0494662	Humann3
PWY-5695: inosine 5-phosphate degradation|g__Blautia.s__Blautia_obeum	Age	0.196967	0.0495075	Humann3
PWY66-409: superpathway of purine nucleotide salvage|g__Streptococcus.s__Streptococcus_thermophilus	Age	0.196939	0.0495407	Humann3
GALACT-GLUCUROCAT-PWY: superpathway of hexuronide and hexuronate degradation|g__Klebsiella.s__Klebsiella_pneumoniae	Age	0.196936	0.0495443	Humann3
GLUCUROCAT-PWY: superpathway of &beta;-D-glucuronosides degradation|g__Klebsiella.s__Klebsiella_pneumoniae	Age	0.196936	0.0495443	Humann3
NONMEVIPP-PWY: methylerythritol phosphate pathway I|g__Bifidobacterium.s__Bifidobacterium_adolescentis	Age	0.196878	0.0496123	Humann3
LACTOSECAT-PWY: lactose and galactose degradation I|g__Streptococcus.s__Streptococcus_gordonii	Age	0.19687	0.0496218	Humann3
PWY-5686: UMP biosynthesis I|g__Bacteroides.s__Bacteroides_intestinalis	Age	0.196869	0.0496229	Humann3
PWY-1042: glycolysis IV|g__Streptococcus.s__Streptococcus_gordonii	Age	0.196853	0.0496423	Humann3
PWY-5686: UMP biosynthesis I|g__Fusicatenibacter.s__Fusicatenibacter_saccharivorans	Age	0.196773	0.0497369	Humann3
PWY-5103: L-isoleucine biosynthesis III|g__Erysipelatoclostridium.s__Clostridium_innocuum	Age	-0.196697	0.049827	Humann3
NONOXIPENT-PWY: pentose phosphate pathway (non-oxidative branch) I|g__Lachnoclostridium.s__Clostridium_aldenense	Age	-0.196551	0.0499997	Humann3
PWY-6700: queuosine biosynthesis I (de novo)|g__Bacteroides.s__Bacteroides_dorei	Age	0.196497	0.0500649	Humann3
PWY-6123: inosine-5-phosphate biosynthesis I|g__Coprococcus.s__Coprococcus_eutactus	Age	0.196464	0.0501035	Humann3
COA-PWY: coenzyme A biosynthesis I (prokaryotic)|g__Bacteroides.s__Bacteroides_dorei	Age	0.196432	0.0501419	Humann3
GLUTORN-PWY: L-ornithine biosynthesis I|g__Ruminococcaceae_unclassified.s__Eubacterium_siraeum	Age	0.196297	0.0503032	Humann3
PWY-6609: adenine and adenosine salvage III|g__Anaerococcus.s__Anaerococcus_vaginalis	Age	0.196286	0.0503155	Humann3
CALVIN-PWY: Calvin-Benson-Bassham cycle|g__Lachnoclostridium.s__Clostridium_aldenense	Age	-0.196285	0.0503173	Humann3
PWY-6151: S-adenosyl-L-methionine salvage I|g__Clostridium.s__Clostridium_sp_CAG_242	Age	0.196246	0.0503641	Humann3
PWY-7111: pyruvate fermentation to isobutanol (engineered)|g__Haemophilus.s__Haemophilus_sputorum	Age	-0.196207	0.0504104	Humann3
VALSYN-PWY: L-valine biosynthesis|g__Haemophilus.s__Haemophilus_sputorum	Age	-0.196207	0.0504104	Humann3
BRANCHED-CHAIN-AA-SYN-PWY: superpathway of branched chain amino acid biosynthesis|g__Erysipelatoclostridium.s__Clostridium_innocuum	Age	-0.196189	0.0504324	Humann3
PWY-6385: peptidoglycan biosynthesis III (mycobacteria)|g__Lachnospira.s__Lachnospira_pectinoschiza	Age	0.196179	0.0504446	Humann3
PWY-6270: isoprene biosynthesis I|g__Parabacteroides.s__Parabacteroides_distasonis	Age	0.196138	0.0504934	Humann3
COA-PWY: coenzyme A biosynthesis I (prokaryotic)|g__Fusicatenibacter.s__Fusicatenibacter_saccharivorans	Age	0.19613	0.0505029	Humann3
PWY-6163: chorismate biosynthesis from 3-dehydroquinate|g__Bacteroides.s__Bacteroides_dorei	Age	0.196096	0.0505438	Humann3
TRPSYN-PWY: L-tryptophan biosynthesis|g__Lachnospira.s__Lachnospira_pectinoschiza	Age	0.196069	0.0505763	Humann3
PWY-5667: CDP-diacylglycerol biosynthesis I|g__Eubacterium.s__Eubacterium_ventriosum	Age	0.196053	0.0505951	Humann3
PWY0-1319: CDP-diacylglycerol biosynthesis II|g__Eubacterium.s__Eubacterium_ventriosum	Age	0.196053	0.0505951	Humann3
PWY-6123: inosine-5-phosphate biosynthesis I|g__Bifidobacterium.s__Bifidobacterium_bifidum	Age	-0.196046	0.0506034	Humann3
ARO-PWY: chorismate biosynthesis I|g__Fusicatenibacter.s__Fusicatenibacter_saccharivorans	Age	0.196022	0.0506327	Humann3
CALVIN-PWY: Calvin-Benson-Bassham cycle|g__Streptococcus.s__Streptococcus_salivarius	Age	-0.195981	0.050682	Humann3
THISYNARA-PWY: superpathway of thiamine diphosphate biosynthesis III (eukaryotes)|g__Bifidobacterium.s__Bifidobacterium_bifidum	Age	-0.195949	0.0507205	Humann3
PWY-6317: D-galactose degradation I (Leloir pathway)|g__Lachnoclostridium.s__Clostridium_clostridioforme	Age	-0.195774	0.0509307	Humann3
PWY66-422|g__Lachnoclostridium.s__Clostridium_clostridioforme	Age	-0.195774	0.0509307	Humann3
1CMET2-PWY: folate transformations III (E. coli)|g__Bacteroides.s__Bacteroides_dorei	Age	0.195743	0.0509691	Humann3
THRESYN-PWY: superpathway of L-threonine biosynthesis|g__Bifidobacterium.s__Bifidobacterium_bifidum	Age	-0.195679	0.0510459	Humann3
PWY-7111: pyruvate fermentation to isobutanol (engineered)|g__Streptococcus.s__Streptococcus_thermophilus	Age	0.195658	0.0510712	Humann3
PWY-6527: stachyose degradation|g__Ruminococcaceae_unclassified.s__Eubacterium_siraeum	Age	0.195572	0.0511749	Humann3
PWY-7357: thiamine phosphate formation from pyrithiamine and oxythiamine (yeast)|g__Bifidobacterium.s__Bifidobacterium_bifidum	Age	-0.195537	0.0512184	Humann3
HSERMETANA-PWY: L-methionine biosynthesis III|g__Streptococcus.s__Streptococcus_thermophilus	Age	0.195395	0.0513904	Humann3
PWY-7221: guanosine ribonucleotides de novo biosynthesis|g__Bacteroides.s__Bacteroides_dorei	Age	0.195362	0.0514305	Humann3
PWY-4242|g__Bacteroides.s__Bacteroides_dorei	Age	0.195333	0.0514655	Humann3
DTDPRHAMSYN-PWY: dTDP-&beta;-L-rhamnose biosynthesis|g__Erysipelatoclostridium.s__Clostridium_spiroforme	Age	-0.195327	0.0514734	Humann3
PWY-5097: L-lysine biosynthesis VI|g__Lachnoclostridium.s__Clostridium_aldenense	Age	-0.195322	0.0514789	Humann3
PWY-4242|g__Coprococcus.s__Coprococcus_eutactus	Age	0.195306	0.0514984	Humann3
COMPLETE-ARO-PWY: superpathway of aromatic amino acid biosynthesis|g__Parabacteroides.s__Parabacteroides_distasonis	Age	0.195289	0.0515197	Humann3
ARGSYN-PWY: L-arginine biosynthesis I (via L-ornithine)|g__Ruminococcaceae_unclassified.s__Eubacterium_siraeum	Age	0.195243	0.0515753	Humann3
PWY-7400: L-arginine biosynthesis IV (archaebacteria)|g__Ruminococcaceae_unclassified.s__Eubacterium_siraeum	Age	0.195243	0.0515753	Humann3
COA-PWY-1: superpathway of coenzyme A biosynthesis III (mammals)|g__Ruminococcaceae_unclassified.s__Eubacterium_siraeum	Age	0.19522	0.0516031	Humann3
ILEUSYN-PWY: L-isoleucine biosynthesis I (from threonine)|g__Erysipelatoclostridium.s__Clostridium_innocuum	Age	-0.195201	0.0516269	Humann3
PWY-6936: seleno-amino acid biosynthesis (plants)|g__Actinomyces.s__Actinomyces_sp_ICM47	Age	-0.195194	0.0516352	Humann3
PWY-5030: L-histidine degradation III|g__Bacteroides.s__Bacteroides_dorei	Age	0.195089	0.0517635	Humann3
PWY-5686: UMP biosynthesis I|g__Lachnospira.s__Lachnospira_pectinoschiza	Age	0.195021	0.0518473	Humann3
PANTOSYN-PWY: superpathway of coenzyme A biosynthesis I (bacteria)|g__Blautia.s__Blautia_wexlerae	Age	-0.194955	0.0519271	Humann3
PWY-7539: 6-hydroxymethyl-dihydropterin diphosphate biosynthesis III (Chlamydia)|g__Veillonella.s__Veillonella_infantium	Age	-0.194933	0.0519541	Humann3
HISTSYN-PWY: L-histidine biosynthesis|g__Parabacteroides.s__Parabacteroides_distasonis	Age	0.194899	0.0519966	Humann3
PWY-6353: purine nucleotides degradation II (aerobic)|g__Klebsiella.s__Klebsiella_pneumoniae	Age	0.194829	0.0520819	Humann3
NONOXIPENT-PWY: pentose phosphate pathway (non-oxidative branch) I|g__Coprococcus.s__Coprococcus_eutactus	Age	0.194824	0.052089	Humann3
PWY-3841: folate transformations II (plants)|g__Bacteroides.s__Bacteroides_dorei	Age	0.194802	0.0521159	Humann3
PWY-7456: &beta;-(1,4)-mannan degradation|g__Coprococcus.s__Coprococcus_eutactus	Age	0.194745	0.0521862	Humann3
PWY-6151: S-adenosyl-L-methionine salvage I|g__Bacteroides.s__Bacteroides_dorei	Age	0.194723	0.0522132	Humann3
OANTIGEN-PWY: O-antigen building blocks biosynthesis (E. coli)|g__Bifidobacterium.s__Bifidobacterium_pseudocatenulatum	Age	-0.194642	0.0523133	Humann3
PWY-7208: superpathway of pyrimidine nucleobases salvage|g__Blautia.s__Blautia_obeum	Age	0.194626	0.0523323	Humann3
COMPLETE-ARO-PWY: superpathway of aromatic amino acid biosynthesis|g__Fusicatenibacter.s__Fusicatenibacter_saccharivorans	Age	0.194616	0.0523454	Humann3
HISDEG-PWY: L-histidine degradation I|g__Bacteroides.s__Bacteroides_dorei	Age	0.194593	0.0523726	Humann3
COA-PWY: coenzyme A biosynthesis I (prokaryotic)|g__Butyricimonas.s__Butyricimonas_virosa	Age	0.194592	0.0523745	Humann3
PWY-5695: inosine 5-phosphate degradation|g__Alistipes.s__Alistipes_shahii	Age	0.194555	0.0524204	Humann3
PWY66-422|g__Faecalibacterium.s__Faecalibacterium_prausnitzii	Age	-0.194517	0.0524671	Humann3
PWY-6700: queuosine biosynthesis I (de novo)|g__Blautia.s__Ruminococcus_gnavus	Age	-0.194508	0.0524777	Humann3
THRESYN-PWY: superpathway of L-threonine biosynthesis|g__Bacteroides.s__Bacteroides_dorei	Age	0.194486	0.0525058	Humann3
PWY-5659: GDP-mannose biosynthesis|g__Coprococcus.s__Coprococcus_eutactus	Age	0.19435	0.0526742	Humann3
PWY-2942: L-lysine biosynthesis III|g__Bacteroides.s__Bacteroides_dorei	Age	0.194342	0.0526839	Humann3
PWY-6936: seleno-amino acid biosynthesis (plants)|g__Lachnospira.s__Lachnospira_pectinoschiza	Age	0.194306	0.0527283	Humann3
ARGSYN-PWY: L-arginine biosynthesis I (via L-ornithine)|g__Fusicatenibacter.s__Fusicatenibacter_saccharivorans	Age	0.194297	0.0527398	Humann3
PWY0-1586: peptidoglycan maturation (meso-diaminopimelate containing)|g__Bacteroides.s__Bacteroides_fragilis	Age	0.194203	0.0528568	Humann3
SER-GLYSYN-PWY: superpathway of L-serine and glycine biosynthesis I|g__Ruminococcaceae_unclassified.s__Eubacterium_siraeum	Age	0.194199	0.0528622	Humann3
ARGSYN-PWY: L-arginine biosynthesis I (via L-ornithine)|g__Eubacterium.s__Eubacterium_ventriosum	Age	0.194196	0.0528653	Humann3
PWY-7400: L-arginine biosynthesis IV (archaebacteria)|g__Eubacterium.s__Eubacterium_ventriosum	Age	0.194196	0.0528653	Humann3
COA-PWY: coenzyme A biosynthesis I (prokaryotic)|g__Streptococcus.s__Streptococcus_salivarius	Age	-0.194164	0.0529058	Humann3
PWY-7560: methylerythritol phosphate pathway II|g__Parabacteroides.s__Parabacteroides_distasonis	Age	0.194157	0.0529145	Humann3
PEPTIDOGLYCANSYN-PWY: peptidoglycan biosynthesis I (meso-diaminopimelate containing)|g__Bacteroides.s__Bacteroides_caccae	Age	0.194137	0.0529386	Humann3
NONMEVIPP-PWY: methylerythritol phosphate pathway I|g__Coprococcus.s__Coprococcus_eutactus	Age	0.194113	0.0529689	Humann3
PWY-7219: adenosine ribonucleotides de novo biosynthesis|g__Bifidobacterium.s__Bifidobacterium_bifidum	Age	-0.194105	0.0529787	Humann3
BRANCHED-CHAIN-AA-SYN-PWY: superpathway of branched chain amino acid biosynthesis|g__Eisenbergiella.s__Eisenbergiella_massiliensis	Age	-0.194073	0.0530194	Humann3
PEPTIDOGLYCANSYN-PWY: peptidoglycan biosynthesis I (meso-diaminopimelate containing)|g__Lawsonibacter.s__Lawsonibacter_asaccharolyticus	Age	-0.194043	0.0530565	Humann3
PWY-1269: CMP-3-deoxy-D-manno-octulosonate biosynthesis|g__Bacteroides.s__Bacteroides_caccae	Age	0.193986	0.0531274	Humann3
PWY-5686: UMP biosynthesis I|g__Bacteroides.s__Bacteroides_caccae	Age	0.193979	0.0531357	Humann3
PWY-7400: L-arginine biosynthesis IV (archaebacteria)|g__Fusicatenibacter.s__Fusicatenibacter_saccharivorans	Age	0.193979	0.0531367	Humann3
PWY-7221: guanosine ribonucleotides de novo biosynthesis|g__Flavonifractor.s__Flavonifractor_plautii	Age	-0.193956	0.0531649	Humann3
1CMET2-PWY: folate transformations III (E. coli)|g__Coprococcus.s__Coprococcus_eutactus	Age	0.19392	0.05321	Humann3
PANTOSYN-PWY: superpathway of coenzyme A biosynthesis I (bacteria)|g__Bacteroides.s__Bacteroides_dorei	Age	0.193911	0.053221	Humann3
FASYN-INITIAL-PWY: superpathway of fatty acid biosynthesis initiation (E. coli)|g__Fusicatenibacter.s__Fusicatenibacter_saccharivorans	Age	0.193882	0.053257	Humann3
HISDEG-PWY: L-histidine degradation I|g__Butyricimonas.s__Butyricimonas_virosa	Age	0.19386	0.0532852	Humann3
PWY-1042: glycolysis IV|g__Bacteroides.s__Bacteroides_dorei	Age	0.193796	0.0533649	Humann3
PWY-6124: inosine-5-phosphate biosynthesis II|g__Veillonella.s__Veillonella_dispar	Age	-0.193739	0.0534365	Humann3
[truncated: 16,322 more rows]

## Sheet: Figure 2. Age_ fecal metabolism
Metabolism(Fecal)	Phe	statistic	p_value	Class I	Class II	cpd_ID	kegg_map		Map(P<0.05&abs(CC)>0.2)	Negative	Positive	Anotation
23S,25,26-Trihydroxyvitamin D3	Age	0.555412	2.00313e-09	CoEnzyme and vitamins	CoEnzyme and vitamins	-	-		map01100	27	32	Metabolic pathways
(±)7(8)-DiHDPE(A)	Age	0.525179	2.02704e-08	FA	Oxidized lipids	-	-		map01240	6	0	Metabolism;Biosynthesis of cofactors
Glycerol-Tributyrate	Age	0.49851	1.3045e-07	GL	TG	C13870	-		map00350	4	2	Metabolism; Amino acid metabolism;Tyrosine metabolism
2-Methoxyestrone	Age	0.487253	2.73267e-07	Hormones and hormone related compounds	Hormones and hormone related compounds	C05299	ko00140		map00360	3	1	Metabolism; Amino acid metabolism;Phenylalanine metabolism
5beta-Androstane-3alpha,17beta-diol	Age	0.472164	7.06975e-07	Hormones and hormone related compounds	Hormones and hormone related compounds	-	-		map00052	3	0	Metabolism; Carbohydrate metabolism;Galactose metabolism
Methyl 2-(10-heptadecenyl)-6-hydroxybenzoate	Age	-0.471878	7.19513e-07	Benzene and substituted derivatives	Benzene and substituted derivatives	-	-		map02010	3	1	Environmental Information Processing; Membrane transport;ABC transporters
Nω-Propyl-L-arginine	Age	0.468231	8.99071e-07	Amino acid and Its metabolites	Amino acid derivatives	-	-		map00400	3	1	Metabolism; Amino acid metabolism;Phenylalanine, tyrosine and tryptophan biosynthesis
17-6-keto PGF1	Age	0.462049	1.30405e-06	Hormones and hormone related compounds	Hormones and hormone related compounds	-	-		map01230	3	2	Metabolism; Overview;Biosynthesis of amino acids
Gly-Leu-Phe	Age	0.460137	1.46082e-06	Amino acid and Its metabolites	Small Peptide	-	-		map00562	2	0	Metabolism; Carbohydrate metabolism;Inositol phosphate metabolism
Ponasterone A	Age	0.452724	2.25417e-06	Hormones and hormone related compounds	Hormones and hormone related compounds	C08835	-		map00630	2	0	Metabolism; Carbohydrate metabolism;Glyoxylate and dicarboxylate metabolism
1,24-Dihydroxyvitamin D3	Age	-0.448876	2.81226e-06	CoEnzyme and vitamins	CoEnzyme and vitamins	C12919	-		map01200	2	0	Metabolism; Overview;Carbon metabolism
2,3-dinor,6-keto-PGF1	Age	0.446568	3.20704e-06	Hormones and hormone related compounds	Hormones and hormone related compounds	-	-		map00053	2	0	Metabolism; Carbohydrate metabolism;Ascorbate and aldarate metabolism
(±)5(6)-DiHETE	Age	0.438316	5.09001e-06	FA	Oxidized lipids	-	-		map01250	2	0	Metabolism; Overview;Biosynthesis of nucleotide sugars
4-Methoxyphenol	Age	-0.436595	5.59649e-06	Benzene and substituted derivatives	Phenolics	D04926	-		map00310	2	1	Metabolism; Amino acid metabolism;Lysine degradation
4-Methylcatechol	Age	-0.436595	5.59649e-06	Benzene and substituted derivatives	Phenolics	C06730	ko01100		map00920	2	0	Metabolism; Energy metabolism;Sulfur metabolism
Sodium cholate	Age	-0.429409	8.26925e-06	Others	FDA	-	-		map04024	2	0	Environmental Information Processing; Signal transduction;cAMP signaling pathway
Arg-Ala-Leu-Lys	Age	0.412425	2.00985e-05	Amino acid and Its metabolites	Small Peptide	-	-		map05230	2	0	Human Diseases; Cancers;Central carbon metabolism in cancer
Scymnol	Age	0.410395	2.22793e-05	Others	Others	C16260	-		map04080	2	2	Environmental Information Processing; Signaling molecules and interaction;Neuroactive ligand-receptor interaction
Asn-Lys-Ala-Val-Gly	Age	0.409787	2.29735e-05	Amino acid and Its metabolites	Small Peptide	-	-		map00470	2	3	Metabolism; Metabolism of other amino acids;D-Amino acid metabolism
Ritonavir	Age	0.404799	2.94908e-05	Others	Medicine	C07240	ko04976		map00430	2	0	Metabolism; Metabolism of other amino acids;Taurine and hypotaurine metabolism
Heparin	Age	0.402559	3.29494e-05	Alcohol and amines	Alcohols	C00374	ko04664,ko05133		map00120	2	1	Metabolism; Lipid metabolism;Primary bile acid biosynthesis
Glu-Pro-Pro-Arg-Asp	Age	0.399845	3.76462e-05	Amino acid and Its metabolites	Small Peptide	-	-		map00592	2	1	Metabolism; Lipid metabolism;alpha-Linolenic acid metabolism
15(S)-Fluprostenol	Age	0.393681	5.07358e-05	FA	Others	-	-		map00270	2	0	Metabolism; Amino acid metabolism;Cysteine and methionine metabolism
Thr-Lys-Phe-Ser-Val	Age	0.392801	5.29169e-05	Amino acid and Its metabolites	Small Peptide	-	-		map00860	2	1	Metabolism; Metabolism of cofactors and vitamins;Porphyrin and chlorophyll metabolism
1-Hydroxy Vitamin D3	Age	-0.389199	6.27979e-05	CoEnzyme and vitamins	CoEnzyme and vitamins	D01518	-		map00232	1	5	Metabolism; Biosynthesis of other secondary metabolites;Caffeine metabolism
Neriifolin	Age	0.387491	6.80614e-05	Others	Others	C08876	-		map00260	1	0	Metabolism; Amino acid metabolism;Glycine, serine and threonine metabolism
(E,E)-Geranyllinalool	Age	0.386344	7.18227e-05	Alcohol and amines	Alcohols	C20681	-		map04070	1	0	Environmental Information Processing; Signal transduction;Phosphatidylinositol signaling system
OLEASIDE A	Age	0.382734	8.49627e-05	Others	Others	-	-		map00020	1	0	Metabolism; Carbohydrate metabolism;Citrate cycle (TCA cycle)
(1S,3Z)-3-[(2E)-2-[(7aS)-1-[(2R)-6-hydroxy-6-methylheptan-2-yl]-7a-methyl-2,3,3a,4,6,7-hexahydro-1H-inden-5-ylidene]ethylidene]-4-methylidenecyclohexan-1-ol	Age	-0.382514	8.58332e-05	Others	Others	-	-		map00190	1	0	Metabolism; Energy metabolism;Oxidative phosphorylation
Farrerol	Age	0.379598	9.81597e-05	Heterocyclic compounds	Heterocyclic compounds	C09734	-		map00250	1	1	Metabolism; Amino acid metabolism;Alanine, aspartate and glutamate metabolism
Val-Met-Met-Val-Arg	Age	0.378538	0.000103035	Amino acid and Its metabolites	Small Peptide	-	-		map00620	1	0	Metabolism; Carbohydrate metabolism;Pyruvate metabolism
(8R,9S,13S,14S)-13-methyl-6,7,8,9,11,12,14,15,16,17-decahydrocyclopenta[a]phenanthrene-3,17-diol	Age	0.377828	0.000106424	Alcohol and amines	Alcohols	-	-		map00640	1	0	Metabolism; Carbohydrate metabolism;Propanoate metabolism
Asn-Ala-Leu-Ala-His	Age	0.376633	0.000112369	Amino acid and Its metabolites	Small Peptide	-	-		map00650	1	0	Metabolism; Carbohydrate metabolism;Butanoate metabolism
Ser-Ile-Asn-Lys	Age	0.376504	0.000113026	Amino acid and Its metabolomics	Small Peptide	-	-		map00760	1	0	Metabolism; Metabolism of cofactors and vitamins;Nicotinate and nicotinamide metabolism
Sebacate	Age	0.373842	0.000127465	Organic acid And Its derivatives	Organic acid And Its derivatives	C08277	-		map04727	1	0	Organismal Systems; Nervous system;GABAergic synapse
Atrolactic acid	Age	-0.373327	0.000130449	Organic acid And Its derivatives	Organic acid And Its derivatives	-	-		map04922	1	0	Organismal Systems; Endocrine system;Glucagon signaling pathway
11-deoxy-PGF1	Age	0.373227	0.000131032	Hormones and hormone related compounds	Hormones and hormone related compounds	-	-		map00051	1	1	Metabolism; Carbohydrate metabolism;Fructose and mannose metabolism
[(E)-[3,5,14-Trihydroxy-13-methyl-17-(5-oxo-2H-furan-3-yl)-2,3,4,6,7,8,9,11,12,15,16,17-dodecahydro-1H-cyclopenta[a]phenanthren-10-yl]methylideneamino]urea	Age	0.372353	0.000136269	Alcohol and amines	Polyamines	-	-		map00520	1	0	Metabolism; Carbohydrate metabolism;Amino sugar and nucleotide sugar metabolism
3-Dehydroecdysone	Age	0.371304	0.000142805	Aldehyde,Ketones,Esters	Ketones	C02513	-		map04142	1	0	Cellular Processes; Transport and catabolism;Lysosome
Anhydroamarouciaxanthin B	Age	0.370705	0.000146665	Terpenoids	Triterpene	-	-		map04625	1	0	Organismal Systems; Immune system;C-type lectin receptor signaling pathway
Acetylpodocarpic acid anhydride	Age	0.370318	0.000149216	Aldehyde,Ketones,Esters	Ketones	-	-		map00240	1	1	Metabolism; Nucleotide metabolism;Pyrimidine metabolism
Marinobufagenin	Age	0.369966	0.000151564	Hormones and hormone related compounds	Hormones and hormone related compounds	C20036	-		map04261	1	0	Organismal Systems; Circulatory system;Adrenergic signaling in cardiomyocytes
2-[3-[(4-Ethoxycarbonylphenyl)hydrazinylidene]-6-oxo-1-cyclohexa-1,4-dienyl]acetic Acid	Age	0.368323	0.000163001	Organic acid And Its derivatives	Organic acid And Its derivatives	-	-		map04923	1	0	Organismal Systems; Endocrine system;Regulation of lipolysis in adipocytes
Polyporusterone G	Age	0.368292	0.000163228	Terpenoids	Terpene	-	-		map04924	1	0	Organismal Systems; Endocrine system;Renin secretion
16,16-dimethyl-6-keto Prostaglandin E1	Age	0.368158	0.000164194	Hormones and hormone related compounds	Hormones and hormone related compounds	-	-		map05207	1	0	Human Diseases; Cancers;Chemical carcinogenesis - receptor activation
Bis(1-inositol)-3,1-phosphate 1-phosphate	Age	-0.367928	0.00016587	Alcohol and amines	Alcohols	C19799	ko00562,ko01100		map00330	1	1	Metabolism; Amino acid metabolism;Arginine and proline metabolism
Saikosaponin A	Age	0.367362	0.000170061	Terpenoids	Triterpene	C08975	-		map00130	1	0	Metabolism; Metabolism of cofactors and vitamins;Ubiquinone and other terpenoid-quinone biosynthesis
5-Acetylamino-6-amino-3-methyluracil	Age	-0.364873	0.000189671	Nucleotide And Its metabolites	Nucleotide and Its metabolites	C16366	ko00232		map00790	1	0	Metabolism; Metabolism of cofactors and vitamins;Folate biosynthesis
Malabaricone C	Age	0.364524	0.000192582	Aldehyde,Ketones,Esters	Ketones	-	-		map00980	1	0	Metabolism; Xenobiotics biodegradation and metabolism;Metabolism of xenobiotics by cytochrome P450
Leu-Thr-Ser-Lys-Tyr	Age	0.36398	0.000197201	Amino acid and Its metabolites	Small Peptide	-	-		map00970	1	0	Genetic Information Processing; Translation;Aminoacyl-tRNA biosynthesis
Pro-Val-Ala-Glu-Val	Age	0.363964	0.000197341	Amino acid and Its metabolites	Small Peptide	-	-		map01210	1	2	Metabolism; Overview;2-Oxocarboxylic acid metabolism
Combretastatin A4	Age	0.36363	0.000200224	Heterocyclic compounds	Heterocyclic compounds	C20268	-		map01523	1	0	Human Diseases;Drug resistance: antineoplastic;Antifolate resistance
Fasciculol C	Age	0.362234	0.000212728	Heterocyclic compounds	Heterocyclic compounds	-	-		map04974	1	1	Organismal Systems; Digestive system;Protein digestion and absorption
Val-Lys-Tyr-Arg	Age	0.362175	0.000213273	Amino acid and Its metabolites	Small Peptide	-	-		map04978	1	0	Organismal Systems; Digestive system;Mineral absorption
15S-Hydroperoxy-11Z,13E-eicosadienoic acid	Age	0.361562	0.00021901	FA	Oxidized lipids	-	-		map00140	1	5	Metabolism; Lipid metabolism;Steroid hormone biosynthesis
Trp-Glu-Gln	Age	0.36073	0.000227009	Amino acid and Its metabolites	Small Peptide	-	-		map00900	1	0	Metabolism; Metabolism of terpenoids and polyketides;Terpenoid backbone biosynthesis
Bisdesmethoxycurcumin	Age	-0.360635	0.000227936	Heterocyclic compounds	Heterocyclic compounds	C17743	-		map04216	1	0	Cellular Processes; Cell growth and death;Ferroptosis
8-HDoHE	Age	0.360229	0.000231957	FA	Oxidized lipids	-	-		map00340	1	0	Metabolism; Amino acid metabolism;Histidine metabolism
Aphidicolan-16beta-ol	Age	0.359768	0.000236604	Alcohol and amines	Alcohols	C11890	-		map00380	0	2	Metabolism; Amino acid metabolism;Tryptophan metabolism
Asn-Phe-Glu-Tyr-Ile	Age	0.359668	0.000237618	Amino acid and Its metabolites	Small Peptide	-	-		map04714	0	1	Organismal Systems; Environmental adaptation;Thermogenesis
4-(Hydroxyamino)quinoline 1-oxide	Age	0.359052	0.000243976	Benzene and substituted derivatives	Benzene and substituted derivatives	-	-		map04918	0	1	Organismal Systems; Endocrine system;Thyroid hormone synthesis
Prostaglandin E2 methyl ester	Age	0.35806	0.000254554	Hormones and hormone related compounds	Hormones and hormone related compounds	-	-		map04919	0	1	Organismal Systems; Endocrine system;Thyroid hormone signaling pathway
Asp-Tyr-Asn-Leu-Leu	Age	0.355675	0.000281738	Amino acid and Its metabolites	Small Peptide	-	-		map04976	0	2	Organismal Systems; Digestive system;Bile secretion
3,5-Dinitrobenzamide	Age	0.355079	0.000288941	Benzene and substituted derivatives	Benzene and substituted derivatives	D05191	-		map05320	0	1	Human Diseases; Immune diseases;Autoimmune thyroid disease
19-Hydroxytestosterone	Age	0.354517	0.000295878	Aldehyde,Ketones,Esters	Ketones	C05294	ko00140,ko01100		map01522	0	1	Human Diseases; Drug resistance: antineoplastic;Endocrine resistance
Olean-12-en-28-oic acid,2,3,23-trihydroxy-,(4alpha)-	Age	0.353434	0.000309702	Terpenoids	Triterpene	-	-		map04913	0	2	Organismal Systems; Endocrine system;Ovarian steroidogenesis
(3S,4R,10S,13R)-4-(hydroxymethyl)-10,13-dimethyl-17-[(Z,2R)-5-propan-2-ylhept-5-en-2-yl]-2,3,4,5,6,9,11,12,14,15,16,17-dodecahydro-1H-cyclopenta[a]phenanthren-3-ol	Age	0.351798	0.000331704	Others	Others	-	-		map04929	0	1	Organismal Systems; Immune system;Endocrine system;GnRH secretion
(R)-4-((3S,5R,8R,9S,10S,13R,14S,17R)-3-hydroxy-4,4,10,13,14-pentamethyl-7,11-dioxohexadecahydro-1H-cyclopenta[a]phenanthren-17-yl)pentanoic acid	Age	0.349777	0.000360862	Others	Others	-	-		map05200	0	1	Human Diseases; Cancers;Pathways in cancer
AGELASINE	Age	0.348563	0.000379505	Heterocyclic compounds	Heterocyclic compounds	-	-		map05215	0	1	Human Diseases; Cancers;Prostate cancer
Pipernonaline	Age	0.348379	0.000382405	Heterocyclic compounds	Heterocyclic compounds	-	-		map00564	0	1	Metabolism; Lipid metabolism;Glycerophospholipid metabolism
Ser-Asp-OH	Age	0.347963	0.000389038	Amino acid and Its metabolites	Small Peptide	-	-		map05231	0	1	Human Diseases; Cancers;Choline metabolism in cancer
Stigmatellin A	Age	0.347764	0.000392245	Heterocyclic compounds	Heterocyclic compounds	C12148	-		map00480	0	2	Metabolism; Metabolism of other amino acids;Glutathione metabolism
10,13-dimethyl-2,4,7,8,9,11,12,14,15,16-decahydro-1H-cyclopenta[a]phenanthrene-3,17-dione	Age	0.347761	0.000392294	Aldehyde,Ketones,Esters	Ketones	-	-		map00982	0	2	Metabolism; Xenobiotics biodegradation and metabolism;Drug metabolism - cytochrome P450
(1S,3S,4S,6S,7R,8R,10Z,12S)-1,4,8-trimethyl-12-propan-2-yltricyclo[9.3.0.03,7]tetradec-10-ene-6,8-diol	Age	0.347511	0.000396362	Alcohol and amines	Alcohols	-	-		map00220	0	1	Metabolism; Amino acid metabolism;Arginine biosynthesis
Dolichosterone	Age	0.34705	0.000403957	Aldehyde,Ketones,Esters	Ketones	-	-		map00100	0	2	Metabolism; Lipid metabolism;Steroid biosynthesis
Met-Gly-Met	Age	0.34687	0.000406967	Amino acid and Its metabolites	Small Peptide	-	-		map04928	0	1	Organismal Systems; Immune system;Endocrine system;Parathyroid hormone synthesis, secretion and action
Tyr-Ala-Arg-Asp-Glu	Age	0.346766	0.000408706	Amino acid and Its metabolites	Small Peptide	-	-		map04973	0	1	Organismal Systems; Digestive system;Carbohydrate digestion and absorption
(S)-2-Hydroxy-3-phenylpropanoic acid	Age	-0.346495	0.000413296	Organic acid And Its derivatives	Organic acid And Its derivatives	C05607	ko00360,ko01100		map00590	0	1	Metabolism; Lipid metabolism;Arachidonic acid metabolism
N1,N10-Bis(p-coumaroyl)spermidine	Age	0.34625	0.000417471	Heterocyclic compounds	Heterocyclic compounds	C21169	-		map04726	0	1	Organismal Systems; Nervous system;Serotonergic synapse
3-Hydroxypyruvic acid	Age	-0.34318	0.000473277	Organic acid And Its derivatives	Organic acid And Its derivatives	C00168	ko00260,ko00630,ko01100,ko01200		map04750	0	2	Organismal Systems; Sensory system;Inflammatory mediator regulation of TRP channels
2-(4-hydroxyphenyl) propionate	Age	-0.342356	0.000489395	Benzene and substituted derivatives	Phenolic acids	C03080	-		map00061	0	1	Metabolism; Lipid metabolism;Fatty acid biosynthesis
delta-Undecalactone	Age	0.341719	0.000502179	Aldehyde,Ketones,Esters	Ketones	-	-		map00062	0	1	Metabolism; Lipid metabolism;Fatty acid elongation
Myoinositol	Age	-0.341397	0.000508765	Carbohydrates and Its metabolites	Sugar alcohols	C00137	ko00052,ko00053,ko00562,ko01100,ko01250,ko02010,ko04070		map00071	0	1	Metabolism; Lipid metabolism;Fatty acid degradation
Ser-Asn-Thr-Ile-Leu	Age	0.340989	0.000517225	Amino acid and Its metabolomics	Small Peptide	-	-		map01040	0	1	Metabolism; Lipid metabolism;Biosynthesis of unsaturated fatty acids
Succinic Acid	Age	-0.340374	0.000530204	Organic acid And Its derivatives	Organic acid And Its derivatives	C00042	ko00020,ko00190,ko00250,ko00310,ko00350,ko00360,ko00620,ko00630,ko00640,ko00650,ko00760,ko00920,ko01100,ko01200,ko04024,ko04727,ko04922,ko05230		map01212	0	1	Metabolism; Overview;Fatty acid metabolism
3-Indolebutyric Acid	Age	-0.340241	0.000533053	Heterocyclic compounds	Indole and Its derivatives	C11284	-		map01232	0	1	Metabolism; Overview;Nucleotide metabolism
3-(3-Hydroxyphenyl)Propionate Acid	Age	-0.339293	0.000553763	Organic acid And Its derivatives	Organic acid And Its derivatives	C11457	ko00360,ko01100		map04664	0	1	Organismal Systems; Immune system;Fc epsilon RI signaling pathway
11-cis-Dehydroretinal	Age	0.339196	0.000555926	Aldehyde,Ketones,Esters	Aldehydes	C05919	-		map05133	0	1	Human Diseases; Infectious diseases;Pertussis
Prostaglandin B1	Age	0.33907	0.000558736	FA	Oxidized lipids	C00959	-
Glu-Ser-Gln	Age	0.337996	0.000583295	Amino acid and Its metabolites	Small Peptide	-	-
(3beta,17alpha,23S,24S)-17,23-Epoxy-3,24,29-trihydroxy-27-norlanost-8-en-15-one	Age	0.337755	0.000588944	Aldehyde,Ketones,Esters	Ketones	-	-
4-Methylbenzyl alcohol	Age	-0.33626	0.000625068	Benzene and substituted derivatives	Benzene and substituted derivatives	C06757	ko01100
Gly-Leu-Ala	Age	-0.335806	0.000636448	Amino acid and Its metabolites	Small Peptide	-	-
Cys-Pro	Age	-0.335542	0.000643135	Amino acid and Its metabolites	Small Peptide	-	-
D-Fructose	Age	-0.335166	0.000652789	Carbohydrates and Its metabolites	Sugars	C10906	-
D-Mannose	Age	-0.335166	0.000652789	Carbohydrates and Its metabolites	Sugars	C00159	ko00051,ko00052,ko00520,ko01100,ko01250,ko02010,ko04142,ko04625
Asn-Lys-Ser	Age	0.334582	0.000668056	Amino acid and Its metabolites	Small Peptide	-	-
Trp-His-Lys	Age	0.334304	0.000675427	Amino acid and Its metabolites	Small Peptide	-	-
Met-Ile-His	Age	0.333247	0.000704139	Amino acid and Its metabolites	Small Peptide	-	-
SALVINORIN A	Age	0.333028	0.000710235	Aldehyde,Ketones,Esters	Esters	C20196	-
Gestrinone	Age	0.330792	0.000775233	Aldehyde,Ketones,Esters	Ketones	D04317	-
Canaliculatol	Age	0.330225	0.000792573	Heterocyclic compounds	Heterocyclic compounds	C10249	-
L-Dihydroorotic Acid	Age	-0.330022	0.000798836	Organic acid And Its derivatives	Organic acid And Its derivatives	C00337	ko00240,ko01100,ko01240
Decanoyl m-Nitroaniline	Age	0.329107	0.000827746	Benzene and substituted derivatives	Benzene and substituted derivatives	-	-
({8-[2-(2,4-dihydroxyphenyl)-5,7-dihydroxy-6-(3-methylbut-2-en-1-yl)-4-oxo-3,4-dihydro-2H-1-benzopyran-3-yl]-2,6-dimethylocta-2,6-dien-4-yl}oxy)sulfonic acid	Age	0.329033	0.000830125	Others	Others	-	-
Fulvine	Age	0.328837	0.000836488	Heterocyclic compounds	Heterocyclic compounds	C10304	-
Ac-Ser-Asp-Lys-Pro	Age	0.328452	0.000849042	Amino acid and Its metabolites	Amino acid derivatives	-	-
Citalopram N-oxide	Age	0.328156	0.000858835	Benzene and substituted derivatives	Benzene and substituted derivatives	C16607	ko00982
Capsianoside I	Age	0.325693	0.000944264	Terpenoids	Ditepenoids	-	-
Pipenzolate bromide	Age	0.325528	0.000950253	Organic acid And Its derivatives	Organic acid And Its derivatives	-	-
Caribenolide I	Age	0.32539	0.000955315	Benzene and substituted derivatives	Benzene and substituted derivatives	C20007	-
D-Gulonic acid γ-lactone	Age	-0.324721	0.000980065	Carbohydrates and Its metabolites	Carbohydrates and Its metabolites	C05410	-
JWH 250 N-(5-carboxyxypentyl) metabolite	Age	0.323196	0.00103874	Aldehyde,Ketones,Esters	Esters	-	-
1,7-Dimethylxanthine	Age	0.323064	0.00104398	Nucleotide And Its metabolites	Nucleotide And Its metabolites	C13747	ko00232,ko01100
Theophylline	Age	0.323064	0.00104398	Heterocyclic compounds	Heterocyclic compounds	C07130	ko00232,ko01100
Fumonisin A1	Age	-0.322548	0.00106465	Organic acid And Its derivatives	Organic acid And Its derivatives	-	-
4,4-Dihydroxybenzophenone	Age	-0.32218	0.0010796	Benzene and substituted derivatives	Benzene and substituted derivatives	C14220	-
12-Ethyl-8-isobutylbacteriochlorophyllide d	Age	0.32196	0.00108863	Tryptamines,Cholines,Pigments	Pigments	C21434	ko00860
Indinavir	Age	0.321463	0.00110928	Benzene and substituted derivatives	Benzene and substituted derivatives	-	-
Zeaxanthin	Age	0.321293	0.00111644	Terpenoids	Tetraterpenes	C06098	ko01100
Azaperone	Age	0.320868	0.00113449	Heterocyclic compounds	Heterocyclic compounds	D02620	-
Nitazoxanide	Age	-0.3204	0.00115469	Benzene and substituted derivatives	Benzene and substituted derivatives	D02486	-
{4-[3-(5-hydroxy-2,2-dimethyl-2H-chromen-6-yl)propanoyl]phenyl}oxidanesulfonic acid	Age	0.319898	0.00117673	Organic acid And Its derivatives	Organic acid And Its derivatives	-	-
Ser-His-Val-Lys	Age	0.318801	0.00122621	Amino acid and Its metabolites	Small Peptide	-	-
Phloretin	Age	0.31846	0.00124193	Flavonoids	Chalcones	C00774	-
Val-Arg-Ala-Asp-Leu	Age	0.317968	0.001265	Amino acid and Its metabolites	Small Peptide	-	-
N-Benzoyl-2-deoxycytidine	Age	0.315493	0.00138701	Nucleotide And Its metabolites	Nucleotide And Its metabolites	-	-
Pro-Gly	Age	-0.314197	0.00145508	Amino acid and Its metabolites	Small Peptide	-	-
(-)-Epigallocatechin	Age	0.31406	0.00146248	Benzene and substituted derivatives	Benzene and substituted derivatives	C12136	-
3-Dehydroshikimate	Age	-0.313995	0.00146599	Organic acid And Its derivatives	Organic acid And Its derivatives	C02637	ko00400,ko01100,ko01230,ko01240
Lopinavir	Age	0.313809	0.00147607	Heterocyclic compounds	Heterocyclic compounds	C12871	-
Thr-Leu-Ala	Age	-0.313336	0.00150197	Amino acid and Its metabolites	Small Peptide	-	-
3-Dehydroretinal	Age	0.31321	0.00150892	Aldehyde,Ketones,Esters	Aldehydes	C05918	-
Propafenone	Age	0.31278	0.00153294	Aldehyde,Ketones,Esters	Ketones	C07381	-
Methyl Indole-3-Acetate	Age	-0.312558	0.00154549	Heterocyclic compounds	Indole and Its derivatives	C20635	-
Arg-Ile-Ala-Glu-Glu	Age	0.312329	0.00155855	Amino acid and Its metabolites	Small Peptide	-	-
(-)-Stercobilin	Age	0.311845	0.00158641	Heterocyclic compounds	Heterocyclic compounds	-	-
Cannabisin G	Age	0.311271	0.00162002	Lignans and Coumarins	Lignans	C17911	-
Asp-Ile-Lys-Glu-Met	Age	0.311238	0.00162198	Amino acid and Its metabolites	Small Peptide	-	-
3-[2-(3,7-dimethylocta-2,6-dien-1-yl)-3,4-dihydroxyphenyl]-1-(2,4,5-trihydroxyphenyl)propan-1-one	Age	0.31109	0.00163079	Others	Others	-	-
Thiopental	Age	0.309993	0.00169729	Heterocyclic compounds	Heterocyclic compounds	C07521	-
11-deoxy PGE1	Age	0.309582	0.00172281	FA	Oxidized lipids	-	-
[10]-Shogaol	Age	0.309453	0.00173086	Phenolic acids	Phenolic acids	-	-
Obacunone	Age	0.308571	0.00178706	Terpenoids	Triterpene	C08775	-
Aldehydo-D-galactose	Age	0.308235	0.0018089	Carbohydrates and Its metabolites	Sugars	C01582	-
Val-Arg-Ala-Glu	Age	0.307797	0.00183775	Amino acid and Its metabolites	Small Peptide	-	-
Streptomycin	Age	-0.307664	0.00184664	Benzene and substituted derivatives	Benzene and substituted derivatives	C00413	ko01100
Ramosetron	Age	0.307086	0.00188544	Benzene and substituted derivatives	Benzene and substituted derivatives	D08466	-
Ala-Pro	Age	-0.306829	0.00190295	Amino acid and Its metabolites	Small Peptide	-	-
Mesembrine	Age	0.306753	0.00190816	Heterocyclic compounds	Heterocyclic compounds	C09224	-
Ala-Ile-Thr	Age	-0.305876	0.00196922	Amino acid and Its metabolites	Small Peptide	-	-
(6S)-Hydroxyhyoscyamine	Age	0.305052	0.00202814	Alkaloids	Tropan alkaloids	C03325	ko01100
Glu-Asn-Lys-Asp	Age	0.304771	0.00204863	Amino acid and Its metabolites	Small Peptide	-	-
Gly-Thr-Ile-Thr-Thr	Age	-0.304566	0.00206367	Amino acid and Its metabolites	Small Peptide	-	-
Phe-Asp-Gly-Gly-Val	Age	0.304526	0.00206663	Amino acid and Its metabolomics	Small Peptide	-	-
(3beta,5alpha,6beta,9alpha,22E,24R)-5,9-Epidioxyergosta-7,22-diene-3,6-diol	Age	0.30373	0.00212608	Alcohol and amines	Alcohols	-	-
17-O-Acetylnorajmaline	Age	0.303527	0.00214144	Alkaloids	Alkaloids	C11809	-
Epinephrine	Age	-0.303113	0.00217324	Hormones and hormone related compounds	Hormones and hormone related compounds	C00788	ko00350,ko01100,ko04024,ko04080,ko04261,ko04923,ko04924,ko05207
1,3,7-Trimethyluric Acid	Age	0.302925	0.00218777	Amino acid and Its metabolites	Amino acid derivatives	C16361	ko00232
Thr-Val-Glu-Thr-Trp	Age	0.302715	0.00220413	Amino acid and Its metabolites	Small Peptide	-	-
Val-Thr	Age	-0.30267	0.00220765	Amino acid and Its metabolites	Small Peptide	D82099	-
13-cis-Acitretin	Age	0.302616	0.00221185	Organic acid And Its derivatives	Organic acid And Its derivatives	-	-
Arg-Lys-His-Arg	Age	0.301683	0.00228614	Amino acid and Its metabolites	Small Peptide	-	-
Neferine	Age	0.301511	0.00230002	Heterocyclic compounds	Heterocyclic compounds	-	-
Rescinnamine	Age	0.301344	0.00231365	Alkaloids	Alkaloids	C06540	-
Cytidine 5-diphosphate	Age	0.301154	0.0023292	Nucleotide And Its metabolites	Nucleotide And Its metabolites	C00055	ko00240,ko01100,ko01232
Imidazole-4-methanol	Age	0.301044	0.00233828	Heterocyclic compounds	Heterocyclic compounds	-	-
Ser-Leu-Val-Ser-Asp	Age	0.300915	0.00234887	Amino acid and Its metabolites	Small Peptide	-	-
Ropinirole	Age	0.300603	0.00237482	Heterocyclic compounds	Heterocyclic compounds	C07564	-
Gly-Arg-Val-Arg-Leu	Age	0.300196	0.00240907	Amino acid and Its metabolomics	Small Peptide	-	-
Anisic acid	Age	-0.299985	0.00242703	Benzene and substituted derivatives	Phenolic acids	C02519	-
Pro-Ala	Age	-0.29961	0.00245914	Amino acid and Its metabolites	Small Peptide	-	-
Leu-Gly-Leu	Age	-0.298162	0.00258698	Amino acid and Its metabolites	Small Peptide	-	-
Neurosporaxanthin	Age	-0.296667	0.00272512	Terpenoids	Tetraterpenes	C08607	ko01100
Tyr-Ser-Lys-Glu-Ala	Age	0.295132	0.00287391	Amino acid and Its metabolites	Small Peptide	-	-
MG(18:2(9Z,12Z)/0:0/0:0)	Age	-0.294808	0.00290622	GL	MG	-	-
Carnitine C8:0	Age	0.294747	0.00291231	FA	CAR	-	-
13,14-dihydro-15-keto-tetranor PGF1	Age	0.294166	0.00297117	Hormones and hormone related compounds	Hormones and hormone related compounds	-	-
Leu-Lys-His-Glu	Age	0.293754	0.0030136	Amino acid and Its metabolites	Small Peptide	-	-
Carbetapentane	Age	0.292708	0.00312369	Benzene and substituted derivatives	Benzene and substituted derivatives	D08334	-
Hydroxypiperazic?acid	Age	-0.292537	0.00314203	Heterocyclic compounds	Heterocyclic compounds	C00739	ko00310,ko00470,ko01100
Procyanidin B1	Age	-0.290769	0.00333735	Tannins	Proanthocyanidins	-	-
Dihydrocapsaicin	Age	0.29057	0.00335999	Heterocyclic compounds	Heterocyclic compounds	C16952	-
Phosphatidylethanolamine lyso alkenyl 18:2	Age	0.290524	0.00336534	GP	LPE	-	-
2-Amino-5-nitrobenzoic acid	Age	-0.290519	0.00336588	Benzene and substituted derivatives	Benzene and substituted derivatives	C19788	-
3-Hydroxybenzoic Acid	Age	-0.289538	0.00347978	Organic acid And Its derivatives	Organic acid And Its derivatives	C00587	ko00400
Asn-Ile-Ala	Age	-0.288358	0.00362134	Amino acid and Its metabolites	Small Peptide	-	-
FFA(16:0)	Age	0.287821	0.00368744	FA	FFA	C00249	ko00061,ko00062,ko00071,ko01040,ko01100,ko01212
Caldine	Age	-0.287794	0.0036908	Alcohol and amines	Amines	C03375	ko00330,ko01100
His-Thr-Lys-Lys	Age	0.287555	0.00372059	Amino acid and Its metabolomics	Small Peptide	-	-
Asp-Leu-Ala	Age	-0.287527	0.00372403	Amino acid and Its metabolites	Small Peptide	-	-
Ala-Asn-Arg	Age	-0.286802	0.00381586	Amino acid and Its metabolites	Small Peptide	-	-
8-Dehydrocholesterol	Age	0.285601	0.00397236	Hormones and hormone related compounds	Hormones and hormone related compounds	-	-
4-Hydroxybenzoic Acid	Age	-0.28526	0.00401783	Benzene and substituted derivatives	Phenolic acids	C00156	ko00130,ko00790,ko01100,ko01240
Arg-Ile-Thr-Val-Lys	Age	0.284926	0.00406272	Amino acid and Its metabolites	Small Peptide	-	-
Thr-Tyr-Ile-Arg	Age	0.28462	0.00410436	Amino acid and Its metabolomics	Small Peptide	-	-
2-Phenylpropionic acid	Age	0.283947	0.00419716	Organic acid And Its derivatives	Organic acid And Its derivatives	-	-
Trans-Cinnamaldehyde	Age	0.283652	0.00423851	Benzene and substituted derivatives	Benzene and substituted derivatives	C00903	ko01100,ko04750
N-Acetyl-Asp-Glu	Age	0.283365	0.00427903	Amino acid and Its metabolites	Small Peptide	C12270	ko00250,ko01100,ko04080
Lys-Phe-Asp-Lys	Age	0.282493	0.00440421	Amino acid and Its metabolites	Small Peptide	-	-
2-(4-Hydroxyphenyl)ethanol	Age	-0.2819	0.00449118	Benzene and substituted derivatives	Benzene and substituted derivatives	C06044	ko00350,ko01100
Isethionic acid	Age	-0.281678	0.00452418	Organic acid And Its derivatives	Sulfonic acids	C05123	ko00430,ko01100
Ser-Pro	Age	-0.281024	0.00462253	Amino acid and Its metabolites	Small Peptide	-	-
Alangicine	Age	0.280965	0.00463155	Benzene and substituted derivatives	Benzene and substituted derivatives	C09327	-
Bisbynin	Age	-0.280821	0.00465356	Heterocyclic compounds	Heterocyclic compounds	-	-
1-(5-Methylpyridin-2-yl)ethanone	Age	0.280412	0.00471641	Aldehyde,Ketones,Esters	Ketones	-	-
Lys-Asp-Tyr-Glu	Age	-0.279974	0.00478461	Amino acid and Its metabolites	Small Peptide	-	-
Artesunate	Age	0.27978	0.004815	Aldehyde,Ketones,Esters	Esters	-	-
(3beta,5alpha,6beta,7alpha,22E,24R)-Ergosta-8,22-diene-3,5,6,7-tetrol	Age	0.279289	0.00489287	Alcohol and amines	Alcohols	-	-
Esmolol	Age	0.278722	0.00498426	Benzene and substituted derivatives	Phenolics	C06980	-
Val-Pro-Val	Age	0.278344	0.00504598	Amino acid and Its metabolites	Small Peptide	-	-
Lys-Leu-Ser	Age	0.278042	0.00509578	Amino acid and Its metabolites	Small Peptide	-	-
Mupirocin	Age	0.277981	0.00510589	FA	Others	C11758	-
His-Ser-Leu-Lys	Age	-0.277551	0.00517765	Amino acid and Its metabolomics	Small Peptide	-	-
Ile-Ala-Trp	Age	0.277363	0.0052093	Amino acid and Its metabolites	Small Peptide	-	-
1-Heptadecanoylglycerophosphoethanolamine	Age	0.276889	0.00529002	GP	PE	-	-
M-toluene acetic acid	Age	0.276684	0.00532524	Organic acid And Its derivatives	Organic acid And Its derivatives	-	-
(R)-(-)-2-Phenylpropionic Acid	Age	0.276228	0.00540429	Organic acid And Its derivatives	Organic acid And Its derivatives	-	-
Hydrocinnamic Acid	Age	0.276228	0.00540429	Organic acid And Its derivatives	Organic acid And Its derivatives	C05629	ko00360,ko01100
Pregnanolone	Age	0.275925	0.00545731	Hormones and hormone related compounds	Hormones and hormone related compounds	C05480	ko00140,ko01100
5,6:8,9-Diepoxyergost-22-ene-3,7beta-diol	Age	0.275507	0.00553137	Alcohol and amines	Alcohols	-	-
Pro-Pro-Ala-Ala-Ile	Age	0.275415	0.00554779	Amino acid and Its metabolites	Small Peptide	-	-
7alpha,24(S)-Dihydroxycholesterol	Age	-0.275382	0.00555366	Hormones and hormone related compounds	Hormones and hormone related compounds	C15518	ko00120
Procyanidin A1	Age	-0.274975	0.005627	Tannins	Proanthocyanidins	-	-
Cocaine	Age	0.274123	0.00578298	Benzene and substituted derivatives	Benzene and substituted derivatives	C01416	ko01100
14,15-EE-8(Z)-E	Age	0.273973	0.0058109	FA	Oxidized lipids	-	-
1,4-Benzenedimethanamine,N1,N4-di-2-pyridinyl-	Age	0.273345	0.00592874	Benzene and substituted derivatives	Benzene and substituted derivatives	-	-
7-Hydroxywarfarin	Age	-0.272643	0.00606318	Heterocyclic compounds	Heterocyclic compounds	-	-
succinylsulfathiazole	Age	0.272397	0.00611084	Heterocyclic compounds	Sulfanilamides	C11745	-
15-Hydroperoxyicosatetraenoic acid	Age	0.271954	0.00619765	FA	FFA	C05966	ko00590,ko01100,ko04726,ko04750,ko04913
Glutathione Oxidized	Age	0.271854	0.00621738	Amino acid and Its metabolites	Small Peptide	-	-
Asn-Pro	Age	-0.271831	0.00622187	Amino acid and Its metabolites	Small Peptide	-	-
L-Gulonolactone	Age	-0.271387	0.00631034	Carbohydrates and Its metabolites	Sugar acids	C01040	ko00053,ko01100,ko01240
His-Lys-Leu-Val-Val	Age	0.270678	0.00645373	Amino acid and Its metabolites	Small Peptide	-	-
BW-A868C	Age	-0.27023	0.00654583	Benzene and substituted derivatives	Benzene and substituted derivatives	-	-
2-(2,4-dihydroxy-5-methoxyphenyl)-3-(3,7-dimethylocta-2,6-dien-1-yl)-7-hydroxy-4H-chromen-4-one	Age	0.269269	0.00674732	Others	Others	-	-
3-Aminosalicylic acid	Age	-0.269222	0.00675725	Benzene and substituted derivatives	Phenolic acids	-	-
L-Homophenylalanine	Age	0.268879	0.0068307	Amino acid and Its metabolites	Amino acid derivatives	C17235	ko00400,ko01100,ko01210
Phe-Tyr-Gln-Lys	Age	-0.26887	0.00683249	Amino acid and Its metabolites	Small Peptide	-	-
Methoxamine	Age	0.267446	0.00714473	Benzene and substituted derivatives	Benzene and substituted derivatives	C07513	-
Lumisterol 3	Age	-0.267205	0.00719865	Hormones and hormone related compounds	Hormones and hormone related compounds	-	-
2,3-Dihydroxybenzoic acid	Age	-0.267147	0.00721191	Organic acid And Its derivatives	Organic acid And Its derivatives	C00196	-
2,5-Dihydroxybenzoic acid	Age	-0.267147	0.00721191	Benzene and substituted derivatives	Phenolic acids	C00628	ko00350,ko01100
3,5-Dihydroxybenzoic acid	Age	-0.267147	0.00721191	Organic acid And Its derivatives	Organic acid And Its derivatives	-	-
Val-His	Age	-0.267027	0.00723894	Amino acid and Its metabolites	Small Peptide	-	-
Arg-Ile-His	Age	0.266551	0.00734738	Amino acid and Its metabolites	Small Peptide	-	-
Sucralose	Age	0.264813	0.00775506	Carbohydrates and Its metabolites	Sugars	C12285	ko04973
Malyngamide I	Age	-0.264794	0.00775973	Alcohol and amines	Amines	-	-
Sotalol	Age	-0.264664	0.00779103	Benzene and substituted derivatives	Benzene and substituted derivatives	C07309	-
Lys-Gln-Ala-Gly-Asp-Val	Age	0.264607	0.00780476	Amino acid and Its metabolites	Small Peptide	-	-
Desoxylimonin	Age	0.264041	0.00794268	Heterocyclic compounds	Heterocyclic compounds	-	-
7-Dehydrodesmosterol	Age	0.26399	0.00795514	Hormones and hormone related compounds	Hormones and hormone related compounds	C05107	ko00100,ko01100
Norelgestromin	Age	-0.263334	0.00811791	Others	Medicine	-	-
Cholesta-4,6-dien-3-one	Age	0.263155	0.00816266	Aldehyde,Ketones,Esters	Ketones	-	-
Sorbitol 6-phosphate	Age	0.26294	0.00821709	Carbohydrates and Its metabolites	Phosphate sugars	C01096	ko00051,ko01100
Cholesta-3,5-dien-7-one	Age	-0.262578	0.00830896	Aldehyde,Ketones,Esters	Ketones	C15357	-
2-[4-[2-[4-cyclohexylbutyl(cyclohexylcarbamoyl)amino]ethyl]phenyl]sulfanyl-2-methylpropanoic acid	Age	0.261054	0.0087063	Organic acid And Its derivatives	Organic acid And Its derivatives	C15622	-
Thr-Ile-Lys	Age	-0.260767	0.00878314	Amino acid and Its metabolites	Small Peptide	-	-
Fluometuron	Age	0.260037	0.00898079	Benzene and substituted derivatives	Benzene and substituted derivatives	C18853	-
Capsianoside IV	Age	0.259817	0.00904109	Terpenoids	Ditepenoids	-	-
8-Cyclopentyltheophylline	Age	0.259049	0.00925446	Heterocyclic compounds	Heterocyclic compounds	-	-
DIHYDROROBINETIN	Age	-0.259008	0.0092661	Flavonoids	Flavonoid	-	-
(3S,4aS,4bR,8S,8aR)-7-ethenyl-1,1,4a,8-tetramethyl-2,3,4,4b,5,8,8a,9,10,10a-decahydrophenanthren-3-ol	Age	0.258891	0.00929887	Others	Others	-	-
Reboxetine	Age	0.258549	0.00939596	Benzene and substituted derivatives	Phenolics	D08472	-
Desmethylolanzapine	Age	0.258171	0.00950393	Heterocyclic compounds	Heterocyclic compounds	-	-
Retrorsine	Age	0.257723	0.00963338	Heterocyclic compounds	Heterocyclic compounds	C10364	-
Asperagenin	Age	0.257691	0.00964292	Others	Others	-	-
Asn-Ile-Leu	Age	-0.257317	0.00975218	Amino acid and Its metabolites	Small Peptide	-	-
Canthiumine	Age	-0.256693	0.00993734	Organic acid And Its derivatives	Organic acid And Its derivatives	C10000	-
Asp-Ile-Met	Age	-0.256214	0.0100812	Amino acid and Its metabolites	Small Peptide	-	-
9(S)-HOTrE	Age	-0.255814	0.0102029	FA	Oxidized lipids	C16326	ko00592
Bimatoprost	Age	0.255726	0.0102298	Hormones and hormone related compounds	Hormones and hormone related compounds	D02724	-
Ivacaftor	Age	-0.255506	0.0102976	Benzene and substituted derivatives	Benzene and substituted derivatives	D09916	-
Thr-Thr-Gly-Leu-Ile	Age	-0.255318	0.0103557	Amino acid and Its metabolomics	Small Peptide	-	-
Ala-Glu-Lys-Ala	Age	0.255262	0.010373	Amino acid and Its metabolites	Small Peptide	-	-
Pectolinarigenin	Age	0.254968	0.0104648	Flavonoids	Flavonoid	-	-
Clebopride	Age	0.254823	0.01051	Heterocyclic compounds	Heterocyclic compounds	D03534	-
Leu-Pro-Tyr	Age	-0.254501	0.0106115	Amino acid and Its metabolites	Small Peptide	-	-
Gln-Ile-Glu-Arg	Age	0.254498	0.0106127	Amino acid and Its metabolites	Small Peptide	-	-
Calafatimine	Age	0.254287	0.0106795	Lignans and Coumarins	Lignans	C09369	-
Gln-Glu-Ile-Arg	Age	0.254259	0.0106886	Amino acid and Its metabolites	Small Peptide	-	-
Cys-Ala-Arg-Ile-Thr	Age	0.254152	0.0107228	Amino acid and Its metabolites	Small Peptide	-	-
FFA(20:6)	Age	0.254105	0.0107376	FA	FFA	-	-
Deoxysappanone B 7,3-dimethyl ether	Age	0.253891	0.0108063	Aldehyde,Ketones,Esters	Ketones	-	-
Asp-Ile-Ile	Age	-0.253855	0.0108179	Amino acid and Its metabolites	Small Peptide	-	-
12-Oxo-10E-Dodecenoic Acid	Age	-0.253374	0.0109738	FA	FFA	C16309	ko00592
2,22-Dideoxy-3-dehydroecdysone	Age	0.253266	0.0110091	Aldehyde,Ketones,Esters	Ketones	C16498	-
L-tyrosine methyl ester 4-sulfate	Age	-0.253188	0.0110347	Amino acid and Its metabolites	Amino acid derivatives	C04201	-
3-Methyloxindole	Age	0.25266	0.0112088	Heterocyclic compounds	Indole and Its derivatives	C02366	-
3-Chloroaniline	Age	-0.252109	0.011393	Benzene and substituted derivatives	Benzene and substituted derivatives	-	-
19(R)-hydroxy-PGF1	Age	0.252019	0.0114232	Hormones and hormone related compounds	Hormones and hormone related compounds	-	-
His-Arg-Lys-Glu	Age	-0.251597	0.0115667	Amino acid and Its metabolomics	Small Peptide	-	-
2-Phenyl-amino-N6-endo-norbornyladenine	Age	0.251289	0.0116722	Heterocyclic compounds	Heterocyclic compounds	-	-
(2S)-2-azaniumyl-3-(4-hydroxy-3-methoxyphenyl)propanoate	Age	-0.251043	0.0117572	Aldehyde,Ketones,Esters	Esters	-	-
7-Ketocholesterol	Age	0.250633	0.0118999	Hormones and hormone related compounds	Hormones and hormone related compounds	-	-
Albendazole	Age	-0.250569	0.0119222	Benzene and substituted derivatives	Benzene and substituted derivatives	C01779	-
hydroxy Farnesyl Phosphonic Acid	Age	0.250383	0.0119876	Organic acid And Its derivatives	Organic acid And Its derivatives	-	-
Albaspidin BB	Age	-0.250261	0.0120308	Aldehyde,Ketones,Esters	Ketones	C20206	-
Leu-Met-Lys	Age	0.249976	0.0121317	Amino acid and Its metabolites	Small Peptide	-	-
Glu-Lys-Arg	Age	0.249584	0.0122719	Amino acid and Its metabolites	Small Peptide	-	-
Dibutyl sebacate	Age	0.249247	0.0123936	Aldehyde,Ketones,Esters	Esters	D03782	-
L-2-amino-6-oximelic acid	Age	0.248973	0.0124933	Organic acid And Its derivatives	Organic acid And Its derivatives	C03871	ko01100,ko01230
Mequitazine	Age	0.248605	0.0126285	Heterocyclic compounds	Heterocyclic compounds	C12755	-
Pro-Lys	Age	-0.247984	0.0128592	Amino acid and Its metabolites	Small Peptide	-	-
Gln-His-Trp	Age	-0.247943	0.0128743	Amino acid and Its metabolites	Small Peptide	-	-
2-(2,6-DIMETHOXYPHENOXYETHYL)AMINOMETHYL-1,4-BENZODIOXANE(WB 4101)	Age	-0.247817	0.0129217	Others	Others	-	-
Furfural diacetal	Age	0.247498	0.0130419	Others	Others	C14280	-
Erythrose	Age	-0.247467	0.0130538	Carbohydrates and Its metabolites	Sugars	C01796	-
L-Erythrulose	Age	-0.247467	0.0130538	Carbohydrates and Its metabolites	Sugars	C02045	-
Calcitetrol	Age	0.247172	0.0131661	Alcohol and amines	Alcohols	C18231	ko00100,ko01100,ko04928
(R)-2-Methylpyrrolidine	Age	0.246823	0.0133001	Heterocyclic compounds	Heterocyclic compounds	C20809	-
1,3-Dimethyluric Acid	Age	0.245751	0.0137191	Amino acid and Its metabolites	Amino acid derivatives	-	-
1,7-Dimethyluric Acid	Age	0.245751	0.0137191	Amino acid and Its metabolites	Amino acid derivatives	C16356	ko00232,ko01100
3,7-Dimethyluric Acid	Age	0.245751	0.0137191	Amino acid and Its metabolites	Amino acid derivatives	C16360	ko00232
Gln-Leu-Leu	Age	0.245726	0.0137292	Amino acid and Its metabolites	Small Peptide	-	-
beta-Alanine,N-[2-[(3-hexylphenyl)amino]-2-oxoethyl]-	Age	0.245177	0.0139483	Amino acid and Its metabolites	Amino acids	-	-
4-n-Butyl resorcinol	Age	0.245057	0.0139964	Benzene and substituted derivatives	Benzene and substituted derivatives	C18343	-
Ile-Glu-His-Lys	Age	0.245026	0.014009	Amino acid and Its metabolomics	Small Peptide	-	-
4alpha-Formyl-4beta-methyl-5alpha-cholesta-8,24-dien-3beta-ol	Age	0.244317	0.0142978	Alcohol and amines	Alcohols	-	-
Corticosterone 21-acetate	Age	0.243482	0.0146438	Aldehyde,Ketones,Esters	Esters	C14675	-
Xanthosine-5-monophosphate	Age	0.243258	0.0147383	Nucleotide And Its metabolites	Nucleotide And Its metabolites	-	-
11-dehydro-TXB3	Age	-0.242425	0.0150931	Hormones and hormone related compounds	Hormones and hormone related compounds	-	-
Gly-Val-Ile-Gly-Ile	Age	0.24207	0.0152463	Amino acid and Its metabolites	Small Peptide	-	-
L-Ornithine	Age	0.241902	0.0153196	Amino acid and Its metabolites	Amino acids	C00077	ko00220,ko00330,ko00470,ko00480,ko01100,ko01210,ko01230,ko02010
2-Pentyl-3-phenyl-2-propenal	Age	0.241815	0.0153575	Aldehyde,Ketones,Esters	Aldehydes	C12288	-
Amisulpride	Age	-0.241696	0.0154098	Benzene and substituted derivatives	Benzene and substituted derivatives	D07310	-
Garcinone C	Age	0.24155	0.0154739	Aldehyde,Ketones,Esters	Ketones	-	-
Desmethylcitalopram	Age	0.24139	0.0155444	Benzene and substituted derivatives	Benzene and substituted derivatives	C16608	ko00982
His-Pro	Age	-0.241218	0.0156201	Amino acid and Its metabolites	Small Peptide	-	-
Juvenile hormone III acid	Age	0.24102	0.0157084	Hormones and hormone related compounds	Hormones and hormone related compounds	C16504	-
Antibiotic SB 202742	Age	-0.240921	0.0157526	Benzene and substituted derivatives	Benzene and substituted derivatives	-	-
Ser-Val	Age	-0.240862	0.0157787	Amino acid and Its metabolites	Small Peptide	-	-
(3beta,17alpha,23R)-17,23-Epoxy-3,29-dihydroxy-27-norlanost-8-ene-15,24-dione	Age	0.240806	0.0158038	Aldehyde,Ketones,Esters	Ketones	-	-
Taxa-4(20),11(12)-dien-5alpha-ol	Age	0.24057	0.01591	Heterocyclic compounds	Heterocyclic compounds	C11895	ko01100
Tyr-Tyr	Age	-0.240553	0.0159176	Amino acid and Its metabolites	Small Peptide	-	-
His-Tyr-Val	Age	0.240226	0.0160656	Amino acid and Its metabolites	Small Peptide	-	-
1,5-Diaminopentane	Age	0.240074	0.0161345	Alcohol and amines	Polyamines	C01672	ko00310,ko00470,ko00480,ko01100,ko04974
Thr-Leu-Ile	Age	-0.23962	0.0163429	Amino acid and Its metabolites	Small Peptide	-	-
Chloralose	Age	0.239335	0.0164749	Others	Medicine	C18707	-
Pro-Ser	Age	-0.239293	0.0164943	Amino acid and Its metabolites	Small Peptide	-	-
D-Ornithine	Age	0.239211	0.0165324	Amino acid and Its metabolites	Amino acids	C00515	ko00470,ko01100
O-Isobutyroylthiamine disulfide	Age	0.239147	0.0165621	Heterocyclic compounds	Heterocyclic compounds	C12750	-
His-Val-Arg-Asp	Age	0.239131	0.0165697	Amino acid and Its metabolites	Small Peptide	-	-
3,4-Dimethoxycinnamic acid	Age	-0.239008	0.0166271	Benzene and substituted derivatives	Benzene and substituted derivatives	-	-
Cytidine 2,3-cyclic monophosphoric acid	Age	0.238841	0.0167054	Nucleotide And Its metabolites	Nucleotide And Its metabolites	C00307	ko00564,ko01100,ko05231
Cisapride hydrate	Age	0.23828	0.0169708	Others	FDA	-	-
16-Hydroxyestrone	Age	0.23807	0.017071	Hormones and hormone related compounds	Hormones and hormone related compounds	C05300	ko00140,ko01100
2-Dodecylbenzenesulfonic acid	Age	0.236616	0.0177798	Organic acid And Its derivatives	Sulfonic acids	-	-
Adouetine Z	Age	-0.236516	0.0178294	Amino acid and Its metabolites	Amino acid derivatives	C09995	-
Asp-Thr-Ile	Age	-0.235227	0.0184802	Amino acid and Its metabolites	Small Peptide	-	-
(R)-Lipoic Acid	Age	0.23497	0.0186122	CoEnzyme and vitamins	CoEnzyme and vitamins	C00725	-
1H-Benzimidazole-7-carboxamide,2-[(2R)-2-methyl-2-pyrrolidinyl]-	Age	0.234888	0.0186547	Alcohol and amines	Amines	D09692	-
Arg-Asn-His-Glu	Age	0.234792	0.0187045	Amino acid and Its metabolites	Small Peptide	-	-
Chrysosplenol D	Age	-0.234529	0.018841	Aldehyde,Ketones,Esters	Ketones	C04552	-
N-3-Pyridinyl-4-[[3-[[5-(trifluoromethyl)-2-pyridinyl]oxy]phenyl]methyl]-1-piperidinecarboxamide	Age	-0.234285	0.0189686	Alcohol and amines	Amines	-	-
Pro-Trp-Met	Age	0.234278	0.018972	Amino acid and Its metabolites	Small Peptide	-	-
Asn-His-Val-Asp	Age	-0.233291	0.0194958	Amino acid and Its metabolites	Small Peptide	-	-
Lys-Trp-Lys	Age	-0.233228	0.0195297	Amino acid and Its metabolites	Small Peptide	-	-
Acoric acid	Age	-0.232504	0.0199226	Organic acid And Its derivatives	Organic acid And Its derivatives	-	-
Ala-Arg-Asp-Glu-Thr	Age	0.232202	0.0200883	Amino acid and Its metabolites	Small Peptide	-	-
SDMA	Age	-0.231974	0.0202143	Organic acid And Its derivatives	Organic acid And Its derivatives	-	-
Tyr-His-Val	Age	0.231791	0.0203156	Amino acid and Its metabolites	Small Peptide	-	-
1,1-Ethylidenebistryptophan	Age	-0.231038	0.0207381	Heterocyclic compounds	Indole and Its derivatives	-	-
5-Hydroxytryptophol	Age	-0.230553	0.0210142	Heterocyclic compounds	Indole and Its derivatives	-	-
Acitretin	Age	0.23039	0.021108	Organic acid And Its derivatives	Organic acid And Its derivatives	D02754	-
Raltitrexed	Age	-0.230273	0.021175	Amino acid and Its metabolites	Amino acid derivatives	C11372	-
Bifenazate	Age	0.230132	0.0212569	Benzene and substituted derivatives	Benzene and substituted derivatives	C18589	-
12-Methyltridecanal	Age	0.230109	0.0212698	FA	FFA	-	-
N,N-Dimethylarginine	Age	-0.230035	0.0213129	Amino acid and Its metabolites	Amino acid derivatives	C03626	-
Kuraridinol	Age	-0.229968	0.0213514	Heterocyclic compounds	Heterocyclic compounds	C17445	-
5beta-Cholestane-3alpha,7alpha,12alpha-triol	Age	0.229843	0.0214245	Alcohol and amines	Alcohols	C05454	ko00120,ko01100
Hyp-Val	Age	-0.229422	0.0216706	Amino acid and Its metabolites	Small Peptide	-	-
Thr-Val-Asp	Age	-0.229159	0.0218258	Amino acid and Its metabolites	Small Peptide	-	-
Pilocarpine	Age	-0.228558	0.0221836	Alkaloids	Alkaloids	C07474	-
1-Naphthylamine	Age	-0.228312	0.0223316	Benzene and substituted derivatives	Benzene and substituted derivatives	C14790	ko00980
Malonyl-L-carnitine	Age	0.228189	0.0224056	Nucleotide And Its metabolites	Nucleotide and Its metabolites	-	-
L-Methionine	Age	-0.227967	0.0225404	Amino acid and Its metabolites	Amino acids	C00073	ko00270,ko00470,ko00970,ko01100,ko01210,ko01230,ko01240,ko01523,ko04974,ko04978,ko05230
(25R)-3beta,4beta-dihydroxycholest-5-en-26-al	Age	-0.227429	0.0228698	Aldehyde,Ketones,Esters	Aldehydes	-	-
Asp-Ile-Val	Age	-0.227217	0.0230006	Amino acid and Its metabolites	Small Peptide	-	-
Arenobufagin	Age	0.22692	0.0231851	Others	Medicine	C20035	-
Testosterone	Age	0.22688	0.0232101	Hormones and hormone related compounds	Hormones and hormone related compounds	C00535	ko00140,ko01100,ko01522,ko04913,ko04929,ko05200,ko05215
Octadecanedioic acid	Age	0.226214	0.0236285	Organic acid And Its derivatives	Organic acid And Its derivatives	-	-
2-Aminophenol	Age	0.226204	0.0236346	Benzene and substituted derivatives	Phenolics	C01987	ko00380,ko01100
4-Aminophenol	Age	0.226204	0.0236346	Benzene and substituted derivatives	Phenolics	C02372	-
Smilagenin acetate	Age	0.226129	0.0236822	Terpenoids	Triterpene	-	-
Piperolein A	Age	0.225992	0.0237691	Heterocyclic compounds	Heterocyclic compounds	-	-
Dinorcapsaicin	Age	0.225831	0.0238714	Benzene and substituted derivatives	Phenolics	-	-
Tetradecyl phosphonic acid	Age	0.225785	0.0239009	Organic acid And Its derivatives	Organic acid And Its derivatives	-	-
Phe-Pro	Age	-0.225621	0.0240061	Amino acid and Its metabolites	Amino acid derivatives	-	-
Laricitrin	Age	0.225564	0.0240428	Flavonoids	Flavonoid	C12633	-
2-Oxooctanoic acid	Age	-0.225367	0.0241694	Organic acid And Its derivatives	Organic acid And Its derivatives	-	-
Azelaic Acid	Age	0.225327	0.0241955	Organic acid And Its derivatives	Organic acid And Its derivatives	C08261	-
Dichlorprop	Age	-0.22477	0.0245576	Benzene and substituted derivatives	Benzene and substituted derivatives	C11020	-
Dipentyl phthalate	Age	0.224577	0.024684	Aldehyde,Ketones,Esters	Esters	C14300	-
2-Acetyl-5-methylfuran	Age	0.224401	0.0248	Heterocyclic compounds	Heterocyclic compounds	-	-
Thr-Pro-Thr	Age	-0.223392	0.0254731	Amino acid and Its metabolites	Small Peptide	-	-
(3Z)-Phycoerythrobilin	Age	-0.223203	0.0256015	Heterocyclic compounds	Heterocyclic compounds	C05912	ko00860
Homovanillic Acid sulfate (sodium salt)	Age	-0.222475	0.026099	Organic acid And Its derivatives	Organic acid And Its derivatives	-	-
Benazeprilat	Age	0.222248	0.0262553	Benzene and substituted derivatives	Benzene and substituted derivatives	D03077	-
3,3,5-Triiodo-L-Thyronine	Age	0.222205	0.0262856	Hormones and hormone related compounds	Hormones and hormone related compounds	C02465	ko00350,ko01100,ko04080,ko04714,ko04918,ko04919,ko04976,ko05320
Arg-Asp-Leu-Tyr-Ser	Age	-0.222166	0.0263125	Amino acid and Its metabolites	Small Peptide	-	-
3-Geranylgeranylindole	Age	0.222144	0.0263277	Heterocyclic compounds	Indole and Its derivatives	C20525	ko01100
9(S)-HpOTrE	Age	0.221993	0.0264326	FA	Oxidized lipids	-	-
1-Hydroxy-3,6,7-trimethoxy-2-(3-methyl-2-butenyl)-8-(3-hydroxy-3-methyl-1E-butenyl)-xanthone	Age	-0.221947	0.0264649	Flavonoids	Xanthone	-	-
LPC(0:0/18:2)	Age	-0.221727	0.0266186	GP	LPC	-	-
LPC(18:2/0:0)	Age	-0.221727	0.0266186	GP	LPC	-	-
MG(18:3(9Z,12Z,15Z)/0:0/0:0)	Age	-0.221006	0.0271274	GL	MG	-	-
Shikimic Acid	Age	-0.220967	0.0271555	Organic acid And Its derivatives	Organic acid And Its derivatives	C00493	ko00400,ko01100,ko01230,ko01240
Ala-His-Tyr-Glu	Age	0.220812	0.027266	Amino acid and Its metabolites	Small Peptide	-	-
2,7-dihydroxy-2-(4-hydroxyphenyl)-3H-chromen-4-one	Age	0.220512	0.0274815	Aldehyde,Ketones,Esters	Ketones	-	-
MG(18:2(9Z,12Z)/0:0/0:0)[rac]	Age	-0.220247	0.0276731	GL	MG	-	-
Polyethylene,oxidized	Age	0.219934	0.0279	Organic acid And Its derivatives	Organic acid And Its derivatives	-	-
Nandrolone decanoate	Age	0.219916	0.0279131	Hormones and hormone related compounds	Hormones and hormone related compounds	C08154	-
Acuminoside	Age	-0.219849	0.0279621	Heterocyclic compounds	Heterocyclic compounds	-	-
Penbutolol	Age	-0.219703	0.0280691	Benzene and substituted derivatives	Phenolics	-	-
pomiferin	Age	0.219659	0.0281016	Heterocyclic compounds	Heterocyclic compounds	C10519	-
Lys-Val-Asn-Val-Asp	Age	-0.219532	0.0281945	Amino acid and Its metabolites	Small Peptide	-	-
Lys-Phe-Leu-Glu	Age	-0.219524	0.0282006	Amino acid and Its metabolomics	Small Peptide	-	-
Pro-Asp	Age	-0.21934	0.0283364	Amino acid and Its metabolites	Small Peptide	-	-
DL-3,4-Dihydroxyphenyl glycol	Age	0.218868	0.0286871	Benzene and substituted derivatives	Benzene and substituted derivatives	C05576	ko00350,ko01100
Gly-Leu-Val	Age	-0.218387	0.0290483	Amino acid and Its metabolites	Small Peptide	-	-
Diisodecyl phthalate	Age	0.218005	0.0293373	Benzene and substituted derivatives	Benzene and substituted derivatives	C14578	-
Ecgonine	Age	-0.217479	0.0297402	Alkaloids	Tropan alkaloids	-	-
Aminopterin	Age	0.217367	0.0298267	Heterocyclic compounds	Pteridines and derivatives	D02527	-
Stachyose	Age	-0.217196	0.0299583	Carbohydrates and Its metabolites	Sugars	C01613	ko00052,ko01100
Indole 3-Ethanol	Age	0.217194	0.0299603	Benzene and substituted derivatives	Benzene and substituted derivatives	C00955	ko00380
Dauricine	Age	0.21717	0.0299792	Heterocyclic compounds	Heterocyclic compounds	-	-
His-Phe-Arg	Age	0.216877	0.0302067	Amino acid and Its metabolites	Small Peptide	-	-
Leu-Ser-Glu-Lys-Tyr	Age	0.216866	0.0302151	Amino acid and Its metabolites	Small Peptide	-	-
Ala-Lys-His-Asp	Age	0.216862	0.0302184	Amino acid and Its metabolites	Small Peptide	-	-
1-Hydroxy-3,6,7-trimethoxy-2-(2-hydroxy-3-methyl-3-butenyl)-8-(3-methyl-2-butenyl)-xanthone	Age	-0.216811	0.0302585	Flavonoids	Xanthone	-	-
Ile-Trp-Tyr	Age	-0.216808	0.0302603	Amino acid and Its metabolites	Small Peptide	-	-
Uracil 5-carboxylic acid	Age	0.216394	0.0305853	Nucleotide And Its metabolites	Nucleotide And Its metabolites	C03030	-
Gln-Val-Glu	Age	0.216354	0.0306166	Amino acid and Its metabolites	Small Peptide	-	-
Procyanidin B4	Age	-0.216167	0.030765	Tannins	Proanthocyanidins	C10238	-
8-Aminooctanoic Acid	Age	-0.216088	0.0308278	Organic acid And Its derivatives	Organic acid And Its derivatives	-	-
L-Homocystine	Age	-0.216057	0.0308522	Amino acid and Its metabolites	Amino acids	C01817	ko00270
2-Aminoethanesulfonic Acid	Age	-0.215944	0.0309423	Organic acid And Its derivatives	Sulfonic acids	C00245	ko00120,ko00430,ko00920,ko01100,ko02010,ko04080
Ameltolide	Age	0.215841	0.0310237	Benzene and substituted derivatives	Benzene and substituted derivatives	C11485	-
His-Tyr	Age	-0.215825	0.0310368	Amino acid and Its metabolites	Small Peptide	D81943	-
1-Oleoyl-sn-glycero-3-phosphocholine	Age	-0.215542	0.0312633	GP	LPC	-	-
7-ketodeoxycholic acid	Age	-0.215097	0.0316227	Hormones and hormone related compounds	Hormones and hormone related compounds	C04643	-
Ser-Thr-OH	Age	0.214884	0.0317959	Amino acid and Its metabolites	Small Peptide	-	-
cyclo(leu-phe)	Age	0.214805	0.0318599	Amino acid and Its metabolites	Small Peptide	C20519	-
Cyclo(Tyr-Leu)	Age	0.214805	0.0318599	Amino acid and Its metabolites	Small Peptide	-	-
13(S)-HpOTrE； (9Z,11E,13S,15Z)-13-Hydroperoxyoctadeca-9,11,15-trienoic acid	Age	0.214677	0.0319649	FA	Oxidized lipids	C04785	ko00592,ko01100
Caffeic acid methyl ester	Age	-0.214325	0.0322537	Benzene and substituted derivatives	Benzene and substituted derivatives	-	-
Fludrocortisone acetate	Age	0.21407	0.0324642	Aldehyde,Ketones,Esters	Esters	C08186	-
Val-Ala	Age	0.213749	0.0327316	Amino acid and Its metabolites	Small Peptide	-	-
Cyclopentolate	Age	0.213679	0.0327897	Benzene and substituted derivatives	Benzene and substituted derivatives	C06932	-
Thalmidine	Age	-0.213456	0.0329771	Lignans and Coumarins	Lignans	C09590	-
Pro-Gln-Ala	Age	0.213451	0.0329807	Amino acid and Its metabolites	Small Peptide	-	-
Pro-Glu-Glu-Leu-Lys	Age	-0.213244	0.0331554	Amino acid and Its metabolomics	Small Peptide	-	-
beta-Micropteroxanthin	Age	0.213172	0.0332164	Alcohol and amines	Alcohols	-	-
Tyr-Pro	Age	-0.212921	0.0334289	Amino acid and Its metabolites	Small Peptide	-	-
Phe-Tyr-Val-Lys	Age	-0.212891	0.0334544	Amino acid and Its metabolites	Small Peptide	-	-
Formoterol	Age	-0.212743	0.0335803	Benzene and substituted derivatives	Benzene and substituted derivatives	C07805	-
Quazepam	Age	-0.212704	0.0336141	Heterocyclic compounds	Heterocyclic compounds	C07336	-
Terpendole I	Age	0.212376	0.0338951	Heterocyclic compounds	Heterocyclic compounds	C20543	-
Carnitine C15:1:DC	Age	-0.212231	0.0340192	FA	CAR	-	-
Leu-Met-Asn	Age	-0.21218	0.0340636	Amino acid and Its metabolites	Small Peptide	-	-
(S)-(E)-2-(3,6-Dimethyl-2-heptenyl)-3,4,7-trihydroxyflavanone	Age	0.211892	0.0343131	Aldehyde,Ketones,Esters	Ketones	-	-
Pomalidomide	Age	0.211517	0.0346402	Alcohol and amines	Amines	D08976	-
Aleuritic Acid	Age	0.211276	0.0348516	Organic acid And Its derivatives	Organic acid And Its derivatives	-	-
Arg-Met	Age	-0.211258	0.0348673	Amino acid and Its metabolites	Small Peptide	-	-
Iriomoteolide 1a	Age	0.211124	0.0349859	Heterocyclic compounds	Heterocyclic compounds	C20009	-
DL-Stachydrine	Age	0.211105	0.0350028	Organic acid And Its derivatives	Organic acid And Its derivatives	-	-
Aphidicolin	Age	0.211046	0.0350546	Alcohol and amines	Alcohols	C06088	-
D-Turanose	Age	0.21098	0.0351128	Others	Others	C19636	-
6,6-Dihydroxy-5,5-dimethoxybiphenyl-3,3-dicarboxylic acid	Age	0.210905	0.0351795	Benzene and substituted derivatives	Benzene and substituted derivatives	C18347	-
S-hexyl-L-glutathione	Age	0.210895	0.0351879	Amino acid and Its metabolites	Small Peptide	-	-
2-ethyl-2-hydroxybutyric acid	Age	0.210776	0.0352939	Organic acid And Its derivatives	Organic acid And Its derivatives	-	-
Asp-Phe	Age	-0.210673	0.0353855	Amino acid and Its metabolites	Small Peptide	-	-
Ser-Leu-Ala	Age	-0.210557	0.0354889	Amino acid and Its metabolites	Small Peptide	-	-
Estra-1,3,5(10),7-tetraene-3,17beta-diol	Age	0.210417	0.0356142	Alcohol and amines	Alcohols	C14485	-
Thr-Phe-Leu	Age	-0.210392	0.0356368	Amino acid and Its metabolites	Small Peptide	-	-
4-Pregnen-17alpha,20alpha-diol-3-one	Age	-0.210328	0.0356946	Aldehyde,Ketones,Esters	Ketones	C04518	ko00140
(8R,10S,13S)-13-methyl-3,17-dioxo-2,6,7,8,9,11,12,14,15,16-decahydro-1H-cyclopenta[a]phenanthrene-10-carbaldehyde	Age	-0.210312	0.0357088	Aldehyde,Ketones,Esters	Aldehydes	-	-
Phe-Leu	Age	0.210187	0.0358208	Amino acid and Its metabolites	Small Peptide	-	-
Aminomalonic Acid	Age	-0.209458	0.0364826	Organic acid And Its derivatives	Organic acid And Its derivatives	C00872	-
N1-Acetylspermine	Age	0.20936	0.0365721	Organic acid And Its derivatives	Organic acid And Its derivatives	C02567	-
Ethyl N-acetyl-L-tyrosinate	Age	0.209209	0.0367114	Amino acid and Its metabolites	Amino acid derivatives	C01657	-
His-Val-Tyr	Age	0.208736	0.0371483	Amino acid and Its metabolites	Small Peptide	-	-
Subericacid	Age	0.208721	0.0371623	Organic acid And Its derivatives	Organic acid And Its derivatives	C08278	-
(Rs)-Mevalonic Acid	Age	-0.208539	0.037331	Organic acid And Its derivatives	Organic acid And Its derivatives	C00418	ko00900,ko01100,ko04216
Fuc1-2Gal1-4GlcNAcSp	Age	-0.208404	0.0374572	Heterocyclic compounds	Heterocyclic compounds	-	-
2-Methylbutyraldehyde	Age	0.207906	0.0379251	Aldehyde,Ketones,Esters	Aldehydes	C02223	-
Hydantoin-5-propionic acid	Age	-0.207155	0.0386404	Organic acid And Its derivatives	Organic acid And Its derivatives	C05565	ko00340
Pro-Gln	Age	-0.206752	0.0390292	Amino acid and Its metabolites	Small Peptide	-	-
(2S)-OMPT	Age	-0.20656	0.0392155	GP	LPA	-	-
Manoalide	Age	-0.206544	0.039231	Terpenoids	Ditepenoids	C17156	-
Cys-Phe	Age	0.205974	0.0397881	Amino acid and Its metabolites	Small Peptide	-	-
Thr-Ile-Asp-Phe-Glu	Age	0.205716	0.0400427	Amino acid and Its metabolites	Small Peptide	-	-
Glu-Ile	Age	0.20531	0.0404451	Amino acid and Its metabolites	Small Peptide	-	-
Ile-Glu	Age	0.20531	0.0404451	Amino acid and Its metabolites	Small Peptide	-	-
Leu-Glu	Age	0.20531	0.0404451	Amino acid and Its metabolites	Small Peptide	-	-
Nap-Lys-OH	Age	0.20508	0.0406749	Amino acid and Its metabolites	Small Peptide	-	-
Thr-Arg-Gly-Glu-Val	Age	-0.204773	0.0409834	Amino acid and Its metabolomics	Small Peptide	-	-
Gly-Gly-Phe	Age	-0.204432	0.041329	Amino acid and Its metabolites	Small Peptide	-	-
4-Methoxysalicylic Acid	Age	-0.203941	0.041829	Benzene and substituted derivatives	Phenolic acids	-	-
19-Hydroxy-PGE2	Age	-0.203766	0.0420091	Hormones and hormone related compounds	Hormones and hormone related compounds	-	-
Ile-Ala	Age	0.203727	0.0420498	Amino acid and Its metabolites	Small Peptide	-	-
D-urobilinogen	Age	-0.203464	0.0423209	Tryptamines,Cholines,Pigments	Pigments	C05791	ko00860,ko01100
5,6-Dihydrouridine	Age	0.20308	0.0427198	Nucleotide And Its metabolites	Nucleotide And Its metabolites	D86457	-
Ala-gln	Age	0.202955	0.0428506	Amino acid and Its metabolites	Small Peptide	-	-
Hyp-Trp	Age	-0.202476	0.0433541	Amino acid and Its metabolites	Small Peptide	-	-
Polydatin	Age	0.202446	0.0433865	Heterocyclic compounds	Heterocyclic compounds	C10275	-
Glu-Val-Ile	Age	-0.201889	0.043978	Amino acid and Its metabolites	Small Peptide	-	-
(3beta,22E,24R)-5,8-Epidioxy-23-methylergosta-6,22-dien-3-ol	Age	0.201721	0.0441577	Alcohol and amines	Alcohols	-	-
(3,4-Dimethoxyphenyl) Acetic Acid	Age	-0.201472	0.0444256	Benzene and substituted derivatives	Phenolic acids	-	-
Ala-Glu-Gln-Tyr-Leu	Age	-0.201298	0.0446138	Amino acid and Its metabolites	Small Peptide	-	-
3-pyrimidin-2-yl-propionic acid	Age	-0.201033	0.044901	Heterocyclic compounds	Heterocyclic compounds	-	-
Thr-Pro	Age	-0.201006	0.0449305	Amino acid and Its metabolites	Small Peptide	-	-
1-Methylguanine	Age	-0.200787	0.0451695	Nucleotide And Its metabolites	Nucleotide And Its metabolites	C04152	-
6-O-methylguanine	Age	-0.200787	0.0451695	Nucleotide And Its metabolites	Nucleotide And Its metabolites	-	-
Mibefradil	Age	0.200358	0.0456402	Benzene and substituted derivatives	Benzene and substituted derivatives	C07222	-
Carnitine C8-OH	Age	0.199754	0.0463106	FA	CAR	-	-
Procyanidin B2	Age	-0.199369	0.046741	Tannins	Proanthocyanidins	C17639	-
4-Hydroxy-6-methyl-3-(3-methylbut-2-enyl)pyran-2-one	Age	-0.199347	0.0467658	Aldehyde,Ketones,Esters	Ketones	-	-
Taurocholic acid	Age	-0.199206	0.0469248	Bile acids	Bile acids	C05122	ko00120,ko00430,ko01100,ko04976,ko04979
2,5-Dihydroxybenzaldehyde	Age	-0.19905	0.0471012	Benzene and substituted derivatives	Benzene and substituted derivatives	C05585	ko00350,ko01100
Nicardipine	Age	0.198973	0.0471883	Heterocyclic compounds	Heterocyclic compounds	C07264	-
Luminespib	Age	-0.198717	0.047479	Benzene and substituted derivatives	Benzene and substituted derivatives	D10646	-
20-hydroxy Leukotriene B4	Age	0.198035	0.0482616	FA	Oxidized lipids	C04853	ko00590
N-Acetylcysteine	Age	0.19772	0.048626	Amino acid and Its metabolites	Amino acid derivatives	C06809	-
Lys-Leu	Age	-0.197636	0.0487244	Amino acid and Its metabolites	Small Peptide	-	-
Hycanthone	Age	0.197559	0.0488132	Aldehyde,Ketones,Esters	Ketones	D00541	-
(3beta,9xi,22S,23R)-3-Hydroxy-17,23-epoxyveratraman-11-one	Age	-0.197296	0.0491212	Others	Others	-	-
Ser-Gln-Leu-Lys	Age	0.19725	0.0491747	Amino acid and Its metabolites	Small Peptide	-	-
7a-Hydroxy-5b-cholestan-3-one	Age	0.197129	0.0493172	Aldehyde,Ketones,Esters	Ketones	-	-
Cycloheximide	Age	0.196973	0.049501	Alcohol and amines	Amines	C06685	-
L-Iditol	Age	0.196947	0.0495318	Carbohydrates and Its metabolites	Carbohydrates and Its metabolites	C01507	-
23-Nordeoxycholic acid	Age	0.196791	0.0497154	Bile acids	Bile acids	-	-
S-Methyl thioacetate	Age	-0.196594	0.0499496	Aldehyde,Ketones,Esters	Esters	D82067	-
Domoic acid	Age	0.196366	0.0502208	Organic acid And Its derivatives	Organic acid And Its derivatives	C13732	-
20-COOH-AA	Age	0.196348	0.0502419	FA	Oxidized lipids	-	-
Tranexamic Acid	Age	-0.196262	0.0503446	Organic acid And Its derivatives	Organic acid And Its derivatives	C12535	-
Urobilinogen	Age	-0.196159	0.0504682	Tryptamines,Cholines,Pigments	Pigments	C05790	ko00860
5-nitrobenzimidazole	Age	-0.196089	0.0505523	Heterocyclic compounds	Heterocyclic compounds	-	-
Magnosalin	Age	0.195891	0.0507901	Lignans and Coumarins	Coumarins	C17847	-
Spermidine	Age	0.195852	0.0508369	Alcohol and amines	Polyamines	C00315	ko00330,ko00410,ko00480,ko01100,ko02010,ko04976
Hispidol	Age	-0.195425	0.0513538	Heterocyclic compounds	Heterocyclic compounds	C08644	-
Harman	Age	0.195355	0.0514393	Alkaloids	Alkaloids	C09209	-
Hyodeoxycholic acid	Age	-0.195189	0.0516413	Bile acids	Bile acids	-	-
D-Sedoheptuiose 7-Phosphate	Age	0.195178	0.0516545	Carbohydrates and Its metabolites	Phosphate sugars	C05382	ko00030,ko01100,ko01200,ko01230,ko01250
Pro-Pro-Lys-Phe-Asp	Age	-0.195123	0.051722	Amino acid and Its metabolites	Small Peptide	-	-
Chrysophanol	Age	-0.195113	0.0517344	Benzene and substituted derivatives	Benzene and substituted derivatives	C10315	-
Trp-His	Age	0.194821	0.0520918	Amino acid and Its metabolites	Small Peptide	-	-
1-(1Z-Octadecenyl)-2-(4Z,7Z,10Z,13Z,16Z,19Z-docosahexaenoyl)-sn-glycero-3-phosphoethanolamine	Age	-0.194776	0.0521471	Others	Others	-	-
Glycolithocholic acid	Age	0.19468	0.0522657	Bile acids	Bile acids	C15557	-
2-Amino-4,6-pteridinediol	Age	0.194606	0.0523571	Nucleotide And Its metabolites	Nucleotide And Its metabolites	-	-
Argininosuccinic acid	Age	0.19454	0.0524391	Organic acid And Its derivatives	Organic acid And Its derivatives	C03406	ko00220,ko00250,ko01100,ko01230
Pergolide	Age	0.194222	0.052833	Others	Medicine	C07425	-
(2S,4aS,6aS,6bR,10S,12aR,14bR)-10-hydroxy-2,4a,6a,6b,9,9,12a-heptamethyl-1,3,4,5,6,6a,7,8,8a,10,11,12,13,14b-tetradecahydropicene-2-carboxylic acid	Age	-0.194197	0.0528644	Organic acid And Its derivatives	Organic acid And Its derivatives	-	-
His-Thr-Ser-Asp	Age	-0.194138	0.0529373	Amino acid and Its metabolites	Small Peptide	-	-
Lys-Ser	Age	0.193849	0.0532985	Amino acid and Its metabolites	Small Peptide	-	-
Gymnodimine	Age	-0.193835	0.053316	Heterocyclic compounds	Heterocyclic compounds	C20025	-
7alpha-Hydroxy-4-cholesten-3-one	Age	0.19369	0.0534979	Aldehyde,Ketones,Esters	Ketones	C05455	ko00120,ko01100
3,5-Dihydroxy-4-methoxybenzoic acid	Age	-0.193563	0.0536581	Organic acid And Its derivatives	Organic acid And Its derivatives	-	-
DL-threo-3-isopropylmalic acid	Age	-0.193091	0.0542556	Organic acid And Its derivatives	Organic acid And Its derivatives	-	-
D-Homocysteine	Age	-0.192685	0.0547738	Amino acid and Its metabolites	Amino acids	C00155	ko00270,ko00920,ko01100,ko01230,ko01523,ko04621
Phlorin	Age	0.19247	0.0550506	Benzene and substituted derivatives	Benzene and substituted derivatives	-	-
4-Amino-5-hydroxymethyl-2-methylpyrimidine	Age	0.192334	0.0552253	Heterocyclic compounds	Heterocyclic compounds	C01279	ko00730,ko01100,ko01240,ko02010
cyclo(gly-glu)	Age	0.192071	0.0555659	Amino acid and Its metabolites	Small Peptide	-	-
3-Hydroxypropanoic Acid	Age	0.191985	0.0556778	Organic acid And Its derivatives	Organic acid And Its derivatives	C01013	ko00240,ko00410,ko00640,ko01100,ko01200
Isoleucyl-Tyrosine	Age	-0.191516	0.0562892	Amino acid and Its metabolites	Amino acid derivatives	-	-
3beta,21-Dihydroxy-4,4,14-trimethyl-5alpha-pregn-8-en-20-one	Age	0.191408	0.0564309	Aldehyde,Ketones,Esters	Ketones	C14991	-
N-[2-(Dimethylamino)ethyl]-N-methyl-4-[[4-[4-morpholin-4-yl-7-(2,2,2-trifluoroethyl)pyrrolo[2,3-d]pyrimidin-2-yl]phenyl]carbamoylamino]benzamide	Age	0.191083	0.0568596	Benzene and substituted derivatives	Benzene and substituted derivatives	-	-
N-acetyl-beta-alanine	Age	0.191064	0.0568847	Amino acid and Its metabolites	Amino acid derivatives	C01073	ko00410
Leu-Thr-Phe-Gln-Met	Age	-0.191024	0.0569366	Amino acid and Its metabolites	Small Peptide	-	-
Tyr-Leu	Age	-0.190957	0.0570251	Amino acid and Its metabolites	Small Peptide	C73328	-
Indole-3-acetamide	Age	0.190773	0.0572697	Heterocyclic compounds	Indole and Its derivatives	C02693	ko00380,ko01100
Paxilline	Age	0.190339	0.0578492	Heterocyclic compounds	Heterocyclic compounds	C13782	-
Flunisolide	Age	-0.190288	0.0579178	Others	Others	C07005	-
Leu-Asp	Age	0.190219	0.0580099	Amino acid and Its metabolites	Small Peptide	-	-
LPC(0:0/18:1)	Age	-0.190191	0.0580476	GP	LPC	-	-
LPC(18:1/0:0)	Age	-0.190191	0.0580476	GP	LPC	-	-
3-(3,4,5-trimethoxyphenyl)propionic acid	Age	-0.190042	0.0582478	Organic acid And Its derivatives	Organic acid And Its derivatives	D78077	-
Methyl-Vanillate	Age	-0.189873	0.0584767	Benzene and substituted derivatives	Phenolics	-	-
Lys-Val	Age	-0.189836	0.0585272	Amino acid and Its metabolites	Small Peptide	-	-
Phe-Phe-Thr	Age	-0.18955	0.058914	Amino acid and Its metabolites	Small Peptide	-	-
1-Aminocyclohexanecarboxylic acid	Age	0.189527	0.0589463	Organic acid And Its derivatives	Organic acid And Its derivatives	-	-
Val-Ser-OH	Age	0.189467	0.0590277	Amino acid and Its metabolites	Small Peptide	-	-
D-Galacturonic Acid	Age	-0.189399	0.0591203	Carbohydrates and Its metabolites	Sugar acids	C00333	ko00040,ko00053,ko00520,ko01100,ko01240,ko01250,ko02010
Leukotriene E4 methyl ester	Age	0.189299	0.0592572	Aldehyde,Ketones,Esters	Esters	-	-
alpha-Kosin	Age	0.189087	0.0595476	Benzene and substituted derivatives	Benzene and substituted derivatives	C10704	-
Isocitric acid	Age	-0.189006	0.0596582	Organic acid And Its derivatives	Organic acid And Its derivatives	C00311	ko00020,ko00630,ko01100,ko01200,ko01210,ko01230,ko01240,ko04922,ko05230
7-Chloro-L-tryptophan	Age	-0.18897	0.0597086	Heterocyclic compounds	Heterocyclic compounds	C19687	ko01100
Catechol	Age	-0.188845	0.0598797	Benzene and substituted derivatives	Phenolics	C00090	ko01100
Indole 3-carbinol	Age	-0.188667	0.0601255	Heterocyclic compounds	Indole and Its derivatives	-	-
Thr-Val-Leu-Arg	Age	-0.188558	0.0602771	Amino acid and Its metabolites	Small Peptide	-	-
gamma-Glutamyl)-lysine	Age	0.188152	0.0608416	Amino acid and Its metabolites	Small Peptide	-	-
4-O-Methylpinosylvic acid	Age	0.188139	0.0608594	Organic acid And Its derivatives	Organic acid And Its derivatives	-	-
Ticlopidine N-oxide	Age	-0.187782	0.0613605	Heterocyclic compounds	Heterocyclic compounds	-	-
Asn-Ser-Leu-Arg	Age	-0.187385	0.0619203	Amino acid and Its metabolites	Small Peptide	-	-
His-Gln-Gln	Age	-0.187382	0.0619254	Amino acid and Its metabolites	Small Peptide	-	-
Anthranoyllycoctonine	Age	-0.187256	0.0621032	Benzene and substituted derivatives	Benzene and substituted derivatives	C08659	-
Glycoursodeoxycholic Acid	Age	-0.187112	0.0623082	Bile acids	Bile acids	-	-
Convoline	Age	0.187079	0.0623552	Aldehyde,Ketones,Esters	Esters	C10855	-
Olanzapine	Age	-0.186534	0.0631355	Heterocyclic compounds	Heterocyclic compounds	C07322	-
Guaiaverin	Age	0.18615	0.0636913	Heterocyclic compounds	Heterocyclic compounds	-	-
Ile-Lys	Age	-0.186128	0.0637225	Amino acid and Its metabolites	Small Peptide	-	-
Tetradecanedioic acid	Age	-0.186055	0.0638282	FA	FFA	C11002	-
Ala-Ala	Age	0.185975	0.0639452	Amino acid and Its metabolites	Small Peptide	C00993	ko00470,ko01100
Droperidol	Age	-0.185746	0.0642779	Alcohol and amines	Alcohols	D00308	-
Fumonisin A2	Age	0.185254	0.0650004	Organic acid And Its derivatives	Organic acid And Its derivatives	-	-
1-O-Palmitoyl-2-O-acetyl-sn-glycero-3-phosphorylcholine	Age	-0.184937	0.0654689	GP	PC	-	-
Thr-Ile	Age	-0.184933	0.0654754	Amino acid and Its metabolites	Small Peptide	-	-
Thr-Leu	Age	-0.184933	0.0654754	Amino acid and Its metabolites	Small Peptide	-	-
Fluvoxamine	Age	-0.184777	0.0657064	Benzene and substituted derivatives	Benzene and substituted derivatives	C07571	-
5-F2t-IsoP	Age	0.184414	0.066248	FA	Oxidized lipids	-	-
Caffeic Acid	Age	-0.184154	0.0666379	Organic acid And Its derivatives	Organic acid And Its derivatives	C01481	-
Leu-Ile-Ser-Glu	Age	0.184132	0.0666706	Amino acid and Its metabolomics	Small Peptide	-	-
Fulvestrant	Age	-0.184064	0.0667731	Benzene and substituted derivatives	Benzene and substituted derivatives	D01161	-
Glycohyodeoxycholic acid	Age	-0.183971	0.0669138	Bile acids	Bile acids	-	-
Asp-Gln-Thr-Lys	Age	-0.183685	0.0673467	Amino acid and Its metabolites	Small Peptide	-	-
Oenin(Malvidin 3-O-glucoside)	Age	-0.183477	0.0676624	Flavonoids	Anthocyanidins	C12140	-
Kanamycin	Age	-0.183471	0.0676715	Heterocyclic compounds	Heterocyclic compounds	C01822	ko00524
Platensimycin	Age	-0.183437	0.0677239	Benzene and substituted derivatives	Benzene and substituted derivatives	C20132	-
N-Acetyl-L-Glutamic Acid	Age	0.183426	0.0677406	Amino acid and Its metabolites	Amino acid derivatives	C00624	ko00220,ko01100,ko01210,ko01230
11-nor-9-carboxy-Delta(9)-tetrahydrocannabinol	Age	-0.183413	0.0677606	Heterocyclic compounds	Heterocyclic compounds	-	-
2-methoxy-4-[3,5,6-trihydroxy-7-(sulfinooxy)-3,4-dihydro-2H-1-benzopyran-2-yl]benzen-1-olate	Age	-0.183411	0.0677638	Benzene and substituted derivatives	Benzene and substituted derivatives	-	-
Oxaceprol	Age	-0.183369	0.0678267	Amino acid and Its metabolites	Amino acid derivatives	D07215	-
Valeric Acid	Age	0.183307	0.0679225	Organic acid And Its derivatives	Organic acid And Its derivatives	C00803	-
10-Formyl-Thf	Age	0.183266	0.0679847	Heterocyclic compounds	Pteridines and derivatives	C00234	ko00670,ko00970,ko01100,ko01200,ko01240,ko01523
Folinic acid	Age	0.183266	0.0679847	CoEnzyme and vitamins	CoEnzyme and vitamins	C03479	ko00670,ko01100
Hexaethylene-glycol	Age	-0.183249	0.0680102	Alcohol and amines	Alcohols	-	-
(3E)-4-(1-Hydroxy-2,2,6-trimethyl-4-oxocyclohexyl)but-3-en-2-yl hexopyranoside	Age	0.182494	0.0691731	Others	Hydrocarbon derivatives	-	-
Methylergonovine	Age	-0.182467	0.069215	Alkaloids	Alkaloids	D08207	-
Karbutilate	Age	0.182459	0.0692264	Benzene and substituted derivatives	Benzene and substituted derivatives	C18433	-
Gly-Gly-Lys-Pro-Asn	Age	0.182266	0.0695267	Amino acid and Its metabolites	Small Peptide	-	-
3-Hydroxy-4-methoxybenzoic acid	Age	-0.182263	0.0695318	Benzene and substituted derivatives	Benzene and substituted derivatives	-	-
Met-Trp-Phe	Age	0.182019	0.0699129	Amino acid and Its metabolites	Small Peptide	-	-
Ethyl-dodecanoate	Age	-0.181912	0.07008	Alcohol and amines	Amines	D70267	-
Cyclo(Phe-Glu)	Age	0.181794	0.0702649	Amino acid and Its metabolites	Small Peptide	-	-
8-Methoxyalkynurate	Age	-0.181659	0.0704773	Organic acid And Its derivatives	Organic acid And Its derivatives	C05830	ko00380
Thr-Val-Thr	Age	-0.181547	0.0706532	Amino acid and Its metabolites	Small Peptide	-	-
Dodecyl glucopyranoside	Age	0.181231	0.0711531	Carbohydrates and Its metabolites	Carbohydrates and Its metabolites	C16041	ko04721
1-Phenylicosane-1,3-dione	Age	0.181221	0.0711695	Aldehyde,Ketones,Esters	Ketones	-	-
Quinmerac	Age	-0.180887	0.0717011	Benzene and substituted derivatives	Benzene and substituted derivatives	C18891	-
Trp-Ala	Age	-0.180808	0.0718266	Amino acid and Its metabolites	Small Peptide	D94850	-
Pyrimidine-4-carboxylic acid sodium salt	Age	0.18075	0.0719188	Heterocyclic compounds	Heterocyclic compounds	-	-
Melleolide H	Age	0.180532	0.0722693	Terpenoids	Prenol lipids	-	-
Tyr-Thr	Age	-0.180412	0.072461	Amino acid and Its metabolites	Small Peptide	-	-
Campesterol	Age	0.180385	0.0725044	Hormones and hormone related compounds	Hormones and hormone related compounds	C01789	ko00100,ko01100
5-benzyl-5-(pyridin-3-yl)imidazolidine-2,4-dione	Age	0.180385	0.0725053	Benzene and substituted derivatives	Benzene and substituted derivatives	-	-
Resorcinolnaphthalein	Age	-0.180175	0.0728435	Heterocyclic compounds	Heterocyclic compounds	-	-
Pyrrole-2-Carboxylic Acid	Age	-0.180047	0.0730507	Organic acid And Its derivatives	Organic acid And Its derivatives	C05942	ko00470
Palmatine	Age	0.179956	0.0731985	Others	Others	C05315	-
1-Methyladenine	Age	-0.179903	0.0732849	Nucleotide And Its metabolites	Nucleotide And Its metabolites	C02216	-
2-Amino-1,2-bis(p-chlorophenyl)ethanol	Age	0.179881	0.0733203	Heterocyclic compounds	Heterocyclic compounds	C15427	-
3-Amino-4-Hydroxybenzoic Acid	Age	0.179668	0.0736661	Benzene and substituted derivatives	Phenolic acids	C12115	ko01100
3-Amino-5-hydroxybenzoic acid	Age	0.179668	0.0736661	Organic acid And Its derivatives	Organic acid And Its derivatives	C12107	-
3-Hydroxyanthranilic Acid	Age	0.179668	0.0736661	Benzene and substituted derivatives	Phenolic acids	C00632	ko00380,ko01100,ko01240
(3R,5S,6R)-6,10-dimethyl-3-prop-1-en-2-ylspiro[4.5]dec-9-en-8-ol	Age	0.17946	0.0740068	Alcohol and amines	Alcohols	-	-
Nicotiflorin	Age	0.179263	0.0743296	Aldehyde,Ketones,Esters	Ketones	C21833	-
Debromoaplysiatoxin	Age	0.179184	0.0744601	Heterocyclic compounds	Heterocyclic compounds	C05148	-
L-threo-3-Methylaspartate	Age	0.179151	0.0745132	Amino acid and Its metabolites	Amino acid derivatives	C03618	ko00630,ko01100,ko01200
N-hydroxy-2-(4-hydroxyphenyl)ethanimine oxide	Age	-0.178957	0.0748335	Others	Others	-	-
9-Oxo-10E,12Z,15Z-octadecatrienoic acid	Age	0.178776	0.0751334	FA	Oxidized lipids	-	-
Phe-Ser	Age	-0.17877	0.075143	Amino acid and Its metabolites	Small Peptide	-	-
FAHFA(8:0/10:0)	Age	0.178756	0.0751665	FA	FFA	-	-
Capsaicin(Vanilloid)	Age	0.178643	0.0753546	Others	FDA	C06866	ko01100,ko04750
2-[(E,7R,11R)-3,7,11,15-tetramethylhexadec-2-enyl]naphthalene-1,4-diol	Age	-0.178588	0.0754456	Alcohol and amines	Alcohols	-	-
Asn-Leu	Age	-0.178547	0.0755138	Amino acid and Its metabolites	Small Peptide	-	-
Diglycidyl-resorcinol	Age	0.178003	0.0764232	Benzene and substituted derivatives	Benzene and substituted derivatives	C19228	-
Phe-Phe	Age	-0.177654	0.0770107	Amino acid and Its metabolites	Small Peptide	-	-
4-Methyloctanoic acid	Age	0.17754	0.0772033	Organic acid And Its derivatives	Organic acid And Its derivatives	D83868	-
FFA(9:0)	Age	0.17754	0.0772033	FA	FFA	C01601	-
Lovastatin acid(Mevinolinic acid)	Age	0.177293	0.0776235	Organic acid And Its derivatives	Organic acid And Its derivatives	-	-
3-Oxocholic acid	Age	-0.177231	0.0777281	Organic acid And Its derivatives	Organic acid And Its derivatives	-	-
LPE(0:0/16:1)	Age	0.177082	0.0779831	GP	LPE	-	-
Taurochenodesoxycholic Acid	Age	-0.176933	0.0782368	Bile acids	Bile acids	C05465	ko00120,ko04976,ko04979
(-)-Catechin	Age	-0.17693	0.0782419	Flavonoids	Flavonoid	C14079	-
D-Glucaro-1,4-lactone	Age	-0.176552	0.0788907	Carbohydrates and Its metabolites	Carboxylic acids and derivatives	C21095	-
Phe-Gln-Ala-Arg	Age	0.17647	0.0790325	Amino acid and Its metabolites	Small Peptide	-	-
Phytosphingosine	Age	-0.176364	0.0792167	SL	SM	C12144	ko00600,ko01100
15-keto-Prostaglandin-E1	Age	-0.176052	0.0797572	FA	Oxidized lipids	C04654	-
8-isoProstaglandin E2	Age	-0.176052	0.0797572	FA	Oxidized lipids	D92169	-
3-Methoxybenzoic acid	Age	-0.175899	0.0800234	Benzene and substituted derivatives	Benzene and substituted derivatives	-	-
Myricetin	Age	0.175838	0.0801304	Flavonoids	Flavonoid	C10107	-
9,10,13-Trihydroxystearic acid	Age	-0.175543	0.0806457	FA	Oxidized lipids	-	-
Egtazic acid	Age	0.175523	0.0806808	Organic acid And Its derivatives	Organic acid And Its derivatives	D03967	-
Lys-Phe-Asn-Lys	Age	-0.175412	0.0808751	Amino acid and Its metabolomics	Small Peptide	-	-
(3beta,5alpha,9alpha,22E,24R)-5,9-Epidioxy-3-hydroxyergosta-7,22-dien-6-one	Age	0.175169	0.0813033	Aldehyde,Ketones,Esters	Ketones	-	-
6-Deoxodolichosterone	Age	0.17507	0.0814793	Aldehyde,Ketones,Esters	Ketones	-	-
Cyromazine	Age	-0.174774	0.0820032	Heterocyclic compounds	Heterocyclic compounds	C14147	-
L-Arginine	Age	-0.174568	0.0823698	Amino acid and Its metabolites	Amino acids	C00062	ko00220,ko00330,ko00470,ko00970,ko01100,ko01230,ko02010,ko04150,ko04974,ko05014,ko05022,ko05142,ko05146,ko05230
Indacaterol	Age	0.174526	0.0824448	Heterocyclic compounds	Heterocyclic compounds	D09318	-
Decarboxy-Norlobaric Acid	Age	0.174288	0.082871	Organic acid And Its derivatives	Organic acid And Its derivatives	-	-
Leu-Arg-Ser-Lys	Age	0.173978	0.0834278	Amino acid and Its metabolites	Small Peptide	-	-
Phe-Met	Age	-0.17389	0.0835866	Amino acid and Its metabolites	Small Peptide	-	-
Ser-Ile-Phe	Age	-0.173854	0.0836505	Amino acid and Its metabolites	Small Peptide	-	-
4,5-Epoxy-7Z,10Z,13Z,16Z,19Z-docosapentaenoic acid,methyl ester	Age	-0.17373	0.083875	Organic acid And Its derivatives	Organic acid And Its derivatives	-	-
Dinoflagellate luciferin	Age	-0.173451	0.0843822	Heterocyclic compounds	Heterocyclic compounds	C19704	-
Spirotetramat	Age	-0.173419	0.084439	Benzene and substituted derivatives	Benzene and substituted derivatives	C18807	-
7(14)-Bisabolene-2,3,10,11-tetrol	Age	0.173405	0.0844653	Alcohol and amines	Alcohols	-	-
N-(4-Methyl-2-oxochromen-7-yl)icosa-5,8,11,14-tetraenamide	Age	0.173347	0.0845711	Alcohol and amines	Amines	-	-
Cholest-5-ene-3b,20,22R-triol	Age	0.173341	0.0845811	Alcohol and amines	Alcohols	C05501	ko00140,ko01100
I-Urobilin	Age	-0.173201	0.0848368	Heterocyclic compounds	Heterocyclic compounds	-	-
2-Methylbenzoic acid	Age	-0.173101	0.0850199	Benzene and substituted derivatives	Phenolic acids	C07215	ko01100
Phenylacetic Acid	Age	-0.173101	0.0850199	Benzene and substituted derivatives	Phenolic acids	C07086	ko00360,ko01100
Eletriptan	Age	0.172541	0.08605	Heterocyclic compounds	Heterocyclic compounds	D07887	-
Phyllanthin	Age	0.172509	0.0861081	Lignans and Coumarins	Lignans	C10746	-
His-Gln-Asn-Glu	Age	-0.172278	0.0865352	Amino acid and Its metabolites	Small Peptide	-	-
Gln-Glu-Leu-Glu	Age	-0.172235	0.0866164	Amino acid and Its metabolites	Small Peptide	-	-
3-Aminoquinoline	Age	-0.172217	0.0866484	Benzene and substituted derivatives	Benzene and substituted derivatives	C09183	-
(6R,8Z)-6-Hydroxy-3-oxotetradecenoic acid	Age	-0.17204	0.0869779	FA	Oxidized lipids	-	-
2-Methyl-d-erythritol 2,4-cyclodiphosphate	Age	0.171986	0.0870785	Carbohydrates and Its metabolites	Phosphate sugars	-	-
3-Aminopropionitrile	Age	-0.171936	0.0871724	Alcohol and amines	Amines	C05670	ko00410
D-Glucose 6-Phosphate	Age	0.17182	0.0873899	Carbohydrates and Its metabolites	Phosphate sugars	C00092	ko00500,ko00524,ko00562,ko01100,ko04911,ko04917,ko04918,ko04931,ko04973,ko05230,ko05415
D-Mannose 6-phosphate	Age	0.17182	0.0873899	Carbohydrates and Its metabolites	Phosphate sugars	C00275	ko00051,ko00520,ko01100,ko01240,ko01250,ko04142
Palmitoyl sphingomyelin	Age	-0.171578	0.0878427	SL	SM	-	-
His-Asn-Ile	Age	-0.171485	0.0880166	Amino acid and Its metabolites	Small Peptide	-	-
Phe-Glu-His-Asp	Age	-0.171448	0.0880874	Amino acid and Its metabolites	Small Peptide	-	-
Methyl-2-pyrrolidone-5-carboxylate	Age	0.1713	0.0883654	Aldehyde,Ketones,Esters	Esters	-	-
8-Hydroxydesmethylclomipramine	Age	0.171248	0.0884634	Heterocyclic compounds	Heterocyclic compounds	-	-
N-Amidino-L-Aspartate	Age	-0.171234	0.0884901	Amino acid and Its metabolites	Amino acid derivatives	C03139	-
24,25-hydroxyvitamin D3	Age	-0.17121	0.0885345	CoEnzyme and vitamins	CoEnzyme and vitamins	-	-
9-Fluoro-11beta-hydroxy-16alpha-methylpregn-4-ene-3,20-dione	Age	0.171066	0.0888081	Aldehyde,Ketones,Esters	Ketones	C15317	-
Rimexolone	Age	-0.170979	0.0889721	Hormones and hormone related compounds	Hormones and hormone related compounds	-	-
Artonin K	Age	-0.170958	0.089012	Heterocyclic compounds	Heterocyclic compounds	-	-
Prostaglandin A1-biotin	Age	-0.170952	0.0890236	Hormones and hormone related compounds	Hormones and hormone related compounds	-	-
Pranlukast	Age	0.170766	0.0893782	Heterocyclic compounds	Heterocyclic compounds	-	-
Glaudine	Age	0.170454	0.0899721	Alkaloids	Alkaloids	-	-
Ala-Val	Age	-0.170416	0.0900448	Amino acid and Its metabolites	Small Peptide	-	-
Hypotaurocyamine	Age	-0.170356	0.0901611	Alcohol and amines	Polyamines	C02419	-
beta-Sitosterol	Age	0.170109	0.0906345	Hormones and hormone related compounds	Hormones and hormone related compounds	C01753	ko00100,ko01100
Methyl 2-[(1R,2S,5R,6R,13S,16S)-6-(furan-3-yl)-1,5,15,15-tetramethyl-8,14,17-trioxo-7-oxatetracyclo[11.3.1.02,11.05,10]heptadec-10-en-16-yl]acetate	Age	-0.170096	0.090659	Terpenoids	Triterpene	-	-
Thiamine	Age	-0.169654	0.0915134	CoEnzyme and vitamins	CoEnzyme and vitamins	C00378	ko00730,ko01100,ko01240,ko02010,ko04122,ko04977
Thymoquinone	Age	-0.169616	0.0915873	Benzene and substituted derivatives	Benzene and substituted derivatives	-	-
Cisapride	Age	-0.169519	0.0917761	Benzene and substituted derivatives	Phenolics	C06910	-
Gly-Leu-Arg	Age	0.169368	0.0920691	Amino acid and Its metabolites	Small Peptide	-	-
3,6,9,12,15,18,21-Heptaoxatricosane-21,23-diol	Age	-0.16892	0.0929453	Benzene and substituted derivatives	Benzene and substituted derivatives	-	-
Val-Arg-Ile	Age	-0.168795	0.0931922	Amino acid and Its metabolites	Small Peptide	-	-
alpha-Muricholic acid	Age	-0.168783	0.0932148	Bile acids	Bile acids	C17647	-
beta-Muricholic acid	Age	-0.168783	0.0932148	Bile acids	Bile acids	C17726	-
Cholic acid	Age	-0.168783	0.0932148	Bile acids	Bile acids	C00695	ko00120,ko01100,ko04976
Gamma-Mercholic Acid	Age	-0.168783	0.0932148	Bile acids	Bile acids	C17649	-
Senkirkin	Age	0.168543	0.0936889	Heterocyclic compounds	Heterocyclic compounds	C10396	-
6-azaniumylhexanoate	Age	-0.168495	0.0937823	Aldehyde,Ketones,Esters	Esters	-	-
Met-Glu	Age	-0.168342	0.0940856	Amino acid and Its metabolites	Small Peptide	-	-
Indoleacetaldehyde	Age	-0.167918	0.0949288	Heterocyclic compounds	Indole and Its derivatives	C00637	ko00380,ko01100
2-Isopropylmalate	Age	-0.167557	0.0956523	Organic acid And Its derivatives	Organic acid And Its derivatives	C02504	ko00290,ko00620,ko01100,ko01210,ko01230
N-Methyl-2-pyridone-5-carboxamide	Age	-0.167435	0.0958968	Heterocyclic compounds	Pteridines and derivatives	C05842	ko00760,ko01100
2-Methylhippuric acid	Age	0.167206	0.0963588	Amino acid and Its metabolites	Amino acid derivatives	C01586	ko01100
N-Phenylacetylglycine	Age	0.167206	0.0963588	Amino acid and Its metabolites	Amino acid derivatives	C05598	ko00360
Arg-Ile	Age	-0.167127	0.0965187	Amino acid and Its metabolites	Small Peptide	-	-
Heptethylene-glycol	Age	-0.166914	0.0969507	Alcohol and amines	Alcohols	-	-
Dimethylallyltryptophan	Age	-0.166656	0.0974749	Amino acid and Its metabolites	Amino acids	C06067	-
Carisoprodol	Age	0.16656	0.0976712	Aldehyde,Ketones,Esters	Esters	C07927	-
Pinane Thromboxane A2	Age	-0.166504	0.0977864	Organic acid And Its derivatives	Organic acid And Its derivatives	-	-
(3-sulfo)Galbeta-Cer(d18	Age	-0.166197	0.0984139	Others	Others	-	-
N-Acetylglucosamine 1-Phosphate	Age	0.166148	0.0985146	Carbohydrates and Its metabolites	Phosphate sugars	C04256	-
N-(Adamantan-1-yl)-1-(5-fluoropentyl)-1H-indole-3-carboxamide	Age	-0.165999	0.0988215	Heterocyclic compounds	Indole and Its derivatives	-	-
Acetaminophen sulfate	Age	-0.165996	0.0988272	Benzene and substituted derivatives	Benzene and substituted derivatives	-	-
Thr-Tyr-Leu-Glu	Age	-0.1659	0.099026	Amino acid and Its metabolites	Small Peptide	-	-
Asp-His-Leu-Thr-Gln	Age	-0.165888	0.0990506	Amino acid and Its metabolites	Small Peptide	-	-
D-Allo-Isoleucine	Age	-0.165778	0.0992771	Amino acid and Its metabolites	Amino acids	C21092	-
(4alpha,5alpha)-4,14-Dimethyl-9,19-cyclocholest-20-en-3-one	Age	-0.165589	0.0996693	Aldehyde,Ketones,Esters	Ketones	-	-
3-Hydroxytetradecanedioic acid	Age	0.165569	0.0997104	Organic acid And Its derivatives	Organic acid And Its derivatives	-	-
4-chloro-3-sulfonylaminobenzoic acid	Age	0.165496	0.0998627	Benzene and substituted derivatives	Benzene and substituted derivatives	D78088	-
Cholic acid methyl ester	Age	0.165326	0.100216	Aldehyde,Ketones,Esters	Esters	-	-
3-(2-Hydroxyphenyl)propanoic acid	Age	-0.165292	0.100287	Benzene and substituted derivatives	Phenolic acids	C01198	ko00360,ko01100
3-(4-Hydroxyphenyl)-Propionic Acid	Age	-0.165292	0.100287	Benzene and substituted derivatives	Phenolic acids	C01744	-
2,4-Dihydroxyacetophenone	Age	-0.165173	0.100534	Benzene and substituted derivatives	Benzene and substituted derivatives	C03663	-
Methylparaben	Age	-0.165173	0.100534	Benzene and substituted derivatives	Phenolic acids	D01400	-
4,5,7-trihydroxy-2H-chromen-2-one	Age	0.164908	0.10109	Aldehyde,Ketones,Esters	Ketones	-	-
gamma-Tocotrienol	Age	-0.164833	0.101247	Hormones and hormone related compounds	Hormones and hormone related compounds	C14155	ko00130,ko01100
2-Aminoisobutyric Acid	Age	0.164822	0.101271	Amino acid and Its metabolites	Amino acid derivatives	C03665	-
aminoisobutyric acid	Age	0.164822	0.101271	Amino acid and Its metabolites	Amino acid derivatives	C03284	ko00280,ko01100
L-2-Aminobutyric acid	Age	0.164822	0.101271	Organic acid And Its derivatives	Organic acid And Its derivatives	C02356	ko00270,ko01100
N,N-Dimethylglycine	Age	0.164822	0.101271	Amino acid and Its metabolites	Amino acid derivatives	C01026	ko00260,ko01100
3-Hydroxy-2-methyl-4H-pyran-4-one	Age	0.164781	0.101355	Heterocyclic compounds	Heterocyclic compounds	C11918	-
L-Phenylalanine	Age	-0.164528	0.10189	Amino acid and Its metabolites	Amino acids	C00079	ko00360,ko00400,ko00470,ko00970,ko01100,ko01210,ko01230,ko02010,ko04974,ko04978,ko05230
N-acetyl-S-geranylgeranyl-L-Cysteine	Age	0.164409	0.10214	Terpenoids	Ditepenoids	-	-
Burseran	Age	-0.164353	0.10226	Lignans and Coumarins	Lignans	C10547	-
4-Acetamidobutyric Acid	Age	-0.164155	0.102679	Organic acid And Its derivatives	Organic acid And Its derivatives	C02946	ko00330,ko01100
6-(3,4-dihydroxy-6-methyl-5-oxooxan-2-yl)-5,7-dihydroxy-2-(3-hydroxyphenyl)-4H-chromen-4-one	Age	-0.163819	0.103395	Aldehyde,Ketones,Esters	Ketones	-	-
2-Methoxy-5Z-hexadecenoic acid	Age	-0.163547	0.103977	Organic acid And Its derivatives	Organic acid And Its derivatives	C13792	-
3-Galloylgallocatechin	Age	0.163489	0.1041	Flavonoids	Flavonoid	-	-
butanedioate	Age	0.163268	0.104575	Organic acid And Its derivatives	Organic acid And Its derivatives	-	-
Asp-Gln-Phe-Arg	Age	0.163063	0.105017	Amino acid and Its metabolites	Small Peptide	-	-
Liquiritigenin	Age	0.162876	0.105423	Flavonoids	Dihydroflavone	-	-
N-(1-Deoxy-1-fructosyl)phenylalanine	Age	-0.162862	0.105454	Amino acid and Its metabolites	Amino acid derivatives	-	-
15-keto Latanoprost	Age	0.162795	0.105598	FA	Oxidized lipids	-	-
Ser-Leu-Leu	Age	-0.162578	0.10607	Amino acid and Its metabolites	Small Peptide	-	-
2,4,4,6-Tetrahydroxychalcone 4-O-glucoside	Age	0.162111	0.107092	Flavonoids	Flavonoid	C16407	-
TriacetonaMine	Age	0.162006	0.107322	Heterocyclic compounds	Heterocyclic compounds	-	-
15-Ketofluprostenol isopropyl ester	Age	-0.161956	0.107433	Hormones and hormone related compounds	Hormones and hormone related compounds	-	-
cis-12-Octadecenoic acid methyl ester	Age	0.161859	0.107645	FA	FFA	-	-
ST-638	Age	-0.161737	0.107915	Organic acid And Its derivatives	Organic acid And Its derivatives	-	-
Gln-Lys-Leu-Glu	Age	0.16173	0.107929	Amino acid and Its metabolites	Small Peptide	-	-
3-Indoleacrylic acid	Age	-0.161645	0.108117	Organic acid And Its derivatives	Organic acid And Its derivatives	C21283	-
Urolithin A	Age	0.161615	0.108184	Benzene and substituted derivatives	Benzene and substituted derivatives	-	-
Quizalofop	Age	-0.161584	0.108252	Benzene and substituted derivatives	Benzene and substituted derivatives	C18763	-
(R)-2-Hydroxy-3-phenylpropionic acid	Age	-0.161555	0.108317	Organic acid And Its derivatives	Organic acid And Its derivatives	C05607	ko00360,ko01100
3-Methoxysalicylic Acid	Age	-0.161426	0.108602	Benzene and substituted derivatives	Benzene and substituted derivatives	-	-
7-Hydroxy-3-(3-hydroxy-2,4-dimethoxyphenyl)-1-benzopyran-4-one	Age	-0.161277	0.108934	Benzene and substituted derivatives	Benzene and substituted derivatives	-	-
Val-Glu-Phe-Asp	Age	0.161211	0.10908	Amino acid and Its metabolites	Small Peptide	-	-
9-Oxohexadecanoic acid	Age	-0.161141	0.109237	FA	Oxidized lipids	-	-
L-Cystathionine	Age	-0.161061	0.109415	Amino acid and Its metabolites	Amino acid derivatives	C02291	ko00260,ko00270,ko01100,ko01230,ko01240
Dexamethasone	Age	0.161033	0.109476	Aldehyde,Ketones,Esters	Ketones	D00292	-
4-Acetylbutyric acid	Age	0.160928	0.109712	Organic acid And Its derivatives	Organic acid And Its derivatives	C02129	-
PGF2 ethyl amide	Age	-0.160909	0.109754	Hormones and hormone related compounds	Hormones and hormone related compounds	-	-
Phe-Val-Lys-Lys	Age	0.160721	0.110175	Amino acid and Its metabolites	Small Peptide	-	-
Ile-His-Ala-Glu	Age	-0.160671	0.110288	Amino acid and Its metabolomics	Small Peptide	-	-
(S)-3-Methyl-2-oxopentanoic acid	Age	0.160629	0.110381	Organic acid And Its derivatives	Organic acid And Its derivatives	C00671	ko00280,ko00290,ko01100,ko01210,ko01230
1-Aminocyclobutanecarboxylic acid	Age	-0.160395	0.110909	Amino acid and Its metabolites	Amino acid derivatives	-	-
L-Proline	Age	-0.160395	0.110909	Amino acid and Its metabolites	Amino acids	C00148	ko00330,ko00470,ko00970,ko01100,ko01230,ko02010,ko04974,ko04978,ko05230
Maltitol	Age	0.16032	0.111077	Carbohydrates and Its metabolites	Sugar alcohols	D04845	-
Mocimycin	Age	0.160291	0.111143	Heterocyclic compounds	Heterocyclic compounds	-	-
8-Oxohexadecanoic acid	Age	-0.160038	0.111716	FA	Oxidized lipids	-	-
N-acetylornithine	Age	-0.159845	0.112154	Amino acid and Its metabolites	Amino acid derivatives	C00437	ko00220,ko01100,ko01210,ko01230
L-Thyroxine	Age	0.159784	0.112293	Hormones and hormone related compounds	Hormones and hormone related compounds	C01829	ko00350,ko01100,ko04080,ko04918,ko04919,ko04976,ko05320
(3S,10R,13R)-10,13-dimethyl-17-[(2R)-6-methylheptan-2-yl]-2,3,4,9,11,12,14,15,16,17-decahydro-1H-cyclopenta[a]phenanthren-3-ol	Age	0.159754	0.112362	Alcohol and amines	Alcohols	-	-
Gln-Asp-Val	Age	-0.159528	0.112877	Amino acid and Its metabolites	Small Peptide	-	-
7-Keto-8-aminopelargonic acid	Age	0.159435	0.113089	Organic acid And Its derivatives	Organic acid And Its derivatives	C01092	ko00780,ko01100,ko01240
Lagocholic acid	Age	-0.159433	0.113094	Organic acid And Its derivatives	Organic acid And Its derivatives	C04661	-
Elesclomol	Age	0.159162	0.113716	Benzene and substituted derivatives	Benzene and substituted derivatives	D08909	-
Ile-Ser-Arg-Lys	Age	0.159158	0.113726	Amino acid and Its metabolites	Small Peptide	-	-
Nabilone	Age	0.159123	0.113806	Aldehyde,Ketones,Esters	Ketones	D05099	-
Ureidoisobutyric Acid	Age	0.158794	0.114564	Organic acid And Its derivatives	Organic acid And Its derivatives	C05100	-
L-lyxose	Age	-0.15864	0.11492	Carbohydrates and Its metabolites	Carbohydrates and Its metabolites	-	-
Lys-Lys-Lys-Gln-Tyr	Age	-0.15862	0.114967	Amino acid and Its metabolites	Small Peptide	-	-
7-(6-Oct-1-enyl-2,3-diazabicyclo[2.2.1]hept-2-en-5-yl)hept-5-enoic acid	Age	-0.158395	0.11549	Others	Others	-	-
(6Ar,10aR)-1-methoxy-6,6,9-trimethyl-3-(2-methyloctan-2-yl)-6a,7,10,10a-tetrahydrobenzo[c]chromene	Age	-0.158366	0.115557	Benzene and substituted derivatives	Benzene and substituted derivatives	-	-
Lidocaine hydrochloride	Age	-0.158311	0.115686	Others	FDA	-	-
Guanosine 3,5-Cyclic Monophosphate	Age	0.15819	0.115967	Nucleotide And Its metabolites	Nucleotide And Its metabolites	C00942	ko00230,ko01100,ko04022,ko04270,ko04540,ko04611,ko04713,ko04714,ko04730,ko04740,ko04744,ko04921,ko04923,ko04924,ko04925,ko04970,ko04976
7alpha,12alpha-Dihydroxy-5beta-cholestan-3-one	Age	0.158019	0.116368	Aldehyde,Ketones,Esters	Ketones	C05453	ko00120,ko01100
7alpha-Hydroxycholesterol	Age	-0.158013	0.116382	Hormones and hormone related compounds	Hormones and hormone related compounds	C03594	ko00120,ko01100
Isoleucyl-Serine	Age	-0.157999	0.116414	Amino acid and Its metabolites	Amino acid derivatives	-	-
3-Sialyllactose	Age	-0.15771	0.117093	Carbohydrates and Its metabolites	Sugars	-	-
6-Sialyllactose	Age	-0.15771	0.117093	Carbohydrates and Its metabolites	Sugars	-	-
Nicotinic Acid Adenine Dinucleotide	Age	0.157689	0.117142	Nucleotide And Its metabolites	Nucleotide And Its metabolites	C00003	ko00190,ko00730,ko00760,ko00983,ko01100,ko01240,ko04152,ko04211,ko04925,ko04936,ko04977,ko05208
Phe-Asn	Age	-0.157535	0.117504	Amino acid and Its metabolites	Small Peptide	-	-
L-Norleucine	Age	-0.157286	0.118093	Amino acid and Its metabolites	Amino acids	C01933	-
L-Isoleucine	Age	-0.15707	0.118604	Amino acid and Its metabolites	Amino acids	C00407	ko00280,ko00290,ko00970,ko01100,ko01210,ko01230,ko02010,ko04974,ko04978,ko05131,ko05230
Nicotine	Age	0.156935	0.118927	Heterocyclic compounds	Heterocyclic compounds	C00745	ko00980,ko04714,ko05033,ko05207
Glycochenodeoxycholic Acid	Age	-0.156926	0.118946	Bile acids	Bile acids	C05466	ko00120,ko04976,ko04979
O-Phospho-L-threonine	Age	-0.156725	0.119427	Amino acid and Its metabolites	Amino acid derivatives	C12147	ko00860,ko01100
N-Vanillylnonanamide	Age	0.156711	0.119461	Organic acid And Its derivatives	Organic acid And Its derivatives	D08282	-
Phaclofen	Age	-0.156562	0.119817	Benzene and substituted derivatives	Benzene and substituted derivatives	-	-
Met-Asn-Asp	Age	-0.156447	0.120091	Amino acid and Its metabolites	Small Peptide	-	-
Camellenodiol	Age	-0.156381	0.120251	Alcohol and amines	Alcohols	-	-
Ser-Val-Leu	Age	-0.156125	0.120866	Amino acid and Its metabolites	Small Peptide	-	-
4beta,7alpha-dihydroxycholesterol	Age	0.155943	0.121304	Hormones and hormone related compounds	Hormones and hormone related compounds	-	-
7,12-Dioxolithocholic acid	Age	-0.155901	0.121407	Bile acids	Bile acids	-	-
Indole	Age	-0.155857	0.121513	Heterocyclic compounds	Indole and Its derivatives	C00463	ko00380,ko00400,ko01100,ko04974
N-lactoyl-phenylalanine	Age	0.155839	0.121557	Amino acid and Its metabolites	Amino acid derivatives	-	-
Cyclic ADP ribose	Age	0.155668	0.121971	Nucleotide And Its metabolites	Nucleotide And Its metabolites	C13050	ko04020,ko04921,ko04970,ko04972
Glu-Thr-His-Glu	Age	0.155317	0.122825	Amino acid and Its metabolites	Small Peptide	-	-
3,4,2,4,6-Pentahydroxychalcone	Age	-0.15525	0.122988	Flavonoids	Chalcones	C15525	ko01100
Asp-Nap-OH	Age	0.155147	0.12324	Amino acid and Its metabolomics	Small Peptide	-	-
Gln-Gly	Age	0.155051	0.123476	Amino acid and Its metabolites	Small Peptide	-	-
2-Deoxyribose 5,-phosphate	Age	0.155047	0.123484	Nucleotide And Its metabolites	Nucleotide And Its metabolites	C00673	ko00030,ko01100
Isosakuranetin	Age	-0.154971	0.123672	Flavonoids	Flavonoid	C05334	-
Cycleanine	Age	-0.154903	0.123839	Heterocyclic compounds	Heterocyclic compounds	C17387	-
3-Methylsalicylic acid	Age	0.154557	0.124691	Organic acid And Its derivatives	Organic acid And Its derivatives	C14088	-
4-Hydroxy-3-methoxybenzaldehyde	Age	0.154503	0.124824	Benzene and substituted derivatives	Phenolics	C00755	ko01100
Maleamic acid	Age	-0.154499	0.124833	Organic acid And Its derivatives	Organic acid And Its derivatives	C01596	ko00760,ko01100
Tyr-Asn-Lys	Age	0.154487	0.124863	Amino acid and Its metabolites	Small Peptide	-	-
Met-Ser	Age	-0.154338	0.125231	Amino acid and Its metabolites	Small Peptide	-	-
Morphine N-oxide	Age	-0.154288	0.125357	Alkaloids	Isoquinoline alkaloids	C11786	-
L-Thyronine	Age	0.154245	0.125461	Hormones and hormone related compounds	Hormones and hormone related compounds	-	-
Arg-Gln-Asp-Glu-His	Age	-0.154225	0.125512	Amino acid and Its metabolites	Small Peptide	-	-
Uridine	Age	0.153748	0.1267	Nucleotide And Its metabolites	Nucleotide And Its metabolites	C00299	ko00240,ko01100,ko01232,ko02010
Glu-Lys-Tyr-Leu-Gly	Age	0.15372	0.126771	Amino acid and Its metabolites	Small Peptide	-	-
(3beta,5alpha,9alpha,22E,24R)-3,5,9-Trihydroxy-23-methylergosta-7,22-dien-6-one	Age	-0.153663	0.126911	Aldehyde,Ketones,Esters	Ketones	-	-
Lys-Trp-OH	Age	-0.153524	0.127259	Amino acid and Its metabolomics	Small Peptide	-	-
Glycitein	Age	-0.15345	0.127447	Flavonoids	Isoflavones	C14536	-
2-keto-D-gluconic acid	Age	-0.153133	0.128243	Carbohydrates and Its metabolites	Sugar acids	C06473	ko00030,ko01100
L-Isserine	Age	-0.15312	0.128277	Amino acid and Its metabolites	Amino acid derivatives	-	-
10-Hydroxy-alpha-humulene	Age	-0.153098	0.128333	Others	Hydrocarbon derivatives	C20229	-
Guanidine	Age	0.15296	0.12868	Alcohol and amines	Polyamines	C17349	-
Val-Leu-Gln-Glu	Age	-0.152747	0.129222	Amino acid and Its metabolites	Small Peptide	-	-
URB937	Age	-0.15253	0.129771	Benzene and substituted derivatives	Benzene and substituted derivatives	-	-
(±)4-HDHA	Age	0.152503	0.12984	FA	Oxidized lipids	-	-
Theobromine	Age	-0.152382	0.130149	Nucleotide And Its metabolites	Nucleotide And Its metabolites	C07480	ko00232,ko01100
(3S,4S,6aR,6bS,8aR,9R,14bR)-4-(hydroxymethyl)-4,6a,6b,8a,11,11,14b-heptamethyl-1,2,3,4a,5,6,7,8,9,10,12,12a,14,14a-tetradecahydropicene-3,9-diol	Age	0.152347	0.130238	Alcohol and amines	Alcohols	-	-
Butenoyl-PAF	Age	-0.152288	0.13039	Others	Others	-	-
LPC(0:0/20:1)	Age	-0.152288	0.13039	GP	LPC	-	-
LPC(20:1/0:0)	Age	-0.152288	0.13039	GP	LPC	-	-
Castanospermine	Age	0.15193	0.131306	Heterocyclic compounds	Heterocyclic compounds	-	-
(+)-Fluprostenol	Age	-0.151717	0.131853	Hormones and hormone related compounds	Hormones and hormone related compounds	-	-
13,14-dihydro-15-keto PGE2	Age	0.151713	0.131864	FA	Oxidized lipids	C04671	-
1-Cyclohexene-1-carboxylic acid	Age	-0.151691	0.131921	Organic acid And Its derivatives	Organic acid And Its derivatives	-	-
LPA(0:0/16:0)	Age	-0.151679	0.131951	GP	LPA	C00416	ko00561,ko00564,ko01100,ko04024,ko04070,ko04072,ko04666,ko04912,ko04975,ko05200,ko05212,ko05231
[(9R,10S,12S,13E,14R,16S,18R)-13-ethylidene-14-hydroxy-8,15-diazahexacyclo[14.2.1.01,9.02,7.010,15.012,17]nonadeca-2,4,6-trien-18-yl] acetate	Age	-0.1515	0.132413	Alkaloids	Alkaloids	-	-
Carnosol	Age	0.151441	0.132566	Terpenoids	Ditepenoids	C09069	-
Enterolactone	Age	0.151439	0.132572	Aldehyde,Ketones,Esters	Ketones	-	-
Leu-Gly	Age	-0.151337	0.132836	Amino acid and Its metabolites	Small Peptide	-	-
9,10,18-Trihydroxystearic acid	Age	-0.151292	0.132951	FA	FFA	C19621	-
Puerarin	Age	-0.151181	0.13324	Flavonoids	Isoflavones	C10524	-
Indole-3-lactic acid	Age	0.151141	0.133345	Heterocyclic compounds	Indole and Its derivatives	C02043	-
Benzylamine	Age	-0.151132	0.133367	Benzene and substituted derivatives	Benzene and substituted derivatives	C15562	-
Eurycomanone	Age	0.151042	0.133601	Aldehyde,Ketones,Esters	Ketones	-	-
rac-B-tocopherol	Age	-0.15102	0.133658	Benzene and substituted derivatives	Benzene and substituted derivatives	C14152	ko00130,ko01100,ko01240
Proglumide	Age	0.150985	0.133749	Amino acid and Its metabolites	Amino acid derivatives	C01795	-
Ser-Phe-Tyr-Arg	Age	-0.150898	0.133976	Amino acid and Its metabolites	Small Peptide	-	-
Dehydrocholic acid	Age	-0.150897	0.133979	Bile acids	Bile acids	D01693	-
Carnitine C19:2	Age	-0.150849	0.134105	FA	CAR	-	-
Ala-Glu	Age	0.150825	0.134166	Amino acid and Its metabolites	Small Peptide	C20958	-
L-Stercobilinogen	Age	0.150627	0.134685	Heterocyclic compounds	Heterocyclic compounds	C05789	ko00860
6-Ethylchenodeoxycholic acid;6-ECDCA;6-Ethyl-CDCA;6alpha-Ethyl-chenodeoxycholic acid	Age	-0.150522	0.134961	Organic acid And Its derivatives	Organic acid And Its derivatives	C15636	-
2-pyrimidine acetic acid	Age	-0.150324	0.135481	Heterocyclic compounds	Heterocyclic compounds	-	-
Cortisone acetate	Age	-0.150057	0.136184	Hormones and hormone related compounds	Hormones and hormone related compounds	C08173	-
[3-(7-hydroxy-4-oxo-4H-chromen-2-yl)phenyl]oxidanesulfonic acid	Age	0.150033	0.136246	Organic acid And Its derivatives	Organic acid And Its derivatives	-	-
5-Fluorouridine	Age	0.149962	0.136434	Nucleotide And Its metabolites	Nucleotide and Its metabolites	C16633	ko00983
Notopterol	Age	0.149943	0.136483	Heterocyclic compounds	Heterocyclic compounds	C17499	-
Selenomethionine	Age	0.149758	0.136973	Amino acid and Its metabolites	Amino acids	C05335	ko00450,ko01100
Fluocinonide	Age	0.14957	0.137473	Aldehyde,Ketones,Esters	Esters	C07007	-
Pyridoxine	Age	-0.149178	0.138519	CoEnzyme and vitamins	CoEnzyme and vitamins	C00314	ko00750,ko01100,ko01240
6-Deoxocastasterone	Age	0.148962	0.139099	Aldehyde,Ketones,Esters	Ketones	C15802	ko01100
Pro-His	Age	-0.14896	0.139104	Amino acid and Its metabolites	Small Peptide	-	-
Thr-Val	Age	-0.148709	0.13978	Amino acid and Its metabolites	Small Peptide	-	-
5-cis-15(R)-Iloprost	Age	-0.148548	0.140213	Hormones and hormone related compounds	Hormones and hormone related compounds	-	-
Quinoline-4-carboxylic acid	Age	0.148519	0.14029	Heterocyclic compounds	Pteridines and derivatives	C06414	-
Leu-Ile	Age	-0.148481	0.140393	Amino acid and Its metabolites	Small Peptide	-	-
Tanshinone I	Age	-0.148102	0.141421	Terpenoids	Ditepenoids	-	-
Ciprofibrate	Age	0.14777	0.142324	Benzene and substituted derivatives	Benzene and substituted derivatives	D03521	-
Val-Tyr-Gln-Lys	Age	0.147702	0.142509	Amino acid and Its metabolomics	Small Peptide	-	-
15(R)-15-methyl PGF2	Age	0.147663	0.142616	Hormones and hormone related compounds	Hormones and hormone related compounds	-	-
Glu-Ile-Ile	Age	-0.147641	0.142678	Amino acid and Its metabolites	Small Peptide	-	-
Rifaximin	Age	0.147606	0.142773	Heterocyclic compounds	Heterocyclic compounds	D02554	-
Moschamine	Age	0.147576	0.142854	Heterocyclic compounds	Heterocyclic compounds	-	-
(Indol-3-yl)glycolaldehyde	Age	0.147526	0.142991	Heterocyclic compounds	Indole and Its derivatives	C03230	ko00380,ko01100
Berberine	Age	0.147452	0.143194	Alkaloids	Alkaloids	C00757	ko04152
2-(2,4-dihydroxy-5-methoxyphenyl)-5-hydroxy-8,8-dimethyl-4H,8H-pyrano[3,2-g]chromen-4-one	Age	-0.147409	0.143313	Aldehyde,Ketones,Esters	Ketones	-	-
10-Nitrolinoleate	Age	-0.14731	0.143584	Organic acid And Its derivatives	Organic acid And Its derivatives	C13800	-
Gln-Val-Leu-Arg	Age	0.1473	0.143612	Amino acid and Its metabolites	Small Peptide	-	-
(3S,5S,8S,9S,10R,13S,14S,17R)-17-[(2S,3R,4R,5S)-3,4-dihydroxy-5,6-dimethylheptan-2-yl]-3-hydroxy-10,13-dimethyl-1,2,3,4,5,7,8,9,11,12,14,15,16,17-tetradecahydrocyclopenta[a]phenanthren-6-one	Age	0.147278	0.143673	Aldehyde,Ketones,Esters	Ketones	-	-
Carnitine C14:2-OH	Age	0.147252	0.143745	FA	CAR	-	-
Soyasapogenol B	Age	-0.147216	0.143844	Terpenoids	Triterpene	C08980	-
Ureidosuccinic acid	Age	0.147185	0.14393	Amino acid and Its metabolites	Amino acid derivatives	C00438	ko00240,ko00250,ko01100,ko01240
FFA(16:2)	Age	-0.146997	0.144448	FA	FFA	-	-
Farnesyl acetone	Age	-0.146831	0.144905	Aldehyde,Ketones,Esters	Ketones	-	-
Sambutoxin	Age	0.146748	0.145136	Terpenoids	Terpene	-	-
Ala-His-Thr-Lys	Age	-0.146741	0.145155	Amino acid and Its metabolites	Small Peptide	-	-
Val-Leu-Thr-Gly-Ser	Age	-0.146684	0.145314	Amino acid and Its metabolites	Small Peptide	-	-
1-acetylindole	Age	-0.146606	0.14553	Heterocyclic compounds	Indole and Its derivatives	-	-
7b-Hydroxy-3-oxo-5b-cholanoic acid	Age	0.146592	0.145569	Organic acid And Its derivatives	Organic acid And Its derivatives	-	-
1,5-Diphenylcarbazide	Age	-0.146265	0.146478	Benzene and substituted derivatives	Benzene and substituted derivatives	C11232	-
3-Hydroxy-4-aminopyridine	Age	0.146208	0.146638	Heterocyclic compounds	Heterocyclic compounds	-	-
1-pyrroline-4-hydroxy-2-carboxylate	Age	0.146138	0.146832	Heterocyclic compounds	Heterocyclic compounds	C04282	ko00470,ko01100
20,26-dihydroxyecdysone	Age	-0.146047	0.147089	Hormones and hormone related compounds	Hormones and hormone related compounds	C16500	-
Dihydroconiferyl alcohol	Age	0.145923	0.147436	Benzene and substituted derivatives	Phenolics	C10448	-
Sudachitin	Age	-0.14589	0.147526	Flavonoids	Flavonoid	-	-
Tyr-Arg-Leu-Ile-Val	Age	0.145672	0.14814	Amino acid and Its metabolomics	Small Peptide	-	-
5-O-(1-carboxyvinyl)-3-phosphate	Age	0.145489	0.148656	Organic acid And Its derivatives	Phosphoric acids	C01269	ko00400,ko01100,ko01230
Pro-Pro-Gln	Age	0.145346	0.14906	Amino acid and Its metabolites	Small Peptide	-	-
Ile-Arg	Age	-0.145273	0.149266	Amino acid and Its metabolites	Small Peptide	-	-
Leu-Arg	Age	-0.145273	0.149266	Amino acid and Its metabolites	Small Peptide	-	-
Anserine	Age	0.145168	0.149562	Amino acid and Its metabolites	Small Peptide	C01262	ko00340,ko00410,ko01100
3,5-Dimethoxy-4-Hydroxycinnamic Acid	Age	-0.144961	0.150152	Organic acid And Its derivatives	Organic acid And Its derivatives	C00482	ko01100
MG(18:2/0:0/0:0)	Age	-0.144899	0.150327	GL	MG	-	-
Thr-Lys-Met-Val-Glu	Age	-0.144844	0.150484	Amino acid and Its metabolites	Small Peptide	-	-
(R)-3-Hydroxymyristic acid	Age	-0.144549	0.151327	Organic acid And Its derivatives	Organic acid And Its derivatives	C22001	-
3-Hydroxy-tetradecanoic acid	Age	-0.144549	0.151327	Organic acid And Its derivatives	Organic acid And Its derivatives	-	-
Benzoylmalic acid	Age	0.144439	0.151641	Phenolic acids	Phenolic acids	-	-
Previtamin D3	Age	0.144259	0.152157	CoEnzyme and vitamins	CoEnzyme and vitamins	C07711	-
Carnitine C7:1	Age	0.144213	0.152289	FA	CAR	-	-
Nicotinamide riboside chloride	Age	0.14409	0.152642	Nucleotide And Its metabolites	Nucleotide And Its metabolites	-	-
LPC(0:0/16:0)	Age	-0.144012	0.152866	GP	LPC	-	-
LPC(16:0/0:0)	Age	-0.144012	0.152866	GP	LPC	C04230	ko00564,ko05231
L-Allothreonine	Age	-0.143843	0.153354	Amino acid and Its metabolites	Amino acid derivatives	C05519	ko00260,ko01100
L-Homoserine	Age	-0.143843	0.153354	Organic acid And Its derivatives	Organic acid And Its derivatives	C00263	ko00260,ko00270,ko00920,ko01100,ko01230
LPE(0:0/16:0)	Age	0.143432	0.154545	GP	LPE	-	-
LPE(16:0/0:0)	Age	0.143432	0.154545	GP	LPE	-	-
2-(2-Propynyloxy)-benzenehexanoic acid	Age	0.143293	0.154949	Benzene and substituted derivatives	Benzene and substituted derivatives	-	-
3,3-Dimethylglutaric acid	Age	0.143049	0.155659	Organic acid And Its derivatives	Organic acid And Its derivatives	-	-
Mevalonate 5-phosphate	Age	0.143043	0.15568	Organic acid And Its derivatives	Phosphoric acids	C01107	ko00900,ko01100
Palmitoyl-N-isopropylamide	Age	0.143042	0.155682	Alcohol and amines	Amines	-	-
3alpha,7alpha-Dihydroxycoprostanic acid	Age	-0.143038	0.155692	Organic acid And Its derivatives	Organic acid And Its derivatives	-	-
Adenosine 5-Diphosphate（ADP）	Age	0.143037	0.155695	Nucleotide And Its metabolites	Nucleotide And Its metabolites	C00008	ko00190,ko00230,ko01100,ko01232,ko01240,ko04068,ko04080,ko04142,ko04152,ko04611,ko04714,ko04742,ko04924,ko05012,ko05014,ko05022
cyclo(glu-glu)	Age	0.14296	0.15592	Amino acid and Its metabolites	Small Peptide	-	-
Androstenediol	Age	-0.142953	0.15594	Hormones and hormone related compounds	Hormones and hormone related compounds	C04295	ko00140,ko04913
Nateglinide	Age	-0.142953	0.155942	Flavonoids	Flavones	C12508	-
8-GINGEROL	Age	0.142871	0.15618	Others	Others	C17495	-
4-hydroxyphenylglyoxylate	Age	0.142786	0.156431	Benzene and substituted derivatives	Phenolic acids	C03590	ko01100
Phthalic Acid	Age	0.142786	0.156431	Benzene and substituted derivatives	Phenolic acids	C01606	ko01100,ko02010
Glu-Tyr-Gln-Asp	Age	0.142753	0.156528	Amino acid and Its metabolites	Small Peptide	-	-
Stigmasta-4,6-dien-3-one	Age	-0.142416	0.157517	Others	Others	-	-
PC(O-16:0/O-1:0)	Age	-0.142163	0.158264	GP	PC O	-	-
Undecylprodigiosin	Age	0.141982	0.158801	Amino acid and Its metabolites	polypeptide	C12023	ko01100
Ala-Asn-Lys-Glu-Asn	Age	0.141948	0.1589	Amino acid and Its metabolites	Small Peptide	-	-
1-Methyl-hydantoin	Age	-0.141839	0.159225	Heterocyclic compounds	Heterocyclic compounds	C02565	ko00330,ko01100
Curcumin	Age	0.141833	0.159242	Benzene and substituted derivatives	Benzene and substituted derivatives	C10443	-
(R)-(-)-2-phenylglycine	Age	-0.141831	0.159249	Amino acid and Its metabolites	Amino acid derivatives	-	-
1-Hydroxylamino-2-phenylethane	Age	-0.141831	0.159249	Benzene and substituted derivatives	Benzene and substituted derivatives	-	-
Ser-Arg-Glu-Val-Ser	Age	0.141824	0.159269	Amino acid and Its metabolites	Small Peptide	-	-
Tyr-OtBu	Age	0.141314	0.16079	Benzene and substituted derivatives	Benzene and substituted derivatives	D70289	-
Cyclo(Phe-Pro)	Age	0.141266	0.160932	Amino acid and Its metabolites	Small Peptide	D92888	-
Cyclo(Pro-Phe)	Age	0.141266	0.160932	Amino acid and Its metabolites	Small Peptide	C11847	-
Zereno	Age	0.140967	0.161829	Benzene and substituted derivatives	Benzene and substituted derivatives	C14752	-
Indole-3-Carboxaldehyde	Age	-0.140815	0.162288	Heterocyclic compounds	Indole and Its derivatives	C08493	-
Sinapoylspermine	Age	-0.140753	0.162474	Heterocyclic compounds	Heterocyclic compounds	-	-
2-Acetylresorcinol	Age	-0.140646	0.162796	Benzene and substituted derivatives	Phenolics	C21895	-
Orsellinate	Age	-0.140646	0.162796	Others	Others	C01839	-
Deoxyguanosine	Age	-0.140427	0.163459	Nucleotide And Its metabolites	Nucleotide And Its metabolites	C00330	ko00230,ko01100,ko01232,ko02010
3-Hydroxybenzyl alcohol	Age	-0.140254	0.163983	Alcohol and amines	Alcohols	C03351	-
Ser-Glu-Ser-Asp-Ile	Age	-0.140052	0.164598	Amino acid and Its metabolites	Small Peptide	-	-
Madecassic acid	Age	-0.139676	0.165745	Organic acid And Its derivatives	Organic acid And Its derivatives	-	-
D-Malic acid	Age	0.139651	0.165821	Organic acid And Its derivatives	Organic acid And Its derivatives	C00497	ko00650,ko01100
Dronedarone	Age	-0.139604	0.165967	Aldehyde,Ketones,Esters	Ketones	D02537	-
Lomefloxacin	Age	-0.139583	0.166031	Others	Medicine	C07078	-
Tributyl phosphate	Age	0.139383	0.166644	Aldehyde,Ketones,Esters	Esters	C14439	-
His-Phe-Ile-Lys	Age	-0.139177	0.167279	Amino acid and Its metabolites	Small Peptide	-	-
Androstenedione	Age	0.139084	0.167565	Hormones and hormone related compounds	Hormones and hormone related compounds	C00280	ko00140,ko01100,ko01522,ko04913,ko04917,ko05200,ko05215
Hydroxyquinoline	Age	-0.139025	0.167746	Heterocyclic compounds	Heterocyclic compounds	C19434	-
2-(Acetylamino)-2-deoxy-A-D-glucopyranose	Age	0.138978	0.167893	Alcohol and amines	Amines	C13970	-
D-Phenylalanine	Age	-0.138792	0.168467	Others	FDA	C02265	ko00360,ko00470,ko01100,ko04742
4-Hydroxytryptamine	Age	0.138741	0.168625	Tryptamines,Cholines,Pigments	Tryptamines	C21762	-
4-Piperidinecarboxamide,4-amino-N-[(1S)-1-(4-chlorophenyl)-3-hydroxypropyl]-1-(7H-pyrrolo[2,3-d]pyrimidin-4-yl)-	Age	0.138631	0.168967	Alcohol and amines	Amines	D11371	-
[3-(3,5,7-trihydroxy-4-oxo-4H-chromen-2-yl)phenyl]oxidanesulfonic acid	Age	0.138489	0.169409	Organic acid And Its derivatives	Organic acid And Its derivatives	-	-
N1-Caffeoyl-N10-feruloylspermidine	Age	0.138452	0.169524	Heterocyclic compounds	Heterocyclic compounds	-	-
Ferulic acid dilactone	Age	0.138159	0.170436	Lignans and Coumarins	Lignans	-	-
Ser-Leu-Val	Age	-0.138123	0.170547	Amino acid and Its metabolites	Small Peptide	-	-
6-Diazo-5-oxo-L-norleucine	Age	-0.137969	0.17103	Amino acid and Its metabolites	Amino acid derivatives	-	-
Bucharaine	Age	-0.137828	0.171474	Heterocyclic compounds	Heterocyclic compounds	C10649	-
Bis(2-ethylhexyl)-adipate	Age	0.137755	0.171701	Organic acid And Its derivatives	Organic acid And Its derivatives	C14240	ko05207
Val-Gly-Asp-Asp-Ile	Age	0.137753	0.171707	Amino acid and Its metabolites	Small Peptide	-	-
Bebeerine	Age	-0.137556	0.172326	Heterocyclic compounds	Heterocyclic compounds	C09352	-
Secoisolariciresinol diglucoside	Age	-0.13751	0.172474	Lignans and Coumarins	Lignans	-	-
L-Phenylalaninol	Age	0.137348	0.172984	Amino acid and Its metabolites	Amino acid derivatives	-	-
Met-Tyr	Age	-0.137315	0.173088	Amino acid and Its metabolites	Small Peptide	-	-
Lys-Gly	Age	0.137288	0.173173	Amino acid and Its metabolites	Small Peptide	-	-
Dothistromin	Age	-0.13699	0.174115	Benzene and substituted derivatives	Benzene and substituted derivatives	C10334	-
Asn-Ile	Age	-0.136936	0.174289	Amino acid and Its metabolites	Small Peptide	-	-
Cymoxanil	Age	-0.13687	0.174497	Others	Others	C18498	-
6-Dimethylaminopurine	Age	0.136785	0.174768	Nucleotide And Its metabolites	Nucleotide And Its metabolites	-	-
2-Amino-3-phosphonopropionic acid	Age	0.136764	0.174834	Organic acid And Its derivatives	Phosphoric acids	C05672	ko00440,ko01100
4-Hydroxybenzaldehyde	Age	-0.136732	0.174936	Benzene and substituted derivatives	Benzene and substituted derivatives	C00633	ko01100
Stearoyl-L-carnitine	Age	0.136704	0.175027	FA	CAR	-	-
DL-Leu-DL-Val	Age	-0.136665	0.175149	Organic acid And Its derivatives	Organic acid And Its derivatives	-	-
Ser-Ile	Age	-0.136564	0.175474	Amino acid and Its metabolites	Small Peptide	-	-
Ser-Leu	Age	-0.136564	0.175474	Amino acid and Its metabolites	Small Peptide	-	-
Tyr-Glu-Lys-Thr-Tyr	Age	-0.136344	0.176175	Amino acid and Its metabolites	Small Peptide	-	-
18-Hydroxyoleate	Age	0.136131	0.176857	FA	Oxidized lipids	C19616	-
Isofraxidin	Age	-0.136061	0.177084	Heterocyclic compounds	Heterocyclic compounds	C17480	-
LPC(0:0/15:0)	Age	-0.136056	0.177099	GP	LPC	-	-
LPC(15:0/0:0)	Age	-0.136056	0.177099	GP	LPC	-	-
1-Methoxy-1-(2,4,5-trimethoxyphenyl)-2-propanol	Age	0.135955	0.177425	Benzene and substituted derivatives	Benzene and substituted derivatives	-	-
(12S,15S)-15-O-Demethyl-10,29-dideoxy-11,12-dihydro-striatin C	Age	0.135938	0.177479	Alcohol and amines	Alcohols	-	-
His-Leu-Ile-Arg	Age	-0.135865	0.177713	Amino acid and Its metabolites	Small Peptide	-	-
Lys-Ala-Leu-Glu	Age	-0.135701	0.178244	Amino acid and Its metabolites	Small Peptide	-	-
Cyanazine	Age	0.135487	0.178935	Heterocyclic compounds	Heterocyclic compounds	C14299	-
Isokaurenoic acid	Age	0.135439	0.179089	Organic acid And Its derivatives	Organic acid And Its derivatives	C11874	ko01100
Ala-Met	Age	-0.135336	0.179425	Amino acid and Its metabolites	Small Peptide	-	-
Leu-Asn-Asp	Age	-0.135249	0.179707	Amino acid and Its metabolites	Small Peptide	-	-
17-phenyl trinor PGF2	Age	-0.135121	0.180122	Hormones and hormone related compounds	Hormones and hormone related compounds	-	-
(Z)-7-[(1R,2R,3R)-3-Hydroxy-2-[(E,4R)-4-hydroxy-4-(1-propylcyclobutyl)but-1-enyl]-5-oxocyclopentyl]hept-5-enoic acid	Age	-0.134944	0.1807	Others	Others	-	-
N-(2-hydroxyethyl)-3-pyridinecarboxamide	Age	-0.134915	0.180793	Heterocyclic compounds	Heterocyclic compounds	-	-
3-(2,4-Dichlorophenyl)-4-(1-methyl-1H-indol-3-yl)-1H-pyrrole-2,5-dione	Age	-0.134852	0.180998	Aldehyde,Ketones,Esters	Ketones	-	-
LPA(18:1/0:0)	Age	-0.134796	0.181182	GP	LPA	-	-
Casticin	Age	-0.134752	0.181325	Flavonoids	Flavonoid	-	-
Cholest-4-en-3-one	Age	0.134739	0.181367	Hormones and hormone related compounds	Hormones and hormone related compounds	C00599	-
Xanthine	Age	0.134732	0.181392	Nucleotide And Its metabolites	Nucleotide And Its metabolites	C00385	ko00230,ko00232,ko01100,ko01232
Phe-Ile-Asp-Leu-Asn	Age	-0.134708	0.181469	Amino acid and Its metabolites	Small Peptide	-	-
3-methylindole	Age	0.13452	0.182086	Heterocyclic compounds	Indole and Its derivatives	C08313	ko00380
D-Glucoronic Acid	Age	-0.134044	0.183653	Carbohydrates and Its metabolites	Sugar acids	-	-
2,6-Diamino-5-hydroxyhexanoic acid	Age	-0.134038	0.183671	Amino acid and Its metabolites	Amino acid derivatives	C16741	ko00310,ko01100
Thr-Lys-Pro-Arg	Age	0.133946	0.183976	Amino acid and Its metabolomics	Small Peptide	-	-
Linoleic Acid-biotin	Age	0.133847	0.184302	Organic acid And Its derivatives	Organic acid And Its derivatives	-	-
Farnesylacetone	Age	-0.133795	0.184474	Aldehyde,Ketones,Esters	Ketones	-	-
26-Glucosyl-1,3,11,22-tetrahydroxyergosta-5,24-dien-26-oate	Age	-0.133765	0.184575	Aldehyde,Ketones,Esters	Esters	-	-
Mollicellin I	Age	-0.133727	0.184701	Benzene and substituted derivatives	Benzene and substituted derivatives	-	-
Asn-Val	Age	-0.133628	0.185028	Amino acid and Its metabolites	Small Peptide	-	-
Ser-Lys	Age	0.133584	0.185174	Amino acid and Its metabolites	Small Peptide	-	-
Sinomenine	Age	-0.133525	0.18537	Alkaloids	Isoquinoline alkaloids	-	-
MG(20:4/0:0/0:0)	Age	-0.133454	0.185605	GL	MG	-	-
4-(7-Hydroxy-4-oxo-3,4-dihydro-2H-chromen-2-yl)phenyl 2-O-(3,4-dihydroxy-4-(hydroxymethyl)tetrahydrofuran-2-yl)hexopyranoside	Age	-0.133437	0.185662	Heterocyclic compounds	Heterocyclic compounds	-	-
Epicatechin	Age	-0.133381	0.185848	Flavonoids	Flavonoid	C09727	ko01100
LPA(16:0/0:0)	Age	-0.1332	0.186451	GP	LPA	C04036	-
Leu-Phe-Asn-Asp	Age	0.133161	0.186581	Amino acid and Its metabolites	Small Peptide	-	-
6-Aminocaproic Acid	Age	-0.133104	0.186773	Amino acid and Its metabolites	Amino acid derivatives	C02378	ko01100
DL-Leucine	Age	-0.133104	0.186773	Amino acid and Its metabolites	Amino acids	C00123	ko00280,ko00290,ko00970,ko01100,ko01210,ko01230,ko02010,ko04150,ko04974,ko04978,ko05131,ko05230
Carmamycin B	Age	-0.132974	0.187206	Others	Others	-	-
(±)-Equol	Age	0.132971	0.187217	Others	FDA	-	-
Pseudoyohimbine	Age	-0.132707	0.1881	Alkaloids	Alkaloids	-	-
Purine	Age	-0.132672	0.188219	Nucleotide And Its metabolites	Nucleotide And Its metabolites	C15587	-
EPA	Age	-0.13267	0.188225	FA	Oxidized lipids	C06428	ko01040
L-Norvaline	Age	0.132668	0.188232	Amino acid and Its metabolites	Amino acids	C01826	-
L-Valine	Age	0.132668	0.188232	Amino acid and Its metabolites	Amino acids	C00183	ko00280,ko00290,ko00770,ko00970,ko01100,ko01210,ko01230,ko01240,ko02010,ko04974,ko04978,ko05230
L-Tryptophan	Age	-0.132613	0.188417	Amino acid and Its metabolites	Amino acids	C00078	ko00260,ko00380,ko00400,ko00970,ko01100,ko01210,ko01230,ko01240,ko04726,ko04974,ko04978,ko05143,ko05230
Ketanserin	Age	-0.132572	0.188557	Heterocyclic compounds	Heterocyclic compounds	C07464	-
Glu-Cit	Age	-0.13254	0.188663	Amino acid and Its metabolites	Small Peptide	-	-
Trp-Gln-Lys	Age	0.13248	0.188865	Amino acid and Its metabolites	Small Peptide	-	-
Neopterin	Age	-0.132429	0.189037	Heterocyclic compounds	Pteridines and derivatives	C05926	ko00790
Ile-Ile-Thr	Age	-0.132393	0.189159	Amino acid and Its metabolites	Small Peptide	-	-
1H-Pyrano[3,4	Age	-0.132027	0.190397	Heterocyclic compounds	Heterocyclic compounds	-	-
Avideoxycholate	Age	-0.131996	0.190501	Organic acid And Its derivatives	Organic acid And Its derivatives	C20867	-
2-Hydroxy-3,5-dinitrobenzoic acid	Age	-0.131527	0.192093	Organic acid And Its derivatives	Organic acid And Its derivatives	C11319	-
5-(Diphenylphosphinyl)pentanoic acid	Age	0.131321	0.192799	Benzene and substituted derivatives	Benzene and substituted derivatives	-	-
L-Arogenate	Age	0.131039	0.193765	Organic acid And Its derivatives	Organic acid And Its derivatives	C00826	ko00400,ko01100,ko01230
Hydroxyacetone	Age	-0.130915	0.194189	Aldehyde,Ketones,Esters	Ketones	C05235	ko00640,ko01100
Gln-Leu	Age	0.130749	0.194759	Amino acid and Its metabolites	Small Peptide	-	-
Ser-Ile-Tyr	Age	-0.130627	0.195181	Amino acid and Its metabolites	Small Peptide	-	-
Stearolic acid	Age	-0.130543	0.195471	FA	FFA	C08459	-
4-acetoxyphenol	Age	0.130534	0.195502	Benzene and substituted derivatives	Phenolics	C13636	ko01100
N-Formylglycine	Age	0.130526	0.195529	Amino acid and Its metabolites	Amino acids	-	-
Kojibiose	Age	0.130466	0.195738	Others	Others	C19632	-
Nodinitib-1	Age	-0.130441	0.195822	Others	Medicine	C76555	-
Neomycin	Age	-0.130432	0.195855	Carbohydrates and Its metabolites	Carbohydrates and Its metabolites	C01737	ko00524
4-Hydroxy-1-methyl-8-methylidene-13-oxododecahydro-4a,1-(epoxymethano)-7,9a-methanobenzo[a]azulene-10-carboxylic acid	Age	0.130423	0.195884	Benzene and substituted derivatives	Benzene and substituted derivatives	-	-
Deoxycytidine	Age	0.130268	0.19642	Nucleotide And Its metabolites	Nucleotide And Its metabolites	C00881	ko00240,ko01100,ko01232,ko02010
P-Coumaryl Alcohol	Age	-0.130074	0.197093	Benzene and substituted derivatives	Phenolics	C02646	ko01100
11-Aminoundecanoic acid	Age	0.130062	0.197135	Organic acid And Its derivatives	Organic acid And Its derivatives	C19325	-
His-Ile	Age	-0.130038	0.197219	Amino acid and Its metabolites	Small Peptide	-	-
Progoitrin	Age	0.13	0.19735	Hormones and hormone related compounds	Hormones and hormone related compounds	C08425	-
N-[2-[[4-(Diethylamino)butyl]amino]-6-(3,5-dimethoxyphenyl)pyrido[2,3-d]pyrimidin-7-yl]-N-(1,1-dimethylethyl)urea	Age	-0.129842	0.197901	Heterocyclic compounds	Heterocyclic compounds	-	-
4-Hydroxybenzyl alcohol	Age	-0.129702	0.19839	Benzene and substituted derivatives	Benzene and substituted derivatives	C17467	-
Leu-Glu-Ile	Age	-0.129329	0.199693	Amino acid and Its metabolites	Small Peptide	-	-
7-Amino-4-methyl-2H-1-benzopyran-2-one arachidonoyl amide	Age	0.129255	0.199955	Alcohol and amines	Amines	-	-
Ala-Arg-Val	Age	-0.129234	0.200026	Amino acid and Its metabolites	Small Peptide	-	-
Cholesterol	Age	-0.128964	0.200975	Hormones and hormone related compounds	Hormones and hormone related compounds	C00187	ko00100,ko00120,ko00140,ko01100,ko04913,ko04925,ko04927,ko04934,ko04975,ko04976,ko04977,ko04979,ko05200,ko05217,ko05417
Benzisoxazole-Hsp90-inhibitor	Age	0.128961	0.200986	Benzene and substituted derivatives	Benzene and substituted derivatives	-	-
Thiobinupharidine	Age	0.128936	0.201074	Heterocyclic compounds	Heterocyclic compounds	C09990	-
Glu-Leu	Age	-0.128906	0.201182	Amino acid and Its metabolites	Small Peptide	-	-
Carnitine C18:3-OH	Age	-0.12886	0.201342	FA	CAR	-	-
N-MethyTrans-4-Hydroxy-Proline	Age	0.128795	0.201573	Amino acid and Its metabolites	Amino acid derivatives	D96820	-
Val-Arg	Age	-0.128658	0.202057	Amino acid and Its metabolites	Small Peptide	-	-
Trolox	Age	-0.128622	0.202183	Benzene and substituted derivatives	Benzene and substituted derivatives	-	-
Xanthoxyline	Age	0.128397	0.202982	Benzene and substituted derivatives	Phenolics	C10726	-
N-Acetyl-L-phenylalanine	Age	0.128266	0.203445	Amino acid and Its metabolites	Amino acid derivatives	C03519	ko00360,ko01100
Ser-Ala	Age	0.128218	0.203616	Amino acid and Its metabolites	Amino acid derivatives	-	-
rac-N,N-Didesmethyl-O-desmethylvenlafaxine glucuronide	Age	-0.128157	0.203834	Others	Others	-	-
Simvastatin	Age	-0.128145	0.203875	Aldehyde,Ketones,Esters	Esters	D00434	-
Zhebeinine	Age	0.127992	0.20442	Alkaloids	Alkaloids	C17881	-
Armillaripin	Age	0.127784	0.205163	Benzene and substituted derivatives	Benzene and substituted derivatives	-	-
Thr-Phe-Leu-Thr-Gln	Age	0.127776	0.205191	Amino acid and Its metabolites	Small Peptide	-	-
Pantetheine	Age	0.127593	0.205849	CoEnzyme and vitamins	CoEnzyme and vitamins	C00831	ko00770,ko01100
Skullcapflavone II	Age	-0.127406	0.206519	Flavonoids	Flavonoid	C10183	-
Ser-Leu-Lys	Age	-0.127322	0.206819	Amino acid and Its metabolites	Small Peptide	-	-
L-Sepiapterin	Age	-0.127205	0.207241	Heterocyclic compounds	Pteridines and derivatives	C00835	ko00790,ko01100
Adipic Acid	Age	0.127133	0.207501	Organic acid And Its derivatives	Organic acid And Its derivatives	C06104	ko01100
Pyrazosulfuron-ethyl	Age	-0.126875	0.208432	Heterocyclic compounds	Heterocyclic compounds	C18444	-
Ser-Phe	Age	-0.126721	0.20899	Amino acid and Its metabolites	Small Peptide	-	-
12-Oxo-phytodienoic acid	Age	0.12667	0.209173	FA	Oxidized lipids	C01226	ko00592,ko01100
stigmasta-7,22E-dien-3-ol	Age	0.12662	0.209356	Steroids	Steroid	-	-
N6-Acetyl-L-Lysine	Age	-0.126605	0.209408	Amino acid and Its metabolites	Amino acid derivatives	C02727	ko00310,ko01100
Latanoprost	Age	0.126295	0.210538	Hormones and hormone related compounds	Hormones and hormone related compounds	D00356	-
Irinotecan	Age	0.126232	0.210767	Heterocyclic compounds	Heterocyclic compounds	C16641	ko00983
Topotecan	Age	0.126125	0.211156	Alkaloids	Alkaloids	C11158	ko04976
Methanesulfonic acid	Age	-0.126108	0.211219	Organic acid And Its derivatives	Sulfonic acids	C11145	ko00920,ko01100
Benzaldehyde	Age	-0.125974	0.211709	Benzene and substituted derivatives	Benzene and substituted derivatives	C00261	ko01100
Thr-Pro-Gly	Age	-0.125962	0.21175	Amino acid and Its metabolites	Small Peptide	-	-
Gly-Ile-Val	Age	-0.125808	0.212314	Amino acid and Its metabolites	Small Peptide	-	-
His-Gly-Glu	Age	0.12571	0.212673	Amino acid and Its metabolites	Small Peptide	-	-
Methenamine	Age	-0.125682	0.212775	Alcohol and amines	Amines	D00393	-
Phenoxyacetic acid	Age	-0.12559	0.213114	Benzene and substituted derivatives	Phenolic acids	C02181	-
19(S)-HETE	Age	-0.125532	0.213328	FA	Oxidized lipids	C14749	ko00590,ko01100
20-HETE	Age	-0.125532	0.213328	FA	Oxidized lipids	C14748	ko00590,ko01100,ko04270
Pantothenol	Age	-0.125513	0.213398	CoEnzyme and vitamins	CoEnzyme and vitamins	C05944	ko00770
Longistylin C	Age	-0.125479	0.213523	Heterocyclic compounds	Heterocyclic compounds	-	-
Val-Pro-Leu	Age	0.125385	0.213868	Amino acid and Its metabolites	Small Peptide	-	-
LPC(0:0/20:2)	Age	-0.125279	0.214259	GP	LPC	-	-
LPC(20:2/0:0)	Age	-0.125279	0.214259	GP	LPC	-	-
Lys-Glu-Asp	Age	-0.125087	0.214966	Amino acid and Its metabolites	Small Peptide	-	-
Nelfinavir	Age	-0.124913	0.215612	Heterocyclic compounds	Heterocyclic compounds	C07257	-
Tomelukast	Age	0.124843	0.215869	Heterocyclic compounds	Heterocyclic compounds	D02851	-
Nα-Acetyl-L-glutamine	Age	-0.124736	0.216267	Amino acid and Its metabolites	Amino acid derivatives	D07063	-
4a-Carboxy-4b-methyl-5a-cholesta-8,24-dien-3b-ol	Age	-0.124679	0.216478	Alcohol and amines	Alcohols	C15808	ko00100,ko01100
Cys-Arg-Phe	Age	-0.124324	0.217802	Amino acid and Its metabolites	Small Peptide	-	-
Carnitine C6:0	Age	0.124314	0.217837	FA	CAR	-	-
(Z)-7-Hexadecen-1,16-olide	Age	-0.12406	0.218786	Heterocyclic compounds	Heterocyclic compounds	-	-
Chenodeoxycholic acid 3-sulfate	Age	-0.124001	0.219009	Aldehyde,Ketones,Esters	Esters	-	-
Rutamarin	Age	0.123946	0.219215	Heterocyclic compounds	Heterocyclic compounds	C09308	-
Dyphylline	Age	-0.123888	0.219433	Heterocyclic compounds	Heterocyclic compounds	C07819	-
Contraceptive Tetrapeptide	Age	0.123829	0.219654	Amino acid and Its metabolites	Small Peptide	-	-
2-[(2-hydroxyphenyl)methyl]propanedioic acid	Age	0.123802	0.219756	Organic acid And Its derivatives	Organic acid And Its derivatives	-	-
Pro-Asn	Age	-0.12345	0.221079	Amino acid and Its metabolites	Small Peptide	-	-
[2-(Dimethoxymethyl)-1-heptenyl]benzene	Age	0.123441	0.22111	Benzene and substituted derivatives	Benzene and substituted derivatives	-	-
3-Methyl-3H-imidazo[4,5-f]quinoxalin-2-amine	Age	0.123318	0.221575	Heterocyclic compounds	Heterocyclic compounds	-	-
Cytidine 5-Diphosphocholine	Age	0.122947	0.22298	Nucleotide And Its metabolites	Nucleotide And Its metabolites	C02354	ko00240,ko01100
Loperamide	Age	0.12281	0.223499	Benzene and substituted derivatives	Benzene and substituted derivatives	C07080	-
Pyrrolidine	Age	-0.12267	0.224031	Heterocyclic compounds	Heterocyclic compounds	-	-
5,6-Dihydroxyflavone	Age	-0.122611	0.224259	Benzene and substituted derivatives	Phenolics	-	-
7-Methylxanthine	Age	0.122277	0.225531	Nucleotide And Its metabolites	Nucleotide And Its metabolites	C16353	ko00232,ko01100
Phe-Val-Asp	Age	-0.122171	0.225937	Amino acid and Its metabolites	Small Peptide	-	-
Gluceptate	Age	0.121939	0.226826	Carbohydrates and Its metabolites	Sugar acids	-	-
Trp-Ser	Age	-0.121792	0.227391	Amino acid and Its metabolites	Small Peptide	-	-
4-Thiazolidinecarboxylic acid,2-undecyl-,(4R)-	Age	-0.121784	0.227421	Organic acid And Its derivatives	Organic acid And Its derivatives	-	-
3-Methylxanthine	Age	0.121353	0.229085	Nucleotide And Its metabolites	Nucleotide And Its metabolites	C16357	ko00232,ko01100
Ferulic acid	Age	-0.121339	0.229136	Organic acid And Its derivatives	Organic acid And Its derivatives	C01494	ko01100
N-Ethylglycine	Age	0.121304	0.229274	Amino acid and Its metabolites	Amino acid derivatives	C11735	-
N-Methylalanine	Age	0.121304	0.229274	Amino acid and Its metabolites	Amino acid derivatives	C02721	-
TyrMe-HoPhe-OH	Age	0.121272	0.229395	Amino acid and Its metabolites	Small Peptide	-	-
O-2545(hydrochloride)	Age	0.121145	0.229888	Benzene and substituted derivatives	Benzene and substituted derivatives	-	-
3-Deoxyguanosine	Age	-0.121057	0.230228	Nucleotide And Its metabolites	Nucleotide And Its metabolites	-	-
Troleandomycin	Age	-0.121037	0.230306	Heterocyclic compounds	Heterocyclic compounds	C12753	-
Oxyphencyclimine	Age	0.121031	0.230328	Heterocyclic compounds	Heterocyclic compounds	C07851	-
4-Hydroxy-3-[1-(5-hydroxy-2,6,6-trimethyltetrahydro-2H-pyran-2-yl)ethyl]-2(1H)-quinolinone	Age	0.121027	0.230347	Aldehyde,Ketones,Esters	Ketones	C10652	-
L-Homoarginine	Age	-0.120867	0.230967	Amino acid and Its metabolites	Amino acids	C01924	-
Fasciculol E	Age	0.120792	0.231257	Alcohol and amines	Alcohols	C19957	-
Acesulfame	Age	0.120753	0.231409	Heterocyclic compounds	Heterocyclic compounds	-	-
2-Hydroxy-5-methylacetophenone	Age	0.120701	0.231611	Benzene and substituted derivatives	Benzene and substituted derivatives	-	-
N1,N8-diacetylspermidine	Age	-0.120695	0.231637	Heterocyclic compounds	Heterocyclic compounds	-	-
5-Carboxyvanillic Acid	Age	-0.120643	0.231837	Organic acid And Its derivatives	Organic acid And Its derivatives	C18338	-
LPC(0:0/20:3)	Age	-0.120581	0.232082	GP	LPC	-	-
LPC(20:3/0:0)	Age	-0.120581	0.232082	GP	LPC	-	-
Val-Asn-Gln	Age	-0.120567	0.232136	Amino acid and Its metabolites	Small Peptide	-	-
His-Pro-Tyr	Age	-0.120551	0.232196	Amino acid and Its metabolites	Small Peptide	-	-
Quinoline-2-carboxylic acid	Age	0.120508	0.232368	Heterocyclic compounds	Pteridines and derivatives	C06325	-
5-hydroxy-2-(4-hydroxy-3,5-dimethoxyphenyl)-7-methoxy-6-(3-methylbut-2-en-1-yl)-3,4-dihydro-2H-1-benzopyran-4-one	Age	0.120296	0.233194	Benzene and substituted derivatives	Benzene and substituted derivatives	-	-
Tetrahydrocurcumin	Age	-0.120243	0.233402	Benzene and substituted derivatives	Phenolic acids	-	-
AGC	Age	0.120156	0.233743	Nucleotide And Its metabolites	Nucleotide and Its metabolites	-	-
beta-Tocotrienol	Age	0.120119	0.233887	Alcohol and amines	Alcohols	C14154	ko00130,ko01100
Val-Phe-Ala	Age	-0.120003	0.234343	Amino acid and Its metabolites	Small Peptide	-	-
Allantoic acid	Age	0.119994	0.234377	Amino acid and Its metabolites	Amino acid derivatives	C00499	ko00230,ko01100
Arg-Asn-Gly	Age	-0.119736	0.235394	Amino acid and Its metabolites	Small Peptide	-	-
beta-Glycyrrhetinic acid	Age	0.119723	0.235444	Organic acid And Its derivatives	Organic acid And Its derivatives	-	-
Phe-Ser-Gly-Thr-Trp	Age	-0.119671	0.235648	Amino acid and Its metabolites	Small Peptide	-	-
5-Hydroxyemedastine	Age	0.119359	0.23688	Heterocyclic compounds	Heterocyclic compounds	-	-
Equol	Age	0.119301	0.237112	Hormones and hormone related compounds	Hormones and hormone related compounds	C14131	-
Homogentisic Acid	Age	-0.119196	0.237526	Amino acid and Its metabolites	Amino acid derivatives	C00544	ko00130,ko00350,ko01100,ko01240
3-Amino-2-menacarboxylic acid	Age	0.119112	0.237861	Benzene and substituted derivatives	Phenolic acids	-	-
Acetylcholine	Age	-0.119102	0.2379	Alcohol and amines	Polyamines	C08201	-
Austalide F	Age	0.119093	0.237936	Heterocyclic compounds	Heterocyclic compounds	-	-
3-Quinolinecarboxamide,6-(2-furanyl)-1,4-dihydro-8-methoxy-4-oxo-1-pentyl-N-tricyclo[3.3.1.1(3,7)]dec-1-yl-	Age	-0.119027	0.238199	Alcohol and amines	Amines	-	-
Tuberonic acid	Age	-0.119021	0.238221	FA	FFA	C21385	-
Aloesin	Age	0.118998	0.238314	Heterocyclic compounds	Heterocyclic compounds	C08994	-
LPE(15:0/0:0)	Age	-0.11899	0.238343	GP	LPC	-	-
Val-Ile-Ile	Age	0.118972	0.238415	Amino acid and Its metabolites	Small Peptide	-	-
8,15-Dihete	Age	-0.118718	0.239426	FA	FFA	-	-
Resveratrol 4-O-D-glucuronide	Age	0.118638	0.239747	Heterocyclic compounds	Heterocyclic compounds	-	-
Erlotinib	Age	0.118395	0.240717	Heterocyclic compounds	Heterocyclic compounds	-	-
(E)-3-(3-hydroxy-4-methoxyphenyl)acrylic acid	Age	-0.11837	0.240819	Benzene and substituted derivatives	Benzene and substituted derivatives	C10470	-
Tetrandrine	Age	-0.118352	0.24089	Benzene and substituted derivatives	Benzene and substituted derivatives	C09654	-
fluticasone 17beta-carboxylic acid	Age	0.118221	0.241415	Organic acid And Its derivatives	Organic acid And Its derivatives	-	-
(S)-(-)-Citronellic acid	Age	-0.11821	0.241457	Organic acid And Its derivatives	Organic acid And Its derivatives	-	-
Asn-His-Val	Age	0.11792	0.242622	Amino acid and Its metabolites	Small Peptide	-	-
(±)-Homocitric acid	Age	-0.117844	0.242928	Organic acid And Its derivatives	Organic acid And Its derivatives	C01251	ko00620,ko01100,ko01210,ko01230,ko01240
Oxidopamine	Age	0.11784	0.242945	Alcohol and amines	Polyamines	D05294	-
3-Indolepropionic Acid	Age	-0.117678	0.243598	Heterocyclic compounds	Indole and Its derivatives	C22236	-
5-Methylcytidine	Age	0.117671	0.243626	Nucleotide And Its metabolites	Nucleotide And Its metabolites	C74035	-
8-Apo-beta-carotenal,all-trans-	Age	-0.117592	0.243946	Others	Carotenoids	C19728	-
N-acetyl-D-Lactosamine	Age	-0.117591	0.243948	Carbohydrates and Its metabolites	Carbohydrates and Its metabolites	C00611	-
Sesamin	Age	0.117586	0.243971	Others	Others	C10882	-
Thr-Ile-Val-Arg	Age	-0.117487	0.244369	Amino acid and Its metabolites	Small Peptide	-	-
Carnitine C5:0	Age	-0.117437	0.244569	FA	CAR	-	-
Carnitine-2-methyl-C4	Age	-0.117437	0.244569	FA	CAR	-	-
Pentalenolactone D	Age	0.117279	0.245212	Terpenoids	Sesquiterpenoids	C20399	ko01100
26-Hydroxy-24-epi-brassinolide	Age	0.117145	0.245756	Heterocyclic compounds	Heterocyclic compounds	C11051	-
Lys-Leu-Asn-Lys	Age	-0.117036	0.246196	Amino acid and Its metabolites	Small Peptide	-	-
Gly-Lys	Age	0.116922	0.246662	Amino acid and Its metabolites	Small Peptide	-	-
3-Methylglutaric acid	Age	0.116832	0.247028	Organic acid And Its derivatives	Organic acid And Its derivatives	-	-
(8E,10R,12Z)-10-Hydroperoxy-8,12-octadecadienoate	Age	0.11672	0.247482	FA	Oxidized lipids	C19937	ko00591
Isoxaben	Age	-0.11652	0.248299	Benzene and substituted derivatives	Benzene and substituted derivatives	C18504	-
Lincomycin	Age	-0.116362	0.248947	Amino acid and Its metabolites	Amino acid derivatives	C06812	-
Methylprednisolone hemisuccinate	Age	0.116271	0.249319	Hormones and hormone related compounds	Hormones and hormone related compounds	D05000	-
Asp-Ser-Lys-Asp	Age	-0.116157	0.249788	Amino acid and Its metabolomics	Small Peptide	-	-
(10E,15Z)-9,12,13-Trihydroxyoctadeca-10,15-dienoic acid	Age	-0.116096	0.250039	FA	Oxidized lipids	-	-
Phosphocholine	Age	0.115988	0.25048	Nucleotide And Its metabolites	Nucleotide And Its metabolites	C00588	ko00564,ko01100,ko05231
6-Geranylgeranyl-2-methylbenzene-1,4-diol	Age	0.115946	0.250654	Benzene and substituted derivatives	Benzene and substituted derivatives	C20737	ko00130,ko01100
Terephthalic Acid	Age	0.115877	0.25094	Benzene and substituted derivatives	Phenolic acids	C06337	ko01100
N-Propionylglycine	Age	0.115861	0.251006	Amino acid and Its metabolites	Amino acids	-	-
Glu-Leu-Arg	Age	0.115799	0.251261	Amino acid and Its metabolites	Small Peptide	-	-
Temoporfin	Age	-0.115726	0.251559	Heterocyclic compounds	Heterocyclic compounds	C11730	-
Magnoshinin	Age	0.115687	0.251721	Lignans and Coumarins	Lignans	C10658	-
Isoetharine	Age	-0.11562	0.251998	Benzene and substituted derivatives	Phenolics	C07053	-
5-Methyl-2-deoxycytidine	Age	0.115593	0.252109	Nucleotide And Its metabolites	Nucleotide And Its metabolites	C03592	-
(±)-α-CMBHC	Age	0.115516	0.25243	Organic acid And Its derivatives	Organic acid And Its derivatives	-	-
Ginkgoic acid	Age	-0.115152	0.253937	Organic acid And Its derivatives	Organic acid And Its derivatives	C10794	-
Sodium succinate	Age	-0.114988	0.254618	Others	FDA	C06801	ko01100
beta-Sitostenone	Age	0.114949	0.25478	Aldehyde,Ketones,Esters	Ketones	-	-
Met-Thr	Age	-0.114674	0.255923	Amino acid and Its metabolites	Small Peptide	-	-
Ala-Leu-Leu	Age	-0.114604	0.256218	Amino acid and Its metabolites	Small Peptide	-	-
Methionine methyl ester	Age	-0.114567	0.256372	Amino acid and Its metabolites	Amino acid derivatives	-	-
Asn-Tyr-Glu-Asp	Age	0.114551	0.25644	Amino acid and Its metabolites	Small Peptide	-	-
D-Fructose 6-Phosphate-Disodium Salt	Age	0.114342	0.257314	Carbohydrates and Its metabolites	Phosphate sugars	-	-
Asn-Trp	Age	-0.114338	0.257331	Amino acid and Its metabolites	Small Peptide	-	-
N-Acetyl-L-Leucine	Age	0.114283	0.257559	Amino acid and Its metabolites	Amino acid derivatives	C02710	-
N6-cis-p-Coumaroylserotonin	Age	0.114264	0.257641	Tryptamines,Cholines,Pigments	Tryptamines	-	-
1-O-vanillyl-β-D-glucose	Age	-0.114049	0.258541	Benzene and substituted derivatives	Benzene and substituted derivatives	C20470	-
Licochalcone A	Age	-0.113964	0.258898	Aldehyde,Ketones,Esters	Ketones	-	-
Dihydrocaffeic acid	Age	-0.113637	0.260279	Organic acid And Its derivatives	Organic acid And Its derivatives	C10447	ko00350
Homodolicholide	Age	0.113608	0.260401	Heterocyclic compounds	Heterocyclic compounds	-	-
Penitrem C	Age	-0.113317	0.261633	Heterocyclic compounds	Heterocyclic compounds	C20795	-
(1R,6S)-6-amino-5-oxocyclohexyl-2-ene-1-carboxylic-acid-ester	Age	-0.113188	0.26218	Aldehyde,Ketones,Esters	Esters	C19831	ko01100
PUROMYCIN	Age	0.113102	0.262544	Nucleotide And Its metabolites	Nucleotide and Its metabolites	C01610	ko01100
(E)-alpha-Ionone	Age	0.113059	0.262726	Aldehyde,Ketones,Esters	Ketones	C12286	-
Delta-Hexalactone	Age	0.113028	0.262859	Aldehyde,Ketones,Esters	Esters	D90945	-
Ile-Ala-Ser-Lys	Age	-0.113027	0.262861	Amino acid and Its metabolites	Small Peptide	-	-
9-Oxo-11-(3-pentyl-2-oxiranyl)-10E-undecenoic acid	Age	-0.112941	0.26323	FA	Oxidized lipids	-	-
Leu-Ala-Val	Age	-0.112867	0.263544	Amino acid and Its metabolites	Small Peptide	-	-
Nicotinamide	Age	0.112618	0.264605	CoEnzyme and vitamins	CoEnzyme and vitamins	C00153	ko00760,ko01100,ko01240,ko04977
Tetraethylammonium	Age	-0.112597	0.264693	Alcohol and amines	Amines	C07512	ko04976
LPE(0:0/18:3)	Age	-0.112564	0.264836	GP	LPE	-	-
LPE(18:3/0:0)	Age	-0.112564	0.264836	GP	LPE	-	-
9-Octadecenal	Age	-0.112475	0.265215	Aldehyde,Ketones,Esters	Aldehydes	-	-
Tetraethylene-glycol	Age	-0.112419	0.265456	Alcohol and amines	Alcohols	-	-
Lucidenic acid D1	Age	-0.112321	0.265874	Organic acid And Its derivatives	Organic acid And Its derivatives	-	-
Diisononyl phthalate	Age	0.112178	0.266485	Benzene and substituted derivatives	Benzene and substituted derivatives	C15221	-
L-rhamnonic acid	Age	-0.112142	0.26664	Carbohydrates and Its metabolites	Sugar acids	C01934	ko00051,ko01100
Phe-Tyr	Age	-0.112095	0.266845	Amino acid and Its metabolites	Small Peptide	-	-
Cytarabine	Age	-0.111838	0.267948	Nucleotide And Its metabolites	Nucleotide And Its metabolites	C02961	-
Isoprenaline	Age	-0.111797	0.268125	Hormones and hormone related compounds	Hormones and hormone related compounds	C07056	ko04261
LPC(0:0/16:1)	Age	-0.11177	0.26824	GP	LPC	-	-
LPC(16:1/0:0)	Age	-0.11177	0.26824	GP	LPC	-	-
Acepromazine	Age	0.111281	0.270353	Heterocyclic compounds	Heterocyclic compounds	D07065	-
Tyr-Val-His-Arg	Age	-0.111269	0.270407	Amino acid and Its metabolites	Small Peptide	-	-
(2-Hydroxyethyl)phosphonic acid	Age	-0.111096	0.271156	Organic acid And Its derivatives	Organic acid And Its derivatives	C06451	ko00440,ko01100
Moxestrol	Age	-0.111006	0.271547	Hormones and hormone related compounds	Hormones and hormone related compounds	C14757	-
3,4-Dihydroxybenzeneacetic Acid	Age	-0.110976	0.271676	Benzene and substituted derivatives	Phenolic acids	C01161	ko00350,ko01100,ko04728,ko05030,ko05031,ko05034
Febuxostat	Age	0.110862	0.272175	Others	Medicine	D01206	-
γ-Glu-Met	Age	-0.110828	0.272322	Amino acid and Its metabolites	Small Peptide	-	-
Cytotrienin A	Age	-0.110758	0.272626	Organic acid And Its derivatives	Organic acid And Its derivatives	-	-
N6-Succinyl Adenosine	Age	-0.110744	0.272688	Nucleotide And Its metabolites	Nucleotide And Its metabolites	-	-
3-phenylbutyric acid	Age	-0.110628	0.273192	Organic acid And Its derivatives	Organic acid And Its derivatives	D77816	-
Phe-Gly	Age	-0.110572	0.273436	Amino acid and Its metabolites	Small Peptide	-	-
Codeine-6-beta-D-glucuronide	Age	-0.110407	0.274158	Alkaloids	Isoquinoline alkaloids	C16577	ko00982
(2S,4S)-4-Hydroxy-2,3,4,5-tetrahydrodipicolinate	Age	-0.11016	0.27524	Organic acid And Its derivatives	Organic acid And Its derivatives	C20258	ko01100,ko01230
3-Hydroxycinnamic acid	Age	-0.110132	0.275363	Organic acid And Its derivatives	Organic acid And Its derivatives	C12621	ko00360,ko01100
1-(3,4-Dimethoxyphenyl)-2-(2-methoxyphenoxy)propane-1,3-diol	Age	0.110118	0.275425	Lignans and Coumarins	Lignans	C21419	-
5-Formyltetrahydrofolate	Age	0.110024	0.275835	Heterocyclic compounds	Heterocyclic compounds	D07986	-
3beta-Hydroxy-22(30)-hopen-29-al	Age	0.109934	0.276232	Aldehyde,Ketones,Esters	Aldehydes	-	-
L-Serine	Age	-0.109866	0.276533	Amino acid and Its metabolites	Amino acids	C00065	ko00260,ko00270,ko00470,ko00564,ko00600,ko00630,ko00920,ko00970,ko01100,ko01200,ko01230,ko01240,ko02010,ko04071,ko04974,ko04978,ko05230
Kuwanon V	Age	0.109761	0.276994	Benzene and substituted derivatives	Phenolic acids	-	-
3-((6-(3-aminophenyl)-7H-pyrrolo[2,3-d]pyrimidin-4-yl)oxy)phenol	Age	-0.10976	0.277	Heterocyclic compounds	Pyridine and pyridine derivatives	-	-
22alpha-Hydroxy-campest-4-en-3-one	Age	-0.109749	0.277045	Aldehyde,Ketones,Esters	Ketones	C15796	ko01100
9-[(2R,3R,4S,5S)-3,4-dihydroxy-5-(methylsulfanylmethyl)oxolan-2-yl]-3H-purin-6-one	Age	0.10973	0.277129	Nucleotide And Its metabolites	Nucleotide and Its metabolites	-	-
N8-Acetylspermidine	Age	-0.109684	0.277332	Amino acid and Its metabolites	Amino acid derivatives	C01029	-
Norstictic acid	Age	-0.109589	0.277753	Organic acid And Its derivatives	Organic acid And Its derivatives	-	-
Tumonoic Acid G	Age	0.109568	0.277845	Organic acid And Its derivatives	Organic acid And Its derivatives	-	-
Docosahexaenoyl Serotonin	Age	-0.109525	0.278034	Tryptamines,Cholines,Pigments	Tryptamines	-	-
1,2-Dioleoyl-sn-glycero-3-phosphoethanolamine-N-methyl	Age	-0.10934	0.278851	GP	PE	-	-
Ecdysone	Age	0.109276	0.279132	Organic acid And Its derivatives	Organic acid And Its derivatives	C00477	-
1,7-Dihydroxyxanthone	Age	0.109265	0.279182	Flavonoids	Xanthone	C10061	-
Val-Ile-Tyr	Age	0.109226	0.279355	Amino acid and Its metabolites	Small Peptide	-	-
3-Aminophenol	Age	0.109205	0.27945	Benzene and substituted derivatives	Benzene and substituted derivatives	C05058	-
Isochodeoxycholic acid	Age	-0.109167	0.279617	Bile acids	Bile acids	C17660	-
Phe-Ala-Leu	Age	-0.109157	0.279661	Amino acid and Its metabolites	Small Peptide	-	-
Tebufenpyrad	Age	-0.109119	0.279831	Benzene and substituted derivatives	Benzene and substituted derivatives	C11126	-
5-Aminovaleric Acid	Age	-0.109114	0.279851	Amino acid and Its metabolites	Amino acid derivatives	C00431	ko00310,ko00330,ko00470,ko01100
2,6-Dihydroxybenzoic acid	Age	0.109059	0.280095	Organic acid And Its derivatives	Organic acid And Its derivatives	C21298	-
Hydroxyzine	Age	-0.109001	0.280352	Benzene and substituted derivatives	Benzene and substituted derivatives	C07045	-
Gomisin L1 methyl ether	Age	0.108949	0.280585	Heterocyclic compounds	Heterocyclic compounds	C10621	-
16-Oxo-palmitate	Age	0.108846	0.281042	FA	Oxidized lipids	C19614	ko01100
1,1-[1,12-Dodecanediylbis(oxy)]bisbenzene	Age	-0.108716	0.281621	Benzene and substituted derivatives	Phenolics	-	-
Phe-Ala-Thr	Age	-0.108653	0.2819	Amino acid and Its metabolites	Small Peptide	-	-
Lophophorine	Age	0.108616	0.282066	Heterocyclic compounds	Heterocyclic compounds	C09573	-
Hedamycin	Age	-0.108569	0.282276	Benzene and substituted derivatives	Benzene and substituted derivatives	C15759	-
Methacholine	Age	0.108548	0.28237	Tryptamines,Cholines,Pigments	Cholines	C07471	-
mycosporine-glutaminol	Age	-0.108546	0.282376	Amino acid and Its metabolites	Amino acid derivatives	-	-
Diclofop	Age	0.108319	0.283392	Benzene and substituted derivatives	Benzene and substituted derivatives	C18716	-
Met-Asn	Age	-0.108281	0.283564	Amino acid and Its metabolites	Small Peptide	-	-
Ala-Ile-Leu	Age	-0.108233	0.283778	Amino acid and Its metabolites	Small Peptide	-	-
1-Hexadecyl lysophosphatidic acid	Age	0.108197	0.283939	GP	LPA	-	-
Y-27632	Age	0.108121	0.284278	Benzene and substituted derivatives	Benzene and substituted derivatives	-	-
His-Leu-Thr-Lys	Age	-0.108076	0.284481	Amino acid and Its metabolites	Small Peptide	-	-
2-O-methyladenosine	Age	0.108075	0.284486	Nucleotide And Its metabolites	Nucleotide And Its metabolites	C04779	-
Carnitine C4:0	Age	0.107806	0.285693	FA	CAR	-	-
Carnitine isoC4:0	Age	0.107806	0.285693	FA	CAR	-	-
Epicatechin gallate	Age	0.107524	0.28696	Heterocyclic compounds	Heterocyclic compounds	-	-
Val-Ile-Leu	Age	0.107508	0.287031	Amino acid and Its metabolites	Small Peptide	-	-
Gln-Asn-Phe-Glu	Age	0.10731	0.287925	Amino acid and Its metabolites	Small Peptide	-	-
Probenazole	Age	0.1072	0.288425	Benzene and substituted derivatives	Benzene and substituted derivatives	C18483	-
N-[2-[4-[[3-Butyl-5-oxo-1-[2-(trifluoromethyl)phenyl]-1,2,4-triazol-4-yl]methyl]phenyl]phenyl]sulfonyl-3-methylthiophene-2-carboxamide	Age	-0.107028	0.289201	Benzene and substituted derivatives	Benzene and substituted derivatives	-	-
Traumatic acid	Age	-0.107028	0.289203	Organic acid And Its derivatives	Organic acid And Its derivatives	C16308	ko00592
Salsolinol	Age	-0.10701	0.289285	Benzene and substituted derivatives	Benzene and substituted derivatives	C09642	-
16-Phenyltetranorprostaglandin E1	Age	-0.106956	0.28953	Hormones and hormone related compounds	Hormones and hormone related compounds	-	-
Met-Met	Age	-0.10694	0.289601	Amino acid and Its metabolites	Small Peptide	-	-
AM2201 6-hydroxyindole metabolite	Age	-0.106648	0.29093	Heterocyclic compounds	Indole and Its derivatives	-	-
ADP-ribose	Age	0.106376	0.292169	Nucleotide And Its metabolites	Nucleotide And Its metabolites	C00301	ko00230,ko01100
Ser-Pro-Pro-Ser-Ala	Age	0.106374	0.292177	Amino acid and Its metabolites	Small Peptide	-	-
Met-Ala-Lys-Lys-Asp	Age	-0.106157	0.293168	Amino acid and Its metabolomics	Small Peptide	-	-
Tiaprost	Age	-0.106085	0.293498	FA	Oxidized lipids	D08591	-
Gly-Gly-Asn-Glu-Glu	Age	-0.105944	0.294143	Amino acid and Its metabolites	Small Peptide	-	-
alpha-Hydroxyhippuric acid	Age	0.105891	0.294385	Benzene and substituted derivatives	Benzene and substituted derivatives	-	-
Inosine	Age	0.105644	0.29552	Nucleotide And Its metabolites	Nucleotide And Its metabolites	C00294	ko00230,ko01100,ko01232,ko02010
Ser-Ser	Age	-0.105632	0.295576	Amino acid and Its metabolites	Small Peptide	-	-
Capecitabine	Age	0.105545	0.295977	Nucleotide And Its metabolites	Nucleotide and Its metabolites	C12650	ko00983
2(R)-hydroxyicosanoic acid	Age	-0.105544	0.29598	FA	Oxidized lipids	-	-
Carnitine ph-C14	Age	-0.105506	0.296156	FA	CAR	-	-
His-Gln-Val-Lys	Age	-0.105432	0.296497	Amino acid and Its metabolites	Small Peptide	-	-
Oxprenolol	Age	0.105389	0.296693	Benzene and substituted derivatives	Phenolics	D08318	-
Dl-3,4-Dihydroxymandelic Acid	Age	0.105302	0.297096	Organic acid And Its derivatives	Organic acid And Its derivatives	C05580	ko00350,ko01100
Piritramide	Age	0.105221	0.297469	Benzene and substituted derivatives	Benzene and substituted derivatives	D07288	-
1H-Indole-1-carboxamide,6-chloro-2,3-dihydro-5-methyl-N-[6-[(2-methyl-3-pyridinyl)oxy]-3-pyridinyl]-	Age	0.105148	0.297806	Alcohol and amines	Amines	-	-
N-[2-(4-Oxo-1-phenyl-1,3,8-triazaspiro[4.5]decan-8-yl)ethyl]naphthalene-2-carboxamide	Age	0.105046	0.298278	Benzene and substituted derivatives	Benzene and substituted derivatives	-	-
N-Myristoylglycine	Age	-0.104874	0.299072	Amino acid and Its metabolites	Amino acid derivatives	-	-
Gln-Val-Ile-Asp	Age	-0.104864	0.299122	Amino acid and Its metabolites	Small Peptide	-	-
L-Phenylephrine	Age	-0.104677	0.299987	Hormones and hormone related compounds	Hormones and hormone related compounds	C07441	-
Schaftoside	Age	-0.10463	0.300205	Flavonoids	Flavonoid	C10181	-
17-trifluoromethylphenyl trinor PGF2	Age	-0.104579	0.300444	Hormones and hormone related compounds	Hormones and hormone related compounds	-	-
Rosmarinine	Age	-0.104524	0.300698	Aldehyde,Ketones,Esters	Ketones	C10380	-
4-tert-butylbenzoic acid	Age	-0.104347	0.301521	Benzene and substituted derivatives	Phenolic acids	C14535	-
Methyl Arachidonyl Fluorophosphonate	Age	-0.103926	0.303487	Aldehyde,Ketones,Esters	Esters	-	-
Sterigmatocystin	Age	0.103876	0.30372	Benzene and substituted derivatives	Benzene and substituted derivatives	C00961	ko01100
Tyr-Val	Age	-0.103727	0.304418	Amino acid and Its metabolites	Small Peptide	-	-
Tubocurarine	Age	0.103706	0.304518	Heterocyclic compounds	Heterocyclic compounds	C07547	-
Duloxetine	Age	0.103613	0.304953	Benzene and substituted derivatives	Benzene and substituted derivatives	D07880	-
Peiminine	Age	-0.103604	0.304998	Alkaloids	Alkaloids	C10808	-
Asp-Leu-His-Ala-His	Age	0.103538	0.305306	Amino acid and Its metabolites	Small Peptide	-	-
Clozapine N-oxide	Age	0.103499	0.305489	Heterocyclic compounds	Heterocyclic compounds	-	-
Anastrozole	Age	0.103287	0.306487	Benzene and substituted derivatives	Benzene and substituted derivatives	C08159	-
LPC(0:0/18:0)	Age	-0.103219	0.306808	GP	LPC	-	-
LPC(18:0/0:0)	Age	-0.103219	0.306808	GP	LPC	-	-
LPC(O-16:0/2:0)	Age	-0.103219	0.306808	GP	LPC	-	-
DL-Alanyl-DL-phenylalanine	Age	-0.103034	0.307679	Organic acid And Its derivatives	Organic acid And Its derivatives	-	-
N4-Acetylcytidine	Age	0.102807	0.308753	Nucleotide And Its metabolites	Nucleotide And Its metabolites	C22293	-
2-(Dimethylamino)Guanosine	Age	-0.102742	0.309059	Nucleotide And Its metabolites	Nucleotide And Its metabolites	C74036	-
Pro-Glu-Ala-Gln-Lys	Age	-0.102614	0.309665	Amino acid and Its metabolites	Small Peptide	-	-
9,10-DiHOME	Age	0.102454	0.310422	FA	Oxidized lipids	C14828	ko00591
Trp-Lys-His	Age	-0.102436	0.310512	Amino acid and Its metabolites	Small Peptide	-	-
Val-Nap-OH	Age	0.1023	0.311157	Amino acid and Its metabolites	Small Peptide	-	-
Hexanoyl Glycine	Age	0.102205	0.311609	Amino acid and Its metabolites	Amino acid derivatives	-	-
Bestatin	Age	-0.101953	0.312809	Amino acid and Its metabolites	Amino acid derivatives	-	-
Ala-Phe-Gln-Lys	Age	-0.101687	0.314081	Amino acid and Its metabolites	Small Peptide	-	-
D-Saccharic Acid 1,4-lactone (hydrate)	Age	-0.101427	0.315324	Carbohydrates and Its metabolites	Sugars	C21095	-
Pro-Air	Age	-0.101404	0.315438	Aldehyde,Ketones,Esters	Ketones	D08424	-
1-Naphthol	Age	0.10139	0.315504	Benzene and substituted derivatives	Phenolics	C11714	ko00980
2-Naphthol	Age	0.10139	0.315504	Benzene and substituted derivatives	Phenolics	C11713	ko00980
3-methyl-4-pentenoic acid	Age	0.101274	0.316058	Organic acid And Its derivatives	Organic acid And Its derivatives	-	-
1,5-Anhydro-D-Glucitol	Age	-0.101151	0.316651	Carbohydrates and Its metabolites	Sugar alcohols	C07326	-
L-Rhamnose	Age	-0.101151	0.316651	Carbohydrates and Its metabolites	Sugars	C00507	ko00051,ko01100
JWH022	Age	-0.101046	0.317157	Heterocyclic compounds	Heterocyclic compounds	-	-
FFA(22:4)	Age	-0.10098	0.317473	FA	FFA	C16527	ko01040,ko04216
Formamide	Age	0.10096	0.317568	Alcohol and amines	Polyamines	C00488	ko00910,ko01100,ko01200
MG(18:1/0:0/0:0)	Age	-0.100885	0.317933	GL	MG	-	-
Tyr-Ile	Age	-0.100806	0.318311	Amino acid and Its metabolites	Small Peptide	-	-
Zoledronic acid	Age	0.100587	0.319371	Organic acid And Its derivatives	Organic acid And Its derivatives	D08689	-
[8]-Dehydrogingerdione	Age	0.100278	0.320867	Others	Others	-	-
Leu-Ala-Pro-Leu-Glu	Age	-0.100185	0.32132	Amino acid and Its metabolomics	Small Peptide	-	-
13(S),14(S)-epoxy Fluprostenol isopropyl ester	Age	-0.100177	0.321358	Others	Others	-	-
15(R),19(R)-hydroxy Prostaglandin E2	Age	0.100082	0.321819	Hormones and hormone related compounds	Hormones and hormone related compounds	-	-
Arg-Lys	Age	0.100081	0.321824	Amino acid and Its metabolites	Small Peptide	-	-
D-Ribono-1,4-lactone	Age	-0.0998843	0.32278	Carbohydrates and Its metabolites	Sugar acids	C02674	-
Argenteane	Age	0.0998451	0.322971	Heterocyclic compounds	Heterocyclic compounds	-	-
Imazamox	Age	-0.0996538	0.323904	Organic acid And Its derivatives	Organic acid And Its derivatives	C18598	-
Biocytin-(N-Biotinyl-L-lysine)	Age	-0.0994817	0.324744	CoEnzyme and vitamins	CoEnzyme and vitamins	C05552	ko00780,ko01100,ko04977
Lys-Thr-Glu	Age	0.0994637	0.324832	Amino acid and Its metabolites	Small Peptide	-	-
Phosphatidylethanolamine lyso alkenyl 16:0	Age	0.0993214	0.325529	GP	LPE	-	-
N-Acetylsulfadiazine	Age	0.0992622	0.325818	Benzene and substituted derivatives	Benzene and substituted derivatives	-	-
10-Hydroxymyristic acid methyl ester	Age	0.0988782	0.327703	FA	Others	-	-
Ser-His-His-Val-Ala	Age	-0.0986749	0.328703	Amino acid and Its metabolomics	Small Peptide	-	-
Lythramine	Age	-0.0986475	0.328838	Alcohol and amines	Polyamines	C10604	-
Phe-Ile	Age	-0.0986107	0.32902	Amino acid and Its metabolites	Small Peptide	-	-
11-HEDE	Age	-0.0986022	0.329061	FA	Oxidized lipids	-	-
15-HEDE	Age	-0.0986022	0.329061	FA	Oxidized lipids	-	-
Leu-Glu-Cys-Glu	Age	-0.0984482	0.329821	Amino acid and Its metabolites	Small Peptide	-	-
Alternaria	Age	0.0981425	0.331333	Others	Medicine	C16838	-
4-Phenylbutyric acid	Age	0.0980746	0.331668	Organic acid And Its derivatives	Organic acid And Its derivatives	C21793	-
Sulfoacetic acid	Age	-0.0980284	0.331897	Organic acid And Its derivatives	Organic acid And Its derivatives	-	-
Arg-Phe	Age	-0.0978365	0.332849	Amino acid and Its metabolites	Small Peptide	-	-
Ala-Ala-Gln-Asn-Leu	Age	-0.0975005	0.33452	Amino acid and Its metabolomics	Small Peptide	-	-
Dihydro-D-sphingosine	Age	0.0974878	0.334584	SL	SM	C00836	ko00600,ko01100,ko04071
Mavorixafor	Age	-0.0974312	0.334866	Others	Medicine	C20266	-
LPE(16:1/0:0)	Age	0.0973465	0.335288	GP	LPE	-	-
5-Adenylyl sulfate(APS)	Age	0.0966778	0.338634	Nucleotide And Its metabolites	Nucleotide And Its metabolites	C00224	ko00230,ko00920,ko01100
Ala-Ala-Arg-Gly-Ala	Age	-0.0966392	0.338828	Amino acid and Its metabolites	Small Peptide	-	-
N-(3-Indolylacetyl)-L-alanine	Age	0.0966158	0.338945	Amino acid and Its metabolites	Amino acid derivatives	-	-
Dihydroceramide C2	Age	0.0966042	0.339004	Heterocyclic compounds	Heterocyclic compounds	-	-
1-(2,4-Dihydroxyphenyl)-2-(4-hydroxyphenyl)propan-1-one	Age	0.0963943	0.340059	Benzene and substituted derivatives	Benzene and substituted derivatives	-	-
Thapsigargin	Age	-0.0963141	0.340463	Heterocyclic compounds	Heterocyclic compounds	C09561	-
N-Caffeoyl-Putrescine	Age	-0.0962239	0.340918	Alcohol and amines	Amines	C03002	-
Asp-Val	Age	0.0961909	0.341084	Amino acid and Its metabolites	Small Peptide	-	-
2-Palmitoyl-rac-glycerol	Age	-0.0960832	0.341628	GL	DG	-	-
5-Methoxytryptophan	Age	-0.0960732	0.341678	Amino acid and Its metabolites	Amino acid derivatives	-	-
12,13-DiHOME	Age	0.0960682	0.341703	FA	Oxidized lipids	-	-
D-Glucosamine 6-Phosphate	Age	0.0960205	0.341944	Carbohydrates and Its metabolites	Phosphate sugars	C00352	ko00250,ko00520,ko01100,ko01250,ko04931,ko05415
LPE(0:0/18:0)	Age	0.0959415	0.342343	GP	LPE	-	-
LPE(18:0/0:0)	Age	0.0959415	0.342343	GP	LPE	-	-
O-Acetyl-L-homoserine	Age	0.0959248	0.342428	Amino acid and Its metabolites	Amino acid derivatives	-	-
Isohomovanillic acid	Age	-0.095769	0.343216	Organic acid And Its derivatives	Organic acid And Its derivatives	-	-
N-hydroxy-L-isoleucine	Age	0.0956545	0.343796	Amino acid and Its metabolites	Amino acid derivatives	C20310	-
5-Methyluridine	Age	0.0955301	0.344427	Nucleotide And Its metabolites	Nucleotide And Its metabolites	-	-
9,10,13-TriHOME;9,10,13-Trihydroxyoctadec-11-enoic acid;(11E)-9,10,13-Trihydroxyoctadec-11-enoic acid	Age	0.0949507	0.347374	FA	Oxidized lipids	C14835	ko00591
(2S,3S)-butane-2,3-diol	Age	-0.0948455	0.347911	Alcohol and amines	Alcohols	C03046	ko00650
Tetraethylammonium bromide	Age	-0.0948335	0.347973	Others	FDA	-	-
Thiocarlide	Age	-0.0947902	0.348194	Benzene and substituted derivatives	Benzene and substituted derivatives	D07246	-
Hypoxanthine	Age	0.094782	0.348236	Nucleotide And Its metabolites	Nucleotide And Its metabolites	C00262	ko00230,ko01100,ko01232
C.I. Pigment Red 149	Age	-0.0945359	0.349494	Benzene and substituted derivatives	Benzene and substituted derivatives	-	-
Isonicotinic acid	Age	0.0942126	0.351152	Organic acid And Its derivatives	Organic acid And Its derivatives	C07446	ko00983
(2S,3S)-3-methylphenylalanine	Age	-0.0939878	0.352308	Amino acid and Its metabolites	Amino acid derivatives	C20895	-
Phe-Thr	Age	-0.0937795	0.353381	Amino acid and Its metabolites	Small Peptide	-	-
Thr-Phe	Age	-0.0937795	0.353381	Amino acid and Its metabolites	Small Peptide	-	-
Cytidine	Age	-0.0935947	0.354334	Nucleotide And Its metabolites	Nucleotide And Its metabolites	C00475	ko00240,ko01100,ko01232,ko02010
Hederagenin	Age	0.0935155	0.354743	Others	Others	-	-
Carbendazim	Age	0.0934722	0.354967	Heterocyclic compounds	Heterocyclic compounds	C10897	-
His-Gly-Thr	Age	0.093443	0.355118	Amino acid and Its metabolites	Small Peptide	-	-
Betaine	Age	-0.0934145	0.355266	Others	Others	C00719	ko00260,ko01100,ko02010
Hydroferulic acid	Age	-0.0932843	0.355939	Organic acid And Its derivatives	Organic acid And Its derivatives	-	-
6H-Dibenzo[b,d]pyran-9-methanol,3-(1,1-dimethylheptyl)-6a,7,10,10a-tetrahydro-1-hydroxy-6,6-dimethyl-,(6aR,10aR)-	Age	0.0932768	0.355978	Benzene and substituted derivatives	Benzene and substituted derivatives	-	-
Leu-Met-Arg	Age	-0.0932118	0.356315	Amino acid and Its metabolites	Small Peptide	-	-
estrone 3-sulfate	Age	-0.0931993	0.35638	Hormones and hormone related compounds	Hormones and hormone related compounds	C02538	ko00140,ko01100,ko04976
Thiamine-Monophosphate	Age	0.0930286	0.357265	Heterocyclic compounds	Heterocyclic compounds	C01081	ko00730,ko01100,ko01240
Gly-Ile	Age	-0.0929644	0.357599	Amino acid and Its metabolites	Small Peptide	-	-
Phthalazinone pyrazole	Age	-0.092865	0.358115	Aldehyde,Ketones,Esters	Ketones	-	-
Astemizole	Age	-0.0928004	0.358451	Heterocyclic compounds	Heterocyclic compounds	C06832	-
Buflomedil	Age	0.092725	0.358843	Heterocyclic compounds	Heterocyclic compounds	D07176	-
Gingerglycolipid C	Age	-0.0927097	0.358923	GL	MG	-	-
N-Methyl-D-Aspartic Acid	Age	-0.0926381	0.359296	Amino acid and Its metabolites	Amino acid derivatives	C12269	-
Thr-Arg-Lys-Glu	Age	-0.0925858	0.359569	Amino acid and Its metabolites	Small Peptide	-	-
His-Ala-Arg-Glu	Age	-0.0925511	0.359749	Amino acid and Its metabolomics	Small Peptide	-	-
Phe-Ala-Pro	Age	0.0922674	0.36123	Amino acid and Its metabolites	Small Peptide	-	-
[truncated: 1,210 more rows]

## Sheet: Figure 2. Age_blood metabolism
Metabolism(blood)	Phe	statistic	p_value	Class I	Class II	cpd_ID	kegg_map			Map(P<0.05&abs(CC)>0.2)	Negative	Positive	Anotation
[truncated: 1,538 more rows]
