# Supplementary material for: Characterization of the gut microbiota and fecal and blood metabolomes under various factors in urban children from Northwest China
Source: Front Cell Infect Microbiol. 2024 Mar 22;14:1374544. doi: 10.3389/fcimb.2024.1374544 (PMC10995345; doi:10.3389/fcimb.2024.1374544)
Supplement: Supplementary file 4 [file Table_3.xlsx]

## Sheet: BMI related Taxons
ID	phe	CC_pcor(Age_Gender)	pvalue_pcor	cc_spearman	p_value_spearman	mean_abun	mean_occ	Type
k__Bacteria|p__Actinobacteria|c__Actinobacteria|o__Actinomycetales|f__Actinomycetaceae|g__Actinomyces|s__Actinomyces_viscosus	BMI	-0.480134	5.64694e-07	NA	NA	0	0	NA
k__Bacteria|p__Actinobacteria|c__Actinobacteria|o__Bifidobacteriales|f__Bifidobacteriaceae|g__Bifidobacterium|s__Bifidobacterium_pseudolongum	BMI	-0.480134	5.64694e-07	NA	NA	0	0	NA
k__Bacteria|p__Actinobacteria|c__Actinobacteria|o__Bifidobacteriales|f__Bifidobacteriaceae|g__Scardovia|s__Scardovia_inopinata	BMI	-0.480134	5.64694e-07	NA	NA	0	0	NA
k__Bacteria|p__Actinobacteria|c__Actinobacteria|o__Corynebacteriales|f__Corynebacteriaceae|g__Corynebacterium|s__Corynebacterium_argentoratense	BMI	-0.480134	5.64694e-07	NA	NA	0	0	NA
k__Bacteria|p__Actinobacteria|c__Actinobacteria|o__Corynebacteriales|f__Corynebacteriaceae|g__Corynebacterium|s__Corynebacterium_pseudodiphtheriticum	BMI	-0.480134	5.64694e-07	NA	NA	0	0	NA
k__Bacteria|p__Actinobacteria|c__Actinobacteria|o__Corynebacteriales|f__Corynebacteriaceae|g__Corynebacterium|s__Corynebacterium_variabile	BMI	-0.480134	5.64694e-07	NA	NA	0	0	NA
k__Bacteria|p__Bacteroidetes|c__Bacteroidia|o__Bacteroidales|f__Bacteroidaceae|g__Bacteroides|s__Bacteroides_graminisolvens	BMI	-0.480134	5.64694e-07	NA	NA	0	0	NA
k__Bacteria|p__Bacteroidetes|c__Bacteroidia|o__Bacteroidales|f__Bacteroidaceae|g__Bacteroides|s__Bacteroides_sp_43_108	BMI	-0.480134	5.64694e-07	NA	NA	0	0	NA
k__Bacteria|p__Bacteroidetes|c__Bacteroidia|o__Bacteroidales|f__Barnesiellaceae|g__Barnesiella|s__Barnesiella_sp_An22	BMI	-0.480134	5.64694e-07	NA	NA	0	0	NA
k__Bacteria|p__Bacteroidetes|c__Bacteroidia|o__Bacteroidales|f__Prevotellaceae|g__Prevotella|s__Prevotella_sp_AM42_24	BMI	-0.480134	5.64694e-07	NA	NA	0	0	NA
k__Bacteria|p__Bacteroidetes|c__Bacteroidia|o__Bacteroidales|f__Prevotellaceae|g__Prevotella|s__Prevotella_sp_CAG_279	BMI	-0.480134	5.64694e-07	NA	NA	0	0	NA
k__Bacteria|p__Bacteroidetes|c__Bacteroidia|o__Bacteroidales|f__Prevotellaceae|g__Prevotella|s__Prevotella_sp_CAG_5226	BMI	-0.480134	5.64694e-07	NA	NA	0	0	NA
k__Bacteria|p__Bacteroidetes|c__Bacteroidia|o__Bacteroidales|f__Tannerellaceae|g__Parabacteroides|s__Parabacteroides_sp_CAG_409	BMI	-0.480134	5.64694e-07	NA	NA	0	0	NA
k__Bacteria|p__Firmicutes|c__Bacilli|o__Bacillales|f__Bacillales_unclassified|g__Gemella|s__Gemella_bergeri	BMI	-0.480134	5.64694e-07	NA	NA	0	0	NA
k__Bacteria|p__Firmicutes|c__Bacilli|o__Bacillales|f__Staphylococcaceae|g__Staphylococcus|s__Staphylococcus_argenteus	BMI	-0.480134	5.64694e-07	NA	NA	0	0	NA
k__Bacteria|p__Firmicutes|c__Bacilli|o__Lactobacillales|f__Carnobacteriaceae|g__Trichococcus	BMI	-0.480134	5.64694e-07	NA	NA	0	0	NA
k__Bacteria|p__Firmicutes|c__Bacilli|o__Lactobacillales|f__Carnobacteriaceae|g__Trichococcus|s__Trichococcus_flocculiformis	BMI	-0.480134	5.64694e-07	NA	NA	0	0	NA
k__Bacteria|p__Firmicutes|c__Bacilli|o__Lactobacillales|f__Enterococcaceae|g__Enterococcus|s__Enterococcus_sp_3H8_DIV0648	BMI	-0.480134	5.64694e-07	NA	NA	0	0	NA
k__Bacteria|p__Firmicutes|c__Bacilli|o__Lactobacillales|f__Lactobacillaceae|g__Lactobacillus|s__Lactobacillus_amylolyticus	BMI	-0.480134	5.64694e-07	NA	NA	0	0	NA
k__Bacteria|p__Firmicutes|c__Bacilli|o__Lactobacillales|f__Lactobacillaceae|g__Lactobacillus|s__Lactobacillus_gallinarum	BMI	-0.480134	5.64694e-07	NA	NA	0	0	NA
k__Bacteria|p__Firmicutes|c__Bacilli|o__Lactobacillales|f__Lactobacillaceae|g__Lactobacillus|s__Lactobacillus_gastricus	BMI	-0.480134	5.64694e-07	NA	NA	0	0	NA
k__Bacteria|p__Firmicutes|c__Bacilli|o__Lactobacillales|f__Lactobacillaceae|g__Lactobacillus|s__Lactobacillus_oris	BMI	-0.480134	5.64694e-07	NA	NA	0	0	NA
k__Bacteria|p__Firmicutes|c__Bacilli|o__Lactobacillales|f__Lactobacillaceae|g__Lactobacillus|s__Lactobacillus_pontis	BMI	-0.480134	5.64694e-07	NA	NA	0	0	NA
k__Bacteria|p__Firmicutes|c__Bacilli|o__Lactobacillales|f__Lactobacillaceae|g__Lactobacillus|s__Lactobacillus_rossiae	BMI	-0.480134	5.64694e-07	NA	NA	0	0	NA
k__Bacteria|p__Firmicutes|c__Bacilli|o__Lactobacillales|f__Lactobacillaceae|g__Lactobacillus|s__Lactobacillus_vaginalis	BMI	-0.480134	5.64694e-07	NA	NA	0	0	NA
k__Bacteria|p__Firmicutes|c__Clostridia|o__Clostridiales|f__Clostridiaceae|g__Butyricicoccus	BMI	-0.480134	5.64694e-07	NA	NA	0	0	NA
k__Bacteria|p__Firmicutes|c__Clostridia|o__Clostridiales|f__Clostridiaceae|g__Butyricicoccus|s__Butyricicoccus_pullicaecorum	BMI	-0.480134	5.64694e-07	NA	NA	0	0	NA
k__Bacteria|p__Firmicutes|c__Clostridia|o__Clostridiales|f__Clostridiaceae|g__Clostridium|s__Clostridium_neonatale	BMI	-0.480134	5.64694e-07	NA	NA	0	0	NA
k__Bacteria|p__Firmicutes|c__Clostridia|o__Clostridiales|f__Lachnospiraceae|g__Lachnoanaerobaculum	BMI	-0.480134	5.64694e-07	NA	NA	0	0	NA
k__Bacteria|p__Firmicutes|c__Clostridia|o__Clostridiales|f__Lachnospiraceae|g__Lachnoanaerobaculum|s__Lachnoanaerobaculum_saburreum	BMI	-0.480134	5.64694e-07	NA	NA	0	0	NA
k__Bacteria|p__Firmicutes|c__Clostridia|o__Clostridiales|f__Peptostreptococcaceae|g__Terrisporobacter	BMI	-0.480134	5.64694e-07	NA	NA	0	0	NA
k__Bacteria|p__Firmicutes|c__Clostridia|o__Clostridiales|f__Peptostreptococcaceae|g__Terrisporobacter|s__Terrisporobacter_othiniensis	BMI	-0.480134	5.64694e-07	NA	NA	0	0	NA
k__Bacteria|p__Firmicutes|c__Clostridia|o__Clostridiales|f__Ruminococcaceae|g__Gemmiger|s__Gemmiger_sp_An120	BMI	-0.480134	5.64694e-07	NA	NA	0	0	NA
k__Bacteria|p__Firmicutes|c__Clostridia|o__Clostridiales|f__Ruminococcaceae|g__Ruminococcus|s__Ruminococcus_sp_CAG_488	BMI	-0.480134	5.64694e-07	NA	NA	0	0	NA
k__Bacteria|p__Firmicutes|c__Erysipelotrichia|o__Erysipelotrichales|f__Erysipelotrichaceae|g__Faecalitalea	BMI	-0.480134	5.64694e-07	NA	NA	0	0	NA
k__Bacteria|p__Firmicutes|c__Erysipelotrichia|o__Erysipelotrichales|f__Erysipelotrichaceae|g__Faecalitalea|s__Faecalitalea_cylindroides	BMI	-0.480134	5.64694e-07	NA	NA	0	0	NA
k__Bacteria|p__Firmicutes|c__Negativicutes|o__Acidaminococcales|f__Acidaminococcaceae|g__Acidaminococcus|s__Acidaminococcus_fermentans	BMI	-0.480134	5.64694e-07	NA	NA	0	0	NA
k__Bacteria|p__Firmicutes|c__Negativicutes|o__Selenomonadales|f__Selenomonadaceae|g__Megamonas|s__Megamonas_rupellensis	BMI	-0.480134	5.64694e-07	NA	NA	0	0	NA
k__Bacteria|p__Firmicutes|c__Negativicutes|o__Selenomonadales|f__Selenomonadaceae|g__Mitsuokella	BMI	-0.480134	5.64694e-07	NA	NA	0	0	NA
k__Bacteria|p__Firmicutes|c__Negativicutes|o__Selenomonadales|f__Selenomonadaceae|g__Mitsuokella|s__Mitsuokella_jalaludinii	BMI	-0.480134	5.64694e-07	NA	NA	0	0	NA
k__Bacteria|p__Firmicutes|c__Negativicutes|o__Selenomonadales|f__Selenomonadaceae|g__Mitsuokella|s__Mitsuokella_multacida	BMI	-0.480134	5.64694e-07	NA	NA	0	0	NA
k__Bacteria|p__Firmicutes|c__Negativicutes|o__Selenomonadales|f__Selenomonadaceae|g__Selenomonas|s__Selenomonas_flueggei	BMI	-0.480134	5.64694e-07	NA	NA	0	0	NA
k__Bacteria|p__Firmicutes|c__Negativicutes|o__Veillonellales|f__Veillonellaceae|g__Dialister|s__Dialister_succinatiphilus	BMI	-0.480134	5.64694e-07	NA	NA	0	0	NA
k__Bacteria|p__Proteobacteria|c__Betaproteobacteria|o__Burkholderiales|f__Burkholderiaceae	BMI	-0.480134	5.64694e-07	NA	NA	0	0	NA
k__Bacteria|p__Proteobacteria|c__Betaproteobacteria|o__Burkholderiales|f__Burkholderiaceae|g__Lautropia	BMI	-0.480134	5.64694e-07	NA	NA	0	0	NA
k__Bacteria|p__Proteobacteria|c__Betaproteobacteria|o__Burkholderiales|f__Burkholderiaceae|g__Lautropia|s__Lautropia_mirabilis	BMI	-0.480134	5.64694e-07	NA	NA	0	0	NA
k__Bacteria|p__Proteobacteria|c__Betaproteobacteria|o__Neisseriales|f__Neisseriaceae|g__Neisseria|s__Neisseria_elongata	BMI	-0.480134	5.64694e-07	NA	NA	0	0	NA
k__Bacteria|p__Proteobacteria|c__Epsilonproteobacteria|o__Campylobacterales|f__Campylobacteraceae|g__Arcobacter	BMI	-0.480134	5.64694e-07	NA	NA	0	0	NA
k__Bacteria|p__Proteobacteria|c__Epsilonproteobacteria|o__Campylobacterales|f__Campylobacteraceae|g__Arcobacter|s__Arcobacter_cryaerophilus	BMI	-0.480134	5.64694e-07	NA	NA	0	0	NA
k__Bacteria|p__Proteobacteria|c__Epsilonproteobacteria|o__Campylobacterales|f__Campylobacteraceae|g__Campylobacter|s__Campylobacter_concisus	BMI	-0.480134	5.64694e-07	NA	NA	0	0	NA
k__Bacteria|p__Proteobacteria|c__Gammaproteobacteria|o__Aeromonadales	BMI	-0.480134	5.64694e-07	NA	NA	0	0	NA
k__Bacteria|p__Proteobacteria|c__Gammaproteobacteria|o__Aeromonadales|f__Aeromonadaceae	BMI	-0.480134	5.64694e-07	NA	NA	0	0	NA
k__Bacteria|p__Proteobacteria|c__Gammaproteobacteria|o__Aeromonadales|f__Aeromonadaceae|g__Aeromonas	BMI	-0.480134	5.64694e-07	NA	NA	0	0	NA
k__Bacteria|p__Proteobacteria|c__Gammaproteobacteria|o__Aeromonadales|f__Aeromonadaceae|g__Aeromonas|s__Aeromonas_veronii	BMI	-0.480134	5.64694e-07	NA	NA	0	0	NA
k__Bacteria|p__Proteobacteria|c__Gammaproteobacteria|o__Enterobacterales|f__Enterobacteriaceae|g__Citrobacter|s__Citrobacter_amalonaticus	BMI	-0.480134	5.64694e-07	NA	NA	0	0	NA
k__Bacteria|p__Proteobacteria|c__Gammaproteobacteria|o__Enterobacterales|f__Enterobacteriaceae|g__Citrobacter|s__Citrobacter_europaeus	BMI	-0.480134	5.64694e-07	NA	NA	0	0	NA
k__Bacteria|p__Proteobacteria|c__Gammaproteobacteria|o__Enterobacterales|f__Enterobacteriaceae|g__Citrobacter|s__Citrobacter_farmeri	BMI	-0.480134	5.64694e-07	NA	NA	0	0	NA
k__Bacteria|p__Proteobacteria|c__Gammaproteobacteria|o__Enterobacterales|f__Hafniaceae|g__Hafnia|s__Hafnia_paralvei	BMI	-0.480134	5.64694e-07	NA	NA	0	0	NA
PWY-1622: formaldehyde assimilation I (serine pathway)	BMI	-0.480134	5.64694e-07	NA	NA	0	0	NA
PWY-181: photorespiration	BMI	-0.480134	5.64694e-07	NA	NA	0	0	NA
PWY-5751: phenylethanol biosynthesis	BMI	-0.480134	5.64694e-07	NA	NA	0	0	NA
PWY-7124: ethene biosynthesis V (engineered)	BMI	-0.480134	5.64694e-07	NA	NA	0	0	NA
PWY-7270: L-methionine salvage cycle II (plants)	BMI	-0.480134	5.64694e-07	NA	NA	0	0	NA
VALDEG-PWY: L-valine degradation I	BMI	-0.480134	5.64694e-07	NA	NA	0	0	NA
k__Archaea|p__Euryarchaeota|c__Methanobacteria|o__Methanobacteriales|f__Methanobacteriaceae|g__Methanosphaera	BMI	0.172037	0.0902874	0.168875	0.0930345	0.0051924	0.01	NA
k__Archaea|p__Euryarchaeota|c__Methanobacteria|o__Methanobacteriales|f__Methanobacteriaceae|g__Methanosphaera|s__Methanosphaera_stadtmanae	BMI	0.172037	0.0902874	0.168875	0.0930345	0.0051924	0.01	NA
k__Bacteria|p__Actinobacteria|c__Actinobacteria|o__Actinomycetales|f__Actinomycetaceae|g__Actinomyces|s__Actinomyces_cardiffensis	BMI	0.0291914	0.775389	0.0557113	0.581951	7.4e-06	0.01	NA
k__Bacteria|p__Actinobacteria|c__Actinobacteria|o__Actinomycetales|f__Actinomycetaceae|g__Actinomyces|s__Actinomyces_sp_oral_taxon_180	BMI	0.112071	0.271911	0.134055	0.183614	0.0002104	0.01	NA
k__Bacteria|p__Actinobacteria|c__Actinobacteria|o__Actinomycetales|f__Actinomycetaceae|g__Actinomyces|s__Actinomyces_sp_oral_taxon_897	BMI	0.0450235	0.659782	0.0470064	0.642353	2.76e-05	0.01	NA
k__Bacteria|p__Actinobacteria|c__Actinobacteria|o__Bifidobacteriales|f__Bifidobacteriaceae|g__Bifidobacterium|s__Bifidobacterium_catenulatum	BMI	0.0962204	0.345936	0.0748621	0.459149	0.0058528	0.01	NA
k__Bacteria|p__Actinobacteria|c__Actinobacteria|o__Bifidobacteriales|f__Bifidobacteriaceae|g__Gardnerella	BMI	0.130255	0.201118	0.137537	0.172386	0.0001804	0.01	NA
k__Bacteria|p__Actinobacteria|c__Actinobacteria|o__Bifidobacteriales|f__Bifidobacteriaceae|g__Gardnerella|s__Gardnerella_vaginalis	BMI	0.130255	0.201118	0.137537	0.172386	0.0001804	0.01	NA
k__Bacteria|p__Actinobacteria|c__Actinobacteria|o__Corynebacteriales|f__Corynebacteriales_unclassified	BMI	0.112071	0.271911	0.134055	0.183614	0.0001708	0.01	NA
k__Bacteria|p__Actinobacteria|c__Actinobacteria|o__Corynebacteriales|f__Corynebacteriales_unclassified|g__Lawsonella	BMI	0.112071	0.271911	0.134055	0.183614	0.0001708	0.01	NA
k__Bacteria|p__Actinobacteria|c__Actinobacteria|o__Corynebacteriales|f__Corynebacteriales_unclassified|g__Lawsonella|s__Lawsonella_clevelandensis	BMI	0.112071	0.271911	0.134055	0.183614	0.0001708	0.01	NA
k__Bacteria|p__Actinobacteria|c__Actinobacteria|o__Micrococcales|f__Microbacteriaceae|g__Microbacterium	BMI	0.0308148	0.763255	0.0330786	0.743882	2.5e-05	0.01	NA
k__Bacteria|p__Actinobacteria|c__Actinobacteria|o__Micrococcales|f__Microbacteriaceae|g__Microbacterium|s__Microbacterium_laevaniformans	BMI	0.0308148	0.763255	0.0330786	0.743882	2.5e-05	0.01	NA
k__Bacteria|p__Actinobacteria|c__Coriobacteriia|o__Coriobacteriales|f__Atopobiaceae|g__Atopobium|s__Atopobium_deltae	BMI	0.172037	0.0902874	0.168875	0.0930345	1.65e-05	0.01	NA
k__Bacteria|p__Bacteroidetes|c__Bacteroidetes_unclassified	BMI	-0.187587	0.064364	-0.168875	0.0930345	6.2e-06	0.01	NA
k__Bacteria|p__Bacteroidetes|c__Bacteroidetes_unclassified|o__Bacteroidetes_unclassified	BMI	-0.187587	0.064364	-0.168875	0.0930345	6.2e-06	0.01	NA
k__Bacteria|p__Bacteroidetes|c__Bacteroidetes_unclassified|o__Bacteroidetes_unclassified|f__Bacteroidetes_unclassified	BMI	-0.187587	0.064364	-0.168875	0.0930345	6.2e-06	0.01	NA
k__Bacteria|p__Bacteroidetes|c__Bacteroidetes_unclassified|o__Bacteroidetes_unclassified|f__Bacteroidetes_unclassified|g__Bacteroidetes_unclassified	BMI	-0.187587	0.064364	-0.168875	0.0930345	6.2e-06	0.01	NA
k__Bacteria|p__Bacteroidetes|c__Bacteroidetes_unclassified|o__Bacteroidetes_unclassified|f__Bacteroidetes_unclassified|g__Bacteroidetes_unclassified|s__Bacteroidetes_oral_taxon_274	BMI	-0.187587	0.064364	-0.168875	0.0930345	6.2e-06	0.01	NA
k__Bacteria|p__Bacteroidetes|c__Bacteroidia|o__Bacteroidales|f__Bacteroidaceae|g__Bacteroides|s__Bacteroides_coprophilus	BMI	-0.121019	0.235216	-0.1062	0.292973	0.0059581	0.01	NA
k__Bacteria|p__Bacteroidetes|c__Bacteroidia|o__Bacteroidales|f__Bacteroidaceae|g__Bacteroides|s__Bacteroides_faecichinchillae	BMI	-0.139221	0.171563	-0.127091	0.20765	2.71e-05	0.01	NA
k__Bacteria|p__Bacteroidetes|c__Bacteroidia|o__Bacteroidales|f__Bacteroidaceae|g__Bacteroides|s__Bacteroides_faecis_CAG_32	BMI	0.0744309	0.466378	0.083567	0.408458	0.0002052	0.01	NA
k__Bacteria|p__Bacteroidetes|c__Bacteroidia|o__Bacteroidales|f__Porphyromonadaceae|g__Porphyromonas|s__Porphyromonas_endodontalis	BMI	-0.121019	0.235216	-0.1062	0.292973	0.0001664	0.01	NA
k__Bacteria|p__Bacteroidetes|c__Bacteroidia|o__Bacteroidales|f__Porphyromonadaceae|g__Porphyromonas|s__Porphyromonas_gingivalis	BMI	0.0291914	0.775389	0.0557113	0.581951	3.67e-05	0.01	NA
k__Bacteria|p__Bacteroidetes|c__Bacteroidia|o__Bacteroidales|f__Prevotellaceae|g__Prevotella|s__Prevotella_histicola	BMI	0.0623123	0.542167	0.083567	0.408458	0.0004865	0.01	NA
k__Bacteria|p__Bacteroidetes|c__Bacteroidia|o__Bacteroidales|f__Prevotellaceae|g__Prevotella|s__Prevotella_jejuni	BMI	0.0623123	0.542167	0.083567	0.408458	0.0002429	0.01	NA
k__Bacteria|p__Bacteroidetes|c__Bacteroidia|o__Bacteroidales|f__Prevotellaceae|g__Prevotella|s__Prevotella_nigrescens	BMI	0.112071	0.271911	0.134055	0.183614	0.0001546	0.01	NA
k__Bacteria|p__Bacteroidetes|c__Bacteroidia|o__Bacteroidales|f__Prevotellaceae|g__Prevotella|s__Prevotella_oris	BMI	-0.0133948	0.89585	0.0121868	0.904213	1.03e-05	0.01	NA
k__Bacteria|p__Bacteroidetes|c__Bacteroidia|o__Bacteroidales|f__Prevotellaceae|g__Prevotella|s__Prevotella_sp_CAG_1031	BMI	-0.0707808	0.488578	-0.0400425	0.692437	0.0022935	0.01	NA
k__Bacteria|p__Bacteroidetes|c__Bacteroidia|o__Bacteroidales|f__Prevotellaceae|g__Prevotella|s__Prevotella_sp_CAG_1092	BMI	0.0397861	0.697304	0.0330786	0.743882	0.0396145	0.01	NA
k__Bacteria|p__Bacteroidetes|c__Bacteroidia|o__Bacteroidales|f__Prevotellaceae|g__Prevotella|s__Prevotella_sp_CAG_1185	BMI	-0.0694558	0.496772	-0.0487474	0.630068	4.1e-06	0.01	NA
k__Bacteria|p__Bacteroidetes|c__Bacteroidia|o__Bacteroidales|f__Prevotellaceae|g__Prevotella|s__Prevotella_sp_CAG_891	BMI	-0.017805	0.861855	-0.0121868	0.904213	0.0005405	0.01	NA
k__Bacteria|p__Bacteroidetes|c__Sphingobacteriia	BMI	-0.135257	0.184208	-0.113164	0.262282	2.08e-05	0.01	NA
k__Bacteria|p__Bacteroidetes|c__Sphingobacteriia|o__Sphingobacteriales	BMI	-0.135257	0.184208	-0.113164	0.262282	2.08e-05	0.01	NA
k__Bacteria|p__Bacteroidetes|c__Sphingobacteriia|o__Sphingobacteriales|f__Sphingobacteriaceae	BMI	-0.135257	0.184208	-0.113164	0.262282	2.08e-05	0.01	NA
k__Bacteria|p__Bacteroidetes|c__Sphingobacteriia|o__Sphingobacteriales|f__Sphingobacteriaceae|g__Sphingobacterium	BMI	-0.135257	0.184208	-0.113164	0.262282	2.08e-05	0.01	NA
k__Bacteria|p__Bacteroidetes|c__Sphingobacteriia|o__Sphingobacteriales|f__Sphingobacteriaceae|g__Sphingobacterium|s__Sphingobacterium_mizutaii	BMI	-0.135257	0.184208	-0.113164	0.262282	2.08e-05	0.01	NA
k__Bacteria|p__Firmicutes|c__Bacilli|o__Lactobacillales|f__Aerococcaceae|g__Facklamia	BMI	-0.0491164	0.631029	-0.0713801	0.480357	3.21e-05	0.01	NA
k__Bacteria|p__Firmicutes|c__Bacilli|o__Lactobacillales|f__Aerococcaceae|g__Facklamia|s__Facklamia_hominis	BMI	-0.0491164	0.631029	-0.0713801	0.480357	3.21e-05	0.01	NA
k__Bacteria|p__Firmicutes|c__Bacilli|o__Lactobacillales|f__Carnobacteriaceae|g__Dolosigranulum	BMI	0.0962204	0.345936	0.0748621	0.459149	0.0001025	0.01	NA
k__Bacteria|p__Firmicutes|c__Bacilli|o__Lactobacillales|f__Carnobacteriaceae|g__Dolosigranulum|s__Dolosigranulum_pigrum	BMI	0.0962204	0.345936	0.0748621	0.459149	0.0001025	0.01	NA
k__Bacteria|p__Firmicutes|c__Bacilli|o__Lactobacillales|f__Enterococcaceae|g__Enterococcus|s__Enterococcus_asini	BMI	0.130255	0.201118	0.137537	0.172386	1.25e-05	0.01	NA
k__Bacteria|p__Firmicutes|c__Bacilli|o__Lactobacillales|f__Lactobacillaceae|g__Lactobacillus|s__Lactobacillus_acidophilus	BMI	0.106417	0.296985	0.0887899	0.379687	0.0003497	0.01	NA
k__Bacteria|p__Firmicutes|c__Bacilli|o__Lactobacillales|f__Lactobacillaceae|g__Lactobacillus|s__Lactobacillus_crispatus	BMI	0.178206	0.0791572	0.161911	0.107531	0.0001912	0.01	NA
k__Bacteria|p__Firmicutes|c__Bacilli|o__Lactobacillales|f__Lactobacillaceae|g__Lactobacillus|s__Lactobacillus_curvatus	BMI	-0.121019	0.235216	-0.1062	0.292973	0.0002177	0.01	NA
k__Bacteria|p__Firmicutes|c__Bacilli|o__Lactobacillales|f__Lactobacillaceae|g__Lactobacillus|s__Lactobacillus_helveticus	BMI	0.111063	0.276274	0.078344	0.438468	2.19e-05	0.01	NA
k__Bacteria|p__Firmicutes|c__Bacilli|o__Lactobacillales|f__Lactobacillaceae|g__Lactobacillus|s__Lactobacillus_iners	BMI	0.130255	0.201118	0.137537	0.172386	5.5e-06	0.01	NA
k__Bacteria|p__Firmicutes|c__Bacilli|o__Lactobacillales|f__Lactobacillaceae|g__Lactobacillus|s__Lactobacillus_johnsonii	BMI	0.0450235	0.659782	0.0470064	0.642353	0.0001735	0.01	NA
k__Bacteria|p__Firmicutes|c__Bacilli|o__Lactobacillales|f__Lactobacillaceae|g__Lactobacillus|s__Lactobacillus_mindensis	BMI	0.0132435	0.897019	0.00522294	0.958869	9.56e-05	0.01	NA
k__Bacteria|p__Firmicutes|c__Bacilli|o__Lactobacillales|f__Lactobacillaceae|g__Lactobacillus|s__Lactobacillus_sakei	BMI	-0.121019	0.235216	-0.1062	0.292973	9.9e-05	0.01	NA
k__Bacteria|p__Firmicutes|c__Bacilli|o__Lactobacillales|f__Lactobacillaceae|g__Pediococcus|s__Pediococcus_pentosaceus	BMI	0.0450235	0.659782	0.0470064	0.642353	0.0001141	0.01	NA
k__Bacteria|p__Firmicutes|c__Bacilli|o__Lactobacillales|f__Leuconostocaceae|g__Weissella|s__Weissella_ceti	BMI	-0.052661	0.606563	-0.0487474	0.630068	2.78e-05	0.01	NA
k__Bacteria|p__Firmicutes|c__Bacilli|o__Lactobacillales|f__Streptococcaceae|g__Lactococcus|s__Lactococcus_raffinolactis	BMI	-0.121019	0.235216	-0.1062	0.292973	8.76e-05	0.01	NA
k__Bacteria|p__Firmicutes|c__Bacilli|o__Lactobacillales|f__Streptococcaceae|g__Streptococcus|s__Streptococcus_gallolyticus	BMI	-0.112138	0.271621	-0.0905309	0.370377	1.19e-05	0.01	NA
k__Bacteria|p__Firmicutes|c__Bacilli|o__Lactobacillales|f__Streptococcaceae|g__Streptococcus|s__Streptococcus_parauberis	BMI	-0.116598	0.25289	-0.113164	0.262282	7.9e-06	0.01	NA
k__Bacteria|p__Firmicutes|c__Bacilli|o__Lactobacillales|f__Streptococcaceae|g__Streptococcus|s__Streptococcus_peroris	BMI	0.0308148	0.763255	0.0330786	0.743882	0.0003978	0.01	NA
k__Bacteria|p__Firmicutes|c__Bacilli|o__Lactobacillales|f__Streptococcaceae|g__Streptococcus|s__Streptococcus_pneumoniae	BMI	0.0308148	0.763255	0.0330786	0.743882	1.59e-05	0.01	NA
k__Bacteria|p__Firmicutes|c__Bacilli|o__Lactobacillales|f__Streptococcaceae|g__Streptococcus|s__Streptococcus_pseudopneumoniae	BMI	0.0308148	0.763255	0.0330786	0.743882	2.61e-05	0.01	NA
k__Bacteria|p__Firmicutes|c__Bacilli|o__Lactobacillales|f__Streptococcaceae|g__Streptococcus|s__Streptococcus_sp_HMSC070B10	BMI	-0.135212	0.184355	-0.120128	0.233854	9e-06	0.01	NA
k__Bacteria|p__Firmicutes|c__Bacilli|o__Lactobacillales|f__Streptococcaceae|g__Streptococcus|s__Streptococcus_sp_HMSC071D03	BMI	-0.0788174	0.440445	-0.0957538	0.343293	1.71e-05	0.01	NA
k__Bacteria|p__Firmicutes|c__Bacilli|o__Lactobacillales|f__Streptococcaceae|g__Streptococcus|s__Streptococcus_sp_NLAE_zl_C503	BMI	-0.146527	0.149949	-0.151465	0.132504	1.65e-05	0.01	NA
k__Bacteria|p__Firmicutes|c__Bacilli|o__Lactobacillales|f__Streptococcaceae|g__Streptococcus|s__Streptococcus_sp_oral_taxon_058	BMI	-0.104179	0.307319	-0.113164	0.262282	4.65e-05	0.01	NA
k__Bacteria|p__Firmicutes|c__Bacilli|o__Lactobacillales|f__Streptococcaceae|g__Streptococcus|s__Streptococcus_viridans	BMI	-0.104179	0.307319	-0.113164	0.262282	0.0001249	0.01	NA
k__Bacteria|p__Firmicutes|c__Clostridia|o__Clostridiales|f__Clostridiaceae|g__Clostridium|s__Clostridium_sp_7_2_43FAA	BMI	0.0693175	0.497632	0.0609342	0.547013	1.47e-05	0.01	NA
k__Bacteria|p__Firmicutes|c__Clostridia|o__Clostridiales|f__Clostridiaceae|g__Clostridium|s__Clostridium_sp_CAG_167	BMI	-0.0526714	0.606492	-0.0365605	0.718002	0.001599	0.01	NA
k__Bacteria|p__Firmicutes|c__Clostridia|o__Clostridiales|f__Clostridiaceae|g__Clostridium|s__Clostridium_sp_CAG_413	BMI	-0.0129674	0.899155	0.0191508	0.850001	0.0001854	0.01	NA
k__Bacteria|p__Firmicutes|c__Clostridia|o__Clostridiales|f__Clostridiaceae|g__Clostridium|s__Clostridium_sp_CAG_678	BMI	0.112071	0.271911	0.134055	0.183614	3.05e-05	0.01	NA
k__Bacteria|p__Firmicutes|c__Clostridia|o__Clostridiales|f__Clostridiales_Family_XIII_Incertae_Sedis|g__Mogibacterium|s__Mogibacterium_timidum	BMI	0.0291914	0.775389	0.0557113	0.581951	2.8e-06	0.01	NA
k__Bacteria|p__Firmicutes|c__Clostridia|o__Clostridiales|f__Lachnospiraceae|g__Butyrivibrio	BMI	-0.0526714	0.606492	-0.0365605	0.718002	0.186912	0.01	NA
k__Bacteria|p__Firmicutes|c__Clostridia|o__Clostridiales|f__Lachnospiraceae|g__Butyrivibrio|s__Butyrivibrio_crossotus	BMI	-0.0526714	0.606492	-0.0365605	0.718002	0.186912	0.01	NA
k__Bacteria|p__Firmicutes|c__Clostridia|o__Clostridiales|f__Lachnospiraceae|g__Dorea|s__Dorea_sp_CAG_317	BMI	-0.135257	0.184208	-0.113164	0.262282	0.004026	0.01	NA
k__Bacteria|p__Firmicutes|c__Clostridia|o__Clostridiales|f__Lachnospiraceae|g__Dorea|s__Dorea_sp_D27	BMI	-0.0801017	0.433009	-0.081826	0.418325	1.44e-05	0.01	NA
k__Bacteria|p__Firmicutes|c__Clostridia|o__Clostridiales|f__Lachnospiraceae|g__Lachnoclostridium|s__Clostridium_hylemonae	BMI	0.185777	0.0670288	0.154947	0.12373	0.0009157	0.01	NA
k__Bacteria|p__Firmicutes|c__Clostridia|o__Clostridiales|f__Lachnospiraceae|g__Lachnoclostridium|s__Lachnoclostridium_sp_An14	BMI	0.0905504	0.375227	0.116646	0.247787	0.0002768	0.01	NA
k__Bacteria|p__Firmicutes|c__Clostridia|o__Clostridiales|f__Lachnospiraceae|g__Lachnospiraceae_unclassified|s__Lachnospiraceae_bacterium_2_1_46FAA	BMI	0.0308148	0.763255	0.0330786	0.743882	0.0002247	0.01	NA
k__Bacteria|p__Firmicutes|c__Clostridia|o__Clostridiales|f__Lachnospiraceae|g__Oribacterium|s__Oribacterium_parvum	BMI	-0.116598	0.25289	-0.113164	0.262282	1.4e-06	0.01	NA
k__Bacteria|p__Firmicutes|c__Clostridia|o__Clostridiales|f__Oscillospiraceae|g__Oscillibacter|s__Oscillibacter_sp_PC13	BMI	-0.187587	0.064364	-0.168875	0.0930345	1.58e-05	0.01	NA
k__Bacteria|p__Firmicutes|c__Clostridia|o__Clostridiales|f__Peptostreptococcaceae|g__Clostridioides	BMI	-0.11575	0.256381	-0.0992358	0.325948	2.5e-06	0.01	NA
k__Bacteria|p__Firmicutes|c__Clostridia|o__Clostridiales|f__Peptostreptococcaceae|g__Clostridioides|s__Clostridioides_difficile	BMI	-0.11575	0.256381	-0.0992358	0.325948	2.5e-06	0.01	NA
k__Bacteria|p__Firmicutes|c__Clostridia|o__Clostridiales|f__Ruminococcaceae|g__Anaerofilum	BMI	-0.0121697	0.905329	-0.0295966	0.77005	0.0002327	0.01	NA
k__Bacteria|p__Firmicutes|c__Clostridia|o__Clostridiales|f__Ruminococcaceae|g__Anaerofilum|s__Anaerofilum_sp_An201	BMI	-0.0121697	0.905329	-0.0295966	0.77005	0.0002327	0.01	NA
k__Bacteria|p__Firmicutes|c__Clostridia|o__Clostridiales|f__Ruminococcaceae|g__Ruminococcus|s__Ruminococcus_obeum_CAG_39	BMI	-0.182239	0.0724951	-0.161911	0.107531	4.05e-05	0.01	NA
k__Bacteria|p__Firmicutes|c__Erysipelotrichia|o__Erysipelotrichales|f__Erysipelotrichaceae|g__Catenibacterium	BMI	0.0397861	0.697304	0.0330786	0.743882	0.0006957	0.01	NA
k__Bacteria|p__Firmicutes|c__Erysipelotrichia|o__Erysipelotrichales|f__Erysipelotrichaceae|g__Catenibacterium|s__Catenibacterium_mitsuokai	BMI	0.0397861	0.697304	0.0330786	0.743882	0.0006957	0.01	NA
k__Bacteria|p__Firmicutes|c__Erysipelotrichia|o__Erysipelotrichales|f__Erysipelotrichaceae|g__Faecalicoccus	BMI	-0.116598	0.25289	-0.113164	0.262282	7.41e-05	0.01	NA
k__Bacteria|p__Firmicutes|c__Erysipelotrichia|o__Erysipelotrichales|f__Erysipelotrichaceae|g__Faecalicoccus|s__Faecalicoccus_pleomorphus	BMI	-0.116598	0.25289	-0.113164	0.262282	7.41e-05	0.01	NA
k__Bacteria|p__Firmicutes|c__Firmicutes_unclassified|o__Firmicutes_unclassified|f__Firmicutes_unclassified|g__Firmicutes_unclassified|s__Firmicutes_bacterium_CAG_170	BMI	-0.0129674	0.899155	0.0191508	0.850001	0.0019128	0.01	NA
k__Bacteria|p__Firmicutes|c__Negativicutes|o__Acidaminococcales|f__Acidaminococcaceae|g__Acidaminococcus|s__Acidaminococcus_intestini	BMI	-0.0811014	0.427271	-0.0905309	0.370377	0.0019727	0.01	NA
k__Bacteria|p__Firmicutes|c__Negativicutes|o__Acidaminococcales|f__Acidaminococcaceae|g__Acidaminococcus|s__Acidaminococcus_sp_CAG_542	BMI	-0.0757501	0.458492	-0.0713801	0.480357	1.04e-05	0.01	NA
k__Bacteria|p__Firmicutes|c__Negativicutes|o__Selenomonadales|f__Selenomonadaceae|g__Megamonas|s__Megamonas_funiformis_CAG_377	BMI	-0.116598	0.25289	-0.113164	0.262282	0.0049122	0.01	NA
k__Bacteria|p__Firmicutes|c__Negativicutes|o__Selenomonadales|f__Selenomonadaceae|g__Selenomonas	BMI	-0.0757501	0.458492	-0.0713801	0.480357	1.77e-05	0.01	NA
k__Bacteria|p__Firmicutes|c__Negativicutes|o__Selenomonadales|f__Selenomonadaceae|g__Selenomonas|s__Selenomonas_noxia	BMI	-0.0757501	0.458492	-0.0713801	0.480357	1.77e-05	0.01	NA
k__Bacteria|p__Firmicutes|c__Negativicutes|o__Veillonellales|f__Veillonellaceae|g__Negativicoccus	BMI	0.112071	0.271911	0.134055	0.183614	1.34e-05	0.01	NA
k__Bacteria|p__Firmicutes|c__Negativicutes|o__Veillonellales|f__Veillonellaceae|g__Negativicoccus|s__Negativicoccus_succinicivorans	BMI	0.112071	0.271911	0.134055	0.183614	1.34e-05	0.01	NA
k__Bacteria|p__Firmicutes|c__Tissierellia|o__Tissierellales|f__Peptoniphilaceae|g__Anaerococcus|s__Anaerococcus_lactolyticus	BMI	-0.134284	0.187414	-0.137537	0.172386	7e-07	0.01	NA
k__Bacteria|p__Firmicutes|c__Tissierellia|o__Tissierellales|f__Peptoniphilaceae|g__Parvimonas|s__Parvimonas_sp_oral_taxon_110	BMI	-0.0133948	0.89585	0.0121868	0.904213	0.0003334	0.01	NA
k__Bacteria|p__Firmicutes|c__Tissierellia|o__Tissierellales|f__Peptoniphilaceae|g__Peptoniphilus|s__Peptoniphilus_coxii	BMI	-0.0690601	0.499234	-0.0853079	0.398729	5.15e-05	0.01	NA
k__Bacteria|p__Firmicutes|c__Tissierellia|o__Tissierellales|f__Peptoniphilaceae|g__Peptoniphilus|s__Peptoniphilus_sp_BV3C26	BMI	-0.134284	0.187414	-0.137537	0.172386	2.43e-05	0.01	NA
k__Bacteria|p__Fusobacteria|c__Fusobacteriia|o__Fusobacteriales|f__Fusobacteriaceae|g__Fusobacterium|s__Fusobacterium_periodonticum	BMI	0.081071	0.427445	0.0696391	0.491155	7.17e-05	0.01	NA
k__Bacteria|p__Fusobacteria|c__Fusobacteriia|o__Fusobacteriales|f__Fusobacteriaceae|g__Fusobacterium|s__Fusobacterium_ulcerans	BMI	0.142757	0.16083	0.144501	0.151462	0.0002346	0.01	NA
k__Bacteria|p__Fusobacteria|c__Fusobacteriia|o__Fusobacteriales|f__Leptotrichiaceae	BMI	0.130255	0.201118	0.137537	0.172386	0.0002363	0.01	NA
k__Bacteria|p__Fusobacteria|c__Fusobacteriia|o__Fusobacteriales|f__Leptotrichiaceae|g__Sneathia	BMI	0.130255	0.201118	0.137537	0.172386	0.0002363	0.01	NA
k__Bacteria|p__Fusobacteria|c__Fusobacteriia|o__Fusobacteriales|f__Leptotrichiaceae|g__Sneathia|s__Sneathia_amnii	BMI	0.130255	0.201118	0.137537	0.172386	0.0002363	0.01	NA
k__Bacteria|p__Lentisphaerae	BMI	-0.0129674	0.899155	0.0191508	0.850001	6.23e-05	0.01	NA
k__Bacteria|p__Lentisphaerae|c__Lentisphaeria	BMI	-0.0129674	0.899155	0.0191508	0.850001	6.23e-05	0.01	NA
k__Bacteria|p__Lentisphaerae|c__Lentisphaeria|o__Victivallales	BMI	-0.0129674	0.899155	0.0191508	0.850001	6.23e-05	0.01	NA
k__Bacteria|p__Lentisphaerae|c__Lentisphaeria|o__Victivallales|f__Victivallaceae	BMI	-0.0129674	0.899155	0.0191508	0.850001	6.23e-05	0.01	NA
k__Bacteria|p__Lentisphaerae|c__Lentisphaeria|o__Victivallales|f__Victivallaceae|g__Victivallis	BMI	-0.0129674	0.899155	0.0191508	0.850001	6.23e-05	0.01	NA
k__Bacteria|p__Lentisphaerae|c__Lentisphaeria|o__Victivallales|f__Victivallaceae|g__Victivallis|s__Victivallis_vadensis	BMI	-0.0129674	0.899155	0.0191508	0.850001	6.23e-05	0.01	NA
k__Bacteria|p__Proteobacteria|c__Alphaproteobacteria|o__Rhizobiales|f__Brucellaceae	BMI	0.144572	0.15552	0.151465	0.132504	5.46e-05	0.01	NA
k__Bacteria|p__Proteobacteria|c__Alphaproteobacteria|o__Rhizobiales|f__Brucellaceae|g__Ochrobactrum	BMI	0.144572	0.15552	0.151465	0.132504	5.46e-05	0.01	NA
k__Bacteria|p__Proteobacteria|c__Alphaproteobacteria|o__Rhizobiales|f__Brucellaceae|g__Ochrobactrum|s__Ochrobactrum_anthropi	BMI	0.144572	0.15552	0.151465	0.132504	5.46e-05	0.01	NA
k__Bacteria|p__Proteobacteria|c__Alphaproteobacteria|o__Rhodobacterales	BMI	-0.135257	0.184208	-0.113164	0.262282	0.0001992	0.01	NA
k__Bacteria|p__Proteobacteria|c__Alphaproteobacteria|o__Rhodobacterales|f__Rhodobacteraceae	BMI	-0.135257	0.184208	-0.113164	0.262282	0.0001992	0.01	NA
k__Bacteria|p__Proteobacteria|c__Alphaproteobacteria|o__Rhodobacterales|f__Rhodobacteraceae|g__Paracoccus	BMI	-0.135257	0.184208	-0.113164	0.262282	0.0001992	0.01	NA
k__Bacteria|p__Proteobacteria|c__Alphaproteobacteria|o__Rhodobacterales|f__Rhodobacteraceae|g__Paracoccus|s__Paracoccus_sanguinis	BMI	-0.135257	0.184208	-0.113164	0.262282	0.0001992	0.01	NA
k__Bacteria|p__Proteobacteria|c__Betaproteobacteria|o__Burkholderiales|f__Alcaligenaceae	BMI	-0.0098715	0.923146	-0.0330786	0.743882	3.71e-05	0.01	NA
k__Bacteria|p__Proteobacteria|c__Betaproteobacteria|o__Burkholderiales|f__Alcaligenaceae|g__Alcaligenes	BMI	-0.0098715	0.923146	-0.0330786	0.743882	3.71e-05	0.01	NA
k__Bacteria|p__Proteobacteria|c__Betaproteobacteria|o__Burkholderiales|f__Alcaligenaceae|g__Alcaligenes|s__Alcaligenes_faecalis	BMI	-0.0098715	0.923146	-0.0330786	0.743882	3.71e-05	0.01	NA
k__Bacteria|p__Proteobacteria|c__Betaproteobacteria|o__Neisseriales	BMI	0.081071	0.427445	0.0696391	0.491155	7.16e-05	0.01	NA
k__Bacteria|p__Proteobacteria|c__Betaproteobacteria|o__Neisseriales|f__Neisseriaceae	BMI	0.081071	0.427445	0.0696391	0.491155	7.16e-05	0.01	NA
k__Bacteria|p__Proteobacteria|c__Betaproteobacteria|o__Neisseriales|f__Neisseriaceae|g__Neisseria	BMI	0.081071	0.427445	0.0696391	0.491155	7.16e-05	0.01	NA
k__Bacteria|p__Proteobacteria|c__Betaproteobacteria|o__Neisseriales|f__Neisseriaceae|g__Neisseria|s__Neisseria_flavescens	BMI	0.081071	0.427445	0.0696391	0.491155	7.16e-05	0.01	NA
k__Bacteria|p__Proteobacteria|c__Deltaproteobacteria|o__Desulfovibrionales|f__Desulfovibrionaceae|g__Desulfovibrio|s__Desulfovibrio_fairfieldensis	BMI	-0.130696	0.199587	-0.158429	0.115411	0.0001173	0.01	NA
k__Bacteria|p__Proteobacteria|c__Epsilonproteobacteria|o__Campylobacterales|f__Campylobacteraceae|g__Campylobacter|s__Campylobacter_ureolyticus	BMI	0.130255	0.201118	0.137537	0.172386	9.23e-05	0.01	NA
k__Bacteria|p__Proteobacteria|c__Gammaproteobacteria|o__Enterobacterales|f__Enterobacteriaceae|g__Atlantibacter	BMI	-0.0788174	0.440445	-0.0957538	0.343293	0.0081601	0.01	NA
k__Bacteria|p__Proteobacteria|c__Gammaproteobacteria|o__Enterobacterales|f__Enterobacteriaceae|g__Atlantibacter|s__Atlantibacter_hermannii	BMI	-0.0788174	0.440445	-0.0957538	0.343293	0.0081601	0.01	NA
k__Bacteria|p__Proteobacteria|c__Gammaproteobacteria|o__Enterobacterales|f__Enterobacteriaceae|g__Citrobacter|s__Citrobacter_werkmanii	BMI	-0.0770695	0.450679	-0.0644162	0.524304	4.42e-05	0.01	NA
k__Bacteria|p__Proteobacteria|c__Gammaproteobacteria|o__Enterobacterales|f__Enterobacteriaceae|g__Cronobacter	BMI	0.0450235	0.659782	0.0470064	0.642353	0.0001057	0.01	NA
k__Bacteria|p__Proteobacteria|c__Gammaproteobacteria|o__Enterobacterales|f__Enterobacteriaceae|g__Cronobacter|s__Cronobacter_malonaticus	BMI	0.0450235	0.659782	0.0470064	0.642353	0.0001057	0.01	NA
k__Bacteria|p__Proteobacteria|c__Gammaproteobacteria|o__Enterobacterales|f__Enterobacteriaceae|g__Enterobacter|s__Enterobacter_sp_FS01	BMI	-0.0788174	0.440445	-0.0957538	0.343293	1.6e-05	0.01	NA
k__Bacteria|p__Proteobacteria|c__Gammaproteobacteria|o__Enterobacterales|f__Enterobacteriaceae|g__Kluyvera|s__Kluyvera_ascorbata	BMI	0.0450235	0.659782	0.0470064	0.642353	7.6e-06	0.01	NA
k__Bacteria|p__Proteobacteria|c__Gammaproteobacteria|o__Enterobacterales|f__Enterobacteriaceae|g__Kosakonia	BMI	0.172037	0.0902874	0.168875	0.0930345	4.21e-05	0.01	NA
k__Bacteria|p__Proteobacteria|c__Gammaproteobacteria|o__Enterobacterales|f__Enterobacteriaceae|g__Kosakonia|s__Kosakonia_cowanii	BMI	0.172037	0.0902874	0.168875	0.0930345	4.21e-05	0.01	NA
k__Bacteria|p__Proteobacteria|c__Gammaproteobacteria|o__Enterobacterales|f__Enterobacteriaceae|g__Leclercia	BMI	-0.0770695	0.450679	-0.0644162	0.524304	3.04e-05	0.01	NA
k__Bacteria|p__Proteobacteria|c__Gammaproteobacteria|o__Enterobacterales|f__Enterobacteriaceae|g__Leclercia|s__Leclercia_adecarboxylata	BMI	-0.0770695	0.450679	-0.0644162	0.524304	3.04e-05	0.01	NA
k__Bacteria|p__Proteobacteria|c__Gammaproteobacteria|o__Enterobacterales|f__Enterobacteriaceae|g__Pluralibacter	BMI	0.0397219	0.697768	0.0261147	0.796478	9.1e-06	0.01	NA
k__Bacteria|p__Proteobacteria|c__Gammaproteobacteria|o__Enterobacterales|f__Enterobacteriaceae|g__Pluralibacter|s__Pluralibacter_gergoviae	BMI	0.0397219	0.697768	0.0261147	0.796478	9.1e-06	0.01	NA
k__Bacteria|p__Proteobacteria|c__Gammaproteobacteria|o__Enterobacterales|f__Enterobacteriaceae|g__Pseudescherichia	BMI	-0.0788174	0.440445	-0.0957538	0.343293	0.0001125	0.01	NA
k__Bacteria|p__Proteobacteria|c__Gammaproteobacteria|o__Enterobacterales|f__Enterobacteriaceae|g__Pseudescherichia|s__Pseudescherichia_vulneris	BMI	-0.0788174	0.440445	-0.0957538	0.343293	0.0001125	0.01	NA
k__Bacteria|p__Proteobacteria|c__Gammaproteobacteria|o__Enterobacterales|f__Hafniaceae	BMI	-0.116598	0.25289	-0.113164	0.262282	2.54e-05	0.01	NA
k__Bacteria|p__Proteobacteria|c__Gammaproteobacteria|o__Enterobacterales|f__Hafniaceae|g__Hafnia	BMI	-0.116598	0.25289	-0.113164	0.262282	2.54e-05	0.01	NA
k__Bacteria|p__Proteobacteria|c__Gammaproteobacteria|o__Enterobacterales|f__Hafniaceae|g__Hafnia|s__Hafnia_alvei	BMI	-0.116598	0.25289	-0.113164	0.262282	2.54e-05	0.01	NA
k__Bacteria|p__Proteobacteria|c__Gammaproteobacteria|o__Enterobacterales|f__Morganellaceae|g__Morganella	BMI	-0.0098715	0.923146	-0.0330786	0.743882	5.35e-05	0.01	NA
k__Bacteria|p__Proteobacteria|c__Gammaproteobacteria|o__Enterobacterales|f__Morganellaceae|g__Morganella|s__Morganella_morganii	BMI	-0.0098715	0.923146	-0.0330786	0.743882	5.35e-05	0.01	NA
k__Bacteria|p__Proteobacteria|c__Gammaproteobacteria|o__Enterobacterales|f__Morganellaceae|g__Proteus	BMI	-0.0770695	0.450679	-0.0644162	0.524304	0.003497	0.01	NA
k__Bacteria|p__Proteobacteria|c__Gammaproteobacteria|o__Enterobacterales|f__Morganellaceae|g__Proteus|s__Proteus_mirabilis	BMI	-0.0770695	0.450679	-0.0644162	0.524304	0.003497	0.01	NA
k__Bacteria|p__Proteobacteria|c__Gammaproteobacteria|o__Enterobacterales|f__Yersiniaceae	BMI	-0.00940072	0.926801	-0.00174098	0.986284	3.9e-05	0.01	NA
k__Bacteria|p__Proteobacteria|c__Gammaproteobacteria|o__Enterobacterales|f__Yersiniaceae|g__Serratia	BMI	-0.00940072	0.926801	-0.00174098	0.986284	3.9e-05	0.01	NA
k__Bacteria|p__Proteobacteria|c__Gammaproteobacteria|o__Enterobacterales|f__Yersiniaceae|g__Serratia|s__Serratia_marcescens	BMI	-0.00940072	0.926801	-0.00174098	0.986284	3.9e-05	0.01	NA
k__Bacteria|p__Proteobacteria|c__Gammaproteobacteria|o__Pasteurellales|f__Pasteurellaceae|g__Haemophilus|s__Haemophilus_parahaemolyticus	BMI	0.0397861	0.697304	0.0330786	0.743882	0.0001146	0.01	NA
k__Bacteria|p__Proteobacteria|c__Gammaproteobacteria|o__Pseudomonadales	BMI	-0.135212	0.184355	-0.120128	0.233854	0.0002607	0.01	NA
k__Bacteria|p__Proteobacteria|c__Gammaproteobacteria|o__Pseudomonadales|f__Moraxellaceae	BMI	-0.135212	0.184355	-0.120128	0.233854	0.0002607	0.01	NA
k__Bacteria|p__Proteobacteria|c__Gammaproteobacteria|o__Pseudomonadales|f__Moraxellaceae|g__Acinetobacter	BMI	-0.135212	0.184355	-0.120128	0.233854	0.0002607	0.01	NA
k__Bacteria|p__Proteobacteria|c__Gammaproteobacteria|o__Pseudomonadales|f__Moraxellaceae|g__Acinetobacter|s__Acinetobacter_johnsonii	BMI	-0.135212	0.184355	-0.120128	0.233854	0.0001086	0.01	NA
k__Bacteria|p__Proteobacteria|c__Gammaproteobacteria|o__Pseudomonadales|f__Moraxellaceae|g__Acinetobacter|s__Acinetobacter_lwoffii	BMI	-0.135212	0.184355	-0.120128	0.233854	0.0001521	0.01	NA
k__Bacteria|p__Spirochaetes	BMI	0.0397861	0.697304	0.0330786	0.743882	9.7e-06	0.01	NA
k__Bacteria|p__Spirochaetes|c__Spirochaetia	BMI	0.0397861	0.697304	0.0330786	0.743882	9.7e-06	0.01	NA
k__Bacteria|p__Spirochaetes|c__Spirochaetia|o__Spirochaetales	BMI	0.0397861	0.697304	0.0330786	0.743882	9.7e-06	0.01	NA
k__Bacteria|p__Spirochaetes|c__Spirochaetia|o__Spirochaetales|f__Spirochaetaceae	BMI	0.0397861	0.697304	0.0330786	0.743882	9.7e-06	0.01	NA
k__Bacteria|p__Spirochaetes|c__Spirochaetia|o__Spirochaetales|f__Spirochaetaceae|g__Treponema	BMI	0.0397861	0.697304	0.0330786	0.743882	9.7e-06	0.01	NA
k__Bacteria|p__Spirochaetes|c__Spirochaetia|o__Spirochaetales|f__Spirochaetaceae|g__Treponema|s__Treponema_berlinense	BMI	0.0397861	0.697304	0.0330786	0.743882	9.7e-06	0.01	NA
k__Bacteria|p__Synergistetes|c__Synergistia|o__Synergistales|f__Synergistaceae|g__Cloacibacillus|s__Cloacibacillus_porcorum	BMI	-0.017805	0.861855	-0.0121868	0.904213	0.0008419	0.01	NA
k__Bacteria|p__Synergistetes|c__Synergistia|o__Synergistales|f__Synergistaceae|g__Fretibacterium	BMI	0.112071	0.271911	0.134055	0.183614	0.0004416	0.01	NA
k__Bacteria|p__Synergistetes|c__Synergistia|o__Synergistales|f__Synergistaceae|g__Fretibacterium|s__Fretibacterium_fastidiosum	BMI	0.112071	0.271911	0.134055	0.183614	0.0004416	0.01	NA
k__Bacteria|p__Synergistetes|c__Synergistia|o__Synergistales|f__Synergistaceae|g__Synergistes	BMI	-0.131528	0.196714	-0.144501	0.151462	3.41e-05	0.01	NA
k__Bacteria|p__Synergistetes|c__Synergistia|o__Synergistales|f__Synergistaceae|g__Synergistes|s__Synergistes_jonesii	BMI	-0.131528	0.196714	-0.144501	0.151462	3.41e-05	0.01	NA
DHGLUCONATE-PYR-CAT-PWY: glucose degradation (oxidative)	BMI	-0.0788174	0.440445	-0.0957538	0.343293	0.104783	0.01	NA
ERGOSTEROL-SYN-PWY: superpathway of ergosterol biosynthesis I	BMI	-0.0168769	0.86899	-0.00870489	0.931501	0.278073	0.01	NA
LYSINE-AMINOAD-PWY: L-lysine biosynthesis IV	BMI	-0.0168769	0.86899	-0.00870489	0.931501	0.362675	0.01	NA
MANNOSYL-CHITO-DOLICHOL-BIOSYNTHESIS: protein N-glycosylation initial phase (eukaryotic)	BMI	-0.0168769	0.86899	-0.00870489	0.931501	0.17578	0.01	NA
NADSYN-PWY: NAD de novo biosynthesis II (from tryptophan)	BMI	-0.0168769	0.86899	-0.00870489	0.931501	0.43302	0.01	NA
P241-PWY: coenzyme B biosynthesis	BMI	0.172037	0.0902874	0.168875	0.0930345	1.03934	0.01	NA
P261-PWY: coenzyme M biosynthesis I	BMI	0.172037	0.0902874	0.168875	0.0930345	1.1212	0.01	NA
PWY-2201: folate transformations I	BMI	-0.0168769	0.86899	-0.00870489	0.931501	0.684848	0.01	NA
PWY-3502: superpathway of NAD biosynthesis in eukaryotes	BMI	-0.0168769	0.86899	-0.00870489	0.931501	0.537168	0.01	NA
PWY-3661: glycine betaine degradation I	BMI	0.0483158	0.636612	0.0557113	0.581951	0.18949	0.01	NA
PWY-5044: purine nucleotides degradation I (plants)	BMI	-0.0168769	0.86899	-0.00870489	0.931501	0.44528	0.01	NA
PWY-5067: glycogen biosynthesis II (from UDP-D-Glucose)	BMI	-0.0168769	0.86899	-0.00870489	0.931501	0.179548	0.01	NA
PWY-5079: L-phenylalanine degradation III	BMI	-0.0168769	0.86899	-0.00870489	0.931501	0.308773	0.01	NA
PWY-5080: very long chain fatty acid biosynthesis I	BMI	-0.0168769	0.86899	-0.00870489	0.931501	0.165086	0.01	NA
PWY-5136: fatty acid &beta;-oxidation II (plant peroxisome)	BMI	-0.0168769	0.86899	-0.00870489	0.931501	0.384056	0.01	NA
PWY-5306: superpathway of thiosulfate metabolism (Desulfovibrio sulfodismutans)	BMI	-0.116598	0.25289	-0.113164	0.262282	0.199247	0.01	NA
PWY-5308: superpathway of sulfur metabolism (Desulfocapsa sulfoexigens)	BMI	-0.116598	0.25289	-0.113164	0.262282	0.148432	0.01	NA
PWY-5381: NAD salvage (plants)	BMI	-0.0168769	0.86899	-0.00870489	0.931501	0.206147	0.01	NA
PWY-561: superpathway of glyoxylate cycle and fatty acid degradation	BMI	-0.0168769	0.86899	-0.00870489	0.931501	0.739468	0.01	NA
PWY-5651: L-tryptophan degradation to 2-amino-3-carboxymuconate semialdehyde	BMI	-0.0168769	0.86899	-0.00870489	0.931501	0.271101	0.01	NA
PWY-5872: ubiquinol-10 biosynthesis (late decarboxylation)	BMI	-0.0168769	0.86899	-0.00870489	0.931501	0.373468	0.01	NA
PWY-5941: glycogen degradation II	BMI	-0.0168769	0.86899	-0.00870489	0.931501	0.630814	0.01	NA
PWY-6074: zymosterol biosynthesis	BMI	-0.0168769	0.86899	-0.00870489	0.931501	0.175198	0.01	NA
PWY-6075: ergosterol biosynthesis I	BMI	-0.0168769	0.86899	-0.00870489	0.931501	0.181826	0.01	NA
PWY-6351: D-myo-inositol (1,4,5)-trisphosphate biosynthesis	BMI	-0.0168769	0.86899	-0.00870489	0.931501	0.227031	0.01	NA
PWY-6467: Kdo transfer to lipid IVA III (Chlamydia)	BMI	0.0450235	0.659782	0.0470064	0.642353	3.61765	0.01	NA
PWY-6486: D-galacturonate degradation II	BMI	0.0483158	0.636612	0.0557113	0.581951	0.153321	0.01	NA
PWY-6596: adenosine nucleotides degradation I	BMI	-0.0168769	0.86899	-0.00870489	0.931501	0.313902	0.01	NA
PWY-6598: sciadonate biosynthesis	BMI	-0.0168769	0.86899	-0.00870489	0.931501	0.165086	0.01	NA
PWY-6797: 6-hydroxymethyl-dihydropterin diphosphate biosynthesis II (Methanocaldococcus)	BMI	0.0450235	0.659782	0.0470064	0.642353	0.247054	0.01	NA
PWY-6829: tRNA methylation (yeast)	BMI	-0.0168769	0.86899	-0.00870489	0.931501	0.174531	0.01	NA
PWY-6842: glutathione-mediated detoxification II	BMI	-0.0168769	0.86899	-0.00870489	0.931501	0.480649	0.01	NA
PWY-6981: chitin biosynthesis	BMI	-0.0168769	0.86899	-0.00870489	0.931501	0.446872	0.01	NA
PWY-7156: superpathway of ergosterol biosynthesis II	BMI	-0.0168769	0.86899	-0.00870489	0.931501	0.336859	0.01	NA
PWY-7235: superpathway of ubiquinol-6 biosynthesis (late decarboxylation)	BMI	-0.0168769	0.86899	-0.00870489	0.931501	0.556891	0.01	NA
PWY-7283: wybutosine biosynthesis	BMI	-0.0168769	0.86899	-0.00870489	0.931501	0.183875	0.01	NA
PWY-7288: fatty acid &beta;-oxidation VII (yeast peroxisome)	BMI	-0.0168769	0.86899	-0.00870489	0.931501	0.292687	0.01	NA
PWY-7337: 10-cis-heptadecenoyl-CoA degradation (yeast)	BMI	-0.0168769	0.86899	-0.00870489	0.931501	0.288162	0.01	NA
PWY-7338: 10-trans-heptadecenoyl-CoA degradation (reductase-dependent, yeast)	BMI	-0.0168769	0.86899	-0.00870489	0.931501	0.288162	0.01	NA
PWY-7374: 1,4-dihydroxy-6-naphthoate biosynthesis I	BMI	-0.130696	0.199587	-0.158429	0.115411	0.0668146	0.01	NA
PWY-7397: naringenin biosynthesis (engineered)	BMI	-0.100677	0.323951	-0.123609	0.220478	0.0924159	0.01	NA
PWY-7413: dTDP-6-deoxy-&alpha;-D-allose biosynthesis	BMI	-0.0555904	0.586664	-0.0591933	0.558545	0.66966	0.01	NA
PWY-7420: monoacylglycerol metabolism (yeast)	BMI	-0.0168769	0.86899	-0.00870489	0.931501	0.103461	0.01	NA
PWY-7528: L-methionine salvage cycle I (bacteria and plants)	BMI	0.142757	0.16083	0.144501	0.151462	0.569517	0.01	NA
PWY-7546: diphthamide biosynthesis II (eukaryotes)	BMI	-0.0168769	0.86899	-0.00870489	0.931501	0.226015	0.01	NA
PWY-7619: juniperonate biosynthesis	BMI	-0.0168769	0.86899	-0.00870489	0.931501	0.165086	0.01	NA
PWY3O-19: ubiquinol-6 biosynthesis (late decarboxylation)	BMI	-0.0168769	0.86899	-0.00870489	0.931501	0.529227	0.01	NA
PWY66-391: fatty acid &beta;-oxidation VI (mammalian peroxisome)	BMI	-0.0168769	0.86899	-0.00870489	0.931501	0.309026	0.01	NA
TRIGLSYN-PWY: diacylglycerol and triacylglycerol biosynthesis	BMI	-0.0168769	0.86899	-0.00870489	0.931501	0.21489	0.01	NA
k__Archaea	BMI	0.190908	0.0596997	0.195932	0.0507401	0.28856	0.02	NA
k__Archaea|p__Euryarchaeota	BMI	0.190908	0.0596997	0.195932	0.0507401	0.28856	0.02	NA
k__Archaea|p__Euryarchaeota|c__Methanobacteria	BMI	0.190908	0.0596997	0.195932	0.0507401	0.28856	0.02	NA
k__Archaea|p__Euryarchaeota|c__Methanobacteria|o__Methanobacteriales	BMI	0.190908	0.0596997	0.195932	0.0507401	0.28856	0.02	NA
k__Archaea|p__Euryarchaeota|c__Methanobacteria|o__Methanobacteriales|f__Methanobacteriaceae	BMI	0.190908	0.0596997	0.195932	0.0507401	0.28856	0.02	NA
k__Archaea|p__Euryarchaeota|c__Methanobacteria|o__Methanobacteriales|f__Methanobacteriaceae|g__Methanobrevibacter	BMI	0.190908	0.0596997	0.195932	0.0507401	0.283368	0.02	NA
k__Archaea|p__Euryarchaeota|c__Methanobacteria|o__Methanobacteriales|f__Methanobacteriaceae|g__Methanobrevibacter|s__Methanobrevibacter_smithii	BMI	0.190908	0.0596997	0.195932	0.0507401	0.283368	0.02	NA
k__Bacteria|p__Actinobacteria|c__Actinobacteria|o__Actinomycetales|f__Actinomycetaceae|g__Actinomyces|s__Actinomyces_georgiae	BMI	0.0638604	0.53216	0.0600813	0.552648	1.96e-05	0.02	NA
k__Bacteria|p__Actinobacteria|c__Actinobacteria|o__Bifidobacteriales|f__Bifidobacteriaceae|g__Parascardovia	BMI	-0.151012	0.137734	-0.136445	0.175853	1.93e-05	0.02	NA
k__Bacteria|p__Actinobacteria|c__Actinobacteria|o__Bifidobacteriales|f__Bifidobacteriaceae|g__Parascardovia|s__Parascardovia_denticolens	BMI	-0.151012	0.137734	-0.136445	0.175853	1.93e-05	0.02	NA
k__Bacteria|p__Actinobacteria|c__Actinobacteria|o__Micrococcales|f__Micrococcaceae|g__Rothia|s__Rothia_aeria	BMI	0.0788827	0.440065	0.0610093	0.546519	5.2e-06	0.02	NA
k__Bacteria|p__Actinobacteria|c__Coriobacteriia|o__Coriobacteriales|f__Atopobiaceae|g__Atopobium|s__Atopobium_vaginae	BMI	-0.00303378	0.976348	0.0142037	0.888456	0.00013	0.02	NA
k__Bacteria|p__Actinobacteria|c__Coriobacteriia|o__Coriobacteriales|f__Atopobiaceae|g__Olsenella|s__Olsenella_profusa	BMI	0.0659055	0.519082	0.0675791	0.504096	7e-05	0.02	NA
k__Bacteria|p__Actinobacteria|c__Coriobacteriia|o__Coriobacteriales|f__Atopobiaceae|g__Olsenella|s__Olsenella_uli	BMI	0.102376	0.315811	0.135418	0.179158	0.0002068	0.02	NA
k__Bacteria|p__Actinobacteria|c__Coriobacteriia|o__Coriobacteriales|f__Coriobacteriaceae|g__Enorma|s__Enorma_massiliensis	BMI	0.144237	0.156491	0.144104	0.152603	0.0033413	0.02	NA
k__Bacteria|p__Bacteroidetes|c__Bacteroidia|o__Bacteroidales|f__Bacteroidaceae|g__Bacteroides|s__Bacteroides_sp_D2	BMI	-0.11512	0.258996	-0.106182	0.293055	0.0029379	0.02	NA
k__Bacteria|p__Bacteroidetes|c__Bacteroidia|o__Bacteroidales|f__Bacteroidales_unclassified	BMI	0.0288811	0.777715	0.0244482	0.80921	0.000779	0.02	NA
k__Bacteria|p__Bacteroidetes|c__Bacteroidia|o__Bacteroidales|f__Bacteroidales_unclassified|g__Bacteroidales_unclassified	BMI	0.0288811	0.777715	0.0244482	0.80921	0.000779	0.02	NA
k__Bacteria|p__Bacteroidetes|c__Bacteroidia|o__Bacteroidales|f__Bacteroidales_unclassified|g__Bacteroidales_unclassified|s__Bacteroidales_bacterium_KA00251	BMI	0.0288811	0.777715	0.0244482	0.80921	0.000779	0.02	NA
k__Bacteria|p__Bacteroidetes|c__Bacteroidia|o__Bacteroidales|f__Prevotellaceae|g__Prevotella|s__Prevotella_buccae	BMI	0.0652588	0.5232	0.0417699	0.67988	0.0027034	0.02	NA
k__Bacteria|p__Bacteroidetes|c__Bacteroidia|o__Bacteroidales|f__Prevotellaceae|g__Prevotella|s__Prevotella_colorans	BMI	0.141613	0.164247	0.150352	0.135407	4.19e-05	0.02	NA
k__Bacteria|p__Bacteroidetes|c__Bacteroidia|o__Bacteroidales|f__Prevotellaceae|g__Prevotella|s__Prevotella_corporis	BMI	0.0932972	0.360854	0.114644	0.256048	0.000339	0.02	NA
k__Bacteria|p__Bacteroidetes|c__Bacteroidia|o__Bacteroidales|f__Prevotellaceae|g__Prevotella|s__Prevotella_sp_CAG_520	BMI	0.106319	0.29743	0.0911118	0.367301	0.0983726	0.02	NA
k__Bacteria|p__Bacteroidetes|c__Bacteroidia|o__Bacteroidales|f__Rikenellaceae|g__Alistipes|s__Alistipes_timonensis	BMI	0.135411	0.183706	0.132919	0.187392	0.0015373	0.02	NA
k__Bacteria|p__Bacteroidetes|c__Bacteroidia|o__Bacteroidales|f__Tannerellaceae|g__Tannerella	BMI	0.168548	0.097112	0.185638	0.0644358	0.0036797	0.02	NA
k__Bacteria|p__Bacteroidetes|c__Bacteroidia|o__Bacteroidales|f__Tannerellaceae|g__Tannerella|s__Tannerella_forsythia	BMI	0.168548	0.097112	0.185638	0.0644358	0.0036797	0.02	NA
k__Bacteria|p__Firmicutes|c__Bacilli|o__Bacillales|f__Staphylococcaceae	BMI	-0.0641596	0.530236	-0.0758688	0.453115	0.0003512	0.02	NA
k__Bacteria|p__Firmicutes|c__Bacilli|o__Bacillales|f__Staphylococcaceae|g__Staphylococcus	BMI	-0.0641596	0.530236	-0.0758688	0.453115	0.0003512	0.02	NA
k__Bacteria|p__Firmicutes|c__Bacilli|o__Bacillales|f__Staphylococcaceae|g__Staphylococcus|s__Staphylococcus_aureus	BMI	-0.0641596	0.530236	-0.0758688	0.453115	0.0003512	0.02	NA
k__Bacteria|p__Firmicutes|c__Bacilli|o__Lactobacillales|f__Carnobacteriaceae|g__Granulicatella|s__Granulicatella_adiacens	BMI	0.123644	0.225142	0.146553	0.145676	3.21e-05	0.02	NA
k__Bacteria|p__Firmicutes|c__Bacilli|o__Lactobacillales|f__Enterococcaceae|g__Enterococcus|s__Enterococcus_durans	BMI	0.0543339	0.595163	0.0570129	0.573149	0.0001419	0.02	NA
k__Bacteria|p__Firmicutes|c__Bacilli|o__Lactobacillales|f__Enterococcaceae|g__Enterococcus|s__Enterococcus_gallinarum	BMI	0.189785	0.0612452	0.190192	0.058047	0.0011175	0.02	NA
k__Bacteria|p__Firmicutes|c__Bacilli|o__Lactobacillales|f__Enterococcaceae|g__Enterococcus|s__Enterococcus_mundtii	BMI	0.0943595	0.355387	0.0659954	0.514163	0.0001475	0.02	NA
k__Bacteria|p__Firmicutes|c__Bacilli|o__Lactobacillales|f__Enterococcaceae|g__Enterococcus|s__Enterococcus_raffinosus	BMI	0.216476	0.0322769	0.200881	0.0450661	0.0001087	0.02	NA
k__Bacteria|p__Firmicutes|c__Bacilli|o__Lactobacillales|f__Lactobacillaceae|g__Lactobacillus|s__Lactobacillus_reuteri	BMI	0.0763062	0.45519	0.0925346	0.359835	0.0030506	0.02	NA
k__Bacteria|p__Firmicutes|c__Bacilli|o__Lactobacillales|f__Lactobacillaceae|g__Pediococcus	BMI	0.0324653	0.750978	0.0300654	0.766511	0.0035489	0.02	NA
k__Bacteria|p__Firmicutes|c__Bacilli|o__Lactobacillales|f__Lactobacillaceae|g__Pediococcus|s__Pediococcus_acidilactici	BMI	0.0324653	0.750978	0.0300654	0.766511	0.0034348	0.02	NA
k__Bacteria|p__Firmicutes|c__Bacilli|o__Lactobacillales|f__Leuconostocaceae|g__Leuconostoc|s__Leuconostoc_lactis	BMI	-0.0545163	0.593926	-0.0528557	0.601477	5.87e-05	0.02	NA
k__Bacteria|p__Firmicutes|c__Bacilli|o__Lactobacillales|f__Streptococcaceae|g__Lactococcus|s__Lactococcus_piscium	BMI	-0.184389	0.0691323	-0.180442	0.0724134	8.31e-05	0.02	NA
k__Bacteria|p__Firmicutes|c__Bacilli|o__Lactobacillales|f__Streptococcaceae|g__Streptococcus|s__Streptococcus_infantarius	BMI	-0.0211091	0.836548	-0.0164803	0.870722	0.0008666	0.02	NA
k__Bacteria|p__Firmicutes|c__Bacilli|o__Lactobacillales|f__Streptococcaceae|g__Streptococcus|s__Streptococcus_lutetiensis	BMI	0.100156	0.326472	0.121796	0.227376	0.0083273	0.02	NA
k__Bacteria|p__Firmicutes|c__Bacilli|o__Lactobacillales|f__Streptococcaceae|g__Streptococcus|s__Streptococcus_sp_HPH0090	BMI	0.0555457	0.586966	0.0629394	0.533877	0.0001221	0.02	NA
k__Bacteria|p__Firmicutes|c__Clostridia|o__Clostridiales|f__Clostridiaceae|g__Clostridium|s__Clostridium_butyricum	BMI	0.14297	0.160201	0.135208	0.179841	0.0004913	0.02	NA
k__Bacteria|p__Firmicutes|c__Clostridia|o__Clostridiales|f__Clostridiaceae|g__Clostridium|s__Clostridium_sp_CAG_510	BMI	-0.0475192	0.642187	-0.0127685	0.899665	0.0529859	0.02	NA
k__Bacteria|p__Firmicutes|c__Clostridia|o__Clostridiales|f__Clostridiaceae|g__Clostridium|s__Clostridium_sp_chh4_2	BMI	-0.110968	0.276683	-0.115313	0.25327	3.29e-05	0.02	NA
k__Bacteria|p__Firmicutes|c__Clostridia|o__Clostridiales|f__Clostridiales_Family_XIII_Incertae_Sedis|g__Clostridiales_Family_XIII_Incertae_Sedis_unclassified|s__Eubacterium_infirmum	BMI	0.0829797	0.416608	0.0851977	0.399341	0.0006982	0.02	NA
k__Bacteria|p__Firmicutes|c__Clostridia|o__Clostridiales|f__Clostridiales_unclassified|g__Clostridiales_unclassified|s__Clostridiales_bacterium_CHKCI006	BMI	-0.128978	0.20561	-0.153952	0.12619	0.0002184	0.02	NA
k__Bacteria|p__Firmicutes|c__Clostridia|o__Clostridiales|f__Eubacteriaceae|g__Eubacterium|s__Eubacterium_dolichum_CAG_375	BMI	-0.156993	0.122637	-0.151045	0.133594	0.000202	0.02	NA
k__Bacteria|p__Firmicutes|c__Clostridia|o__Clostridiales|f__Peptostreptococcaceae|g__Peptostreptococcus|s__Peptostreptococcus_anaerobius	BMI	-0.00608724	0.952563	-0.00195487	0.984599	2.81e-05	0.02	NA
k__Bacteria|p__Firmicutes|c__Clostridia|o__Clostridiales|f__Peptostreptococcaceae|g__Peptostreptococcus|s__Peptostreptococcus_stomatis	BMI	-0.0124437	0.903208	-0.00544394	0.95713	0.001124	0.02	NA
k__Bacteria|p__Firmicutes|c__Clostridia|o__Clostridiales|f__Ruminococcaceae|g__Flavonifractor|s__Flavonifractor_sp_An100	BMI	0.0788827	0.440065	0.105031	0.298347	6.87e-05	0.02	NA
k__Bacteria|p__Firmicutes|c__Clostridia|o__Clostridiales|f__Ruminococcaceae|g__Ruminococcus|s__Ruminococcus_sp_CAG_403	BMI	-0.0221869	0.828327	0.000173216	0.998635	0.0145968	0.02	NA
k__Bacteria|p__Firmicutes|c__Erysipelotrichia|o__Erysipelotrichales|f__Erysipelotrichaceae|g__Absiella	BMI	-0.156993	0.122637	-0.151045	0.133594	0.0002098	0.02	NA
k__Bacteria|p__Firmicutes|c__Erysipelotrichia|o__Erysipelotrichales|f__Erysipelotrichaceae|g__Absiella|s__Absiella_dolichum	BMI	-0.156993	0.122637	-0.151045	0.133594	0.0002098	0.02	NA
k__Bacteria|p__Firmicutes|c__Erysipelotrichia|o__Erysipelotrichales|f__Erysipelotrichaceae|g__Bulleidia	BMI	0.00666311	0.948082	0.016604	0.869759	0.0003466	0.02	NA
k__Bacteria|p__Firmicutes|c__Erysipelotrichia|o__Erysipelotrichales|f__Erysipelotrichaceae|g__Bulleidia|s__Bulleidia_extructa	BMI	0.00666311	0.948082	0.016604	0.869759	0.0003466	0.02	NA
k__Bacteria|p__Firmicutes|c__Erysipelotrichia|o__Erysipelotrichales|f__Erysipelotrichaceae|g__Candidatus_Stoquefichus	BMI	-0.0842557	0.409454	-0.0854451	0.397968	0.0004064	0.02	NA
k__Bacteria|p__Firmicutes|c__Erysipelotrichia|o__Erysipelotrichales|f__Erysipelotrichaceae|g__Candidatus_Stoquefichus|s__Candidatus_Stoquefichus_sp_KLE1796	BMI	-0.0842557	0.409454	-0.0854451	0.397968	0.0004064	0.02	NA
k__Bacteria|p__Firmicutes|c__Erysipelotrichia|o__Erysipelotrichales|f__Erysipelotrichaceae|g__Massiliomicrobiota	BMI	-0.0586623	0.566123	-0.0495646	0.624335	0.0001423	0.02	NA
k__Bacteria|p__Firmicutes|c__Erysipelotrichia|o__Erysipelotrichales|f__Erysipelotrichaceae|g__Massiliomicrobiota|s__Massiliomicrobiota_timonensis	BMI	-0.0586623	0.566123	-0.0495646	0.624335	0.0001423	0.02	NA
k__Bacteria|p__Firmicutes|c__Firmicutes_unclassified|o__Firmicutes_unclassified|f__Firmicutes_unclassified|g__Firmicutes_unclassified|s__Firmicutes_bacterium_CAG_424	BMI	0.0190925	0.851976	-0.0112591	0.911475	0.0004891	0.02	NA
k__Bacteria|p__Firmicutes|c__Negativicutes|o__Acidaminococcales|f__Acidaminococcaceae|g__Acidaminococcus	BMI	-0.110955	0.276742	-0.115201	0.253731	0.0019831	0.02	NA
k__Bacteria|p__Firmicutes|c__Negativicutes|o__Veillonellales|f__Veillonellaceae|g__Anaeroglobus	BMI	-0.00229459	0.98211	0.00195487	0.984599	0.0003132	0.02	NA
k__Bacteria|p__Firmicutes|c__Negativicutes|o__Veillonellales|f__Veillonellaceae|g__Anaeroglobus|s__Anaeroglobus_geminatus	BMI	-0.00229459	0.98211	0.00195487	0.984599	0.0003132	0.02	NA
k__Bacteria|p__Firmicutes|c__Negativicutes|o__Veillonellales|f__Veillonellaceae|g__Veillonella|s__Veillonella_sp_CAG_933	BMI	0.000360648	0.997188	-0.0028457	0.977583	0.0565949	0.02	NA
k__Bacteria|p__Fusobacteria|c__Fusobacteriia|o__Fusobacteriales|f__Fusobacteriaceae|g__Fusobacterium|s__Fusobacterium_mortiferum	BMI	-0.0224662	0.826199	-0.0254381	0.801642	5.37e-05	0.02	NA
k__Bacteria|p__Fusobacteria|c__Fusobacteriia|o__Fusobacteriales|f__Fusobacteriaceae|g__Fusobacterium|s__Fusobacterium_sp_oral_taxon_370	BMI	0.093288	0.360901	0.124394	0.21754	7.29e-05	0.02	NA
k__Bacteria|p__Fusobacteria|c__Fusobacteriia|o__Fusobacteriales|f__Fusobacteriaceae|g__Fusobacterium|s__Fusobacterium_varium	BMI	-0.0930716	0.362021	-0.0878825	0.384595	0.0088452	0.02	NA
k__Bacteria|p__Proteobacteria|c__Alphaproteobacteria|o__Rhizobiales|f__Rhizobiaceae	BMI	-0.0198278	0.846343	-0.00533259	0.958006	0.0009996	0.02	NA
k__Bacteria|p__Proteobacteria|c__Alphaproteobacteria|o__Rhizobiales|f__Rhizobiaceae|g__Agrobacterium	BMI	-0.0198278	0.846343	-0.00533259	0.958006	0.0009996	0.02	NA
k__Bacteria|p__Proteobacteria|c__Alphaproteobacteria|o__Rhizobiales|f__Rhizobiaceae|g__Agrobacterium|s__Agrobacterium_fabrum	BMI	-0.0198278	0.846343	-0.00533259	0.958006	0.0009996	0.02	NA
k__Bacteria|p__Proteobacteria|c__Deltaproteobacteria|o__Desulfovibrionales|f__Desulfovibrionaceae|g__Desulfovibrionaceae_unclassified	BMI	0.000851092	0.993364	0.0348289	0.730836	0.001678	0.02	NA
k__Bacteria|p__Proteobacteria|c__Deltaproteobacteria|o__Desulfovibrionales|f__Desulfovibrionaceae|g__Desulfovibrionaceae_unclassified|s__Desulfovibrionaceae_bacterium	BMI	0.000851092	0.993364	0.0348289	0.730836	0.001678	0.02	NA
k__Bacteria|p__Proteobacteria|c__Epsilonproteobacteria|o__Campylobacterales|f__Campylobacteraceae|g__Campylobacter|s__Campylobacter_gracilis	BMI	0.00360546	0.971893	0.0130902	0.89715	1.87e-05	0.02	NA
k__Bacteria|p__Proteobacteria|c__Gammaproteobacteria|o__Enterobacterales|f__Enterobacteriaceae|g__Citrobacter|s__Citrobacter_pasteurii	BMI	-0.0269749	0.792042	-0.0278631	0.783177	0.0020764	0.02	NA
k__Bacteria|p__Proteobacteria|c__Gammaproteobacteria|o__Enterobacterales|f__Enterobacteriaceae|g__Citrobacter|s__Citrobacter_sp_MGH106	BMI	-0.0286579	0.779388	-0.0454569	0.653369	7.07e-05	0.02	NA
k__Bacteria|p__Proteobacteria|c__Gammaproteobacteria|o__Enterobacterales|f__Enterobacteriaceae|g__Kluyvera|s__Kluyvera_cryocrescens	BMI	-0.0269749	0.792042	-0.0278631	0.783177	6.81e-05	0.02	NA
k__Bacteria|p__Proteobacteria|c__Gammaproteobacteria|o__Enterobacterales|f__Enterobacteriaceae|g__Raoultella|s__Raoultella_terrigena	BMI	0.0451311	0.659019	0.0378354	0.708604	0.0010384	0.02	NA
k__Bacteria|p__Proteobacteria|c__Gammaproteobacteria|o__Enterobacterales|f__Morganellaceae	BMI	-0.0619486	0.544532	-0.0695092	0.491966	0.0035505	0.02	NA
k__Bacteria|p__Proteobacteria|c__Gammaproteobacteria|o__Pasteurellales|f__Pasteurellaceae|g__Haemophilus|s__Haemophilus_pittmaniae	BMI	0.0753663	0.460778	0.046224	0.647906	0.0011806	0.02	NA
k__Bacteria|p__Synergistetes|c__Synergistia|o__Synergistales|f__Synergistaceae|g__Cloacibacillus|s__Cloacibacillus_evryensis	BMI	-0.158593	0.118821	-0.150599	0.134757	0.0081522	0.02	NA
METHANOGENESIS-PWY: methanogenesis from H2 and CO2	BMI	0.190908	0.0596997	0.195932	0.0507401	44.2426	0.02	NA
PWY-1501: mandelate degradation I	BMI	0.0236877	0.816911	0.012917	0.898504	1.60038	0.02	NA
PWY-5156: superpathway of fatty acid biosynthesis II (plant)	BMI	0.153115	0.13227	0.145205	0.149459	1.83116	0.02	NA
PWY-5183: superpathway of aerobic toluene degradation	BMI	0.179441	0.0770671	0.142087	0.158489	0.679422	0.02	NA
PWY-5870: ubiquinol-8 biosynthesis (late decarboxylation)	BMI	0.0195938	0.848135	0.0268238	0.791076	0.840237	0.02	NA
PWY-5871: ubiquinol-9 biosynthesis (late decarboxylation)	BMI	0.0195938	0.848135	0.0268238	0.791076	0.730413	0.02	NA
PWY-5873: ubiquinol-7 biosynthesis (late decarboxylation)	BMI	0.0195938	0.848135	0.0268238	0.791076	0.730413	0.02	NA
PWY-6167: flavin biosynthesis II (archaea)	BMI	0.190908	0.0596997	0.195932	0.0507401	84.037	0.02	NA
PWY-6309: L-tryptophan degradation XI (mammalian, via kynurenine)	BMI	-0.0955008	0.349572	-0.0858658	0.39564	0.314715	0.02	NA
PWY-6349: CDP-archaeol biosynthesis	BMI	0.190908	0.0596997	0.195932	0.0507401	41.1761	0.02	NA
PWY-6350: archaetidylinositol biosynthesis	BMI	0.190908	0.0596997	0.195932	0.0507401	38.8719	0.02	NA
PWY-6352: 3-phosphoinositide biosynthesis	BMI	-0.0955008	0.349572	-0.0858658	0.39564	0.481425	0.02	NA
PWY-6641: superpathway of sulfolactate degradation	BMI	0.0612418	0.549142	0.0509751	0.614493	0.367971	0.02	NA
PWY-7391: isoprene biosynthesis II (engineered)	BMI	0.0881851	0.387879	0.0954175	0.344998	1.08024	0.02	NA
PWY-7411: phosphatidate biosynthesis (yeast)	BMI	-0.0955008	0.349572	-0.0858658	0.39564	0.734525	0.02	NA
PWY-7511: protein ubiquitination	BMI	-0.0955008	0.349572	-0.0858658	0.39564	1.67222	0.02	NA
k__Bacteria|p__Actinobacteria|c__Actinobacteria|o__Actinomycetales|f__Actinomycetaceae|g__Actinomyces|s__Actinomyces_sp_oral_taxon_414	BMI	-0.0948803	0.352726	-0.0673363	0.505633	5.15e-05	0.03	NA
k__Bacteria|p__Actinobacteria|c__Actinobacteria|o__Bifidobacteriales|f__Bifidobacteriaceae|g__Alloscardovia	BMI	-0.0192059	0.851107	-0.0281042	0.781348	9.18e-05	0.03	NA
k__Bacteria|p__Actinobacteria|c__Actinobacteria|o__Bifidobacteriales|f__Bifidobacteriaceae|g__Alloscardovia|s__Alloscardovia_omnicolens	BMI	-0.0192059	0.851107	-0.0281042	0.781348	9.18e-05	0.03	NA
k__Bacteria|p__Actinobacteria|c__Actinobacteria|o__Micrococcales|f__Micrococcales_unclassified	BMI	-0.12772	0.210105	-0.12785	0.204929	0.0001562	0.03	NA
k__Bacteria|p__Actinobacteria|c__Actinobacteria|o__Micrococcales|f__Micrococcales_unclassified|g__Tropheryma	BMI	-0.12772	0.210105	-0.12785	0.204929	0.0001562	0.03	NA
k__Bacteria|p__Actinobacteria|c__Actinobacteria|o__Micrococcales|f__Micrococcales_unclassified|g__Tropheryma|s__Tropheryma_whipplei	BMI	-0.12772	0.210105	-0.12785	0.204929	0.0001562	0.03	NA
k__Bacteria|p__Actinobacteria|c__Coriobacteriia|o__Coriobacteriales|f__Atopobiaceae|g__Olsenella|s__Olsenella_scatoligenes	BMI	-0.033657	0.742152	-0.00479233	0.962257	0.0016206	0.03	NA
k__Bacteria|p__Actinobacteria|c__Coriobacteriia|o__Eggerthellales|f__Eggerthellaceae|g__Slackia|s__Slackia_exigua	BMI	0.240222	0.0171924	0.242216	0.0151833	4.52e-05	0.03	NA
k__Bacteria|p__Actinobacteria|c__Coriobacteriia|o__Eggerthellales|f__Eggerthellaceae|g__Slackia|s__Slackia_isoflavoniconvertens	BMI	-0.0759171	0.457499	-0.0737938	0.465601	0.0018129	0.03	NA
k__Bacteria|p__Bacteroidetes|c__Bacteroidia|o__Bacteroidales|f__Prevotellaceae|g__Alloprevotella	BMI	0.0681635	0.504834	0.0904045	0.371048	0.0006434	0.03	NA
k__Bacteria|p__Bacteroidetes|c__Bacteroidia|o__Bacteroidales|f__Prevotellaceae|g__Alloprevotella|s__Alloprevotella_tannerae	BMI	0.0681635	0.504834	0.0904045	0.371048	0.0006434	0.03	NA
k__Bacteria|p__Bacteroidetes|c__Bacteroidia|o__Bacteroidales|f__Prevotellaceae|g__Prevotella|s__Prevotella_disiens	BMI	0.0272107	0.790266	0.0343586	0.734334	0.0002363	0.03	NA
k__Bacteria|p__Bacteroidetes|c__Bacteroidia|o__Bacteroidales|f__Rikenellaceae|g__Alistipes|s__Alistipes_inops	BMI	-0.229502	0.0230119	-0.226864	0.0232198	0.100272	0.03	NA
k__Bacteria|p__Bacteroidetes|c__Bacteroidia|o__Bacteroidales|f__Tannerellaceae|g__Parabacteroides|s__Parabacteroides_gordonii	BMI	-0.0569126	0.577781	-0.055457	0.583678	0.0062866	0.03	NA
k__Bacteria|p__Firmicutes|c__Bacilli|o__Lactobacillales|f__Lactobacillaceae|g__Lactobacillus|s__Lactobacillus_crustorum	BMI	-0.103302	0.311428	-0.112498	0.265117	9.49e-05	0.03	NA
k__Bacteria|p__Firmicutes|c__Bacilli|o__Lactobacillales|f__Lactobacillaceae|g__Lactobacillus|s__Lactobacillus_delbrueckii	BMI	-0.091715	0.369091	-0.0878865	0.384574	0.0001073	0.03	NA
k__Bacteria|p__Firmicutes|c__Bacilli|o__Lactobacillales|f__Leuconostocaceae|g__Leuconostoc|s__Leuconostoc_garlicum	BMI	0.106412	0.297009	0.112742	0.264077	0.0002014	0.03	NA
k__Bacteria|p__Firmicutes|c__Bacilli|o__Lactobacillales|f__Leuconostocaceae|g__Weissella|s__Weissella_viridescens	BMI	0.0252782	0.804854	0.0405724	0.688576	0.000461	0.03	NA
k__Bacteria|p__Firmicutes|c__Bacilli|o__Lactobacillales|f__Streptococcaceae|g__Lactococcus|s__Lactococcus_garvieae	BMI	-0.0104849	0.918387	-0.0328559	0.745548	0.0117204	0.03	NA
k__Bacteria|p__Firmicutes|c__Bacilli|o__Lactobacillales|f__Streptococcaceae|g__Lactococcus|s__Lactococcus_petauri	BMI	-0.0100542	0.921728	-0.0323685	0.749196	0.0070054	0.03	NA
k__Bacteria|p__Firmicutes|c__Bacilli|o__Lactobacillales|f__Streptococcaceae|g__Lactococcus|s__Lactococcus_plantarum	BMI	0.119558	0.240961	0.104985	0.298562	0.0001003	0.03	NA
k__Bacteria|p__Firmicutes|c__Bacilli|o__Lactobacillales|f__Streptococcaceae|g__Streptococcus|s__Streptococcus_macedonicus	BMI	0.0152984	0.88115	0.0442478	0.662017	0.0001348	0.03	NA
k__Bacteria|p__Firmicutes|c__Bacilli|o__Lactobacillales|f__Streptococcaceae|g__Streptococcus|s__Streptococcus_pasteurianus	BMI	0.182933	0.0713952	0.188404	0.0604911	0.0014698	0.03	NA
k__Bacteria|p__Firmicutes|c__Bacilli|o__Lactobacillales|f__Streptococcaceae|g__Streptococcus|s__Streptococcus_sp_M334	BMI	0.122512	0.229449	0.0815102	0.420129	0.0001301	0.03	NA
k__Bacteria|p__Firmicutes|c__Clostridia|o__Clostridiales|f__Clostridiaceae|g__Clostridium|s__Clostridium_celatum	BMI	-0.203482	0.0444739	-0.195064	0.0517939	0.0004798	0.03	NA
k__Bacteria|p__Firmicutes|c__Clostridia|o__Clostridiales|f__Lachnospiraceae|g__Lachnoclostridium|s__Lachnoclostridium_sp_An118	BMI	0.00382412	0.970189	0.00678237	0.946604	7.34e-05	0.03	NA
k__Bacteria|p__Firmicutes|c__Firmicutes_unclassified|o__Firmicutes_unclassified|f__Firmicutes_unclassified|g__Firmicutes_unclassified|s__Firmicutes_bacterium_CAG_646	BMI	-0.0610887	0.550142	-0.0820991	0.416768	0.0104447	0.03	NA
k__Bacteria|p__Firmicutes|c__Negativicutes|o__Veillonellales|f__Veillonellaceae|g__Veillonella|s__Veillonella_denticariosi	BMI	0.137613	0.176613	0.14507	0.149843	0.0003189	0.03	NA
k__Bacteria|p__Firmicutes|c__Negativicutes|o__Veillonellales|f__Veillonellaceae|g__Veillonella|s__Veillonella_rodentium	BMI	0.0345992	0.735197	0.0447961	0.65809	0.0001947	0.03	NA
k__Bacteria|p__Firmicutes|c__Tissierellia|o__Tissierellales|f__Peptoniphilaceae|g__Peptoniphilus|s__Peptoniphilus_harei	BMI	0.110246	0.27984	0.0900796	0.372777	2.92e-05	0.03	NA
k__Bacteria|p__Proteobacteria|c__Alphaproteobacteria|o__Rhizobiales	BMI	0.0676103	0.508306	0.0821397	0.416537	0.0010542	0.03	NA
k__Bacteria|p__Proteobacteria|c__Betaproteobacteria|o__Burkholderiales|f__Comamonadaceae	BMI	-0.154838	0.127921	-0.130693	0.194954	0.0002373	0.03	NA
k__Bacteria|p__Proteobacteria|c__Betaproteobacteria|o__Burkholderiales|f__Comamonadaceae|g__Comamonas	BMI	-0.154838	0.127921	-0.130693	0.194954	0.0002373	0.03	NA
k__Bacteria|p__Proteobacteria|c__Betaproteobacteria|o__Burkholderiales|f__Comamonadaceae|g__Comamonas|s__Comamonas_kerstersii	BMI	-0.154838	0.127921	-0.130693	0.194954	0.0002373	0.03	NA
k__Bacteria|p__Proteobacteria|c__Betaproteobacteria|o__Burkholderiales|f__Sutterellaceae|g__Sutterella	BMI	-0.0848701	0.406035	-0.0857746	0.396144	2.49e-05	0.03	NA
k__Bacteria|p__Proteobacteria|c__Betaproteobacteria|o__Burkholderiales|f__Sutterellaceae|g__Sutterella|s__Sutterella_parvirubra	BMI	-0.0848701	0.406035	-0.0857746	0.396144	2.49e-05	0.03	NA
k__Bacteria|p__Proteobacteria|c__Epsilonproteobacteria|o__Campylobacterales|f__Campylobacteraceae|g__Campylobacter|s__Campylobacter_showae	BMI	0.0553284	0.588431	0.0655087	0.517278	6.69e-05	0.03	NA
k__Bacteria|p__Proteobacteria|c__Gammaproteobacteria|o__Enterobacterales|f__Enterobacteriaceae|g__Citrobacter|s__Citrobacter_portucalensis	BMI	-0.0990128	0.332053	-0.0872773	0.387891	0.000332	0.03	NA
k__Bacteria|p__Proteobacteria|c__Gammaproteobacteria|o__Enterobacterales|f__Enterobacteriaceae|g__Kluyvera	BMI	0.00360205	0.971919	0.00377701	0.97025	7.57e-05	0.03	NA
k__Bacteria|p__Proteobacteria|c__Gammaproteobacteria|o__Pasteurellales|f__Pasteurellaceae|g__Aggregatibacter|s__Aggregatibacter_aphrophilus	BMI	0.0393222	0.700664	0.0349272	0.730105	0.0003194	0.03	NA
k__Bacteria|p__Synergistetes|c__Synergistia|o__Synergistales|f__Synergistaceae|g__Cloacibacillus	BMI	-0.142134	0.162685	-0.130408	0.195936	0.0089941	0.03	NA
k__Bacteria|p__Synergistetes|c__Synergistia|o__Synergistales|f__Synergistaceae|g__Pyramidobacter|s__Pyramidobacter_sp_C12_8	BMI	0.0936173	0.359201	0.0979991	0.332043	1.44e-05	0.03	NA
PWY-5514: UDP-N-acetyl-D-galactosamine biosynthesis II	BMI	0.0109826	0.914527	0.00268046	0.978884	0.501301	0.03	NA
PWY-5534: propene degradation	BMI	0.0647503	0.526449	0.05698	0.573371	4.42358	0.03	NA
PWY-5647: 2-nitrobenzoate degradation I	BMI	-0.0554391	0.587685	-0.071885	0.47725	0.440062	0.03	NA
PWY-7286: 7-(3-amino-3-carboxypropyl)-wyosine biosynthesis	BMI	0.150047	0.140294	0.157416	0.117785	49.1159	0.03	NA
PWY-7317: superpathway of dTDP-glucose-derived O-antigen building blocks biosynthesis	BMI	-0.0147239	0.885582	-0.0104172	0.91807	0.72299	0.03	NA
PWY-7373: superpathway of demethylmenaquinol-6 biosynthesis II	BMI	-0.0749441	0.463301	-0.0578735	0.567364	3.27395	0.03	NA
k__Bacteria|p__Actinobacteria|c__Actinobacteria|o__Actinomycetales|f__Actinomycetaceae|g__Varibaculum	BMI	-0.126875	0.213161	-0.113501	0.260854	0.000156	0.04	NA
k__Bacteria|p__Actinobacteria|c__Actinobacteria|o__Actinomycetales|f__Actinomycetaceae|g__Varibaculum|s__Varibaculum_cambriense	BMI	-0.126875	0.213161	-0.113501	0.260854	0.000156	0.04	NA
k__Bacteria|p__Actinobacteria|c__Actinobacteria|o__Micrococcales|f__Microbacteriaceae|g__Clavibacter	BMI	0.168649	0.096908	0.154003	0.126063	0.0002759	0.04	NA
k__Bacteria|p__Actinobacteria|c__Actinobacteria|o__Micrococcales|f__Microbacteriaceae|g__Clavibacter|s__Clavibacter_michiganensis	BMI	0.168649	0.096908	0.154003	0.126063	0.0002759	0.04	NA
k__Bacteria|p__Actinobacteria|c__Coriobacteriia|o__Coriobacteriales|f__Coriobacteriaceae|g__Enorma	BMI	0.0520866	0.610499	0.0624727	0.536921	0.0033655	0.04	NA
k__Bacteria|p__Actinobacteria|c__Coriobacteriia|o__Coriobacteriales|f__Coriobacteriaceae|g__Enorma|s__[Collinsella]_massiliensis	BMI	0.0508433	0.619057	0.0613061	0.544565	2.43e-05	0.04	NA
k__Bacteria|p__Bacteroidetes|c__Bacteroidia|o__Bacteroidales|f__Bacteroidaceae|g__Bacteroides|s__Bacteroides_faecis	BMI	0.125595	0.217852	0.137238	0.17333	0.0381993	0.04	NA
k__Bacteria|p__Bacteroidetes|c__Bacteroidia|o__Bacteroidales|f__Porphyromonadaceae|g__Porphyromonas|s__Porphyromonas_uenonis	BMI	0.0176219	0.863262	0.0121075	0.904834	0.0001554	0.04	NA
k__Bacteria|p__Bacteroidetes|c__Bacteroidia|o__Bacteroidales|f__Prevotellaceae|g__Prevotella|s__Prevotella_stercorea	BMI	0.0179324	0.860877	0.0193719	0.848289	0.153101	0.04	NA
k__Bacteria|p__Bacteroidetes|c__Bacteroidia|o__Bacteroidales|f__Rikenellaceae|g__Alistipes|s__Alistipes_onderdonkii	BMI	0.0366885	0.719851	0.068765	0.496625	0.0045767	0.04	NA
k__Bacteria|p__Bacteroidetes|c__Bacteroidia|o__Bacteroidales|f__Tannerellaceae|g__Parabacteroides|s__Parabacteroides_johnsonii	BMI	-0.168281	0.0976497	-0.169796	0.0912386	0.0393672	0.04	NA
k__Bacteria|p__Firmicutes|c__Bacilli|o__Lactobacillales|f__Lactobacillaceae|g__Lactobacillus|s__Lactobacillus_mucosae	BMI	0.116781	0.25214	0.142497	0.157279	0.0051229	0.04	NA
k__Bacteria|p__Firmicutes|c__Bacilli|o__Lactobacillales|f__Lactobacillaceae|g__Lactobacillus|s__Lactobacillus_ruminis	BMI	0.142808	0.160679	0.167489	0.0957882	0.0173483	0.04	NA
k__Bacteria|p__Firmicutes|c__Clostridia|o__Clostridiales|f__Clostridiaceae|g__Clostridium|s__Butyribacterium_methylotrophicum	BMI	-0.0582863	0.568619	-0.0558534	0.580988	7.34e-05	0.04	NA
k__Bacteria|p__Firmicutes|c__Clostridia|o__Clostridiales|f__Eubacteriaceae|g__Eubacterium|s__Eubacterium_callanderi	BMI	-0.0855581	0.402226	-0.0964089	0.339986	0.001881	0.04	NA
k__Bacteria|p__Firmicutes|c__Clostridia|o__Clostridiales|f__Eubacteriaceae|g__Eubacterium|s__Eubacterium_sp_OM08_24	BMI	-0.00483329	0.962327	-0.00837801	0.934068	0.0356357	0.04	NA
k__Bacteria|p__Firmicutes|c__Clostridia|o__Clostridiales|f__Lachnospiraceae|g__Anaerostipes|s__Anaerostipes_caccae	BMI	0.0637802	0.532676	0.0369233	0.715324	0.0084064	0.04	NA
k__Bacteria|p__Firmicutes|c__Clostridia|o__Clostridiales|f__Lachnospiraceae|g__Blautia|s__Blautia_hansenii	BMI	-0.0392677	0.701059	-0.0477051	0.637411	0.0009618	0.04	NA
k__Bacteria|p__Firmicutes|c__Clostridia|o__Clostridiales|f__Lachnospiraceae|g__Lachnoclostridium|s__Lachnoclostridium_sp_An131	BMI	0.204346	0.0435582	0.219472	0.028239	0.0004055	0.04	NA
k__Bacteria|p__Firmicutes|c__Clostridia|o__Clostridiales|f__Lachnospiraceae|g__Lachnospiraceae_unclassified|s__Lachnospiraceae_bacterium_oral_taxon_096	BMI	-0.0568765	0.578023	-0.0662463	0.512561	0.000332	0.04	NA
k__Bacteria|p__Firmicutes|c__Clostridia|o__Clostridiales|f__Peptococcaceae	BMI	0.0263323	0.796888	0.0147145	0.884471	0.0004533	0.04	NA
k__Bacteria|p__Firmicutes|c__Clostridia|o__Clostridiales|f__Peptococcaceae|g__Peptococcus	BMI	0.0263323	0.796888	0.0147145	0.884471	0.0004533	0.04	NA
k__Bacteria|p__Firmicutes|c__Clostridia|o__Clostridiales|f__Peptococcaceae|g__Peptococcus|s__Peptococcus_niger	BMI	0.0263323	0.796888	0.0147145	0.884471	0.0004533	0.04	NA
k__Bacteria|p__Firmicutes|c__Clostridia|o__Clostridiales|f__Peptostreptococcaceae|g__Peptostreptococcus	BMI	-0.0108517	0.915542	-0.00245684	0.980646	0.0011521	0.04	NA
k__Bacteria|p__Firmicutes|c__Clostridia|o__Clostridiales|f__Ruminococcaceae|g__Anaerotruncus|s__Anaerotruncus_sp_CAG_528	BMI	-0.0251663	0.805701	-0.0389913	0.700121	0.112662	0.04	NA
k__Bacteria|p__Firmicutes|c__Clostridia|o__Clostridiales|f__Ruminococcaceae|g__Ruminococcaceae_unclassified|s__Ruminococcaceae_bacterium_D5	BMI	-0.119421	0.241502	-0.098256	0.330771	0.001136	0.04	NA
k__Bacteria|p__Firmicutes|c__Clostridia|o__Clostridiales|f__Ruminococcaceae|g__Ruminococcus|s__Ruminococcus_sp_CAG_330	BMI	-0.0630265	0.537539	-0.0644788	0.5239	0.0097448	0.04	NA
k__Bacteria|p__Firmicutes|c__Negativicutes|o__Acidaminococcales|f__Acidaminococcaceae|g__Phascolarctobacterium|s__Phascolarctobacterium_succinatutens	BMI	0.0495497	0.628016	0.0667943	0.509072	0.109491	0.04	NA
k__Bacteria|p__Firmicutes|c__Tissierellia|o__Tissierellales|f__Peptoniphilaceae|g__Peptoniphilus|s__Peptoniphilus_duerdenii	BMI	-0.10763	0.291482	-0.113156	0.262314	6.39e-05	0.04	NA
k__Bacteria|p__Proteobacteria|c__Alphaproteobacteria	BMI	-0.0107808	0.916092	0.0138131	0.891504	0.0012534	0.04	NA
k__Bacteria|p__Proteobacteria|c__Deltaproteobacteria|o__Desulfovibrionales|f__Desulfovibrionaceae|g__Desulfovibrio|s__Desulfovibrio_piger	BMI	0.182948	0.0713713	0.19212	0.0555025	0.0045919	0.04	NA
k__Bacteria|p__Proteobacteria|c__Gammaproteobacteria|o__Enterobacterales|f__Enterobacteriaceae|g__Citrobacter|s__Citrobacter_braakii	BMI	-0.236254	0.0191782	-0.24123	0.015615	0.0004874	0.04	NA
k__Bacteria|p__Proteobacteria|c__Gammaproteobacteria|o__Enterobacterales|f__Enterobacteriaceae|g__Raoultella|s__Raoultella_planticola	BMI	-0.00484574	0.96223	-0.0246656	0.807547	0.0011574	0.04	NA
PWY-4361: S-methyl-5-thio-&alpha;-D-ribose 1-phosphate degradation I	BMI	-0.120052	0.239008	-0.116232	0.249481	3.09124	0.04	NA
PWY-5055: nicotinate degradation III	BMI	-0.156601	0.123585	-0.170989	0.0889535	2.81325	0.04	NA
PWY-7290: Escherichia coli serotype O86 O-antigen biosynthesis	BMI	-0.0279001	0.785079	-0.0366494	0.717346	2.68525	0.04	NA
PWY-7527: L-methionine salvage cycle III	BMI	-0.120052	0.239008	-0.116232	0.249481	4.5164	0.04	NA
k__Bacteria|p__Actinobacteria|c__Actinobacteria|o__Micrococcales|f__Microbacteriaceae	BMI	0.165956	0.102437	0.154351	0.1252	0.0003009	0.05	NA
k__Bacteria|p__Actinobacteria|c__Actinobacteria|o__Micrococcales|f__Micrococcaceae|g__Rothia|s__Rothia_dentocariosa	BMI	0.0864073	0.397554	0.0901255	0.372532	0.000175	0.05	NA
k__Bacteria|p__Actinobacteria|c__Actinobacteria|o__Propionibacteriales|f__Propionibacteriaceae|g__Propionibacterium|s__Propionibacterium_acidifaciens	BMI	-0.14655	0.149884	-0.142656	0.15681	0.0004623	0.05	NA
k__Bacteria|p__Actinobacteria|c__Actinobacteria|o__Propionibacteriales|f__Propionibacteriaceae|g__Propionibacterium|s__Propionibacterium_freudenreichii	BMI	-0.0446468	0.662454	-0.0238979	0.813427	0.0040555	0.05	NA
k__Bacteria|p__Actinobacteria|c__Actinobacteria|o__Propionibacteriales|f__Propionibacteriaceae|g__Pseudopropionibacterium	BMI	0.188282	0.0633646	0.205309	0.0404465	0.0001306	0.05	NA
k__Bacteria|p__Actinobacteria|c__Actinobacteria|o__Propionibacteriales|f__Propionibacteriaceae|g__Pseudopropionibacterium|s__Pseudopropionibacterium_propionicum	BMI	0.188282	0.0633646	0.205309	0.0404465	0.0001306	0.05	NA
k__Bacteria|p__Actinobacteria|c__Coriobacteriia|o__Coriobacteriales|f__Atopobiaceae|g__Atopobium|s__Atopobium_minutum	BMI	0.059855	0.55824	0.0672763	0.506013	0.0003101	0.05	NA
k__Bacteria|p__Bacteroidetes|c__Bacteroidia|o__Bacteroidales|f__Bacteroidaceae|g__Bacteroides|s__Bacteroides_eggerthii	BMI	0.0204603	0.841505	0.0344326	0.733783	0.0543527	0.05	NA
k__Bacteria|p__Bacteroidetes|c__Bacteroidia|o__Bacteroidales|f__Barnesiellaceae|g__Coprobacter|s__Coprobacter_secundus	BMI	-0.0657992	0.519757	-0.0399145	0.693371	0.0023386	0.05	NA
k__Bacteria|p__Bacteroidetes|c__Bacteroidia|o__Bacteroidales|f__Prevotellaceae|g__Prevotella|s__Prevotella_bivia	BMI	-0.0167014	0.870341	0.0091206	0.928239	0.0055679	0.05	NA
k__Bacteria|p__Firmicutes|c__Bacilli|o__Lactobacillales|f__Lactobacillaceae|g__Lactobacillus|s__Lactobacillus_gasseri	BMI	0.187616	0.064323	0.195759	0.050949	0.001576	0.05	NA
k__Bacteria|p__Firmicutes|c__Bacilli|o__Lactobacillales|f__Streptococcaceae|g__Streptococcus|s__Streptococcus_sobrinus	BMI	0.0154696	0.87983	-0.00832612	0.934475	0.0008043	0.05	NA
k__Bacteria|p__Firmicutes|c__Clostridia|o__Clostridiales|f__Eubacteriaceae|g__Eubacteriaceae_unclassified	BMI	0.0131276	0.897916	0.00703907	0.944586	0.0003245	0.05	NA
k__Bacteria|p__Firmicutes|c__Clostridia|o__Clostridiales|f__Eubacteriaceae|g__Eubacteriaceae_unclassified|s__Eubacteriaceae_bacterium_CHKCI005	BMI	0.0131276	0.897916	0.00703907	0.944586	0.0003245	0.05	NA
k__Bacteria|p__Firmicutes|c__Clostridia|o__Clostridiales|f__Lachnospiraceae|g__Roseburia|s__Roseburia_sp_CAG_182	BMI	0.0618636	0.545085	0.0932398	0.35617	0.0090187	0.05	NA
k__Bacteria|p__Firmicutes|c__Clostridia|o__Clostridiales|f__Ruminococcaceae|g__Pseudoflavonifractor|s__Pseudoflavonifractor_capillosus	BMI	-0.21388	0.0344578	-0.211665	0.034511	0.00058	0.05	NA
k__Bacteria|p__Firmicutes|c__Erysipelotrichia|o__Erysipelotrichales|f__Erysipelotrichaceae|g__Holdemanella	BMI	-0.0218732	0.830718	-0.0143006	0.8877	0.0543805	0.05	NA
k__Bacteria|p__Firmicutes|c__Erysipelotrichia|o__Erysipelotrichales|f__Erysipelotrichaceae|g__Holdemanella|s__Holdemanella_biformis	BMI	-0.0218732	0.830718	-0.0143006	0.8877	0.0543805	0.05	NA
k__Bacteria|p__Firmicutes|c__Negativicutes|o__Veillonellales|f__Veillonellaceae|g__Megasphaera|s__Megasphaera_elsdenii	BMI	-0.082376	0.420018	-0.0887431	0.379939	0.0071566	0.05	NA
k__Bacteria|p__Firmicutes|c__Tissierellia|o__Tissierellales|f__Peptoniphilaceae|g__Finegoldia	BMI	0.0843065	0.409171	0.112943	0.26322	0.0001758	0.05	NA
k__Bacteria|p__Firmicutes|c__Tissierellia|o__Tissierellales|f__Peptoniphilaceae|g__Finegoldia|s__Finegoldia_magna	BMI	0.0843065	0.409171	0.112943	0.26322	0.0001758	0.05	NA
k__Bacteria|p__Firmicutes|c__Tissierellia|o__Tissierellales|f__Peptoniphilaceae|g__Parvimonas|s__Parvimonas_sp_KA00067	BMI	-4.82976e-06	0.999962	-0.0102011	0.919764	0.0006991	0.05	NA
k__Bacteria|p__Fusobacteria|c__Fusobacteriia|o__Fusobacteriales|f__Fusobacteriaceae|g__Fusobacterium|s__Fusobacterium_nucleatum	BMI	0.0280164	0.784205	0.0425522	0.674221	0.0011439	0.05	NA
k__Bacteria|p__Proteobacteria|c__Deltaproteobacteria|o__Desulfovibrionales|f__Desulfovibrionaceae|g__Desulfovibrio	BMI	0.1055	0.301189	0.10306	0.307558	0.0047092	0.05	NA
k__Bacteria|p__Proteobacteria|c__Gammaproteobacteria|o__Enterobacterales|f__Enterobacteriaceae|g__Raoultella|s__Raoultella_ornithinolytica	BMI	-0.126005	0.21634	-0.136714	0.174996	0.0011242	0.05	NA
k__Bacteria|p__Proteobacteria|c__Gammaproteobacteria|o__Pasteurellales|f__Pasteurellaceae|g__Aggregatibacter|s__Aggregatibacter_segnis	BMI	0.15005	0.140287	0.150522	0.134961	0.0009903	0.05	NA
k__Bacteria|p__Proteobacteria|c__Gammaproteobacteria|o__Pasteurellales|f__Pasteurellaceae|g__Haemophilus|s__Haemophilus_paraphrohaemolyticus	BMI	-0.0469341	0.646295	-0.0805759	0.425494	0.0003372	0.05	NA
k__Eukaryota	BMI	-0.0467306	0.647726	-0.0513232	0.612075	0.0020098	0.05	NA
k__Eukaryota|p__Ascomycota	BMI	-0.0467306	0.647726	-0.0513232	0.612075	0.0020098	0.05	NA
k__Eukaryota|p__Ascomycota|c__Saccharomycetes	BMI	-0.0467306	0.647726	-0.0513232	0.612075	0.0020098	0.05	NA
k__Eukaryota|p__Ascomycota|c__Saccharomycetes|o__Saccharomycetales	BMI	-0.0467306	0.647726	-0.0513232	0.612075	0.0020098	0.05	NA
k__Eukaryota|p__Ascomycota|c__Saccharomycetes|o__Saccharomycetales|f__Saccharomycetaceae	BMI	-0.0467306	0.647726	-0.0513232	0.612075	0.0020098	0.05	NA
k__Eukaryota|p__Ascomycota|c__Saccharomycetes|o__Saccharomycetales|f__Saccharomycetaceae|g__Saccharomyces	BMI	-0.0467306	0.647726	-0.0513232	0.612075	0.0020098	0.05	NA
k__Eukaryota|p__Ascomycota|c__Saccharomycetes|o__Saccharomycetales|f__Saccharomycetaceae|g__Saccharomyces|s__Saccharomyces_cerevisiae	BMI	-0.0467306	0.647726	-0.0513232	0.612075	0.0020098	0.05	NA
PHOTOALL-PWY: oxygenic photosynthesis	BMI	-0.214688	0.033766	-0.2382	0.017009	0.222945	0.05	NA
PWY-6906: chitin derivatives degradation	BMI	-0.0514495	0.614878	-0.0752529	0.456802	1.64999	0.05	NA
PWY-7218: photosynthetic 3-hydroxybutanoate biosynthesis (engineered)	BMI	-0.214688	0.033766	-0.2382	0.017009	0.408431	0.05	NA
PWY5F9-12: biphenyl degradation	BMI	0.0711166	0.486512	0.0422026	0.676747	4.45911	0.05	NA
k__Bacteria|p__Actinobacteria|c__Coriobacteriia|o__Coriobacteriales|f__Coriobacteriaceae|g__Collinsella|s__Collinsella_intestinalis	BMI	-0.0721124	0.480414	-0.0655551	0.51698	0.0004995	0.06	NA
k__Bacteria|p__Actinobacteria|c__Coriobacteriia|o__Eggerthellales|f__Eggerthellaceae|g__Slackia	BMI	0.113482	0.265882	0.11414	0.25816	0.0018581	0.06	NA
k__Bacteria|p__Bacteroidetes|c__Bacteroidia|o__Bacteroidales|f__Bacteroidaceae|g__Bacteroides|s__Bacteroides_clarus	BMI	-0.134985	0.185101	-0.118157	0.241672	0.0248616	0.06	NA
k__Bacteria|p__Bacteroidetes|c__Bacteroidia|o__Bacteroidales|f__Odoribacteraceae|g__Butyricimonas|s__Butyricimonas_synergistica	BMI	0.0493804	0.629192	0.0858129	0.395933	0.0019367	0.06	NA
k__Bacteria|p__Firmicutes|c__Bacilli|o__Lactobacillales|f__Enterococcaceae|g__Enterococcus|s__Enterococcus_faecalis	BMI	0.192485	0.0575834	0.199268	0.0468553	0.0044921	0.06	NA
k__Bacteria|p__Firmicutes|c__Bacilli|o__Lactobacillales|f__Lactobacillaceae|g__Lactobacillus|s__Lactobacillus_rhamnosus	BMI	0.0193106	0.850305	0.0331603	0.743272	0.0011254	0.06	NA
k__Bacteria|p__Firmicutes|c__Bacilli|o__Lactobacillales|f__Leuconostocaceae|g__Leuconostoc|s__Leuconostoc_citreum	BMI	0.267105	0.00784256	0.260136	0.00895374	0.0027563	0.06	NA
k__Bacteria|p__Firmicutes|c__Bacilli|o__Lactobacillales|f__Leuconostocaceae|g__Weissella|s__Weissella_cibaria	BMI	0.0682244	0.504453	0.0868261	0.390358	0.0106088	0.06	NA
k__Bacteria|p__Firmicutes|c__Clostridia|o__Clostridiales|f__Lachnospiraceae|g__Lachnoclostridium|s__Lachnoclostridium_sp_An138	BMI	-0.0112756	0.912255	0.00431543	0.966011	0.000247	0.06	NA
k__Bacteria|p__Firmicutes|c__Clostridia|o__Clostridiales|f__Lachnospiraceae|g__Oribacterium|s__Oribacterium_sinus	BMI	0.0669145	0.51269	0.0803019	0.427075	0.0001243	0.06	NA
k__Bacteria|p__Firmicutes|c__Clostridia|o__Clostridiales|f__Ruminococcaceae|g__Harryflintia	BMI	-0.118794	0.244004	-0.0891005	0.378016	0.0005824	0.06	NA
k__Bacteria|p__Firmicutes|c__Clostridia|o__Clostridiales|f__Ruminococcaceae|g__Harryflintia|s__Harryflintia_acetispora	BMI	-0.118794	0.244004	-0.0891005	0.378016	0.0005824	0.06	NA
k__Bacteria|p__Firmicutes|c__Clostridia|o__Clostridiales|f__Ruminococcaceae|g__Pseudoflavonifractor|s__Pseudoflavonifractor_sp_An184	BMI	0.0382	0.708817	0.0577553	0.568157	0.0011347	0.06	NA
k__Bacteria|p__Firmicutes|c__Erysipelotrichia|o__Erysipelotrichales|f__Erysipelotrichaceae|g__Erysipelothrix	BMI	0.0969784	0.342132	0.0776194	0.442728	0.000388	0.06	NA
k__Bacteria|p__Firmicutes|c__Erysipelotrichia|o__Erysipelotrichales|f__Erysipelotrichaceae|g__Erysipelothrix|s__Erysipelothrix_larvae	BMI	0.0969784	0.342132	0.0776194	0.442728	0.000388	0.06	NA
k__Bacteria|p__Firmicutes|c__Negativicutes|o__Veillonellales|f__Veillonellaceae|g__Dialister|s__Dialister_sp_CAG_357	BMI	0.137113	0.178206	0.134945	0.180697	0.285558	0.06	NA
k__Bacteria|p__Proteobacteria|c__Betaproteobacteria|o__Burkholderiales|f__Oxalobacteraceae	BMI	0.0565797	0.580012	0.0772841	0.444707	0.0018166	0.06	NA
k__Bacteria|p__Proteobacteria|c__Betaproteobacteria|o__Burkholderiales|f__Oxalobacteraceae|g__Oxalobacter	BMI	0.0565797	0.580012	0.0772841	0.444707	0.0018166	0.06	NA
k__Bacteria|p__Proteobacteria|c__Betaproteobacteria|o__Burkholderiales|f__Oxalobacteraceae|g__Oxalobacter|s__Oxalobacter_formigenes	BMI	0.0565797	0.580012	0.0772841	0.444707	0.0018166	0.06	NA
PWY-1541: superpathway of taurine degradation	BMI	0.0615793	0.546938	0.0598474	0.554199	7.74025	0.06	NA
PWY-5531: 3,8-divinyl-chlorophyllide a biosynthesis II (anaerobic)	BMI	0.0595685	0.560129	0.0398667	0.69372	2.40546	0.06	NA
PWY-7159: 3,8-divinyl-chlorophyllide a biosynthesis III (aerobic, light independent)	BMI	0.0595685	0.560129	0.0398667	0.69372	2.40546	0.06	NA
k__Bacteria|p__Actinobacteria|c__Coriobacteriia|o__Coriobacteriales|f__Atopobiaceae|g__Olsenella	BMI	0.0696096	0.495818	0.106092	0.293464	0.0018974	0.07	NA
k__Bacteria|p__Bacteroidetes|c__Bacteroidia|o__Bacteroidales|f__Bacteroidaceae|g__Bacteroides|s__Bacteroides_massiliensis	BMI	0.143565	0.158451	0.161581	0.10826	0.029649	0.07	NA
k__Bacteria|p__Bacteroidetes|c__Bacteroidia|o__Bacteroidales|f__Porphyromonadaceae|g__Porphyromonas|s__Porphyromonas_asaccharolytica	BMI	0.0918616	0.368323	0.112984	0.263044	0.0004357	0.07	NA
k__Bacteria|p__Firmicutes|c__Bacilli|o__Bacillales|f__Bacillales_unclassified|g__Gemella|s__Gemella_asaccharolytica	BMI	0.0566011	0.579868	0.0458158	0.650811	9.38e-05	0.07	NA
k__Bacteria|p__Firmicutes|c__Bacilli|o__Lactobacillales|f__Lactobacillaceae|g__Lactobacillus|s__Lactobacillus_paragasseri	BMI	0.23164	0.0217329	0.232467	0.0199427	0.0013798	0.07	NA
k__Bacteria|p__Firmicutes|c__Clostridia|o__Clostridiales|f__Clostridiaceae|g__Clostridium|s__Clostridium_paraputrificum	BMI	0.0278498	0.785457	0.0650256	0.520379	0.0024726	0.07	NA
k__Bacteria|p__Firmicutes|c__Clostridia|o__Clostridiales|f__Lachnospiraceae|g__Murimonas	BMI	0.00973382	0.924215	-0.0266181	0.792643	0.0004203	0.07	NA
k__Bacteria|p__Firmicutes|c__Clostridia|o__Clostridiales|f__Lachnospiraceae|g__Murimonas|s__Murimonas_intestini	BMI	0.00973382	0.924215	-0.0266181	0.792643	0.0004203	0.07	NA
k__Bacteria|p__Firmicutes|c__Clostridia|o__Clostridiales|f__Lachnospiraceae|g__Oribacterium	BMI	0.0203583	0.842285	0.0340255	0.736815	0.0001257	0.07	NA
k__Bacteria|p__Firmicutes|c__Firmicutes_unclassified|o__Firmicutes_unclassified|f__Firmicutes_unclassified|g__Firmicutes_unclassified|s__Firmicutes_bacterium_CAG_238	BMI	-0.0289946	0.776863	0.00187222	0.985251	0.0002702	0.07	NA
k__Bacteria|p__Firmicutes|c__Negativicutes|o__Veillonellales|f__Veillonellaceae|g__Dialister|s__Dialister_pneumosintes	BMI	-0.0192285	0.850933	0.0122644	0.903607	0.001719	0.07	NA
k__Bacteria|p__Firmicutes|c__Tissierellia|o__Tissierellales|f__Peptoniphilaceae|g__Anaerococcus|s__Anaerococcus_vaginalis	BMI	-0.0269108	0.792526	-0.00264552	0.979159	0.0018999	0.07	NA
k__Bacteria|p__Proteobacteria|c__Gammaproteobacteria|o__Enterobacterales|f__Enterobacteriaceae|g__Raoultella	BMI	-0.0212218	0.835688	-0.0331437	0.743396	0.00332	0.07	NA
k__Bacteria|p__Proteobacteria|c__Gammaproteobacteria|o__Pasteurellales|f__Pasteurellaceae|g__Aggregatibacter	BMI	0.122329	0.230151	0.124909	0.215625	0.0013097	0.07	NA
PWY-2221: Entner-Doudoroff pathway III (semi-phosphorylative)	BMI	0.171185	0.0919172	0.17976	0.0735169	1.75232	0.07	NA
UDPNACETYLGALSYN-PWY: UDP-N-acetyl-D-glucosamine biosynthesis II	BMI	-0.00183887	0.985663	-0.0310273	0.759265	1.16264	0.07	NA
k__Bacteria|p__Actinobacteria|c__Coriobacteriia|o__Coriobacteriales|f__Atopobiaceae|g__Atopobium|s__Atopobium_rimae	BMI	0.303011	0.00242294	0.291374	0.00326936	0.0057776	0.08	NA
k__Bacteria|p__Bacteroidetes|c__Bacteroidia|o__Bacteroidales|f__Bacteroidaceae|g__Bacteroides|s__Bacteroides_salyersiae	BMI	-0.0455536	0.656028	-0.0467754	0.64399	0.033231	0.08	NA
k__Bacteria|p__Bacteroidetes|c__Bacteroidia|o__Bacteroidales|f__Prevotellaceae|g__Paraprevotella|s__Paraprevotella_clara	BMI	0.124948	0.220252	0.140779	0.162395	0.0084757	0.08	NA
k__Bacteria|p__Firmicutes|c__Bacilli|o__Lactobacillales|f__Enterococcaceae|g__Enterococcus|s__Enterococcus_casseliflavus	BMI	0.065321	0.522802	0.0715472	0.479328	0.0006747	0.08	NA
k__Bacteria|p__Firmicutes|c__Bacilli|o__Lactobacillales|f__Enterococcaceae|g__Enterococcus|s__Enterococcus_faecium	BMI	0.00817962	0.936288	0.0012118	0.990453	0.0066515	0.08	NA
k__Bacteria|p__Firmicutes|c__Bacilli|o__Lactobacillales|f__Lactobacillaceae|g__Lactobacillus|s__Lactobacillus_fermentum	BMI	-0.0813648	0.425766	-0.0502833	0.619312	0.0026127	0.08	NA
k__Bacteria|p__Firmicutes|c__Clostridia|o__Clostridiales|f__Clostridiaceae|g__Clostridium|s__Clostridium_sp_D5	BMI	-0.0741952	0.467794	-0.0855785	0.397229	0.004242	0.08	NA
k__Bacteria|p__Firmicutes|c__Clostridia|o__Clostridiales|f__Clostridiales_unclassified|g__Clostridiales_unclassified|s__Clostridiales_bacterium_1_7_47FAA	BMI	0.0713326	0.485186	0.0605772	0.549369	0.0002457	0.08	NA
k__Bacteria|p__Firmicutes|c__Tissierellia|o__Tissierellales|f__Peptoniphilaceae|g__Anaerococcus	BMI	-0.0713286	0.485211	-0.0494095	0.625421	0.0019006	0.08	NA
k__Bacteria|p__Proteobacteria|c__Gammaproteobacteria|o__Enterobacterales|f__Enterobacteriaceae|g__Citrobacter|s__Citrobacter_freundii	BMI	0.0717708	0.482501	0.0880021	0.383946	0.0041283	0.08	NA
k__Bacteria|p__Proteobacteria|c__Gammaproteobacteria|o__Enterobacterales|f__Enterobacteriaceae|g__Citrobacter|s__Citrobacter_youngae	BMI	0.0149069	0.88417	0.0518522	0.608407	0.0021022	0.08	NA
k__Bacteria|p__Proteobacteria|c__Gammaproteobacteria|o__Enterobacterales|f__Enterobacteriaceae|g__Klebsiella|s__Klebsiella_oxytoca	BMI	0.026166	0.798144	0.0106638	0.916137	0.0055773	0.08	NA
URSIN-PWY: ureide biosynthesis	BMI	0.0547642	0.592246	0.0306394	0.762185	6.96206	0.08	NA
k__Bacteria|p__Actinobacteria|c__Actinobacteria|o__Actinomycetales|f__Actinomycetaceae|g__Actinomyces|s__Actinomyces_sp_oral_taxon_448	BMI	-0.155246	0.126908	-0.148565	0.140167	0.0005649	0.09	NA
k__Bacteria|p__Bacteroidetes|c__Bacteroidia|o__Bacteroidales|f__Bacteroidaceae|g__Bacteroides|s__Bacteroides_galacturonicus	BMI	-0.0103392	0.919517	0.0244304	0.809347	0.0140457	0.09	NA
k__Bacteria|p__Bacteroidetes|c__Bacteroidia|o__Bacteroidales|f__Porphyromonadaceae|g__Porphyromonas|s__Porphyromonas_sp_HMSC065F10	BMI	0.00207136	0.98385	0.00357812	0.971815	0.0042675	0.09	NA
k__Bacteria|p__Bacteroidetes|c__Bacteroidia|o__Bacteroidales|f__Prevotellaceae|g__Paraprevotella	BMI	0.0924702	0.365145	0.114935	0.254837	0.0351351	0.09	NA
k__Bacteria|p__Bacteroidetes|c__Bacteroidia|o__Bacteroidales|f__Prevotellaceae|g__Paraprevotella|s__Paraprevotella_xylaniphila	BMI	0.0924702	0.365145	0.114935	0.254837	0.0266592	0.09	NA
k__Bacteria|p__Firmicutes|c__Bacilli|o__Lactobacillales|f__Leuconostocaceae|g__Leuconostoc	BMI	0.199358	0.0490656	0.200641	0.0453292	0.0030164	0.09	NA
k__Bacteria|p__Firmicutes|c__Bacilli|o__Lactobacillales|f__Streptococcaceae|g__Streptococcus|s__Streptococcus_vestibularis	BMI	0.323338	0.00116418	0.301977	0.00226249	0.0005391	0.09	NA
k__Bacteria|p__Firmicutes|c__Clostridia|o__Clostridiales|f__Clostridiaceae|g__Clostridium|s__Clostridium_sp_CAG_253	BMI	0.0400533	0.695371	0.0408341	0.686672	0.0489671	0.09	NA
k__Bacteria|p__Firmicutes|c__Clostridia|o__Clostridiales|f__Clostridiaceae|g__Clostridium|s__Clostridium_ventriculi	BMI	-0.113556	0.265566	-0.08382	0.407035	0.0061287	0.09	NA
k__Bacteria|p__Firmicutes|c__Clostridia|o__Clostridiales|f__Lachnospiraceae|g__Blautia|s__Blautia_hydrogenotrophica	BMI	-0.176768	0.0816483	-0.17065	0.0895984	0.0039162	0.09	NA
k__Bacteria|p__Firmicutes|c__Negativicutes|o__Veillonellales|f__Veillonellaceae|g__Megasphaera|s__Megasphaera_micronuciformis	BMI	-0.151914	0.135371	-0.158803	0.114543	0.0036851	0.09	NA
k__Bacteria|p__Firmicutes|c__Tissierellia|o__Tissierellales|f__Peptoniphilaceae|g__Peptoniphilus|s__Peptoniphilus_sp_HMSC062D09	BMI	-0.000601958	0.995306	-0.011508	0.909525	0.0007272	0.09	NA
k__Bacteria|p__Firmicutes|c__Tissierellia|o__Tissierellia_unclassified	BMI	0.0602723	0.555495	0.0683954	0.498947	0.0008255	0.09	NA
k__Bacteria|p__Firmicutes|c__Tissierellia|o__Tissierellia_unclassified|f__Tissierellia_unclassified	BMI	0.0602723	0.555495	0.0683954	0.498947	0.0008255	0.09	NA
k__Bacteria|p__Firmicutes|c__Tissierellia|o__Tissierellia_unclassified|f__Tissierellia_unclassified|g__Tissierellia_unclassified	BMI	0.0602723	0.555495	0.0683954	0.498947	0.0008255	0.09	NA
k__Bacteria|p__Firmicutes|c__Tissierellia|o__Tissierellia_unclassified|f__Tissierellia_unclassified|g__Tissierellia_unclassified|s__Bacteroides_coagulans	BMI	0.0602723	0.555495	0.0683954	0.498947	0.0008255	0.09	NA
k__Bacteria|p__Proteobacteria|c__Epsilonproteobacteria|o__Campylobacterales|f__Campylobacteraceae|g__Campylobacter|s__Campylobacter_hominis	BMI	0.0705978	0.489705	0.0900333	0.373023	0.00121	0.09	NA
CRNFORCAT-PWY: creatinine degradation I	BMI	0.139251	0.171468	0.136984	0.174136	3.07407	0.09	NA
LIPASYN-PWY: phospholipases	BMI	-0.208463	0.0394096	-0.182654	0.0689259	1.46559	0.09	NA
PWY-5028: L-histidine degradation II	BMI	-0.125616	0.217776	-0.1288	0.201554	12.7837	0.09	NA
PWY-5178: toluene degradation IV (aerobic) (via catechol)	BMI	0.160034	0.115465	0.143778	0.153543	3.37734	0.09	NA
k__Bacteria|p__Actinobacteria|c__Actinobacteria|o__Actinomycetales|f__Actinomycetaceae|g__Actinomyces|s__Actinomyces_sp_oral_taxon_170	BMI	-0.165434	0.103538	-0.185352	0.0648559	0.0005011	0.1	NA
k__Bacteria|p__Actinobacteria|c__Actinobacteria|o__Propionibacteriales|f__Propionibacteriaceae|g__Propionibacterium	BMI	-0.138296	0.174454	-0.118558	0.240067	0.0045178	0.1	NA
k__Bacteria|p__Bacteroidetes|c__Bacteroidia|o__Bacteroidales|f__Prevotellaceae|g__Prevotella|s__Prevotella_timonensis	BMI	-0.0198468	0.846198	-0.0435614	0.666947	0.0014969	0.1	NA
k__Bacteria|p__Bacteroidetes|c__Bacteroidia|o__Bacteroidales|f__Tannerellaceae|g__Parabacteroides|s__Parabacteroides_goldsteinii	BMI	-0.00109374	0.991472	0.0233484	0.817641	0.0338297	0.1	NA
k__Bacteria|p__Firmicutes|c__Bacilli|o__Lactobacillales|f__Streptococcaceae|g__Streptococcus|s__Streptococcus_milleri	BMI	-0.100955	0.322608	-0.0875147	0.386596	0.0005298	0.1	NA
k__Bacteria|p__Firmicutes|c__Clostridia|o__Clostridiales|f__Clostridiaceae|g__Lactonifactor	BMI	0.0858251	0.400754	0.0500339	0.621053	0.0004581	0.1	NA
k__Bacteria|p__Firmicutes|c__Clostridia|o__Clostridiales|f__Clostridiaceae|g__Lactonifactor|s__Lactonifactor_longoviformis	BMI	0.0858251	0.400754	0.0500339	0.621053	0.0004581	0.1	NA
k__Bacteria|p__Firmicutes|c__Clostridia|o__Clostridiales|f__Clostridiales_unclassified|g__Clostridiales_unclassified	BMI	0.00385999	0.969909	-0.0178614	0.859993	0.0004641	0.1	NA
k__Bacteria|p__Firmicutes|c__Clostridia|o__Clostridiales|f__Eubacteriaceae|g__Eubacterium|s__Eubacterium_limosum	BMI	-0.179785	0.0764927	-0.194443	0.0525582	0.0008999	0.1	NA
k__Bacteria|p__Firmicutes|c__Clostridia|o__Clostridiales|f__Ruminococcaceae|g__Pseudoflavonifractor	BMI	-0.0673039	0.510234	-0.0512385	0.612663	0.0017147	0.1	NA
k__Bacteria|p__Firmicutes|c__Firmicutes_unclassified|o__Firmicutes_unclassified|f__Firmicutes_unclassified|g__Firmicutes_unclassified|s__Firmicutes_bacterium_CAG_94	BMI	-0.0331871	0.745628	-0.0220689	0.827475	0.0066432	0.1	NA
PWY-6138: CMP-N-acetylneuraminate biosynthesis I (eukaryotes)	BMI	-0.0351218	0.731348	-0.0386623	0.702532	7.42891	0.1	NA
PWY-6182: superpathway of salicylate degradation	BMI	0.0833049	0.414778	0.0651865	0.519345	33.5016	0.1	NA
PWY-7245: superpathway of NAD/NADP - NADH/NADPH interconversion (yeast)	BMI	0.0545093	0.593973	0.0400456	0.692415	20.05	0.1	NA
k__Bacteria|p__Bacteroidetes|c__Bacteroidia|o__Bacteroidales|f__Bacteroidaceae|g__Bacteroides|s__Bacteroides_coprocola	BMI	0.0340127	0.739523	0.0508199	0.615573	0.358295	0.11	NA
k__Bacteria|p__Bacteroidetes|c__Bacteroidia|o__Bacteroidales|f__Prevotellaceae|g__Prevotella|s__Prevotella_buccalis	BMI	0.13616	0.18127	0.154481	0.124877	0.0027064	0.11	NA
k__Bacteria|p__Firmicutes|c__Bacilli|o__Lactobacillales|f__Lactobacillaceae|g__Lactobacillus|s__Lactobacillus_plantarum	BMI	0.06263	0.540107	0.073269	0.468788	0.0061823	0.11	NA
k__Bacteria|p__Firmicutes|c__Negativicutes|o__Veillonellales|f__Veillonellaceae|g__Allisonella	BMI	0.173475	0.0875884	0.188608	0.0602074	0.0010547	0.11	NA
k__Bacteria|p__Firmicutes|c__Negativicutes|o__Veillonellales|f__Veillonellaceae|g__Allisonella|s__Allisonella_histaminiformans	BMI	0.173475	0.0875884	0.188608	0.0602074	0.0010547	0.11	NA
k__Bacteria|p__Firmicutes|c__Negativicutes|o__Veillonellales|f__Veillonellaceae|g__Veillonella|s__Veillonella_tobetsuensis	BMI	-0.059856	0.558234	-0.0644529	0.524067	0.0020263	0.11	NA
k__Bacteria|p__Proteobacteria|c__Epsilonproteobacteria	BMI	0.0626857	0.539745	0.0800082	0.428773	0.001388	0.11	NA
k__Bacteria|p__Proteobacteria|c__Epsilonproteobacteria|o__Campylobacterales	BMI	0.0626857	0.539745	0.0800082	0.428773	0.001388	0.11	NA
k__Bacteria|p__Proteobacteria|c__Epsilonproteobacteria|o__Campylobacterales|f__Campylobacteraceae	BMI	0.0626857	0.539745	0.0800082	0.428773	0.001388	0.11	NA
k__Bacteria|p__Proteobacteria|c__Epsilonproteobacteria|o__Campylobacterales|f__Campylobacteraceae|g__Campylobacter	BMI	0.0626857	0.539745	0.0800082	0.428773	0.001388	0.11	NA
PWY-7200: superpathway of pyrimidine deoxyribonucleoside salvage	BMI	0.132481	0.193462	0.140672	0.16272	20.4382	0.11	NA
PWY-7268: cytosolic NADPH production (yeast)	BMI	0.072978	0.475147	0.0602326	0.551647	30.1248	0.11	NA
k__Bacteria|p__Actinobacteria|c__Actinobacteria|o__Actinomycetales|f__Actinomycetaceae|g__Actinomyces|s__Actinomyces_massiliensis	BMI	-0.0583568	0.568151	-0.0652145	0.519165	0.0002891	0.12	NA
k__Bacteria|p__Actinobacteria|c__Actinobacteria|o__Bifidobacteriales|f__Bifidobacteriaceae|g__Bifidobacterium|s__Bifidobacterium_animalis	BMI	-0.013012	0.89881	-0.0640928	0.526393	0.0303002	0.12	NA
k__Bacteria|p__Actinobacteria|c__Coriobacteriia|o__Coriobacteriales|f__Atopobiaceae|g__Atopobium|s__Atopobium_parvulum	BMI	-0.045411	0.657038	-0.0499941	0.621331	0.0003097	0.12	NA
k__Bacteria|p__Bacteroidetes|c__Bacteroidia|o__Bacteroidales|f__Porphyromonadaceae	BMI	-0.0181465	0.859233	-0.00658684	0.948141	0.0050617	0.12	NA
k__Bacteria|p__Bacteroidetes|c__Bacteroidia|o__Bacteroidales|f__Porphyromonadaceae|g__Porphyromonas	BMI	-0.0181465	0.859233	-0.00658684	0.948141	0.0050617	0.12	NA
k__Bacteria|p__Firmicutes|c__Bacilli|o__Lactobacillales|f__Aerococcaceae|g__Abiotrophia|s__Abiotrophia_defectiva	BMI	0.0309325	0.762378	0.0162199	0.872747	0.000375	0.12	NA
k__Bacteria|p__Firmicutes|c__Bacilli|o__Lactobacillales|f__Enterococcaceae|g__Enterococcus|s__Enterococcus_avium	BMI	0.116321	0.254027	0.0995469	0.324426	0.0055814	0.12	NA
k__Bacteria|p__Firmicutes|c__Bacilli|o__Lactobacillales|f__Leuconostocaceae|g__Weissella|s__Weissella_confusa	BMI	0.0844651	0.408287	0.101402	0.315444	0.0103426	0.12	NA
k__Bacteria|p__Firmicutes|c__Clostridia|o__Clostridiales|f__Clostridiaceae|g__Clostridium|s__Clostridium_perfringens	BMI	0.0306902	0.764185	0.0548053	0.588115	0.0108291	0.12	NA
k__Bacteria|p__Firmicutes|c__Clostridia|o__Clostridiales|f__Clostridiaceae|g__Clostridium|s__Clostridium_sp_CAG_242	BMI	-0.0306426	0.76454	0.00580535	0.954287	0.0372431	0.12	NA
k__Bacteria|p__Firmicutes|c__Clostridia|o__Clostridiales|f__Eubacteriaceae|g__Eubacterium|s__Eubacterium_sp_CAG_251	BMI	0.0847719	0.40658	0.0729603	0.470668	0.228462	0.12	NA
k__Bacteria|p__Fusobacteria	BMI	0.0460523	0.652505	0.0616899	0.542045	0.0106584	0.12	NA
k__Bacteria|p__Fusobacteria|c__Fusobacteriia	BMI	0.0460523	0.652505	0.0616899	0.542045	0.0106584	0.12	NA
k__Bacteria|p__Fusobacteria|c__Fusobacteriia|o__Fusobacteriales	BMI	0.0460523	0.652505	0.0616899	0.542045	0.0106584	0.12	NA
k__Bacteria|p__Fusobacteria|c__Fusobacteriia|o__Fusobacteriales|f__Fusobacteriaceae	BMI	0.0449266	0.660469	0.0603714	0.550729	0.010422	0.12	NA
k__Bacteria|p__Fusobacteria|c__Fusobacteriia|o__Fusobacteriales|f__Fusobacteriaceae|g__Fusobacterium	BMI	0.0449266	0.660469	0.0603714	0.550729	0.010422	0.12	NA
k__Bacteria|p__Proteobacteria|c__Gammaproteobacteria|o__Enterobacterales|f__Enterobacteriaceae|g__Klebsiella|s__Klebsiella_michiganensis	BMI	-0.13544	0.183609	-0.144895	0.15034	0.0347365	0.12	NA
PWY-7165: L-ascorbate biosynthesis VIII (engineered pathway)	BMI	0.111539	0.274206	0.0922636	0.36125	30.376	0.12	NA
k__Bacteria|p__Actinobacteria|c__Actinobacteria|o__Actinomycetales|f__Actinomycetaceae|g__Actinomyces|s__Actinomyces_turicensis	BMI	-0.12156	0.233115	-0.135136	0.180072	0.0015735	0.13	NA
k__Bacteria|p__Actinobacteria|c__Actinobacteria|o__Bifidobacteriales|f__Bifidobacteriaceae|g__Scardovia	BMI	-0.113938	0.26395	-0.125083	0.214981	0.0005585	0.13	NA
k__Bacteria|p__Actinobacteria|c__Actinobacteria|o__Bifidobacteriales|f__Bifidobacteriaceae|g__Scardovia|s__Scardovia_wiggsiae	BMI	-0.113938	0.26395	-0.125083	0.214981	0.0005585	0.13	NA
k__Bacteria|p__Bacteroidetes|c__Bacteroidia|o__Bacteroidales|f__Prevotellaceae|g__Prevotella|s__Prevotella_copri	BMI	0.0500336	0.624659	0.0551122	0.586023	1.84685	0.13	NA
k__Bacteria|p__Firmicutes|c__Bacilli|o__Lactobacillales|f__Lactobacillaceae|g__Lactobacillus|s__Lactobacillus_salivarius	BMI	0.00651814	0.94921	0.00665413	0.947612	0.0335572	0.13	NA
k__Bacteria|p__Firmicutes|c__Clostridia|o__Clostridiales|f__Christensenellaceae	BMI	-0.0353087	0.729974	0.00549377	0.956738	0.0033711	0.13	NA
k__Bacteria|p__Firmicutes|c__Clostridia|o__Clostridiales|f__Christensenellaceae|g__Christensenella	BMI	-0.0353087	0.729974	0.00549377	0.956738	0.0033711	0.13	NA
k__Bacteria|p__Firmicutes|c__Clostridia|o__Clostridiales|f__Christensenellaceae|g__Christensenella|s__Christensenella_minuta	BMI	-0.0353087	0.729974	0.00549377	0.956738	0.0033711	0.13	NA
k__Bacteria|p__Firmicutes|c__Clostridia|o__Clostridiales|f__Clostridiales_Family_XIII_Incertae_Sedis|g__Clostridiales_Family_XIII_Incertae_Sedis_unclassified|s__Eubacterium_brachy	BMI	-0.0276869	0.786682	-0.0187507	0.853099	0.0004651	0.13	NA
k__Bacteria|p__Proteobacteria|c__Gammaproteobacteria|o__Pasteurellales|f__Pasteurellaceae|g__Haemophilus|s__Haemophilus_sputorum	BMI	0.0111064	0.913567	-0.0153004	0.879905	0.0040625	0.13	NA
PWY-5654: 2-amino-3-carboxymuconate semialdehyde degradation to 2-hydroxypentadienoate	BMI	0.138227	0.174673	0.136656	0.175179	4.1259	0.13	NA
PWY-6215: 4-chlorobenzoate degradation	BMI	0.0218698	0.830744	0.026062	0.79688	7.55793	0.13	NA
PWY-7118: chitin deacetylation	BMI	0.0422462	0.679581	0.0384974	0.703741	15.5068	0.13	NA
k__Bacteria|p__Actinobacteria|c__Actinobacteria|o__Actinomycetales|f__Actinomycetaceae|g__Actinobaculum	BMI	-0.157923	0.120407	-0.144968	0.150132	0.0006394	0.14	NA
k__Bacteria|p__Actinobacteria|c__Actinobacteria|o__Actinomycetales|f__Actinomycetaceae|g__Actinobaculum|s__Actinobaculum_sp_oral_taxon_183	BMI	-0.157923	0.120407	-0.144968	0.150132	0.0006394	0.14	NA
k__Bacteria|p__Actinobacteria|c__Actinobacteria|o__Actinomycetales|f__Actinomycetaceae|g__Actinomyces|s__Actinomyces_sp_HPA0247	BMI	0.148538	0.144373	0.10243	0.310538	0.0005368	0.14	NA
k__Bacteria|p__Actinobacteria|c__Actinobacteria|o__Propionibacteriales	BMI	-0.018686	0.855093	0.00312336	0.975396	0.0046483	0.14	NA
k__Bacteria|p__Actinobacteria|c__Actinobacteria|o__Propionibacteriales|f__Propionibacteriaceae	BMI	-0.018686	0.855093	0.00312336	0.975396	0.0046483	0.14	NA
k__Bacteria|p__Actinobacteria|c__Coriobacteriia|o__Eggerthellales|f__Eggerthellaceae|g__Enterorhabdus	BMI	0.0323641	0.751729	0.0446475	0.659154	0.0001636	0.14	NA
k__Bacteria|p__Actinobacteria|c__Coriobacteriia|o__Eggerthellales|f__Eggerthellaceae|g__Enterorhabdus|s__Enterorhabdus_caecimuris	BMI	0.0323641	0.751729	0.0446475	0.659154	0.0001636	0.14	NA
k__Bacteria|p__Bacteroidetes|c__Bacteroidia|o__Bacteroidales|f__Bacteroidaceae|g__Bacteroides|s__Bacteroides_intestinalis	BMI	0.0271628	0.790627	0.0574042	0.570515	0.323159	0.14	NA
k__Bacteria|p__Firmicutes|c__Clostridia|o__Clostridiales|f__Lachnospiraceae|g__Anaerotignum	BMI	-0.0536583	0.599755	-0.0586725	0.562017	0.0217098	0.14	NA
k__Bacteria|p__Firmicutes|c__Clostridia|o__Clostridiales|f__Lachnospiraceae|g__Anaerotignum|s__Anaerotignum_lactatifermentans	BMI	-0.0536583	0.599755	-0.0586725	0.562017	0.0217098	0.14	NA
k__Bacteria|p__Firmicutes|c__Negativicutes|o__Selenomonadales|f__Selenomonadaceae|g__Megamonas|s__Megamonas_funiformis	BMI	-0.110482	0.278808	-0.0813119	0.421265	1.05427	0.14	NA
k__Bacteria|p__Firmicutes|c__Negativicutes|o__Selenomonadales|f__Selenomonadaceae|g__Megamonas|s__Megamonas_hypermegale	BMI	-0.134719	0.185978	-0.1136	0.260435	0.11168	0.14	NA
k__Bacteria|p__Firmicutes|c__Negativicutes|o__Veillonellales|f__Veillonellaceae|g__Megasphaera	BMI	-0.175117	0.0845842	-0.184751	0.0657454	0.0108417	0.14	NA
k__Bacteria|p__Proteobacteria|c__Gammaproteobacteria|o__Enterobacterales|f__Enterobacteriaceae|g__Klebsiella|s__Klebsiella_quasipneumoniae	BMI	0.0682969	0.503999	0.0475567	0.63846	0.0171735	0.14	NA
PWY-5181: toluene degradation III (aerobic) (via p-cresol)	BMI	0.0652771	0.523083	0.0405739	0.688565	40.9884	0.14	NA
PWY-7039: phosphatidate metabolism, as a signaling molecule	BMI	-0.166671	0.100946	-0.155233	0.12303	7.42931	0.14	NA
k__Bacteria|p__Bacteroidetes|c__Bacteroidia|o__Bacteroidales|f__Odoribacteraceae|g__Butyricimonas	BMI	-0.0532716	0.602391	-0.00784409	0.938261	0.0230933	0.15	NA
k__Bacteria|p__Bacteroidetes|c__Bacteroidia|o__Bacteroidales|f__Odoribacteraceae|g__Butyricimonas|s__Butyricimonas_virosa	BMI	-0.053538	0.600575	-0.00809526	0.936288	0.0211566	0.15	NA
k__Bacteria|p__Firmicutes|c__Bacilli|o__Lactobacillales|f__Streptococcaceae|g__Streptococcus|s__Streptococcus_sp_F0442	BMI	-0.108949	0.285571	-0.122348	0.225262	0.0006818	0.15	NA
k__Bacteria|p__Firmicutes|c__Clostridia|o__Clostridiales|f__Eubacteriaceae|g__Anaerofustis	BMI	-0.104958	0.303696	-0.0936461	0.354069	0.0008997	0.15	NA
k__Bacteria|p__Firmicutes|c__Clostridia|o__Clostridiales|f__Eubacteriaceae|g__Anaerofustis|s__Anaerofustis_stercorihominis	BMI	-0.104958	0.303696	-0.0936461	0.354069	0.0008997	0.15	NA
k__Bacteria|p__Firmicutes|c__Negativicutes|o__Selenomonadales|f__Selenomonadaceae|g__Megamonas	BMI	-0.107546	0.291858	-0.0799866	0.428898	1.17087	0.15	NA
k__Bacteria|p__Proteobacteria|c__Gammaproteobacteria|o__Enterobacterales|f__Enterobacteriaceae|g__Citrobacter	BMI	-0.0705819	0.489803	-0.0596518	0.555496	0.0092414	0.15	NA
PWY-6185: 4-methylcatechol degradation (ortho cleavage)	BMI	0.0609343	0.551153	0.0474896	0.638934	37.0314	0.15	NA
k__Bacteria|p__Bacteroidetes|c__Bacteroidia|o__Bacteroidales|f__Barnesiellaceae|g__Coprobacter|s__Coprobacter_fastidiosus	BMI	-0.102747	0.314052	-0.0562003	0.578637	0.0393172	0.16	NA
k__Bacteria|p__Firmicutes|c__Clostridia|o__Clostridiales|f__Clostridiaceae|g__Clostridium|s__Clostridium_sp_CAG_299	BMI	-0.0900265	0.378007	-0.0839149	0.406503	0.0309228	0.16	NA
k__Bacteria|p__Firmicutes|c__Firmicutes_unclassified|o__Firmicutes_unclassified|f__Firmicutes_unclassified|g__Firmicutes_unclassified|s__Firmicutes_bacterium_CAG_95	BMI	-0.108189	0.288968	-0.0831439	0.410843	0.0025514	0.16	NA
k__Bacteria|p__Firmicutes|c__Negativicutes|o__Selenomonadales	BMI	-0.124237	0.222908	-0.0960256	0.341918	1.17088	0.16	NA
k__Bacteria|p__Firmicutes|c__Negativicutes|o__Selenomonadales|f__Selenomonadaceae	BMI	-0.124237	0.222908	-0.0960256	0.341918	1.17088	0.16	NA
PWY-5417: catechol degradation III (ortho-cleavage pathway)	BMI	0.0482657	0.636962	0.035989	0.722229	42.861	0.16	NA
PWY-5431: aromatic compounds degradation via &beta;-ketoadipate	BMI	0.0482657	0.636962	0.035989	0.722229	42.861	0.16	NA
PWY66-388: ceramide degradation by &alpha;-oxidation	BMI	0.0637128	0.53311	0.0635485	0.529918	12.3936	0.16	NA
k__Bacteria|p__Firmicutes|c__Bacilli|o__Lactobacillales|f__Lactobacillaceae|g__Lactobacillus|s__Lactobacillus_rogosae	BMI	-0.0363344	0.722444	-0.0250806	0.804373	0.0186664	0.17	NA
k__Bacteria|p__Firmicutes|c__Clostridia|o__Clostridiales|f__Lachnospiraceae|g__Blautia|s__Blautia_coccoides	BMI	0.088413	0.386649	0.0619541	0.540313	0.0015497	0.17	NA
k__Bacteria|p__Firmicutes|c__Clostridia|o__Clostridiales|f__Ruminococcaceae|g__Ruminococcus|s__Ruminococcus_callidus	BMI	0.0760377	0.456783	0.0995704	0.324311	0.0048569	0.17	NA
k__Bacteria|p__Firmicutes|c__Firmicutes_unclassified|o__Firmicutes_unclassified|f__Firmicutes_unclassified|g__Firmicutes_unclassified|s__Firmicutes_bacterium_CAG_110	BMI	-0.141331	0.165098	-0.0774701	0.443609	0.0345965	0.17	NA
k__Bacteria|p__Firmicutes|c__Tissierellia|o__Tissierellales|f__Peptoniphilaceae|g__Peptoniphilus|s__Peptoniphilus_lacrimalis	BMI	-0.00753088	0.941332	-0.0143881	0.887017	0.0031137	0.17	NA
7ALPHADEHYDROX-PWY	BMI	-0.0404887	0.692225	-0.0774059	0.443988	8.23201	0.17	NA
PWY-6396: superpathway of 2,3-butanediol biosynthesis	BMI	0.00642389	0.949943	0.0350853	0.72893	14.781	0.17	NA
k__Bacteria|p__Bacteroidetes|c__Bacteroidia|o__Bacteroidales|f__Bacteroidaceae|g__Bacteroides|s__Bacteroides_plebeius	BMI	0.105276	0.302225	0.0723762	0.474237	1.84312	0.18	NA
k__Bacteria|p__Firmicutes|c__Bacilli|o__Lactobacillales|f__Leuconostocaceae|g__Weissella	BMI	0.0920724	0.36722	0.12394	0.219235	0.0214401	0.18	NA
k__Bacteria|p__Firmicutes|c__Bacilli|o__Lactobacillales|f__Streptococcaceae|g__Streptococcus|s__Streptococcus_gordonii	BMI	-0.191962	0.058279	-0.153202	0.12807	0.0023143	0.18	NA
k__Bacteria|p__Firmicutes|c__Tissierellia|o__Tissierellales|f__Peptoniphilaceae|g__Peptoniphilus	BMI	0.0184319	0.857042	0.0109077	0.914226	0.00401	0.18	NA
k__Bacteria|p__Proteobacteria|c__Gammaproteobacteria|o__Enterobacterales|f__Enterobacteriaceae|g__Klebsiella|s__Klebsiella_variicola	BMI	0.166947	0.100374	0.155266	0.12295	0.0514064	0.18	NA
k__Bacteria|p__Actinobacteria|c__Actinobacteria|o__Actinomycetales|f__Actinomycetaceae|g__Actinomyces|s__Actinomyces_johnsonii	BMI	0.0494317	0.628836	0.0579691	0.566722	0.0004729	0.19	NA
k__Bacteria|p__Bacteroidetes|c__Bacteroidia|o__Bacteroidales|f__Barnesiellaceae|g__Coprobacter	BMI	-0.0665995	0.514681	-0.0160165	0.87433	0.0416557	0.19	NA
k__Bacteria|p__Firmicutes|c__Bacilli|o__Lactobacillales|f__Carnobacteriaceae|g__Granulicatella|s__Granulicatella_elegans	BMI	-0.00448918	0.965008	-0.00363811	0.971343	0.0010079	0.19	NA
k__Bacteria|p__Firmicutes|c__Clostridia|o__Clostridiales|f__Lachnospiraceae|g__Lachnoclostridium|s__Clostridium_saccharolyticum	BMI	0.0509045	0.618635	0.0873411	0.387543	0.0107146	0.19	NA
k__Bacteria|p__Proteobacteria|c__Gammaproteobacteria|o__Enterobacterales|f__Enterobacteriaceae|g__Enterobacter|s__Enterobacter_cloacae_complex	BMI	0.0882492	0.387532	0.0939335	0.352587	0.0374701	0.19	NA
PWY-7409: phospholipid remodeling (phosphatidylethanolamine, yeast)	BMI	0.16556	0.103271	0.179504	0.0739352	29.619	0.19	NA
k__Bacteria|p__Firmicutes|c__Bacilli|o__Lactobacillales|f__Carnobacteriaceae|g__Granulicatella	BMI	0.0114533	0.910878	0.0190143	0.851057	0.00104	0.2	NA
k__Bacteria|p__Firmicutes|c__Bacilli|o__Lactobacillales|f__Lactobacillaceae|g__Lactobacillus|s__Lactobacillus_sanfranciscensis	BMI	0.144985	0.154329	0.169866	0.0911036	0.0117197	0.2	NA
k__Bacteria|p__Firmicutes|c__Bacilli|o__Lactobacillales|f__Streptococcaceae|g__Streptococcus|s__Streptococcus_cristatus	BMI	-0.122379	0.229959	-0.102511	0.310153	0.0013103	0.2	NA
k__Bacteria|p__Firmicutes|c__Clostridia|o__Clostridiales|f__Clostridiales_Family_XIII_Incertae_Sedis|g__Clostridiales_Family_XIII_Incertae_Sedis_unclassified|s__Eubacterium_sulci	BMI	0.0552861	0.588717	0.0867519	0.390765	0.0011931	0.2	NA
k__Bacteria|p__Firmicutes|c__Erysipelotrichia|o__Erysipelotrichales|f__Erysipelotrichaceae|g__Dielma	BMI	0.00628494	0.951025	0.0175325	0.862546	0.0061331	0.2	NA
k__Bacteria|p__Firmicutes|c__Erysipelotrichia|o__Erysipelotrichales|f__Erysipelotrichaceae|g__Dielma|s__Dielma_fastidiosa	BMI	0.00628494	0.951025	0.0175325	0.862546	0.0061331	0.2	NA
k__Bacteria|p__Proteobacteria|c__Gammaproteobacteria|o__Enterobacterales|f__Enterobacteriaceae|g__Enterobacter	BMI	0.0711079	0.486565	0.0731494	0.469516	0.0374861	0.2	NA
PWY490-3: nitrate reduction VI (assimilatory)	BMI	0.112782	0.268858	0.127693	0.205491	8.39979	0.2	NA
k__Bacteria|p__Bacteroidetes|c__Bacteroidia|o__Bacteroidales|f__Bacteroidaceae|g__Bacteroides|s__Bacteroides_cellulosilyticus	BMI	-0.0998103	0.328154	-0.062485	0.53684	0.164383	0.21	NA
k__Bacteria|p__Bacteroidetes|c__Bacteroidia|o__Bacteroidales|f__Bacteroidaceae|g__Bacteroides|s__Bacteroides_finegoldii	BMI	-0.021134	0.836357	-0.0124313	0.902302	0.18094	0.21	NA
k__Bacteria|p__Firmicutes|c__Bacilli|o__Lactobacillales|f__Aerococcaceae|g__Abiotrophia	BMI	-0.146394	0.150323	-0.159558	0.112807	0.0023252	0.21	NA
k__Bacteria|p__Firmicutes|c__Bacilli|o__Lactobacillales|f__Aerococcaceae|g__Abiotrophia|s__Abiotrophia_sp_HMSC24B09	BMI	-0.150495	0.1391	-0.163865	0.103296	0.0019503	0.21	NA
k__Bacteria|p__Firmicutes|c__Bacilli|o__Lactobacillales|f__Carnobacteriaceae	BMI	0.0370967	0.716865	0.0386676	0.702493	0.0011425	0.21	NA
k__Bacteria|p__Firmicutes|c__Clostridia|o__Clostridiales|f__Lachnospiraceae|g__Roseburia|s__Roseburia_sp_CAG_471	BMI	-0.0134152	0.895692	0.0131476	0.896702	0.017306	0.21	NA
k__Bacteria|p__Firmicutes|c__Erysipelotrichia|o__Erysipelotrichales|f__Erysipelotrichaceae|g__Solobacterium	BMI	-0.0830072	0.416453	-0.0883004	0.38233	0.0060642	0.21	NA
k__Bacteria|p__Firmicutes|c__Erysipelotrichia|o__Erysipelotrichales|f__Erysipelotrichaceae|g__Solobacterium|s__Solobacterium_moorei	BMI	-0.0830072	0.416453	-0.0883004	0.38233	0.0060642	0.21	NA
3-HYDROXYPHENYLACETATE-DEGRADATION-PWY: 4-hydroxyphenylacetate degradation	BMI	0.0889183	0.38393	0.0795095	0.431665	3.15773	0.21	NA
k__Bacteria|p__Actinobacteria|c__Actinobacteria|o__Bifidobacteriales|f__Bifidobacteriaceae|g__Bifidobacterium|s__Bifidobacterium_dentium	BMI	0.00026085	0.997966	0.03051	0.76316	0.0264387	0.22	NA
k__Bacteria|p__Actinobacteria|c__Actinobacteria|o__Corynebacteriales|f__Corynebacteriaceae	BMI	-0.000301234	0.997651	-0.0271986	0.788225	0.0006127	0.22	NA
k__Bacteria|p__Actinobacteria|c__Actinobacteria|o__Corynebacteriales|f__Corynebacteriaceae|g__Corynebacterium	BMI	-0.000301234	0.997651	-0.0271986	0.788225	0.0006127	0.22	NA
k__Bacteria|p__Actinobacteria|c__Actinobacteria|o__Corynebacteriales|f__Corynebacteriaceae|g__Corynebacterium|s__Corynebacterium_durum	BMI	-0.000301234	0.997651	-0.0271986	0.788225	0.0006127	0.22	NA
k__Bacteria|p__Actinobacteria|c__Coriobacteriia|o__Coriobacteriales|f__Atopobiaceae|g__Atopobium	BMI	0.159824	0.11595	0.159185	0.113663	0.006544	0.22	NA
k__Bacteria|p__Firmicutes|c__Bacilli|o__Lactobacillales|f__Aerococcaceae	BMI	-0.15603	0.124978	-0.173271	0.0847097	0.0023573	0.22	NA
k__Bacteria|p__Firmicutes|c__Bacilli|o__Lactobacillales|f__Leuconostocaceae	BMI	0.134705	0.186022	0.155269	0.122941	0.0244566	0.22	NA
k__Bacteria|p__Firmicutes|c__Clostridia|o__Clostridiales|f__Lachnospiraceae|g__Coprococcus|s__Coprococcus_eutactus	BMI	0.0249852	0.807071	0.0547864	0.588244	0.658181	0.22	NA
CATECHOL-ORTHO-CLEAVAGE-PWY: catechol degradation to &beta;-ketoadipate	BMI	0.0530857	0.60366	0.0391237	0.699152	36.3404	0.22	NA
k__Bacteria|p__Actinobacteria|c__Actinobacteria|o__Corynebacteriales	BMI	0.0318501	0.755547	0.0116158	0.908682	0.0007835	0.23	NA
k__Bacteria|p__Bacteroidetes|c__Bacteroidia|o__Bacteroidales|f__Barnesiellaceae|g__Barnesiella	BMI	-0.0592578	0.562181	-0.0383638	0.704722	0.268636	0.23	NA
k__Bacteria|p__Bacteroidetes|c__Bacteroidia|o__Bacteroidales|f__Barnesiellaceae|g__Barnesiella|s__Barnesiella_intestinihominis	BMI	-0.0592578	0.562181	-0.0383638	0.704722	0.268636	0.23	NA
P562-PWY: myo-inositol degradation I	BMI	0.22365	0.026847	0.222564	0.0260376	26.2141	0.23	NA
PWY-6210: 2-aminophenol degradation	BMI	0.0971112	0.341469	0.0920227	0.362511	9.03001	0.23	NA
PWY-7294: D-xylose degradation IV	BMI	0.201707	0.0464037	0.213243	0.0331558	23.2959	0.23	NA
PWY-7399: methylphosphonate degradation II	BMI	0.00440971	0.965627	0.00197802	0.984417	8.89627	0.23	NA
k__Bacteria|p__Firmicutes|c__Negativicutes|o__Veillonellales|f__Veillonellaceae|g__Veillonella|s__Veillonella_rogosae	BMI	0.017258	0.866059	0.0543188	0.591437	0.0013299	0.24	NA
AEROBACTINSYN-PWY: aerobactin biosynthesis	BMI	0.108813	0.286179	0.124232	0.218144	22.0452	0.24	NA
PWY-6562: norspermidine biosynthesis	BMI	0.0744041	0.466539	0.037214	0.71318	26.1521	0.24	NA
PWY1G-0: mycothiol biosynthesis	BMI	0.0620907	0.543608	0.082724	0.413219	15.4958	0.24	NA
k__Bacteria|p__Actinobacteria|c__Actinobacteria|o__Actinomycetales|f__Actinomycetaceae|g__Actinomyces|s__Actinomyces_graevenitzii	BMI	-0.0427875	0.675705	-0.036036	0.721882	0.0011414	0.25	NA
P163-PWY: L-lysine fermentation to acetate and butanoate	BMI	-0.0755297	0.459804	-0.0592944	0.557872	21.8218	0.25	NA
PWY-5088: L-glutamate degradation VIII (to propanoate)	BMI	-0.0239673	0.814788	-0.0169762	0.866867	52.9001	0.25	NA
PWY0-1533: methylphosphonate degradation I	BMI	0.0866354	0.396305	0.0998526	0.322935	17.3872	0.25	NA
k__Bacteria|p__Actinobacteria|c__Coriobacteriia|o__Coriobacteriales|f__Atopobiaceae	BMI	0.141035	0.165992	0.156044	0.121062	0.0084415	0.26	NA
k__Bacteria|p__Bacteroidetes|c__Bacteroidia|o__Bacteroidales|f__Bacteroidaceae|g__Bacteroides|s__Bacteroides_nordii	BMI	0.0613304	0.548563	0.10083	0.318198	0.0353345	0.26	NA
PWY1F-823: leucopelargonidin and leucocyanidin biosynthesis	BMI	-0.0714676	0.484358	-0.0886769	0.380297	4.20204	0.26	NA
k__Bacteria|p__Firmicutes|c__Bacilli|o__Bacillales|f__Bacillales_unclassified|g__Gemella|s__Gemella_morbillorum	BMI	-0.0475769	0.641782	-0.0547302	0.588627	0.0012818	0.27	NA
k__Bacteria|p__Firmicutes|c__Clostridia|o__Clostridiales|f__Lachnospiraceae|g__Blautia|s__Blautia_producta	BMI	-0.1426	0.161297	-0.168719	0.0933404	0.0048001	0.27	NA
k__Bacteria|p__Firmicutes|c__Clostridia|o__Clostridiales|f__Lachnospiraceae|g__Lachnoclostridium|s__Clostridium_scindens	BMI	0.00468033	0.963519	-0.0253651	0.802199	0.0015557	0.27	NA
k__Bacteria|p__Firmicutes|c__Clostridia|o__Clostridiales|f__Ruminococcaceae|g__Ruminococcaceae_unclassified|s__Eubacterium_siraeum	BMI	-0.165105	0.104235	-0.118672	0.239609	0.276293	0.27	NA
k__Bacteria|p__Firmicutes|c__Bacilli|o__Lactobacillales|f__Enterococcaceae	BMI	0.24563	0.0147735	0.233796	0.0192267	0.018928	0.28	NA
k__Bacteria|p__Firmicutes|c__Bacilli|o__Lactobacillales|f__Enterococcaceae|g__Enterococcus	BMI	0.24563	0.0147735	0.233796	0.0192267	0.018928	0.28	NA
k__Bacteria|p__Proteobacteria|c__Gammaproteobacteria|o__Enterobacterales|f__Enterobacteriaceae|g__Klebsiella|s__Klebsiella_pneumoniae	BMI	0.152416	0.134068	0.160338	0.111038	0.155478	0.28	NA
k__Bacteria|p__Synergistetes|c__Synergistia|o__Synergistales|f__Synergistaceae|g__Pyramidobacter	BMI	0.00289238	0.97745	-0.00478671	0.962302	0.0057318	0.28	NA
k__Bacteria|p__Synergistetes|c__Synergistia|o__Synergistales|f__Synergistaceae|g__Pyramidobacter|s__Pyramidobacter_piscolens	BMI	0.00289238	0.97745	-0.00478671	0.962302	0.0057174	0.28	NA
PWY-5180: toluene degradation I (aerobic) (via o-cresol)	BMI	0.0559905	0.58397	0.0484318	0.632288	98.5268	0.28	NA
PWY-5182: toluene degradation II (aerobic) (via 4-methylcatechol)	BMI	0.0559905	0.58397	0.0484318	0.632288	98.5268	0.28	NA
PWY-7031: protein N-glycosylation (bacterial)	BMI	-0.181052	0.0744073	-0.199969	0.0460706	28.1089	0.28	NA
PWY-7279: aerobic respiration II (cytochrome c) (yeast)	BMI	-0.00807095	0.937133	-0.00900492	0.929146	8.32993	0.28	NA
k__Bacteria|p__Bacteroidetes|c__Bacteroidia|o__Bacteroidales|f__Bacteroidaceae|g__Bacteroides|s__Bacteroides_stercoris	BMI	0.143336	0.159122	0.164837	0.10124	0.992817	0.29	NA
k__Bacteria|p__Bacteroidetes|c__Bacteroidia|o__Bacteroidales|f__Barnesiellaceae	BMI	-0.0228553	0.823238	0.00772847	0.939169	0.310292	0.29	NA
k__Bacteria|p__Bacteroidetes|c__Bacteroidia|o__Bacteroidales|f__Rikenellaceae|g__Alistipes|s__Alistipes_indistinctus	BMI	0.0593937	0.561283	0.0954526	0.34482	0.0701022	0.29	NA
k__Bacteria|p__Firmicutes|c__Clostridia|o__Clostridiales|f__Catabacteriaceae	BMI	-0.0727442	0.476567	-0.0580087	0.566457	0.0038152	0.29	NA
k__Bacteria|p__Firmicutes|c__Clostridia|o__Clostridiales|f__Catabacteriaceae|g__Catabacter	BMI	-0.0727442	0.476567	-0.0580087	0.566457	0.0038152	0.29	NA
k__Bacteria|p__Firmicutes|c__Clostridia|o__Clostridiales|f__Catabacteriaceae|g__Catabacter|s__Catabacter_hongkongensis	BMI	-0.0727442	0.476567	-0.0580087	0.566457	0.0038152	0.29	NA
k__Bacteria|p__Firmicutes|c__Clostridia|o__Clostridiales|f__Clostridiaceae|g__Clostridium|s__Clostridium_bolteae_CAG_59	BMI	-0.0377956	0.711764	-0.0270571	0.789301	0.0187863	0.29	NA
k__Bacteria|p__Firmicutes|c__Clostridia|o__Clostridiales|f__Clostridiales_Family_XIII_Incertae_Sedis|g__Clostridiales_Family_XIII_Incertae_Sedis_unclassified	BMI	0.054829	0.591808	0.0741918	0.463191	0.0023564	0.29	NA
k__Bacteria|p__Firmicutes|c__Clostridia|o__Clostridiales|f__Lachnospiraceae|g__Lachnoclostridium|s__Clostridium_lavalense	BMI	0.0485785	0.634778	0.0464532	0.646278	0.0053806	0.29	NA
DENITRIFICATION-PWY: nitrate reduction I (denitrification)	BMI	0.0991654	0.331305	0.0822348	0.415996	9.90035	0.29	NA
PWY-5101: L-isoleucine biosynthesis II	BMI	0.0333446	0.744462	0.03182	0.753309	83.6252	0.29	NA
k__Bacteria|p__Firmicutes|c__Clostridia|o__Clostridiales|f__Lachnospiraceae|g__Roseburia|s__Roseburia_sp_CAG_303	BMI	-0.105468	0.301337	-0.0993864	0.32521	0.0897853	0.3	NA
k__Bacteria|p__Actinobacteria|c__Actinobacteria|o__Bifidobacteriales|f__Bifidobacteriaceae|g__Bifidobacterium|s__Bifidobacterium_bifidum	BMI	0.0333884	0.744138	0.013511	0.893863	0.527939	0.31	NA
PWY-4321: L-glutamate degradation IV	BMI	0.0356944	0.727139	0.0435355	0.667134	52.7679	0.31	NA
PWY-6953: dTDP-3-acetamido-&alpha;-D-fucose biosynthesis	BMI	-0.255235	0.0111988	-0.253604	0.0108989	335.09	0.31	NA
PWY-7312: dTDP-&beta;-D-fucofuranose biosynthesis	BMI	0.146711	0.149432	0.173541	0.0842172	256.842	0.31	NA
k__Bacteria|p__Firmicutes|c__Bacilli|o__Lactobacillales|f__Streptococcaceae|g__Streptococcus|s__Streptococcus_anginosus_group	BMI	-0.0836059	0.413088	-0.0547655	0.588386	0.0038955	0.32	NA
k__Bacteria|p__Firmicutes|c__Clostridia|o__Clostridiales|f__Lachnospiraceae|g__Blautia|s__Blautia_sp_CAG_257	BMI	0.0302705	0.767318	0.00276129	0.978248	0.0482213	0.32	NA
k__Bacteria|p__Firmicutes|c__Clostridia|o__Clostridiales|f__Peptostreptococcaceae|g__Romboutsia	BMI	-0.108156	0.289116	-0.117275	0.245227	0.0018092	0.32	NA
k__Bacteria|p__Firmicutes|c__Clostridia|o__Clostridiales|f__Peptostreptococcaceae|g__Romboutsia|s__Romboutsia_ilealis	BMI	-0.108156	0.289116	-0.117275	0.245227	0.0018092	0.32	NA
k__Bacteria|p__Firmicutes|c__Erysipelotrichia|o__Erysipelotrichales|f__Erysipelotrichaceae|g__Coprobacillus	BMI	-0.139543	0.170562	-0.127867	0.204867	0.0376517	0.32	NA
k__Bacteria|p__Firmicutes|c__Erysipelotrichia|o__Erysipelotrichales|f__Erysipelotrichaceae|g__Coprobacillus|s__Coprobacillus_cateniformis	BMI	-0.139543	0.170562	-0.127867	0.204867	0.0376517	0.32	NA
k__Bacteria|p__Firmicutes|c__Tissierellia|o__Tissierellales|f__Peptoniphilaceae|g__Parvimonas|s__Parvimonas_micra	BMI	0.0265607	0.795165	0.0229166	0.820957	0.0241703	0.32	NA
k__Bacteria|p__Synergistetes	BMI	-0.0358139	0.726261	-0.0386326	0.702749	0.0152016	0.32	NA
k__Bacteria|p__Synergistetes|c__Synergistia	BMI	-0.0358139	0.726261	-0.0386326	0.702749	0.0152016	0.32	NA
k__Bacteria|p__Synergistetes|c__Synergistia|o__Synergistales	BMI	-0.0358139	0.726261	-0.0386326	0.702749	0.0152016	0.32	NA
k__Bacteria|p__Synergistetes|c__Synergistia|o__Synergistales|f__Synergistaceae	BMI	-0.0358139	0.726261	-0.0386326	0.702749	0.0152016	0.32	NA
k__Bacteria|p__Bacteroidetes|c__Bacteroidia|o__Bacteroidales|f__Tannerellaceae|g__Parabacteroides|s__Parabacteroides_merdae	BMI	-0.0379071	0.710951	-0.00722652	0.943113	0.53189	0.33	NA
k__Bacteria|p__Firmicutes|c__Clostridia|o__Clostridiales|f__Oscillospiraceae|g__Oscillibacter|s__Oscillibacter_sp_CAG_241	BMI	-0.132129	0.194659	-0.0606755	0.54872	0.0241111	0.33	NA
k__Bacteria|p__Firmicutes|c__Tissierellia|o__Tissierellales|f__Peptoniphilaceae|g__Parvimonas	BMI	0.0457204	0.654849	0.0460576	0.64909	0.0252029	0.33	NA
k__Bacteria|p__Bacteroidetes|c__Bacteroidia|o__Bacteroidales|f__Rikenellaceae|g__Alistipes|s__Alistipes_shahii	BMI	0.000214932	0.998324	0.0343444	0.73444	0.0710852	0.34	NA
k__Bacteria|p__Firmicutes|c__Clostridia|o__Clostridiales|f__Ruminococcaceae|g__Ruminococcus|s__Ruminococcus_lactaris	BMI	-0.126313	0.215211	-0.0923231	0.360939	0.348565	0.34	NA
PWY-6318: L-phenylalanine degradation IV (mammalian, via side chain)	BMI	0.104836	0.304259	0.112755	0.264019	18.6566	0.34	NA
k__Bacteria|p__Actinobacteria|c__Actinobacteria|o__Actinomycetales|f__Actinomycetaceae|g__Actinomyces|s__Actinomyces_sp_oral_taxon_181	BMI	-0.0758873	0.457676	-0.108414	0.282966	0.0025972	0.35	NA
k__Bacteria|p__Firmicutes|c__Bacilli|o__Lactobacillales|f__Streptococcaceae|g__Lactococcus|s__Lactococcus_lactis	BMI	-0.0605441	0.553711	-0.0510121	0.614236	0.0137573	0.35	NA
k__Bacteria|p__Proteobacteria|c__Gammaproteobacteria|o__Pasteurellales|f__Pasteurellaceae|g__Haemophilus|s__Haemophilus_sp_HMSC71H05	BMI	0.100981	0.322483	0.0686966	0.497054	0.0121546	0.35	NA
k__Bacteria|p__Bacteroidetes|c__Bacteroidia|o__Bacteroidales|f__Bacteroidaceae|g__Bacteroides|s__Bacteroides_dorei	BMI	-0.0342622	0.737681	0.0100633	0.920844	2.4036	0.36	NA
k__Bacteria|p__Bacteroidetes|c__Bacteroidia|o__Bacteroidales|f__Prevotellaceae|g__Prevotella	BMI	0.0952646	0.350771	0.118559	0.24006	2.15476	0.36	NA
k__Bacteria|p__Firmicutes|c__Clostridia|o__Clostridiales|f__Clostridiaceae|g__Clostridium|s__Clostridium_disporicum	BMI	0.0114166	0.911163	0.0223621	0.825219	0.0276707	0.36	NA
k__Bacteria|p__Firmicutes|c__Clostridia|o__Clostridiales|f__Ruminococcaceae|g__Ruminococcaceae_unclassified|s__Clostridium_methylpentosum	BMI	-0.0720459	0.48082	-0.0635483	0.529919	0.0036872	0.36	NA
k__Bacteria|p__Firmicutes|c__Firmicutes_unclassified|o__Firmicutes_unclassified|f__Firmicutes_unclassified|g__Firmicutes_unclassified|s__Firmicutes_bacterium_CAG_145	BMI	-0.119672	0.240511	-0.0926238	0.359371	0.06965	0.36	NA
k__Bacteria|p__Firmicutes|c__Bacilli|o__Lactobacillales|f__Streptococcaceae|g__Streptococcus|s__Streptococcus_australis	BMI	-0.121654	0.232754	-0.135112	0.180153	0.0034132	0.37	NA
k__Bacteria|p__Firmicutes|c__Clostridia|o__Clostridiales|f__Eubacteriaceae|g__Eubacterium|s__Eubacterium_sp_CAG_274	BMI	-0.123127	0.227104	-0.103588	0.305074	0.183805	0.37	NA
k__Bacteria|p__Proteobacteria|c__Gammaproteobacteria|o__Enterobacterales|f__Enterobacteriaceae|g__Klebsiella	BMI	0.0735141	0.471901	0.069876	0.489679	0.264371	0.37	NA
PWY-6823: molybdopterin biosynthesis	BMI	0.151484	0.136492	0.170103	0.0906467	109.435	0.37	NA
k__Bacteria|p__Actinobacteria|c__Actinobacteria|o__Actinomycetales|f__Actinomycetaceae|g__Actinomyces|s__Actinomyces_oris	BMI	-0.0531979	0.602894	-0.0693777	0.492788	0.0021643	0.38	NA
PWY-5994: palmitate biosynthesis (type I fatty acid synthase)	BMI	0.0328186	0.748358	0.0359265	0.722693	155.953	0.38	NA
k__Bacteria|p__Firmicutes|c__Tissierellia	BMI	0.0252702	0.804914	0.0313279	0.757005	0.0321149	0.39	NA
k__Bacteria|p__Firmicutes|c__Tissierellia|o__Tissierellales	BMI	0.018458	0.856842	0.0234652	0.816744	0.0312891	0.39	NA
k__Bacteria|p__Firmicutes|c__Tissierellia|o__Tissierellales|f__Peptoniphilaceae	BMI	0.018458	0.856842	0.0234652	0.816744	0.0312891	0.39	NA
PROTOCATECHUATE-ORTHO-CLEAVAGE-PWY: protocatechuate degradation II (ortho-cleavage pathway)	BMI	0.0725295	0.477872	0.0735419	0.467129	54.3803	0.39	NA
PWY-6630: superpathway of L-tyrosine biosynthesis	BMI	0.0626802	0.539781	0.0792819	0.432989	217.7	0.39	NA
k__Bacteria|p__Bacteroidetes|c__Bacteroidia|o__Bacteroidales|f__Prevotellaceae	BMI	0.115839	0.256015	0.142889	0.15613	2.19054	0.4	NA
k__Bacteria|p__Firmicutes|c__Negativicutes|o__Acidaminococcales|f__Acidaminococcaceae|g__Phascolarctobacterium|s__Phascolarctobacterium_faecium	BMI	0.229037	0.0232988	0.255689	0.0102412	0.231825	0.4	NA
LPSSYN-PWY: superpathway of lipopolysaccharide biosynthesis	BMI	0.20535	0.0425147	0.213731	0.0327463	105.368	0.4	NA
k__Bacteria|p__Firmicutes|c__Bacilli|o__Bacillales|f__Bacillales_unclassified|g__Gemella|s__Gemella_haemolysans	BMI	0.0121433	0.905533	-0.0231575	0.819107	0.0035144	0.41	NA
k__Bacteria|p__Firmicutes|c__Bacilli|o__Lactobacillales|f__Streptococcaceae|g__Lactococcus	BMI	-0.0939108	0.35769	-0.0889012	0.379088	0.0327542	0.41	NA
k__Bacteria|p__Firmicutes|c__Clostridia|o__Clostridiales|f__Clostridiaceae|g__Clostridium|s__Clostridium_sp_CAG_58	BMI	-0.047303	0.643704	-0.0529862	0.600579	0.132629	0.41	NA
PWY-5692: allantoin degradation to glyoxylate II	BMI	0.056488	0.580627	0.0579004	0.567183	22.0346	0.41	NA
URDEGR-PWY: superpathway of allantoin degradation in plants	BMI	0.056488	0.580627	0.0579004	0.567183	22.0346	0.41	NA
k__Bacteria|p__Firmicutes|c__Bacilli|o__Lactobacillales|f__Streptococcaceae|g__Streptococcus|s__Streptococcus_sp_A12	BMI	-0.178683	0.0783454	-0.164975	0.10095	0.0023991	0.42	NA
k__Bacteria|p__Firmicutes|c__Clostridia|o__Clostridiales|f__Clostridiales_unclassified|g__Monoglobus	BMI	-0.0104141	0.918936	-0.00724727	0.94295	0.0487117	0.42	NA
k__Bacteria|p__Firmicutes|c__Clostridia|o__Clostridiales|f__Clostridiales_unclassified|g__Monoglobus|s__Monoglobus_pectinilyticus	BMI	-0.0104141	0.918936	-0.00724727	0.94295	0.0487117	0.42	NA
PWY-3781: aerobic respiration I (cytochrome c)	BMI	-0.0419678	0.681579	-0.0519549	0.607697	14.5259	0.42	NA
k__Bacteria|p__Firmicutes|c__Bacilli|o__Lactobacillales|f__Streptococcaceae|g__Streptococcus|s__Streptococcus_mutans	BMI	-0.0807416	0.429331	-0.0784454	0.437874	0.0110653	0.43	NA
k__Bacteria|p__Actinobacteria|c__Actinobacteria|o__Bifidobacteriales|f__Bifidobacteriaceae|g__Bifidobacterium|s__Bifidobacterium_adolescentis	BMI	-0.191536	0.0588499	-0.148628	0.139998	0.63407	0.44	NA
k__Bacteria|p__Firmicutes|c__Clostridia|o__Clostridiales|f__Lachnospiraceae|g__Lachnospira	BMI	-0.0632217	0.536277	-0.0460462	0.649171	0.869672	0.44	NA
k__Bacteria|p__Firmicutes|c__Clostridia|o__Clostridiales|f__Lachnospiraceae|g__Lachnospira|s__Lachnospira_pectinoschiza	BMI	-0.0632217	0.536277	-0.0460462	0.649171	0.869672	0.44	NA
k__Bacteria|p__Firmicutes|c__Negativicutes|o__Acidaminococcales|f__Acidaminococcaceae|g__Phascolarctobacterium	BMI	0.241731	0.0164851	0.274126	0.00578235	0.341316	0.44	NA
PWY0-41: allantoin degradation IV (anaerobic)	BMI	0.0941678	0.35637	0.102277	0.311265	41.1054	0.44	NA
THREOCAT-PWY: superpathway of L-threonine metabolism	BMI	0.101633	0.319355	0.0869836	0.389496	174.527	0.44	NA
k__Bacteria|p__Firmicutes|c__Clostridia|o__Clostridiales|f__Lachnospiraceae|g__Lachnoclostridium|s__Clostridium_aldenense	BMI	0.0507166	0.619932	0.00972724	0.923479	0.0170441	0.45	NA
k__Bacteria|p__Firmicutes|c__Negativicutes|o__Veillonellales|f__Veillonellaceae|g__Veillonella|s__Veillonella_sp_T11011_6	BMI	-0.0523904	0.608416	-0.0613539	0.544251	0.0105943	0.45	NA
PWY-7616: methanol oxidation to carbon dioxide	BMI	0.110902	0.276971	0.117529	0.2442	36.0345	0.45	NA
k__Bacteria|p__Bacteroidetes|c__Bacteroidia|o__Bacteroidales|f__Bacteroidaceae|g__Bacteroides|s__Bacteroides_caccae	BMI	0.0670645	0.511743	0.079383	0.432401	0.783754	0.46	NA
k__Bacteria|p__Bacteroidetes|c__Bacteroidia|o__Bacteroidales|f__Odoribacteraceae|g__Odoribacter	BMI	-0.174497	0.0857098	-0.129824	0.197964	0.240837	0.46	NA
k__Bacteria|p__Bacteroidetes|c__Bacteroidia|o__Bacteroidales|f__Odoribacteraceae|g__Odoribacter|s__Odoribacter_splanchnicus	BMI	-0.174497	0.0857098	-0.129824	0.197964	0.240837	0.46	NA
k__Bacteria|p__Firmicutes|c__Negativicutes|o__Acidaminococcales	BMI	0.221143	0.0286486	0.25379	0.0108388	0.343299	0.46	NA
k__Bacteria|p__Firmicutes|c__Negativicutes|o__Acidaminococcales|f__Acidaminococcaceae	BMI	0.221143	0.0286486	0.25379	0.0108388	0.343299	0.46	NA
PWY-7371: 1,4-dihydroxy-6-naphthoate biosynthesis II	BMI	-0.252938	0.0119766	-0.219559	0.0281748	247.938	0.46	NA
k__Bacteria|p__Firmicutes|c__Clostridia|o__Clostridiales|f__Eubacteriaceae|g__Eubacterium|s__Eubacterium_sp_CAG_180	BMI	-0.00881611	0.931342	0.00952267	0.925084	2.81168	0.47	NA
k__Bacteria|p__Firmicutes|c__Clostridia|o__Clostridiales|f__Lachnospiraceae|g__Lachnoclostridium|s__Clostridium_asparagiforme	BMI	-0.168154	0.0979071	-0.160131	0.111504	0.0318958	0.47	NA
k__Bacteria|p__Firmicutes|c__Erysipelotrichia|o__Erysipelotrichales|f__Erysipelotrichaceae|g__Erysipelatoclostridium|s__Clostridium_spiroforme	BMI	-0.0158049	0.877245	-0.060063	0.552769	0.0315095	0.47	NA
PWY-6143: CMP-pseudaminate biosynthesis	BMI	0.0758954	0.457628	0.103565	0.305177	219.985	0.47	NA
k__Bacteria|p__Actinobacteria|c__Actinobacteria|o__Bifidobacteriales|f__Bifidobacteriaceae|g__Bifidobacterium|s__Bifidobacterium_breve	BMI	0.220183	0.0293655	0.165607	0.0996325	0.78203	0.48	NA
k__Bacteria|p__Firmicutes|c__Clostridia|o__Clostridiales|f__Clostridiales_Family_XIII_Incertae_Sedis|g__Mogibacterium	BMI	-0.0994568	0.329879	-0.0913836	0.365868	0.0022627	0.48	NA
k__Bacteria|p__Firmicutes|c__Clostridia|o__Clostridiales|f__Clostridiales_Family_XIII_Incertae_Sedis|g__Mogibacterium|s__Mogibacterium_diversum	BMI	-0.100102	0.326737	-0.0921539	0.361824	0.0022599	0.48	NA
k__Bacteria|p__Firmicutes|c__Erysipelotrichia|o__Erysipelotrichales|f__Erysipelotrichaceae|g__Holdemania	BMI	-0.169031	0.0961439	-0.137264	0.173249	0.0251598	0.48	NA
k__Bacteria|p__Firmicutes|c__Erysipelotrichia|o__Erysipelotrichales|f__Erysipelotrichaceae|g__Holdemania|s__Holdemania_filiformis	BMI	-0.169031	0.0961439	-0.137264	0.173249	0.0251598	0.48	NA
PWY-5415: catechol degradation I (meta-cleavage pathway)	BMI	0.0518459	0.612152	0.0552163	0.585315	21.3194	0.48	NA
PWY-6145: superpathway of CMP-sialic acids biosynthesis	BMI	-0.0398471	0.696862	0.000734707	0.994212	79.8995	0.48	NA
k__Bacteria|p__Bacteroidetes|c__Bacteroidia|o__Bacteroidales|f__Bacteroidaceae|g__Bacteroides|s__Bacteroides_xylanisolvens	BMI	0.163066	0.108644	0.18878	0.0599703	0.392164	0.49	NA
k__Bacteria|p__Firmicutes|c__Bacilli|o__Lactobacillales|f__Streptococcaceae|g__Streptococcus|s__Streptococcus_thermophilus	BMI	0.00672083	0.947633	0.0221654	0.826733	0.921634	0.49	NA
k__Bacteria|p__Firmicutes|c__Clostridia|o__Clostridiales|f__Lachnospiraceae|g__Lachnoclostridium|s__Clostridium_clostridioforme	BMI	-0.0192757	0.850572	-0.0458772	0.650374	0.102258	0.49	NA
k__Bacteria|p__Firmicutes|c__Clostridia|o__Clostridiales|f__Lachnospiraceae|g__Tyzzerella	BMI	0.237887	0.0183386	0.169153	0.0924896	0.483637	0.49	NA
k__Bacteria|p__Firmicutes|c__Clostridia|o__Clostridiales|f__Lachnospiraceae|g__Tyzzerella|s__Tyzzerella_nexilis	BMI	0.237887	0.0183386	0.169153	0.0924896	0.483637	0.49	NA
k__Bacteria|p__Actinobacteria|c__Actinobacteria|o__Actinomycetales|f__Actinomycetaceae|g__Actinomyces|s__Actinomyces_naeslundii	BMI	-0.0460205	0.65273	-0.0351554	0.72841	0.0037199	0.5	NA
k__Bacteria|p__Actinobacteria|c__Coriobacteriia|o__Eggerthellales|f__Eggerthellaceae|g__Asaccharobacter	BMI	-0.0606125	0.553262	-0.0516135	0.610061	0.0176011	0.5	NA
k__Bacteria|p__Actinobacteria|c__Coriobacteriia|o__Eggerthellales|f__Eggerthellaceae|g__Asaccharobacter|s__Asaccharobacter_celatus	BMI	-0.0606125	0.553262	-0.0516135	0.610061	0.0176011	0.5	NA
k__Bacteria|p__Bacteroidetes|c__Bacteroidia|o__Bacteroidales|f__Odoribacteraceae	BMI	-0.129931	0.202253	-0.0803953	0.426536	0.26393	0.5	NA
k__Bacteria|p__Bacteroidetes|c__Bacteroidia|o__Bacteroidales|f__Rikenellaceae|g__Alistipes|s__Alistipes_putredinis	BMI	0.061648	0.54649	0.108407	0.282997	1.78051	0.5	NA
k__Bacteria|p__Firmicutes|c__Bacilli|o__Lactobacillales|f__Streptococcaceae|g__Streptococcus|s__Streptococcus_infantis	BMI	-0.0241076	0.813724	-0.0686044	0.497633	0.0057987	0.5	NA
GLYCOL-GLYOXDEG-PWY: superpathway of glycol metabolism and degradation	BMI	0.10386	0.308809	0.110566	0.273464	68.1123	0.5	NA
PWY-7446: sulfoquinovose degradation I	BMI	0.0838925	0.411483	0.0973891	0.335076	69.2591	0.5	NA
PWY3DJ-35471: L-ascorbate biosynthesis IV (animals, D-glucuronate pathway)	BMI	0.0549026	0.59131	0.0312773	0.757385	106.809	0.5	NA
k__Bacteria|p__Firmicutes|c__Clostridia|o__Clostridiales|f__Lachnospiraceae|g__Blautia|s__Ruminococcus_torques	BMI	-0.0454525	0.656744	-0.0223339	0.825436	0.554544	0.51	NA
k__Bacteria|p__Actinobacteria|c__Coriobacteriia|o__Coriobacteriales|f__Coriobacteriaceae|g__Collinsella|s__Collinsella_stercoris	BMI	0.0449414	0.660364	0.0509618	0.614586	0.0030674	0.52	NA
k__Bacteria|p__Firmicutes|c__Clostridia|o__Clostridiales|f__Clostridiales_unclassified|g__Intestinimonas	BMI	-0.0558494	0.584919	-0.0177752	0.860663	0.0342826	0.52	NA
k__Bacteria|p__Firmicutes|c__Clostridia|o__Clostridiales|f__Clostridiales_unclassified|g__Intestinimonas|s__Intestinimonas_butyriciproducens	BMI	-0.0558494	0.584919	-0.0177752	0.860663	0.0342826	0.52	NA
k__Bacteria|p__Firmicutes|c__Clostridia|o__Clostridiales|f__Ruminococcaceae|g__Anaeromassilibacillus	BMI	-0.0580663	0.570082	-0.0508058	0.615671	0.021923	0.52	NA
k__Bacteria|p__Firmicutes|c__Clostridia|o__Clostridiales|f__Ruminococcaceae|g__Anaeromassilibacillus|s__Anaeromassilibacillus_sp_An250	BMI	-0.0580663	0.570082	-0.0508058	0.615671	0.021923	0.52	NA
k__Bacteria|p__Firmicutes|c__Erysipelotrichia|o__Erysipelotrichales|f__Erysipelotrichaceae|g__Turicibacter	BMI	0.0763642	0.454847	0.0786884	0.436452	0.0365937	0.52	NA
k__Bacteria|p__Firmicutes|c__Erysipelotrichia|o__Erysipelotrichales|f__Erysipelotrichaceae|g__Turicibacter|s__Turicibacter_sanguinis	BMI	0.0763642	0.454847	0.0786884	0.436452	0.0365937	0.52	NA
KDO-NAGLIPASYN-PWY: superpathway of (Kdo)2-lipid A biosynthesis	BMI	0.1254	0.218573	0.129443	0.199294	121.26	0.52	NA
k__Bacteria|p__Actinobacteria|c__Actinobacteria|o__Actinomycetales|f__Actinomycetaceae|g__Actinomyces|s__Actinomyces_sp_HMSC035G02	BMI	-0.11315	0.267289	-0.139768	0.165466	0.0022171	0.53	NA
k__Bacteria|p__Actinobacteria|c__Coriobacteriia|o__Eggerthellales|f__Eggerthellaceae|g__Adlercreutzia	BMI	-0.0660985	0.517856	-0.0527528	0.602187	0.0616621	0.53	NA
k__Bacteria|p__Actinobacteria|c__Coriobacteriia|o__Eggerthellales|f__Eggerthellaceae|g__Adlercreutzia|s__Adlercreutzia_equolifaciens	BMI	-0.0660985	0.517856	-0.0527528	0.602187	0.0616621	0.53	NA
k__Bacteria|p__Firmicutes|c__Clostridia|o__Clostridiales|f__Lachnospiraceae|g__Eisenbergiella|s__Eisenbergiella_tayi	BMI	-0.238839	0.0178634	-0.230067	0.0212944	0.0540367	0.53	NA
k__Bacteria|p__Firmicutes|c__Clostridia|o__Clostridiales|f__Oscillospiraceae|g__Oscillibacter|s__Oscillibacter_sp_57_20	BMI	-0.194318	0.0552014	-0.116795	0.247177	0.177771	0.53	NA
ECASYN-PWY: enterobacterial common antigen biosynthesis	BMI	0.0950865	0.351676	0.103929	0.303474	141.077	0.54	NA
PWY-5705: allantoin degradation to glyoxylate III	BMI	0.0785429	0.442043	0.0893007	0.376941	68.6528	0.54	NA
k__Bacteria|p__Firmicutes|c__Bacilli|o__Lactobacillales|f__Lactobacillaceae	BMI	0.0718732	0.481875	0.111281	0.270355	0.107247	0.55	NA
k__Bacteria|p__Firmicutes|c__Bacilli|o__Lactobacillales|f__Lactobacillaceae|g__Lactobacillus	BMI	0.072433	0.47846	0.111923	0.267583	0.103698	0.55	NA
k__Bacteria|p__Firmicutes|c__Clostridia|o__Clostridiales|f__Clostridiales_Family_XIII_Incertae_Sedis	BMI	-0.105994	0.298919	-0.0950904	0.346662	0.0046188	0.55	NA
PWY-7269: mitochondrial NADPH production (yeast)	BMI	0.173902	0.0867998	0.173754	0.0838322	148.284	0.55	NA
PWY0-1061: superpathway of L-alanine biosynthesis	BMI	0.115825	0.256073	0.128868	0.201316	238.901	0.55	NA
PWY66-367: ketogenesis	BMI	0.0825326	0.419132	0.0294206	0.77138	32.5329	0.55	NA
k__Bacteria|p__Firmicutes|c__Clostridia|o__Clostridiales|f__Lachnospiraceae|g__Eisenbergiella|s__Eisenbergiella_massiliensis	BMI	-0.171092	0.0920963	-0.189887	0.0584571	0.148798	0.56	NA
PWY-7094: fatty acid salvage	BMI	0.0750298	0.462788	0.0858133	0.39593	121.905	0.56	NA
k__Bacteria|p__Actinobacteria|c__Actinobacteria|o__Micrococcales|f__Micrococcaceae	BMI	-0.0968315	0.342867	-0.105723	0.295158	0.0071593	0.57	NA
k__Bacteria|p__Actinobacteria|c__Actinobacteria|o__Micrococcales|f__Micrococcaceae|g__Rothia	BMI	-0.0968315	0.342867	-0.105723	0.295158	0.0071593	0.57	NA
k__Bacteria|p__Actinobacteria|c__Actinobacteria|o__Micrococcales|f__Micrococcaceae|g__Rothia|s__Rothia_mucilaginosa	BMI	-0.0967054	0.343499	-0.106299	0.292521	0.0069791	0.57	NA
k__Bacteria|p__Firmicutes|c__Clostridia|o__Clostridiales|f__Lachnospiraceae|g__Coprococcus|s__Coprococcus_comes	BMI	-0.0371956	0.716143	-0.016994	0.866729	0.650015	0.57	NA
k__Bacteria|p__Firmicutes|c__Clostridia|o__Clostridiales|f__Eubacteriaceae|g__Eubacterium|s__Eubacterium_ventriosum	BMI	-0.0460624	0.652434	-0.0226567	0.822954	0.185688	0.58	NA
k__Bacteria|p__Firmicutes|c__Clostridia|o__Clostridiales|f__Oscillospiraceae	BMI	-0.167027	0.10021	-0.0928592	0.358145	0.201898	0.58	NA
k__Bacteria|p__Firmicutes|c__Clostridia|o__Clostridiales|f__Oscillospiraceae|g__Oscillibacter	BMI	-0.167027	0.10021	-0.0928592	0.358145	0.201898	0.58	NA
k__Bacteria|p__Firmicutes|c__Negativicutes|o__Veillonellales|f__Veillonellaceae|g__Dialister|s__Dialister_invisus	BMI	-0.107456	0.292267	-0.118603	0.239886	0.179724	0.58	NA
ARGDEG-PWY: superpathway of L-arginine, putrescine, and 4-aminobutanoate degradation	BMI	0.143882	0.157525	0.148915	0.139225	273.944	0.58	NA
ORNARGDEG-PWY: superpathway of L-arginine and L-ornithine degradation	BMI	0.143882	0.157525	0.148915	0.139225	273.944	0.58	NA
PWY0-1338: polymyxin resistance	BMI	0.0848471	0.406162	0.09623	0.340887	199.315	0.58	NA
UBISYN-PWY: superpathway of ubiquinol-8 biosynthesis (early decarboxylation)	BMI	0.139175	0.171704	0.144992	0.150063	120.583	0.58	NA
k__Bacteria|p__Actinobacteria|c__Actinobacteria|o__Micrococcales	BMI	-0.0851313	0.404586	-0.0975018	0.334514	0.0076165	0.59	NA
k__Bacteria|p__Actinobacteria|c__Coriobacteriia|o__Coriobacteriales|f__Coriobacteriaceae|g__Collinsella|s__Collinsella_aerofaciens	BMI	0.112621	0.269549	0.12476	0.216179	0.97292	0.59	NA
k__Bacteria|p__Firmicutes|c__Bacilli|o__Lactobacillales|f__Streptococcaceae|g__Streptococcus|s__Streptococcus_oralis	BMI	-0.122833	0.228223	-0.138287	0.170038	0.0095294	0.59	NA
k__Bacteria|p__Firmicutes|c__Clostridia|o__Clostridiales|f__Lachnospiraceae|g__Coprococcus|s__Coprococcus_catus	BMI	0.0315859	0.757512	0.0470407	0.64211	0.225863	0.59	NA
P221-PWY: octane oxidation	BMI	0.0851633	0.404409	0.0800699	0.428416	68.9156	0.59	NA
PWY-5392: reductive TCA cycle II	BMI	-0.0413346	0.686129	-0.0438628	0.664781	52.715	0.59	NA
PWY0-1277: 3-phenylpropanoate and 3-(3-hydroxyphenyl)propanoate degradation	BMI	0.111064	0.276268	0.134486	0.182196	288.357	0.59	NA
k__Bacteria|p__Actinobacteria|c__Actinobacteria|o__Actinomycetales|f__Actinomycetaceae|g__Actinomyces|s__Actinomyces_sp_S6_Spd3	BMI	-0.0926807	0.36405	-0.108033	0.284674	0.0031887	0.6	NA
k__Bacteria|p__Actinobacteria|c__Coriobacteriia|o__Coriobacteriales|f__Coriobacteriaceae|g__Collinsella	BMI	0.100427	0.325158	0.111462	0.269572	0.976487	0.6	NA
PWY-6876: isopropanol biosynthesis (engineered)	BMI	0.210305	0.0376627	0.145223	0.149408	57.5849	0.6	NA
k__Bacteria|p__Firmicutes|c__Negativicutes|o__Veillonellales|f__Veillonellaceae|g__Veillonella|s__Veillonella_dispar	BMI	-0.0606607	0.552946	-0.0803904	0.426564	0.0364768	0.61	NA
ALLANTOINDEG-PWY: superpathway of allantoin degradation in yeast	BMI	-0.133962	0.188484	-0.111314	0.270211	40.7175	0.61	NA
AST-PWY: L-arginine degradation II (AST pathway)	BMI	0.101257	0.321157	0.114315	0.257427	172.616	0.61	NA
PWY-5855: ubiquinol-7 biosynthesis (early decarboxylation)	BMI	0.158341	0.119417	0.16458	0.10178	108.194	0.61	NA
PWY-5856: ubiquinol-9 biosynthesis (early decarboxylation)	BMI	0.158341	0.119417	0.16458	0.10178	108.194	0.61	NA
PWY-5857: ubiquinol-10 biosynthesis (early decarboxylation)	BMI	0.158341	0.119417	0.16458	0.10178	108.194	0.61	NA
PWY-6708: ubiquinol-8 biosynthesis (early decarboxylation)	BMI	0.158144	0.119884	0.164431	0.102094	109.348	0.61	NA
k__Bacteria|p__Actinobacteria|c__Coriobacteriia|o__Coriobacteriales|f__Coriobacteriaceae	BMI	0.11907	0.242901	0.129919	0.197635	0.979852	0.62	NA
PWY-4722: creatinine degradation II	BMI	-0.0403453	0.69326	-0.0404092	0.689765	42.1585	0.62	NA
PWY-7385: 1,3-propanediol biosynthesis (engineered)	BMI	0.163292	0.108148	0.187966	0.0611019	264.872	0.62	NA
k__Bacteria|p__Firmicutes|c__Clostridia|o__Clostridiales|f__Clostridiales_unclassified|g__Lawsonibacter	BMI	-0.0469533	0.64616	-0.0544203	0.590743	0.0119366	0.63	NA
k__Bacteria|p__Firmicutes|c__Clostridia|o__Clostridiales|f__Clostridiales_unclassified|g__Lawsonibacter|s__Lawsonibacter_asaccharolyticus	BMI	-0.0469533	0.64616	-0.0544203	0.590743	0.0119366	0.63	NA
HCAMHPDEG-PWY: 3-phenylpropanoate and 3-(3-hydroxyphenyl)propanoate degradation to 2-hydroxypentadienoate	BMI	0.105264	0.302277	0.131844	0.191017	218.016	0.63	NA
PWY-6690: cinnamate and 3-hydroxycinnamate degradation to 2-hydroxypentadienoate	BMI	0.105264	0.302277	0.131844	0.191017	218.016	0.63	NA
DENOVOPURINE2-PWY: superpathway of purine nucleotides de novo biosynthesis II	BMI	0.0797582	0.434991	0.0600616	0.552779	602.527	0.64	NA
PRPP-PWY: superpathway of histidine, purine, and pyrimidine biosynthesis	BMI	0.0751889	0.461837	0.0560114	0.579916	629.991	0.64	NA
PWY-5656: mannosylglycerate biosynthesis I	BMI	0.196151	0.0529012	0.218929	0.0286414	209.959	0.64	NA
PWY-7187: pyrimidine deoxyribonucleotides de novo biosynthesis II	BMI	0.0786582	0.441371	0.0628212	0.534647	247.544	0.64	NA
PWY0-42: 2-methylcitrate cycle I	BMI	0.141678	0.164052	0.160272	0.111186	138.674	0.64	NA
ORNDEG-PWY: superpathway of ornithine degradation	BMI	0.200308	0.0479737	0.196313	0.0502834	501.375	0.65	NA
PROPFERM-PWY: superpathway of L-alanine fermentation (Stickland reaction)	BMI	0.0841037	0.410302	0.0594675	0.556721	61.3616	0.65	NA
k__Bacteria|p__Firmicutes|c__Negativicutes|o__Veillonellales|f__Veillonellaceae|g__Dialister	BMI	0.00401449	0.968706	-0.00344081	0.972897	0.467001	0.66	NA
k__Bacteria|p__Firmicutes|c__Negativicutes|o__Veillonellales|f__Veillonellaceae|g__Veillonella|s__Veillonella_atypica	BMI	-0.0528736	0.605108	-0.069465	0.492242	0.0681368	0.66	NA
k__Bacteria|p__Proteobacteria|c__Deltaproteobacteria|o__Desulfovibrionales|f__Desulfovibrionaceae|g__Bilophila	BMI	0.0346451	0.734858	0.0800691	0.428421	0.0678219	0.66	NA
k__Bacteria|p__Proteobacteria|c__Deltaproteobacteria|o__Desulfovibrionales|f__Desulfovibrionaceae|g__Bilophila|s__Bilophila_wadsworthia	BMI	0.0346451	0.734858	0.0800691	0.428421	0.0678219	0.66	NA
FAO-PWY: fatty acid &beta;-oxidation I (generic)	BMI	0.105103	0.303023	0.108128	0.284246	477.006	0.66	NA
P105-PWY: TCA cycle IV (2-oxoglutarate decarboxylase)	BMI	0.11716	0.250593	0.132483	0.188854	642.683	0.66	NA
PWY-7204: pyridoxal 5-phosphate salvage II (plants)	BMI	0.0232189	0.820473	0.0229836	0.820442	264.697	0.66	NA
k__Bacteria|p__Actinobacteria|c__Coriobacteriia|o__Coriobacteriales	BMI	0.120983	0.235359	0.134629	0.181728	0.988294	0.67	NA
k__Bacteria|p__Bacteroidetes|c__Bacteroidia|o__Bacteroidales|f__Rikenellaceae|g__Alistipes|s__Alistipes_finegoldii	BMI	-0.221397	0.0284621	-0.196883	0.0496066	1.24527	0.67	NA
k__Bacteria|p__Firmicutes|c__Clostridia|o__Clostridiales|f__Lachnospiraceae|g__Dorea|s__Dorea_longicatena	BMI	-0.0943876	0.355243	-0.0409547	0.685795	0.441192	0.67	NA
k__Bacteria|p__Firmicutes|c__Clostridia|o__Clostridiales|f__Lachnospiraceae|g__Lachnospiraceae_unclassified|s__Eubacterium_rectale	BMI	0.0531769	0.603037	0.0719962	0.476567	4.63351	0.67	NA
PWY-5791	BMI	0.0870273	0.394164	0.0945179	0.349586	257.364	0.67	NA
PWY-5863: superpathway of phylloquinol biosynthesis	BMI	0.088706	0.385071	0.0968587	0.337727	270.053	0.67	NA
PWY-5896: superpathway of menaquinol-10 biosynthesis	BMI	0.0893906	0.381399	0.0968403	0.337819	630.183	0.67	NA
k__Bacteria|p__Proteobacteria|c__Deltaproteobacteria	BMI	0.0438295	0.668266	0.0891185	0.377919	0.0742092	0.68	NA
k__Bacteria|p__Proteobacteria|c__Deltaproteobacteria|o__Desulfovibrionales	BMI	0.0438295	0.668266	0.0891185	0.377919	0.0742092	0.68	NA
k__Bacteria|p__Proteobacteria|c__Deltaproteobacteria|o__Desulfovibrionales|f__Desulfovibrionaceae	BMI	0.0438295	0.668266	0.0891185	0.377919	0.0742092	0.68	NA
k__Bacteria|p__Verrucomicrobia	BMI	-0.207501	0.0403479	-0.207165	0.0386307	1.33459	0.68	NA
k__Bacteria|p__Verrucomicrobia|c__Verrucomicrobiae	BMI	-0.207501	0.0403479	-0.207165	0.0386307	1.33459	0.68	NA
k__Bacteria|p__Verrucomicrobia|c__Verrucomicrobiae|o__Verrucomicrobiales	BMI	-0.207501	0.0403479	-0.207165	0.0386307	1.33459	0.68	NA
k__Bacteria|p__Verrucomicrobia|c__Verrucomicrobiae|o__Verrucomicrobiales|f__Akkermansiaceae	BMI	-0.207501	0.0403479	-0.207165	0.0386307	1.33459	0.68	NA
k__Bacteria|p__Verrucomicrobia|c__Verrucomicrobiae|o__Verrucomicrobiales|f__Akkermansiaceae|g__Akkermansia	BMI	-0.207501	0.0403479	-0.207165	0.0386307	1.33459	0.68	NA
k__Bacteria|p__Verrucomicrobia|c__Verrucomicrobiae|o__Verrucomicrobiales|f__Akkermansiaceae|g__Akkermansia|s__Akkermansia_muciniphila	BMI	-0.207501	0.0403479	-0.207165	0.0386307	1.33459	0.68	NA
PWY-5265: peptidoglycan biosynthesis II (staphylococci)	BMI	0.0497778	0.626433	0.0307923	0.761034	268.574	0.68	NA
PWY-5920: superpathway of heme b biosynthesis from glycine	BMI	0.118073	0.246897	0.126723	0.208981	316.228	0.68	NA
PWY-821: superpathway of sulfur amino acid biosynthesis (Saccharomyces cerevisiae)	BMI	0.13404	0.188226	0.149635	0.1373	340.925	0.68	NA
k__Bacteria|p__Firmicutes|c__Clostridia|o__Clostridiales|f__Lachnospiraceae|g__Lachnospiraceae_unclassified	BMI	0.0477329	0.640689	0.0664858	0.511035	4.63406	0.69	NA
PWY-5747: 2-methylcitrate cycle II	BMI	0.139086	0.171981	0.154331	0.125249	137.676	0.69	NA
PWY-5850: superpathway of menaquinol-6 biosynthesis	BMI	0.0801328	0.43283	0.0880283	0.383805	633.037	0.69	NA
PWY-5860: superpathway of demethylmenaquinol-6 biosynthesis I	BMI	0.0804277	0.431133	0.0885035	0.381232	464.366	0.69	NA
PWY-6263: superpathway of menaquinol-8 biosynthesis II	BMI	-0.259664	0.00982271	-0.217801	0.0294929	236.249	0.69	NA
k__Bacteria|p__Firmicutes|c__Clostridia|o__Clostridiales|f__Lachnospiraceae|g__Dorea|s__Dorea_formicigenerans	BMI	-0.00143841	0.988785	0.00335207	0.973595	0.2041	0.7	NA
k__Bacteria|p__Firmicutes|c__Clostridia|o__Clostridiales|f__Ruminococcaceae|g__Gemmiger	BMI	-0.100049	0.326995	-0.0756496	0.454425	0.296721	0.7	NA
k__Bacteria|p__Firmicutes|c__Clostridia|o__Clostridiales|f__Ruminococcaceae|g__Gemmiger|s__Gemmiger_formicilis	BMI	-0.100049	0.326995	-0.0756496	0.454425	0.296721	0.7	NA
k__Bacteria|p__Proteobacteria|c__Betaproteobacteria|o__Burkholderiales|f__Sutterellaceae|g__Turicimonas	BMI	0.0819757	0.422288	0.108179	0.284018	0.0265298	0.7	NA
k__Bacteria|p__Proteobacteria|c__Betaproteobacteria|o__Burkholderiales|f__Sutterellaceae|g__Turicimonas|s__Turicimonas_muris	BMI	0.0819757	0.422288	0.108179	0.284018	0.0265298	0.7	NA
PWY-7316: dTDP-N-acetylviosamine biosynthesis	BMI	-0.0113493	0.911685	-0.0100106	0.921258	289.231	0.7	NA
k__Bacteria|p__Firmicutes|c__Clostridia|o__Clostridiales|f__Eubacteriaceae|g__Eubacterium|s__Eubacterium_ramulus	BMI	-0.241734	0.0164841	-0.221463	0.0268043	0.114473	0.71	NA
PWY-6749: CMP-legionaminate biosynthesis I	BMI	-0.0200212	0.844863	-0.0175216	0.862631	176.414	0.71	NA
k__Bacteria|p__Firmicutes|c__Clostridia|o__Clostridiales|f__Lachnospiraceae|g__Lachnoclostridium|s__Clostridium_symbiosum	BMI	-0.0027675	0.978424	-0.0134313	0.894486	0.0802787	0.72	NA
k__Bacteria|p__Firmicutes|c__Clostridia|o__Clostridiales|f__Lachnospiraceae|g__Sellimonas	BMI	-0.0759076	0.457555	-0.0922986	0.361067	0.260192	0.72	NA
k__Bacteria|p__Firmicutes|c__Clostridia|o__Clostridiales|f__Lachnospiraceae|g__Sellimonas|s__Sellimonas_intestinalis	BMI	-0.0759076	0.457555	-0.0922986	0.361067	0.260192	0.72	NA
k__Bacteria|p__Firmicutes|c__Firmicutes_unclassified|o__Firmicutes_unclassified|f__Firmicutes_unclassified|g__Firmicutes_unclassified|s__Firmicutes_bacterium_CAG_83	BMI	-0.0857971	0.400908	-0.0432094	0.66948	0.417416	0.72	NA
k__Bacteria|p__Firmicutes|c__Negativicutes|o__Veillonellales|f__Veillonellaceae|g__Veillonella|s__Veillonella_infantium	BMI	-0.0380757	0.709723	-0.0573387	0.570956	0.0257418	0.72	NA
k__Bacteria|p__Bacteroidetes|c__Bacteroidia|o__Bacteroidales|f__Bacteroidaceae|g__Bacteroides|s__Bacteroides_ovatus	BMI	-0.0507773	0.619513	-0.020013	0.843332	1.00171	0.73	NA
k__Bacteria|p__Firmicutes|c__Clostridia|o__Clostridiales|f__Eubacteriaceae|g__Eubacterium|s__Eubacterium_sp_CAG_38	BMI	-0.00104443	0.991856	0.00595783	0.953088	0.452859	0.73	NA
k__Bacteria|p__Firmicutes|c__Clostridia|o__Clostridiales|f__Lachnospiraceae|g__Coprococcus	BMI	0.00709063	0.944756	0.0367531	0.71658	1.53406	0.73	NA
k__Bacteria|p__Firmicutes|c__Clostridia|o__Clostridiales|f__Lachnospiraceae|g__Roseburia|s__Roseburia_intestinalis	BMI	-0.050844	0.619052	-0.0536993	0.595679	1.77254	0.73	NA
PWY-6572: chondroitin sulfate degradation I (bacterial)	BMI	0.0108785	0.915334	0.000818217	0.993554	241.031	0.73	NA
RUMP-PWY: formaldehyde oxidation I	BMI	-0.0978933	0.337576	-0.108168	0.284066	243.803	0.73	NA
k__Bacteria|p__Firmicutes|c__Clostridia|o__Clostridiales|f__Ruminococcaceae|g__Ruminococcaceae_unclassified|s__Clostridium_leptum	BMI	-0.0590097	0.563822	-0.0331476	0.743366	0.125823	0.74	NA
k__Bacteria|p__Firmicutes|c__Clostridia|o__Clostridiales|f__Ruminococcaceae|g__Ruminococcus|s__Ruminococcus_bicirculans	BMI	-0.0247703	0.808699	-0.00465278	0.963356	0.69554	0.74	NA
k__Bacteria|p__Firmicutes|c__Clostridia|o__Clostridiales|f__Ruminococcaceae|g__Ruminococcus|s__Ruminococcus_bromii	BMI	-0.127346	0.211452	-0.0984954	0.329588	4.76274	0.74	NA
PWY-101: photosynthesis light reactions	BMI	-0.168854	0.0964966	-0.187083	0.0623499	13.7525	0.74	NA
PWY-4702: phytate degradation I	BMI	0.145532	0.152765	0.162676	0.105858	393.794	0.74	NA
PWY-6785: hydrogen production VIII	BMI	-0.168178	0.0978572	-0.187525	0.0617227	17.9943	0.74	NA
k__Bacteria|p__Bacteroidetes|c__Bacteroidia|o__Bacteroidales|f__Tannerellaceae|g__Parabacteroides|s__Parabacteroides_distasonis	BMI	0.229681	0.0229026	0.235886	0.0181449	0.936313	0.75	NA
k__Bacteria|p__Firmicutes|c__Bacilli|o__Lactobacillales|f__Streptococcaceae|g__Streptococcus|s__Streptococcus_mitis	BMI	-0.033434	0.743801	-0.0778794	0.441197	0.0125755	0.75	NA
k__Bacteria|p__Firmicutes|c__Clostridia|o__Clostridiales|f__Lachnospiraceae|g__Eisenbergiella	BMI	-0.150523	0.139026	-0.17389	0.0835856	0.202834	0.75	NA
k__Bacteria|p__Firmicutes|c__Clostridia|o__Clostridiales|f__Lachnospiraceae|g__Roseburia|s__Roseburia_hominis	BMI	-0.0894855	0.380892	-0.0638647	0.527869	0.508374	0.75	NA
KETOGLUCONMET-PWY: ketogluconate metabolism	BMI	0.122252	0.230448	0.130844	0.194432	302.568	0.75	NA
k__Bacteria|p__Actinobacteria|c__Actinobacteria|o__Actinomycetales|f__Actinomycetaceae|g__Actinomyces|s__Actinomyces_sp_ICM47	BMI	0.0489854	0.631941	0.0181376	0.857851	0.0286143	0.76	NA
k__Bacteria|p__Bacteroidetes|c__Bacteroidia|o__Bacteroidales|f__Bacteroidaceae|g__Bacteroides|s__Bacteroides_thetaiotaomicron	BMI	-0.0443396	0.664636	-0.0518023	0.608753	1.12147	0.76	NA
k__Bacteria|p__Bacteroidetes|c__Bacteroidia|o__Bacteroidales|f__Rikenellaceae	BMI	-0.110449	0.278953	-0.0818352	0.418273	3.27335	0.76	NA
k__Bacteria|p__Bacteroidetes|c__Bacteroidia|o__Bacteroidales|f__Rikenellaceae|g__Alistipes	BMI	-0.110449	0.278953	-0.0818352	0.418273	3.27335	0.76	NA
k__Bacteria|p__Firmicutes|c__Clostridia|o__Clostridiales|f__Lachnospiraceae|g__Roseburia|s__Roseburia_faecis	BMI	-0.0104433	0.91871	0.00414841	0.967326	3.04272	0.76	NA
k__Bacteria|p__Proteobacteria|c__Proteobacteria_unclassified	BMI	0.213044	0.0351861	0.237294	0.0174463	0.225573	0.76	NA
k__Bacteria|p__Proteobacteria|c__Proteobacteria_unclassified|o__Proteobacteria_unclassified	BMI	0.213044	0.0351861	0.237294	0.0174463	0.225573	0.76	NA
k__Bacteria|p__Proteobacteria|c__Proteobacteria_unclassified|o__Proteobacteria_unclassified|f__Proteobacteria_unclassified	BMI	0.213044	0.0351861	0.237294	0.0174463	0.225573	0.76	NA
k__Bacteria|p__Proteobacteria|c__Proteobacteria_unclassified|o__Proteobacteria_unclassified|f__Proteobacteria_unclassified|g__Proteobacteria_unclassified	BMI	0.213044	0.0351861	0.237294	0.0174463	0.225573	0.76	NA
k__Bacteria|p__Proteobacteria|c__Proteobacteria_unclassified|o__Proteobacteria_unclassified|f__Proteobacteria_unclassified|g__Proteobacteria_unclassified|s__Proteobacteria_bacterium_CAG_139	BMI	0.213044	0.0351861	0.237294	0.0174463	0.225573	0.76	NA
PWY-6285: superpathway of fatty acids biosynthesis (E. coli)	BMI	0.154848	0.127898	0.158582	0.115055	954.233	0.76	NA
PWY-6803: phosphatidylcholine acyl editing	BMI	0.137609	0.176626	0.149799	0.136866	395.489	0.76	NA
k__Bacteria|p__Bacteroidetes|c__Bacteroidia|o__Bacteroidales|f__Bacteroidaceae|g__Bacteroides|s__Bacteroides_vulgatus	BMI	0.151738	0.135829	0.15054	0.134913	6.52834	0.77	NA
k__Bacteria|p__Bacteroidetes|c__Bacteroidia|o__Bacteroidales|f__Tannerellaceae	BMI	0.165032	0.104392	0.184593	0.0659808	1.55137	0.77	NA
k__Bacteria|p__Bacteroidetes|c__Bacteroidia|o__Bacteroidales|f__Tannerellaceae|g__Parabacteroides	BMI	0.161978	0.111056	0.181381	0.070916	1.54769	0.77	NA
k__Bacteria|p__Firmicutes|c__Clostridia|o__Clostridiales|f__Lachnospiraceae|g__Blautia|s__Blautia_obeum	BMI	-0.0792732	0.437797	-0.0407852	0.687028	0.206057	0.77	NA
k__Bacteria|p__Firmicutes|c__Clostridia|o__Clostridiales|f__Lachnospiraceae|g__Lachnoclostridium|s__Clostridium_citroniae	BMI	-0.0334057	0.74401	-0.0380532	0.707003	0.0275648	0.77	NA
k__Bacteria|p__Firmicutes|c__Clostridia|o__Clostridiales|f__Ruminococcaceae|g__Anaerotruncus|s__Anaerotruncus_colihominis	BMI	-0.0272458	0.790002	-0.0552275	0.585239	0.0582805	0.77	NA
GLYCOLYSIS-TCA-GLYOX-BYPASS: superpathway of glycolysis, pyruvate dehydrogenase, TCA, and glyoxylate bypass	BMI	0.132384	0.193791	0.143156	0.155349	1074.44	0.77	NA
TCA-GLYOX-BYPASS: superpathway of glyoxylate bypass and TCA	BMI	0.13293	0.191943	0.144134	0.152517	695.424	0.77	NA
k__Bacteria|p__Firmicutes|c__Bacilli|o__Bacillales|f__Bacillales_unclassified|g__Gemella|s__Gemella_sanguinis	BMI	-0.0123066	0.904269	-0.00849172	0.933175	0.0093166	0.78	NA
k__Bacteria|p__Firmicutes|c__Clostridia|o__Clostridiales|f__Clostridiaceae|g__Hungatella	BMI	0.0690034	0.499587	0.0320089	0.751892	0.094519	0.78	NA
k__Bacteria|p__Firmicutes|c__Clostridia|o__Clostridiales|f__Clostridiaceae|g__Hungatella|s__Hungatella_hathewayi	BMI	0.0690034	0.499587	0.0320089	0.751892	0.094519	0.78	NA
k__Bacteria|p__Firmicutes|c__Clostridia|o__Clostridiales|f__Ruminococcaceae|g__Ruminococcaceae_unclassified	BMI	-0.21797	0.0310757	-0.16386	0.103307	0.406939	0.78	NA
k__Bacteria|p__Firmicutes|c__Erysipelotrichia|o__Erysipelotrichales|f__Erysipelotrichaceae|g__Erysipelatoclostridium|s__Erysipelatoclostridium_ramosum	BMI	0.208312	0.0395549	0.143076	0.155582	0.172341	0.78	NA
P23-PWY: reductive TCA cycle I	BMI	-0.0330573	0.746589	-0.0416799	0.680531	121.464	0.78	NA
PWY-5675: nitrate reduction V (assimilatory)	BMI	0.145956	0.151561	0.160002	0.111798	478.469	0.78	NA
PWY-5677: succinate fermentation to butanoate	BMI	-0.0465391	0.649074	-0.10129	0.315981	102.45	0.78	NA
PWY-7254: TCA cycle VII (acetate-producers)	BMI	0.126204	0.215611	0.135661	0.178371	571.362	0.78	NA
k__Bacteria|p__Firmicutes|c__Clostridia|o__Clostridiales|f__Ruminococcaceae|g__Anaerotruncus	BMI	-0.0721777	0.480016	-0.0972826	0.335607	0.170943	0.79	NA
k__Bacteria|p__Firmicutes|c__Clostridia|o__Clostridiales|f__Lachnospiraceae|g__Dorea	BMI	-0.0934388	0.360122	-0.0503155	0.619087	0.649332	0.8	NA
k__Bacteria|p__Firmicutes|c__Firmicutes_unclassified	BMI	-0.15627	0.12439	-0.109006	0.28033	0.543975	0.8	NA
k__Bacteria|p__Firmicutes|c__Firmicutes_unclassified|o__Firmicutes_unclassified	BMI	-0.15627	0.12439	-0.109006	0.28033	0.543975	0.8	NA
k__Bacteria|p__Firmicutes|c__Firmicutes_unclassified|o__Firmicutes_unclassified|f__Firmicutes_unclassified	BMI	-0.15627	0.12439	-0.109006	0.28033	0.543975	0.8	NA
k__Bacteria|p__Firmicutes|c__Firmicutes_unclassified|o__Firmicutes_unclassified|f__Firmicutes_unclassified|g__Firmicutes_unclassified	BMI	-0.15627	0.12439	-0.109006	0.28033	0.543975	0.8	NA
k__Bacteria|p__Proteobacteria|c__Betaproteobacteria|o__Burkholderiales|f__Sutterellaceae	BMI	-0.0371088	0.716777	-0.00153338	0.98792	0.510214	0.8	NA
k__Bacteria|p__Proteobacteria|c__Betaproteobacteria|o__Burkholderiales|f__Sutterellaceae|g__Parasutterella	BMI	-0.0538257	0.598616	-0.0160719	0.873898	0.483659	0.8	NA
k__Bacteria|p__Proteobacteria|c__Betaproteobacteria|o__Burkholderiales|f__Sutterellaceae|g__Parasutterella|s__Parasutterella_excrementihominis	BMI	-0.0538257	0.598616	-0.0160719	0.873898	0.483659	0.8	NA
k__Bacteria|p__Proteobacteria|c__Gammaproteobacteria|o__Pasteurellales	BMI	0.0697178	0.495146	0.0255525	0.800768	0.0975128	0.8	NA
k__Bacteria|p__Proteobacteria|c__Gammaproteobacteria|o__Pasteurellales|f__Pasteurellaceae	BMI	0.0697178	0.495146	0.0255525	0.800768	0.0975128	0.8	NA
k__Bacteria|p__Proteobacteria|c__Gammaproteobacteria|o__Pasteurellales|f__Pasteurellaceae|g__Haemophilus	BMI	0.0662006	0.517208	0.0210939	0.834987	0.0962031	0.8	NA
k__Bacteria|p__Proteobacteria|c__Gammaproteobacteria|o__Pasteurellales|f__Pasteurellaceae|g__Haemophilus|s__Haemophilus_parainfluenzae	BMI	0.0466248	0.648471	0.00632034	0.950237	0.0783538	0.8	NA
k__Bacteria|p__Bacteroidetes|c__Bacteroidia|o__Bacteroidales|f__Bacteroidaceae|g__Bacteroides|s__Bacteroides_uniformis	BMI	0.0383098	0.708018	0.0650276	0.520366	5.06022	0.81	NA
k__Bacteria|p__Firmicutes|c__Clostridia|o__Clostridiales|f__Clostridiales_unclassified	BMI	-0.102332	0.31602	-0.0926006	0.359491	0.0953949	0.81	NA
k__Bacteria|p__Proteobacteria|c__Betaproteobacteria	BMI	-0.0308833	0.762745	0.0067924	0.946525	0.512377	0.81	NA
k__Bacteria|p__Proteobacteria|c__Betaproteobacteria|o__Burkholderiales	BMI	-0.0313465	0.759294	0.0063468	0.950029	0.512305	0.81	NA
k__Bacteria|p__Proteobacteria|c__Gammaproteobacteria|o__Enterobacterales|f__Enterobacteriaceae|g__Escherichia	BMI	0.185642	0.0672319	0.209878	0.0361005	0.843606	0.81	NA
k__Bacteria|p__Proteobacteria|c__Gammaproteobacteria|o__Enterobacterales|f__Enterobacteriaceae|g__Escherichia|s__Escherichia_coli	BMI	0.185642	0.0672319	0.209878	0.0361005	0.843606	0.81	NA
GLYOXYLATE-BYPASS: glyoxylate cycle	BMI	0.134444	0.186884	0.148855	0.139386	530.126	0.81	NA
PWY-5910: superpathway of geranylgeranyldiphosphate biosynthesis I (via mevalonate)	BMI	-0.0478126	0.640131	-0.0548329	0.587926	100.132	0.81	NA
PWY-7210: pyrimidine deoxyribonucleotides biosynthesis from CTP	BMI	0.137491	0.177001	0.154473	0.124898	739.628	0.81	NA
PWY-922: mevalonate pathway I (eukaryotes and bacteria)	BMI	-0.0551033	0.589952	-0.0656056	0.516657	75.5129	0.81	NA
PWY0-166: superpathway of pyrimidine deoxyribonucleotides de novo biosynthesis (E. coli)	BMI	0.161867	0.111304	0.17046	0.0899607	687.989	0.81	NA
k__Bacteria|p__Firmicutes|c__Bacilli|o__Lactobacillales|f__Streptococcaceae|g__Streptococcus|s__Streptococcus_sanguinis	BMI	-0.0614577	0.547732	-0.0753127	0.456443	0.0202888	0.82	NA
P122-PWY: heterolactic fermentation	BMI	0.127531	0.210786	0.117614	0.243856	235.193	0.82	NA
PWY66-389: phytol degradation	BMI	0.0207188	0.839529	0.00916019	0.927928	217.679	0.82	NA
k__Bacteria|p__Firmicutes|c__Clostridia|o__Clostridiales|f__Eubacteriaceae|g__Eubacterium|s__Eubacterium_eligens	BMI	-0.0383774	0.707526	-0.0280634	0.781657	1.56186	0.83	NA
GLUDEG-I-PWY: GABA shunt	BMI	-0.0292494	0.774955	-0.00935448	0.926404	594.648	0.83	NA
PWY-6478: GDP-D-glycero-&alpha;-D-manno-heptose biosynthesis	BMI	-0.0632475	0.536111	-0.0695239	0.491874	216.385	0.83	NA
k__Bacteria|p__Firmicutes|c__Clostridia|o__Clostridiales|f__Lachnospiraceae|g__Lachnoclostridium|s__Clostridium_bolteae	BMI	-0.0645206	0.52792	-0.0631845	0.532282	0.188096	0.84	NA
k__Bacteria|p__Firmicutes|c__Clostridia|o__Clostridiales|f__Lachnospiraceae|g__Roseburia|s__Roseburia_inulinivorans	BMI	-0.0314621	0.758433	-0.00796759	0.937291	2.02695	0.84	NA
PWY-5367: petroselinate biosynthesis	BMI	0.116013	0.255295	0.129788	0.198091	312.935	0.84	NA
PWY-5971: palmitate biosynthesis (type II fatty acid synthase)	BMI	0.181509	0.0736655	0.179704	0.0736086	2687.9	0.84	NA
PWY-6284: superpathway of unsaturated fatty acids biosynthesis (E. coli)	BMI	0.138104	0.17506	0.148723	0.13974	795.656	0.84	NA
k__Bacteria|p__Actinobacteria|c__Actinobacteria|o__Actinomycetales|f__Actinomycetaceae|g__Actinomyces|s__Actinomyces_odontolyticus	BMI	-0.0909552	0.373087	-0.111408	0.269805	0.007811	0.85	NA
k__Bacteria|p__Bacteroidetes|c__Bacteroidia|o__Bacteroidales|f__Bacteroidaceae|g__Bacteroides|s__Bacteroides_fragilis	BMI	-0.145709	0.15226	-0.165432	0.0999962	1.71181	0.85	NA
k__Bacteria|p__Firmicutes|c__Bacilli|o__Bacillales	BMI	-0.012235	0.904823	-0.0266805	0.792167	0.0145574	0.85	NA
k__Bacteria|p__Firmicutes|c__Bacilli|o__Bacillales|f__Bacillales_unclassified	BMI	-0.00071624	0.994415	-0.0120614	0.905195	0.0142062	0.85	NA
k__Bacteria|p__Firmicutes|c__Bacilli|o__Bacillales|f__Bacillales_unclassified|g__Gemella	BMI	-0.00071624	0.994415	-0.0120614	0.905195	0.0142062	0.85	NA
P621-PWY: nylon-6 oligomer degradation	BMI	0.102471	0.31536	0.0910803	0.367468	86.2038	0.85	NA
k__Bacteria|p__Firmicutes|c__Clostridia|o__Clostridiales|f__Lachnospiraceae|g__Blautia|s__Ruminococcus_gnavus	BMI	0.224715	0.026111	0.183293	0.0679428	1.5381	0.86	NA
k__Bacteria|p__Firmicutes|c__Clostridia|o__Clostridiales|f__Ruminococcaceae|g__Agathobaculum	BMI	0.113894	0.264137	0.134128	0.183373	0.340197	0.86	NA
k__Bacteria|p__Firmicutes|c__Clostridia|o__Clostridiales|f__Ruminococcaceae|g__Agathobaculum|s__Agathobaculum_butyriciproducens	BMI	0.113894	0.264137	0.134128	0.183373	0.340197	0.86	NA
k__Bacteria|p__Proteobacteria|c__Gammaproteobacteria|o__Enterobacterales	BMI	0.155899	0.125298	0.170797	0.089319	1.17017	0.86	NA
k__Bacteria|p__Proteobacteria|c__Gammaproteobacteria|o__Enterobacterales|f__Enterobacteriaceae	BMI	0.156468	0.123908	0.171337	0.0882948	1.16656	0.86	NA
PWY-7332: superpathway of UDP-N-acetylglucosamine-derived O-antigen building blocks biosynthesis	BMI	-0.0667611	0.513659	-0.0716688	0.478579	1487.25	0.86	NA
PWY-7389: superpathway of anaerobic energy metabolism (invertebrates)	BMI	0.0846604	0.4072	0.0728436	0.47138	297.844	0.86	NA
k__Bacteria|p__Firmicutes|c__Negativicutes|o__Veillonellales|f__Veillonellaceae|g__Veillonella|s__Veillonella_parvula	BMI	-0.0183555	0.857628	-0.0367122	0.716882	0.340487	0.87	NA
PWY-7384: anaerobic energy metabolism (invertebrates, mitochondrial)	BMI	0.069298	0.497753	0.0580991	0.565851	236.836	0.87	NA
k__Bacteria|p__Firmicutes|c__Clostridia|o__Clostridiales|f__Clostridiaceae|g__Clostridium	BMI	-0.0443355	0.664665	-0.0350729	0.729022	0.375784	0.88	NA
PWY0-881: superpathway of fatty acid biosynthesis I (E. coli)	BMI	0.128929	0.205785	0.110847	0.272241	550.678	0.88	NA
k__Bacteria|p__Firmicutes|c__Clostridia|o__Clostridiales|f__Ruminococcaceae|g__Ruminococcus	BMI	-0.12115	0.23471	-0.0875403	0.386456	5.83609	0.89	NA
k__Bacteria|p__Firmicutes|c__Erysipelotrichia|o__Erysipelotrichales|f__Erysipelotrichaceae|g__Erysipelatoclostridium|s__Clostridium_innocuum	BMI	0.0719858	0.481188	0.0323607	0.749254	0.105493	0.89	NA
PWY-5189: tetrapyrrole biosynthesis II (from glycine)	BMI	0.0756465	0.459109	0.0896301	0.375177	387.8	0.89	NA
PWY-5918: superpathway of heme b biosynthesis from glutamate	BMI	0.0410376	0.688267	0.0546812	0.588962	606.958	0.89	NA
REDCITCYC: TCA cycle VI (Helicobacter)	BMI	-0.0446641	0.662331	-0.0385579	0.703298	197.482	0.89	NA
ARGORNPROST-PWY	BMI	0.0097158	0.924355	0.0346429	0.732218	259.435	0.9	NA
k__Bacteria|p__Firmicutes|c__Clostridia|o__Clostridiales|f__Ruminococcaceae|g__Ruthenibacterium	BMI	0.0327398	0.748942	0.0142755	0.887896	0.509589	0.91	NA
k__Bacteria|p__Firmicutes|c__Clostridia|o__Clostridiales|f__Ruminococcaceae|g__Ruthenibacterium|s__Ruthenibacterium_lactatiformans	BMI	0.0327398	0.748942	0.0142755	0.887896	0.509589	0.91	NA
PWY3O-355: stearate biosynthesis III (fungi)	BMI	0.206897	0.0409469	0.199665	0.0464095	1404.88	0.91	NA
k__Bacteria|p__Firmicutes|c__Clostridia|o__Clostridiales|f__Lachnospiraceae|g__Fusicatenibacter	BMI	-0.180266	0.075695	-0.144687	0.15093	1.87445	0.92	NA
k__Bacteria|p__Firmicutes|c__Clostridia|o__Clostridiales|f__Lachnospiraceae|g__Fusicatenibacter|s__Fusicatenibacter_saccharivorans	BMI	-0.180266	0.075695	-0.144687	0.15093	1.87445	0.92	NA
POLYAMINSYN3-PWY: superpathway of polyamine biosynthesis II	BMI	0.121312	0.234077	0.127361	0.206679	674.044	0.92	NA
PWY-6531: mannitol cycle	BMI	0.0601197	0.556498	0.0678914	0.502123	708.474	0.92	NA
PWY-6545: pyrimidine deoxyribonucleotides de novo biosynthesis III	BMI	0.218065	0.0310007	0.231643	0.0203983	1050.54	0.92	NA
PWY-7184: pyrimidine deoxyribonucleotides de novo biosynthesis I	BMI	0.218439	0.0307063	0.231979	0.0202114	1083.59	0.92	NA
PWY-7211: superpathway of pyrimidine deoxyribonucleotides de novo biosynthesis	BMI	0.191761	0.0585479	0.198581	0.0476344	1311.61	0.92	NA
k__Bacteria|p__Actinobacteria|c__Actinobacteria|o__Actinomycetales	BMI	-0.0428382	0.675342	-0.0677088	0.503276	0.056505	0.93	NA
k__Bacteria|p__Actinobacteria|c__Actinobacteria|o__Actinomycetales|f__Actinomycetaceae	BMI	-0.0428382	0.675342	-0.0677088	0.503276	0.056505	0.93	NA
k__Bacteria|p__Actinobacteria|c__Actinobacteria|o__Actinomycetales|f__Actinomycetaceae|g__Actinomyces	BMI	-0.0451368	0.658979	-0.0700976	0.488299	0.0557098	0.93	NA
k__Bacteria|p__Firmicutes|c__Clostridia|o__Clostridiales|f__Eubacteriaceae|g__Eubacterium|s__Eubacterium_hallii	BMI	-0.0314953	0.758186	-0.0291517	0.773413	0.360133	0.93	NA
k__Bacteria|p__Firmicutes|c__Clostridia|o__Clostridiales|f__Lachnospiraceae|g__Lachnoclostridium	BMI	0.0257263	0.801465	0.0138766	0.891008	0.466708	0.93	NA
k__Bacteria|p__Firmicutes|c__Negativicutes|o__Veillonellales|f__Veillonellaceae|g__Veillonella	BMI	-0.0460324	0.652646	-0.0646116	0.523044	0.541901	0.93	NA
PWY-5497: purine nucleobases degradation II (anaerobic)	BMI	0.180707	0.074971	0.171663	0.0876823	1150.98	0.93	NA
PWY0-1415: superpathway of heme b biosynthesis from uroporphyrinogen-III	BMI	0.0654218	0.52216	0.0476559	0.637758	443.104	0.93	NA
PWY66-398: TCA cycle III (animals)	BMI	0.103648	0.309804	0.0881454	0.383169	272.158	0.93	NA
k__Bacteria|p__Actinobacteria|c__Actinobacteria|o__Bifidobacteriales|f__Bifidobacteriaceae|g__Bifidobacterium|s__Bifidobacterium_pseudocatenulatum	BMI	0.147346	0.147659	0.0874497	0.38695	3.32449	0.94	NA
k__Bacteria|p__Firmicutes|c__Erysipelotrichia|o__Erysipelotrichales|f__Erysipelotrichaceae|g__Erysipelatoclostridium	BMI	0.168338	0.0975348	0.107261	0.288148	0.309343	0.94	NA
PWY-5304: superpathway of sulfur oxidation (Acidianus ambivalens)	BMI	0.114362	0.262165	0.127126	0.207524	969.377	0.94	NA
k__Bacteria|p__Firmicutes|c__Clostridia|o__Clostridiales|f__Clostridiaceae	BMI	-0.0617946	0.545535	-0.0624741	0.536911	0.470761	0.95	NA
k__Bacteria|p__Firmicutes|c__Clostridia|o__Clostridiales|f__Lachnospiraceae|g__Roseburia	BMI	0.0130017	0.89889	0.0171999	0.865129	7.46669	0.95	NA
k__Bacteria|p__Firmicutes|c__Clostridia|o__Clostridiales|f__Peptostreptococcaceae	BMI	-0.0481515	0.63776	-0.0596115	0.555764	0.158349	0.95	NA
k__Bacteria|p__Firmicutes|c__Clostridia|o__Clostridiales|f__Peptostreptococcaceae|g__Intestinibacter	BMI	-0.04687	0.646745	-0.0585972	0.56252	0.155385	0.95	NA
k__Bacteria|p__Firmicutes|c__Clostridia|o__Clostridiales|f__Peptostreptococcaceae|g__Intestinibacter|s__Intestinibacter_bartlettii	BMI	-0.04687	0.646745	-0.0585972	0.56252	0.155385	0.95	NA
PWY-5845: superpathway of menaquinol-9 biosynthesis	BMI	0.152291	0.13439	0.139706	0.165655	922.124	0.95	NA
PWY-5862: superpathway of demethylmenaquinol-9 biosynthesis	BMI	0.145716	0.152242	0.132606	0.188441	675.11	0.95	NA
PWY-7196: superpathway of pyrimidine ribonucleosides salvage	BMI	0.144171	0.156681	0.0913406	0.366094	1127.05	0.95	NA
k__Bacteria|p__Actinobacteria|c__Coriobacteriia|o__Eggerthellales|f__Eggerthellaceae|g__Eggerthella	BMI	-0.0408349	0.689728	-0.0924424	0.360316	0.158244	0.96	NA
k__Bacteria|p__Actinobacteria|c__Coriobacteriia|o__Eggerthellales|f__Eggerthellaceae|g__Eggerthella|s__Eggerthella_lenta	BMI	-0.0408349	0.689728	-0.0924424	0.360316	0.158244	0.96	NA
k__Bacteria|p__Actinobacteria|c__Coriobacteriia|o__Eggerthellales|f__Eggerthellaceae|g__Gordonibacter	BMI	-0.146937	0.148798	-0.161762	0.10786	0.0453124	0.96	NA
k__Bacteria|p__Actinobacteria|c__Coriobacteriia|o__Eggerthellales|f__Eggerthellaceae|g__Gordonibacter|s__Gordonibacter_pamelaeae	BMI	-0.146937	0.148798	-0.161762	0.10786	0.0453124	0.96	NA
k__Bacteria|p__Firmicutes|c__Clostridia|o__Clostridiales|f__Lachnospiraceae|g__Anaerostipes|s__Anaerostipes_hadrus	BMI	-0.0505898	0.620809	-0.0824142	0.414976	2.51469	0.96	NA
P125-PWY: superpathway of (R,R)-butanediol biosynthesis	BMI	-0.028795	0.77836	-0.0176675	0.861498	253.562	0.96	NA
PWY-5022: 4-aminobutanoate degradation V	BMI	-0.0346626	0.73473	-0.0311281	0.758507	612.425	0.96	NA
k__Bacteria|p__Firmicutes|c__Clostridia|o__Clostridiales|f__Lachnospiraceae|g__Anaerostipes	BMI	-0.0400469	0.695417	-0.0741132	0.463667	2.5231	0.97	NA
k__Bacteria|p__Firmicutes|c__Negativicutes|o__Veillonellales	BMI	0.0503484	0.622478	0.0381608	0.706213	1.02113	0.97	NA
k__Bacteria|p__Firmicutes|c__Negativicutes|o__Veillonellales|f__Veillonellaceae	BMI	0.0503484	0.622478	0.0381608	0.706213	1.02113	0.97	NA
PWY-5345: superpathway of L-methionine biosynthesis (by sulfhydrylation)	BMI	0.0123824	0.903682	0.0237882	0.814267	2125.6	0.97	NA
PWY-5838: superpathway of menaquinol-8 biosynthesis I	BMI	0.0830961	0.415953	0.0747913	0.459575	1386.85	0.97	NA
PWY-5840: superpathway of menaquinol-7 biosynthesis	BMI	0.0530299	0.60404	0.050325	0.619021	902.616	0.97	NA
PWY-5861: superpathway of demethylmenaquinol-8 biosynthesis I	BMI	0.0816834	0.42395	0.0724389	0.473853	1053.38	0.97	NA
PWY-7315: dTDP-N-acetylthomosamine biosynthesis	BMI	-0.0746165	0.465264	-0.0764296	0.449773	793.052	0.97	NA
SO4ASSIM-PWY: assimilatory sulfate reduction I	BMI	0.0134316	0.895565	0.0266747	0.792211	1128.02	0.97	NA
SULFATE-CYS-PWY: superpathway of sulfate assimilation and cysteine biosynthesis	BMI	0.0109994	0.914397	0.0229541	0.820669	1885.93	0.97	NA
k__Bacteria|p__Firmicutes|c__Bacilli|o__Lactobacillales|f__Streptococcaceae|g__Streptococcus|s__Streptococcus_parasanguinis	BMI	-0.114314	0.26237	-0.137327	0.173049	0.144858	0.98	NA
k__Bacteria|p__Firmicutes|c__Erysipelotrichia	BMI	0.0762675	0.45542	0.0285528	0.777947	0.47759	0.98	NA
k__Bacteria|p__Firmicutes|c__Erysipelotrichia|o__Erysipelotrichales	BMI	0.0762675	0.45542	0.0285528	0.777947	0.47759	0.98	NA
k__Bacteria|p__Firmicutes|c__Erysipelotrichia|o__Erysipelotrichales|f__Erysipelotrichaceae	BMI	0.0762675	0.45542	0.0285528	0.777947	0.47759	0.98	NA
k__Bacteria|p__Proteobacteria|c__Gammaproteobacteria	BMI	0.123416	0.226006	0.124911	0.215619	1.26795	0.98	NA
FOLSYN-PWY: superpathway of tetrahydrofolate biosynthesis and salvage	BMI	-0.0215108	0.833482	-0.0330236	0.744294	1380.31	0.98	NA
FUC-RHAMCAT-PWY: superpathway of fucose and rhamnose degradation	BMI	0.0771148	0.450413	0.0982126	0.330985	1755.91	0.98	NA
GALACTARDEG-PWY: D-galactarate degradation I	BMI	0.0840428	0.410642	0.0636888	0.529009	752.851	0.98	NA
GLUCARDEG-PWY: D-glucarate degradation I	BMI	0.0669357	0.512556	0.053415	0.59763	452.016	0.98	NA
GLUCARGALACTSUPER-PWY: superpathway of D-glucarate and D-galactarate degradation	BMI	0.0840428	0.410642	0.0636888	0.529009	752.851	0.98	NA
P161-PWY: acetylene degradation (anaerobic)	BMI	0.0604745	0.554167	0.0521638	0.606252	874.416	0.98	NA
PWY-5083: NAD(P)/NADPH interconversion	BMI	0.0383247	0.707909	0.0525539	0.603558	281.453	0.98	NA
PWY-5723: Rubisco shunt	BMI	0.0511133	0.617194	0.0550353	0.586547	849.583	0.98	NA
PWY-5837: 2-carboxy-1,4-naphthoquinol biosynthesis	BMI	0.0719566	0.481366	0.0641208	0.526212	594.802	0.98	NA
PWY-5897: superpathway of menaquinol-11 biosynthesis	BMI	0.0749571	0.463223	0.065369	0.518173	1307.47	0.98	NA
PWY-5898: superpathway of menaquinol-12 biosynthesis	BMI	0.0749571	0.463223	0.065369	0.518173	1307.47	0.98	NA
PWY-5899: superpathway of menaquinol-13 biosynthesis	BMI	0.0749571	0.463223	0.065369	0.518173	1307.47	0.98	NA
PWY-6612: superpathway of tetrahydrofolate biosynthesis	BMI	-0.0212742	0.835288	-0.0329036	0.745191	966.395	0.98	NA
PWY-6969: TCA cycle V (2-oxoglutarate synthase)	BMI	-0.019315	0.850271	0.00547292	0.956902	1545.71	0.98	NA
PWY4LZ-257: superpathway of fermentation (Chlamydomonas reinhardtii)	BMI	0.0539394	0.597842	0.0454187	0.653642	967.467	0.98	NA
k__Bacteria|p__Actinobacteria|c__Coriobacteriia|o__Eggerthellales	BMI	-0.138823	0.172802	-0.171959	0.0871302	0.284843	0.99	NA
k__Bacteria|p__Actinobacteria|c__Coriobacteriia|o__Eggerthellales|f__Eggerthellaceae	BMI	-0.138823	0.172802	-0.171959	0.0871302	0.284843	0.99	NA
k__Bacteria|p__Firmicutes|c__Clostridia|o__Clostridiales|f__Eubacteriaceae	BMI	0.058103	0.569837	0.060292	0.551254	5.9388	0.99	NA
k__Bacteria|p__Firmicutes|c__Clostridia|o__Clostridiales|f__Eubacteriaceae|g__Eubacterium	BMI	0.0586493	0.566209	0.0607541	0.548201	5.93758	0.99	NA
k__Bacteria|p__Firmicutes|c__Clostridia|o__Clostridiales|f__Ruminococcaceae|g__Flavonifractor	BMI	0.0605197	0.55387	0.0096256	0.924277	0.408176	0.99	NA
k__Bacteria|p__Firmicutes|c__Clostridia|o__Clostridiales|f__Ruminococcaceae|g__Flavonifractor|s__Flavonifractor_plautii	BMI	0.059828	0.558418	0.00888147	0.930115	0.408107	0.99	NA
HEME-BIOSYNTHESIS-II: heme b biosynthesis I (aerobic)	BMI	-0.0266386	0.794578	-0.0269505	0.790112	615.296	0.99	NA
METHGLYUT-PWY: superpathway of methylglyoxal degradation	BMI	0.0138443	0.892375	0.0096436	0.924136	561.109	0.99	NA
NAGLIPASYN-PWY: lipid IVA biosynthesis (E. coli)	BMI	0.116689	0.252518	0.136139	0.176834	2343.26	0.99	NA
P185-PWY: formaldehyde assimilation III (dihydroxyacetone cycle)	BMI	-0.0116969	0.908991	-0.0461357	0.648535	717.335	0.99	NA
PWY-1861: formaldehyde assimilation II (assimilatory RuMP Cycle)	BMI	-0.0628545	0.538652	-0.0942756	0.350828	2275.13	0.99	NA
PWY-5005: biotin biosynthesis II	BMI	0.0486063	0.634584	0.0637246	0.528777	1320.49	0.99	NA
PWY-5030: L-histidine degradation III	BMI	0.078386	0.442959	0.0799933	0.42886	3393.72	0.99	NA
PWY-5173	BMI	0.146285	0.150631	0.128883	0.201261	614.896	0.99	NA
PWY-622: starch biosynthesis	BMI	0.222388	0.0277415	0.174245	0.0829479	1912.39	0.99	NA
PWY-6892: thiazole component of thiamine diphosphate biosynthesis I	BMI	0.0523151	0.608932	0.084614	0.40259	1451.1	0.99	NA
PWY-7003: glycerol degradation to butanol	BMI	-0.0134939	0.895084	-0.0402907	0.690628	736.07	0.99	NA
PWY-7115: C4 photosynthetic carbon assimilation cycle, NAD-ME type	BMI	0.0944153	0.355101	0.0772868	0.444691	1574.6	0.99	NA
PWY-7209: superpathway of pyrimidine ribonucleosides degradation	BMI	0.0878693	0.389587	0.0402307	0.691065	644.909	0.99	NA
THISYN-PWY: superpathway of thiamine diphosphate biosynthesis I	BMI	0.0625188	0.540827	0.0994845	0.324731	3445.1	0.99	NA
k__Bacteria	BMI	-0.0707287	0.488898	-0.0697876	0.49023	99.7094	1	NA
k__Bacteria|p__Actinobacteria	BMI	0.107994	0.28984	0.0617923	0.541373	8.83147	1	NA
k__Bacteria|p__Actinobacteria|c__Actinobacteria	BMI	0.0969657	0.342196	0.0479	0.636035	7.55834	1	NA
k__Bacteria|p__Actinobacteria|c__Actinobacteria|o__Bifidobacteriales	BMI	0.100357	0.325497	0.0507984	0.615722	7.48878	1	NA
k__Bacteria|p__Actinobacteria|c__Actinobacteria|o__Bifidobacteriales|f__Bifidobacteriaceae	BMI	0.100357	0.325497	0.0507984	0.615722	7.48878	1	NA
k__Bacteria|p__Actinobacteria|c__Actinobacteria|o__Bifidobacteriales|f__Bifidobacteriaceae|g__Bifidobacterium	BMI	0.100327	0.325645	0.0509545	0.614637	7.48793	1	NA
k__Bacteria|p__Actinobacteria|c__Actinobacteria|o__Bifidobacteriales|f__Bifidobacteriaceae|g__Bifidobacterium|s__Bifidobacterium_longum	BMI	0.159779	0.116054	0.141972	0.158831	2.15681	1	NA
k__Bacteria|p__Actinobacteria|c__Coriobacteriia	BMI	0.0599795	0.557421	0.0638866	0.527727	1.27314	1	NA
k__Bacteria|p__Bacteroidetes	BMI	-0.0392755	0.701003	-0.0207995	0.837258	30.6999	1	NA
k__Bacteria|p__Bacteroidetes|c__Bacteroidia	BMI	-0.0392755	0.701003	-0.0207995	0.837258	30.6999	1	NA
k__Bacteria|p__Bacteroidetes|c__Bacteroidia|o__Bacteroidales	BMI	-0.0392755	0.701003	-0.0207995	0.837258	30.6999	1	NA
k__Bacteria|p__Bacteroidetes|c__Bacteroidia|o__Bacteroidales|f__Bacteroidaceae	BMI	0.0371688	0.716339	0.0284747	0.778538	23.1046	1	NA
k__Bacteria|p__Bacteroidetes|c__Bacteroidia|o__Bacteroidales|f__Bacteroidaceae|g__Bacteroides	BMI	0.0371688	0.716339	0.0284747	0.778538	23.1046	1	NA
k__Bacteria|p__Firmicutes	BMI	0.018562	0.856044	0.0368281	0.716026	56.7348	1	NA
k__Bacteria|p__Firmicutes|c__Bacilli	BMI	-0.0655085	0.521608	-0.0574655	0.570103	1.95498	1	NA
k__Bacteria|p__Firmicutes|c__Bacilli|o__Lactobacillales	BMI	-0.0613236	0.548607	-0.0537629	0.595243	1.94042	1	NA
k__Bacteria|p__Firmicutes|c__Bacilli|o__Lactobacillales|f__Streptococcaceae	BMI	-0.0829315	0.41688	-0.0868644	0.390148	1.78629	1	NA
k__Bacteria|p__Firmicutes|c__Bacilli|o__Lactobacillales|f__Streptococcaceae|g__Streptococcus	BMI	-0.0697534	0.494926	-0.0697376	0.490541	1.75354	1	NA
k__Bacteria|p__Firmicutes|c__Bacilli|o__Lactobacillales|f__Streptococcaceae|g__Streptococcus|s__Streptococcus_salivarius	BMI	-0.0699863	0.493483	-0.0737882	0.465634	0.600177	1	NA
k__Bacteria|p__Firmicutes|c__Clostridia	BMI	0.0333602	0.744347	0.0488481	0.62936	51.1908	1	NA
k__Bacteria|p__Firmicutes|c__Clostridia|o__Clostridiales	BMI	0.0333602	0.744347	0.0488481	0.62936	51.1908	1	NA
k__Bacteria|p__Firmicutes|c__Clostridia|o__Clostridiales|f__Lachnospiraceae	BMI	0.0769143	0.451594	0.0767887	0.44764	25.152	1	NA
k__Bacteria|p__Firmicutes|c__Clostridia|o__Clostridiales|f__Lachnospiraceae|g__Blautia	BMI	0.110147	0.280278	0.0711118	0.482013	3.97807	1	NA
k__Bacteria|p__Firmicutes|c__Clostridia|o__Clostridiales|f__Lachnospiraceae|g__Blautia|s__Blautia_wexlerae	BMI	0.0451057	0.659199	-0.0139883	0.890137	1.61991	1	NA
k__Bacteria|p__Firmicutes|c__Clostridia|o__Clostridiales|f__Ruminococcaceae	BMI	-0.170329	0.0935795	-0.147817	0.142198	19.1614	1	NA
k__Bacteria|p__Firmicutes|c__Clostridia|o__Clostridiales|f__Ruminococcaceae|g__Faecalibacterium	BMI	-0.0534428	0.601223	-0.0510025	0.614303	11.1682	1	NA
k__Bacteria|p__Firmicutes|c__Clostridia|o__Clostridiales|f__Ruminococcaceae|g__Faecalibacterium|s__Faecalibacterium_prausnitzii	BMI	-0.0534428	0.601223	-0.0510025	0.614303	11.1682	1	NA
k__Bacteria|p__Firmicutes|c__Negativicutes	BMI	0.0722008	0.479875	0.10671	0.290648	2.53531	1	NA
k__Bacteria|p__Proteobacteria	BMI	0.136243	0.181001	0.157316	0.118021	2.08275	1	NA
1CMET2-PWY: folate transformations III (E. coli)	BMI	0.139885	0.169509	0.116089	0.250065	13734.6	1	NA
ANAEROFRUCAT-PWY: homolactic fermentation	BMI	0.181812	0.0731773	0.14589	0.147527	9648.36	1	NA
ANAGLYCOLYSIS-PWY: glycolysis III (from glucose)	BMI	0.111965	0.272364	0.0849141	0.400918	13661.7	1	NA
ARG+POLYAMINE-SYN: superpathway of arginine and polyamine biosynthesis	BMI	0.0131292	0.897903	0.0366001	0.71771	2654.41	1	NA
ARGININE-SYN4-PWY: L-ornithine biosynthesis II	BMI	0.102133	0.316968	0.0885087	0.381204	4968.87	1	NA
ARGSYN-PWY: L-arginine biosynthesis I (via L-ornithine)	BMI	0.0595175	0.560466	0.0464237	0.646487	14870	1	NA
ARGSYNBSUB-PWY: L-arginine biosynthesis II (acetyl cycle)	BMI	0.0593175	0.561787	0.0469038	0.64308	14527.1	1	NA
ARO-PWY: chorismate biosynthesis I	BMI	0.124211	0.223007	0.103919	0.303519	16522.7	1	NA
ASPASN-PWY: superpathway of L-aspartate and L-asparagine biosynthesis	BMI	0.121539	0.233197	0.124539	0.217001	6949.05	1	NA
BIOTIN-BIOSYNTHESIS-PWY: biotin biosynthesis I	BMI	0.0996502	0.328935	0.0825557	0.414173	3417.79	1	NA
BRANCHED-CHAIN-AA-SYN-PWY: superpathway of branched chain amino acid biosynthesis	BMI	0.0928629	0.363103	0.0803953	0.426536	14193.9	1	NA
CALVIN-PWY: Calvin-Benson-Bassham cycle	BMI	0.111716	0.27344	0.0976722	0.333666	13575.5	1	NA
CENTFERM-PWY: pyruvate fermentation to butanoate	BMI	-0.0963833	0.345116	-0.125745	0.212546	1638.97	1	NA
CITRULBIO-PWY: L-citrulline biosynthesis	BMI	0.14976	0.141064	0.133366	0.185898	4597.8	1	NA
COA-PWY-1: superpathway of coenzyme A biosynthesis III (mammals)	BMI	0.0884761	0.386308	0.0696236	0.491252	17275.4	1	NA
COA-PWY: coenzyme A biosynthesis I (prokaryotic)	BMI	0.0932633	0.361029	0.0744604	0.461569	14339.6	1	NA
COBALSYN-PWY: superpathway of adenosylcobalamin salvage from cobinamide I	BMI	0.128506	0.207289	0.12239	0.225098	7564.76	1	NA
COLANSYN-PWY: colanic acid building blocks biosynthesis	BMI	0.0833802	0.414355	0.0678413	0.502439	4184.81	1	NA
COMPLETE-ARO-PWY: superpathway of aromatic amino acid biosynthesis	BMI	0.132737	0.192595	0.109944	0.276187	15676.3	1	NA
DAPLYSINESYN-PWY: L-lysine biosynthesis I	BMI	0.159139	0.117543	0.108018	0.28474	4129.36	1	NA
DTDPRHAMSYN-PWY: dTDP-&beta;-L-rhamnose biosynthesis	BMI	0.0183572	0.857615	-0.00255642	0.979861	19081	1	NA
FASYN-ELONG-PWY: fatty acid elongation -- saturated	BMI	0.0863988	0.397601	0.0636646	0.529166	3604.12	1	NA
FASYN-INITIAL-PWY: superpathway of fatty acid biosynthesis initiation (E. coli)	BMI	0.151882	0.135452	0.139103	0.167506	13588.7	1	NA
FERMENTATION-PWY: mixed acid fermentation	BMI	0.174761	0.0852284	0.149485	0.137701	2659.87	1	NA
FUCCAT-PWY: fucose degradation	BMI	0.00693544	0.945963	0.0292128	0.772951	1212	1	NA
GALACT-GLUCUROCAT-PWY: superpathway of hexuronide and hexuronate degradation	BMI	0.121326	0.234023	0.10767	0.286304	3478.43	1	NA
GALACTUROCAT-PWY: D-galacturonate degradation I	BMI	0.149859	0.140799	0.120638	0.231858	3092.54	1	NA
GLCMANNANAUT-PWY: superpathway of N-acetylglucosamine, N-acetylmannosamine and N-acetylneuraminate degradation	BMI	0.0745374	0.465738	0.0515486	0.610511	4843.54	1	NA
GLUCONEO-PWY: gluconeogenesis I	BMI	0.144381	0.156072	0.109494	0.27817	6409.15	1	NA
GLUCOSE1PMETAB-PWY: glucose and glucose-1-phosphate degradation	BMI	0.243973	0.0154811	0.202336	0.0435028	1301.01	1	NA
GLUCUROCAT-PWY: superpathway of &beta;-D-glucuronosides degradation	BMI	0.0352892	0.730117	0.030035	0.766741	3953.55	1	NA
GLUTORN-PWY: L-ornithine biosynthesis I	BMI	0.0930834	0.36196	0.0855622	0.397319	12288.5	1	NA
GLYCOCAT-PWY: glycogen degradation I	BMI	0.23465	0.0200352	0.190778	0.0572636	2198.68	1	NA
GLYCOGENSYNTH-PWY: glycogen biosynthesis I (from ADP-D-Glucose)	BMI	0.0109229	0.91499	-0.0146124	0.885268	11228.7	1	NA
GLYCOLYSIS-E-D: superpathway of glycolysis and the Entner-Doudoroff pathway	BMI	0.157739	0.120847	0.143424	0.154569	3731.34	1	NA
GLYCOLYSIS: glycolysis I (from glucose 6-phosphate)	BMI	0.207829	0.0400261	0.174521	0.0824539	7366.32	1	NA
GOLPDLCAT-PWY: superpathway of glycerol degradation to 1,3-propanediol	BMI	0.0318008	0.755914	-0.00208835	0.983548	724.007	1	NA
HEMESYN2-PWY: heme b biosynthesis II (oxygen-independent)	BMI	0.0753514	0.460867	0.066479	0.511078	937.813	1	NA
HEXITOLDEGSUPER-PWY: superpathway of hexitol degradation (bacteria)	BMI	0.109676	0.282352	0.0757986	0.453535	3791.82	1	NA
HISDEG-PWY: L-histidine degradation I	BMI	0.063876	0.53206	0.0689334	0.495568	3739.99	1	NA
HISTSYN-PWY: L-histidine biosynthesis	BMI	0.0944651	0.354846	0.0836119	0.408205	14289.4	1	NA
HOMOSER-METSYN-PWY: L-methionine biosynthesis I	BMI	0.0999471	0.327488	0.0756846	0.454216	2764.15	1	NA
HSERMETANA-PWY: L-methionine biosynthesis III	BMI	0.0190838	0.852043	-0.0134602	0.89426	9846.99	1	NA
ILEUSYN-PWY: L-isoleucine biosynthesis I (from threonine)	BMI	0.0927586	0.363645	0.0666111	0.510238	19079.3	1	NA
LACTOSECAT-PWY: lactose and galactose degradation I	BMI	0.0539604	0.597699	0.029927	0.767556	1273.72	1	NA
MET-SAM-PWY: superpathway of S-adenosyl-L-methionine biosynthesis	BMI	0.0943995	0.355183	0.0693715	0.492826	4873.76	1	NA
METH-ACETATE-PWY: methanogenesis from acetate	BMI	-0.0492819	0.629878	-0.0573635	0.570789	1571.29	1	NA
METSYN-PWY: superpathway of L-homoserine and L-methionine biosynthesis	BMI	0.100762	0.323542	0.0754925	0.455365	4481.1	1	NA
NAD-BIOSYNTHESIS-II: NAD salvage pathway III (to nicotinamide riboside)	BMI	0.24702	0.0142013	0.250998	0.0117728	1491.85	1	NA
NONMEVIPP-PWY: methylerythritol phosphate pathway I	BMI	0.109886	0.281426	0.0967181	0.338432	16092.4	1	NA
NONOXIPENT-PWY: pentose phosphate pathway (non-oxidative branch) I	BMI	0.0926503	0.364208	0.0845	0.403226	9922.92	1	NA
OANTIGEN-PWY: O-antigen building blocks biosynthesis (E. coli)	BMI	0.0955872	0.349134	0.0937896	0.353329	9342.1	1	NA
P108-PWY: pyruvate fermentation to propanoate I	BMI	0.0301059	0.768547	0.0670791	0.507263	946.269	1	NA
P124-PWY: Bifidobacterium shunt	BMI	0.154481	0.128813	0.118736	0.239357	2263.89	1	NA
P164-PWY: purine nucleobases degradation I (anaerobic)	BMI	0.083225	0.415228	0.072534	0.473271	1932.91	1	NA
P4-PWY: superpathway of L-lysine, L-threonine and L-methionine biosynthesis I	BMI	0.156425	0.124012	0.113095	0.262574	3412.57	1	NA
P42-PWY: incomplete reductive TCA cycle	BMI	-0.12241	0.229842	-0.102815	0.308714	725.392	1	NA
P441-PWY: superpathway of N-acetylneuraminate degradation	BMI	0.0778955	0.445827	0.0629084	0.534079	2755.01	1	NA
P461-PWY: hexitol fermentation to lactate, formate, ethanol and acetate	BMI	0.0129325	0.899425	-0.00768128	0.93954	1794.27	1	NA
PANTO-PWY: phosphopantothenate biosynthesis I	BMI	0.164925	0.104619	0.165465	0.0999258	11548.5	1	NA
PANTOSYN-PWY: superpathway of coenzyme A biosynthesis I (bacteria)	BMI	0.15062	0.138769	0.146058	0.147056	12121.5	1	NA
PENTOSE-P-PWY: pentose phosphate pathway	BMI	0.155218	0.126977	0.12101	0.230411	5496.12	1	NA
PEPTIDOGLYCANSYN-PWY: peptidoglycan biosynthesis I (meso-diaminopimelate containing)	BMI	0.0843275	0.409054	0.0746104	0.460665	16698.6	1	NA
PHOSLIPSYN-PWY: superpathway of phospholipid biosynthesis I (bacteria)	BMI	0.0587622	0.565461	0.0779709	0.440659	6830.6	1	NA
POLYAMSYN-PWY: superpathway of polyamine biosynthesis I	BMI	0.0227207	0.824263	0.0444254	0.660745	1656.36	1	NA
POLYISOPRENSYN-PWY: polyisoprenoid biosynthesis (E. coli)	BMI	0.163409	0.107893	0.151675	0.131961	2482.83	1	NA
PPGPPMET-PWY: ppGpp metabolism	BMI	0.0389894	0.703078	0.017913	0.859593	1101.95	1	NA
PWY-1042: glycolysis IV	BMI	0.0964038	0.345014	0.0805394	0.425705	18804.2	1	NA
PWY-1269: CMP-3-deoxy-D-manno-octulosonate biosynthesis	BMI	0.0452688	0.658044	0.060322	0.551055	2987.16	1	NA
PWY-241: C4 photosynthetic carbon assimilation cycle, NADP-ME type	BMI	0.190075	0.0608439	0.14652	0.145768	2958.52	1	NA
PWY-2723: trehalose degradation V	BMI	0.237567	0.0185007	0.19421	0.0528478	1265.14	1	NA
PWY-2941: L-lysine biosynthesis II	BMI	0.149049	0.142983	0.120314	0.233124	4571.5	1	NA
PWY-2942: L-lysine biosynthesis III	BMI	0.111414	0.274748	0.0881126	0.383347	13595.9	1	NA
PWY-3001: superpathway of L-isoleucine biosynthesis I	BMI	0.168573	0.0970598	0.14628	0.146436	11824.2	1	NA
PWY-3841: folate transformations II (plants)	BMI	0.11396	0.263861	0.0970601	0.336719	14988	1	NA
PWY-4041: &gamma;-glutamyl cycle	BMI	0.166175	0.101979	0.117415	0.244658	3177.54	1	NA
PWY-4242	BMI	0.113249	0.266868	0.0951698	0.346258	14659.1	1	NA
PWY-4981: L-proline biosynthesis II (from arginine)	BMI	-0.0432286	0.672552	-0.0270585	0.789291	1649.96	1	NA
PWY-4984: urea cycle	BMI	0.149885	0.140727	0.133714	0.184742	4029.08	1	NA
PWY-5097: L-lysine biosynthesis VI	BMI	0.100215	0.326186	0.084356	0.404031	14758.6	1	NA
PWY-5100: pyruvate fermentation to acetate and lactate II	BMI	0.0550287	0.590457	0.0234999	0.816479	8519.14	1	NA
PWY-5103: L-isoleucine biosynthesis III	BMI	0.0910548	0.372562	0.0805274	0.425774	13126.7	1	NA
PWY-5104: L-isoleucine biosynthesis IV	BMI	0.182968	0.0713397	0.179082	0.074628	2937.67	1	NA
PWY-5121: superpathway of geranylgeranyl diphosphate biosynthesis II (via MEP)	BMI	0.185033	0.068149	0.160443	0.110801	5313.11	1	NA
PWY-5154: L-arginine biosynthesis III (via N-acetyl-L-citrulline)	BMI	0.0151532	0.882269	0.0130942	0.897119	7385.11	1	NA
PWY-5188: tetrapyrrole biosynthesis I (from glutamate)	BMI	0.0935985	0.359298	0.0930454	0.357178	4867.89	1	NA
PWY-5347: superpathway of L-methionine biosynthesis (transsulfuration)	BMI	0.113987	0.263744	0.0883887	0.381853	4689.27	1	NA
PWY-5384: sucrose degradation IV (sucrose phosphorylase)	BMI	0.174623	0.085479	0.129562	0.19888	2221.28	1	NA
PWY-5464: superpathway of cytosolic glycolysis (plants), pyruvate dehydrogenase and TCA cycle	BMI	0.173448	0.087638	0.149359	0.138037	520.552	1	NA
PWY-5484: glycolysis II (from fructose 6-phosphate)	BMI	0.205958	0.0418927	0.172193	0.0866946	6936.25	1	NA
PWY-5505: L-glutamate and L-glutamine biosynthesis	BMI	-0.00908908	0.929221	0.00249641	0.980334	2717.26	1	NA
PWY-5659: GDP-mannose biosynthesis	BMI	0.0501537	0.623826	0.042031	0.677989	5151.53	1	NA
PWY-5667: CDP-diacylglycerol biosynthesis I	BMI	0.0810772	0.427409	0.0712618	0.481087	15327	1	NA
PWY-5676: acetyl-CoA fermentation to butanoate II	BMI	-0.00597745	0.953418	-0.0471018	0.641677	2256.34	1	NA
PWY-5686: UMP biosynthesis I	BMI	0.0655304	0.521468	0.0550231	0.58663	18057.7	1	NA
PWY-5690: TCA cycle II (plants and fungi)	BMI	0.117577	0.248899	0.134962	0.180639	1795.55	1	NA
PWY-5695: inosine 5-phosphate degradation	BMI	0.167508	0.0992207	0.161787	0.107804	14485.9	1	NA
PWY-5913: partial TCA cycle (obligate autotrophs)	BMI	0.177676	0.080068	0.134632	0.181717	2778.48	1	NA
PWY-5973: cis-vaccenate biosynthesis	BMI	0.0202586	0.843047	0.017793	0.860525	8672.66	1	NA
PWY-5989: stearate biosynthesis II (bacteria and plants)	BMI	0.0981905	0.336104	0.0756126	0.454647	3059.44	1	NA
PWY-6121: 5-aminoimidazole ribonucleotide biosynthesis I	BMI	0.121514	0.233293	0.109554	0.277905	14513.9	1	NA
PWY-6122: 5-aminoimidazole ribonucleotide biosynthesis II	BMI	0.120971	0.235406	0.108048	0.284605	15144.4	1	NA
PWY-6123: inosine-5-phosphate biosynthesis I	BMI	0.0886824	0.385198	0.0668391	0.508787	11790.3	1	NA
PWY-6124: inosine-5-phosphate biosynthesis II	BMI	0.0860525	0.399502	0.0611381	0.54567	11331.8	1	NA
PWY-6125: superpathway of guanosine nucleotides de novo biosynthesis II	BMI	0.158401	0.119275	0.149887	0.136633	7206.3	1	NA
PWY-6126: superpathway of adenosine nucleotides de novo biosynthesis II	BMI	0.159283	0.117207	0.153211	0.128046	9180.01	1	NA
PWY-6147: 6-hydroxymethyl-dihydropterin diphosphate biosynthesis I	BMI	0.149165	0.142667	0.16717	0.0964326	6091.84	1	NA
PWY-6151: S-adenosyl-L-methionine salvage I	BMI	0.138009	0.17536	0.124749	0.216221	14808.8	1	NA
PWY-6163: chorismate biosynthesis from 3-dehydroquinate	BMI	0.143142	0.159693	0.126795	0.208721	16898.1	1	NA
PWY-6168: flavin biosynthesis III (fungi)	BMI	0.104351	0.306515	0.11022	0.274976	11588.3	1	NA
PWY-6270: isoprene biosynthesis I	BMI	0.0927171	0.36386	0.0671932	0.50654	10005.3	1	NA
PWY-6277: superpathway of 5-aminoimidazole ribonucleotide biosynthesis	BMI	0.120971	0.235406	0.108048	0.284605	15144.4	1	NA
PWY-6282: palmitoleate biosynthesis I (from (5Z)-dodec-5-enoate)	BMI	0.0884042	0.386696	0.0659449	0.514486	3080.4	1	NA
PWY-6305: superpathway of putrescine biosynthesis	BMI	0.16411	0.10637	0.161889	0.107579	5333.67	1	NA
PWY-6317: D-galactose degradation I (Leloir pathway)	BMI	0.0362758	0.722874	0.0319313	0.752474	9769.71	1	NA
PWY-6353: purine nucleotides degradation II (aerobic)	BMI	0.172468	0.0894714	0.129435	0.199321	3933.44	1	NA
PWY-6385: peptidoglycan biosynthesis III (mycobacteria)	BMI	0.113055	0.267697	0.104975	0.298604	16430	1	NA
PWY-6386: UDP-N-acetylmuramoyl-pentapeptide biosynthesis II (lysine-containing)	BMI	0.102611	0.314693	0.0943657	0.350367	17377.8	1	NA
PWY-6387: UDP-N-acetylmuramoyl-pentapeptide biosynthesis I (meso-diaminopimelate containing)	BMI	0.100978	0.3225	0.0920193	0.362529	17112.9	1	NA
PWY-6470: peptidoglycan biosynthesis V (&beta;-lactam resistance)	BMI	-0.0672262	0.510724	-0.0573875	0.570627	2953.93	1	NA
PWY-6471: peptidoglycan biosynthesis IV (Enterococcus faecium)	BMI	-0.0604627	0.554244	-0.04835	0.632863	4789.1	1	NA
PWY-6507: 4-deoxy-L-threo-hex-4-enopyranuronate degradation	BMI	0.141343	0.16506	0.113695	0.260034	2801.79	1	NA
PWY-6519: 8-amino-7-oxononanoate biosynthesis I	BMI	0.0865939	0.396532	0.0709258	0.483163	3150.3	1	NA
PWY-6527: stachyose degradation	BMI	0.0654865	0.521748	0.0629865	0.533571	9148.79	1	NA
PWY-6549: L-glutamine biosynthesis III	BMI	0.150236	0.139791	0.146736	0.145168	1967.36	1	NA
PWY-6588: pyruvate fermentation to acetone	BMI	0.0094087	0.926739	-0.00891148	0.92988	483.901	1	NA
PWY-6590: superpathway of Clostridium acetobutylicum acidogenic fermentation	BMI	-0.0939323	0.357579	-0.12344	0.221114	1987.59	1	NA
PWY-6595: superpathway of guanosine nucleotides degradation (plants)	BMI	-0.024835	0.80821	-0.041995	0.67825	507.722	1	NA
PWY-6606: guanosine nucleotides degradation II	BMI	0.165627	0.103131	0.115831	0.251127	2179.14	1	NA
PWY-6608: guanosine nucleotides degradation III	BMI	0.138861	0.172683	0.0998266	0.323062	4204.6	1	NA
PWY-6609: adenine and adenosine salvage III	BMI	0.0755371	0.45976	0.0732422	0.468951	17769	1	NA
PWY-6700: queuosine biosynthesis I (de novo)	BMI	0.0741574	0.468022	0.0800953	0.428269	15472.5	1	NA
PWY-6703: preQ0 biosynthesis	BMI	0.0952177	0.351009	0.0944617	0.349874	7873.59	1	NA
PWY-6731: starch degradation III	BMI	0.248365	0.0136664	0.208001	0.0378362	1206.17	1	NA
PWY-6737: starch degradation V	BMI	0.073565	0.471594	0.0609941	0.546619	21843	1	NA
PWY-6859: all-trans-farnesol biosynthesis	BMI	0.202013	0.0460666	0.198795	0.0473905	1811.54	1	NA
PWY-6863: pyruvate fermentation to hexanol (engineered)	BMI	-0.156888	0.122889	-0.156206	0.120671	1474.89	1	NA
PWY-6897: thiamine diphosphate salvage II	BMI	0.143207	0.159501	0.136289	0.176353	8635.78	1	NA
PWY-6901: superpathway of glucose and xylose degradation	BMI	0.153006	0.132551	0.111024	0.271467	5201.06	1	NA
PWY-6936: seleno-amino acid biosynthesis (plants)	BMI	0.0133432	0.896248	-0.0162087	0.872834	9191.11	1	NA
PWY-7013: (S)-propane-1,2-diol degradation	BMI	0.085909	0.400292	0.041929	0.678727	737.06	1	NA
PWY-7111: pyruvate fermentation to isobutanol (engineered)	BMI	0.0955883	0.349129	0.0697196	0.490654	19110.9	1	NA
PWY-7117: C4 photosynthetic carbon assimilation cycle, PEPCK type	BMI	0.184177	0.0694581	0.139595	0.165993	3365.17	1	NA
PWY-7197: pyrimidine deoxyribonucleotide phosphorylation	BMI	0.147853	0.146255	0.141239	0.161012	4380.3	1	NA
PWY-7198: pyrimidine deoxyribonucleotides de novo biosynthesis IV	BMI	0.130582	0.19998	0.0868224	0.390378	3476.4	1	NA
PWY-7199: pyrimidine deoxyribonucleosides salvage	BMI	0.147682	0.146726	0.149491	0.137685	10769.6	1	NA
PWY-7208: superpathway of pyrimidine nucleobases salvage	BMI	0.153417	0.131502	0.151255	0.133048	6340.58	1	NA
PWY-7219: adenosine ribonucleotides de novo biosynthesis	BMI	0.105066	0.303194	0.0959079	0.342513	21802.5	1	NA
PWY-7220: adenosine deoxyribonucleotides de novo biosynthesis II	BMI	0.155052	0.12739	0.146916	0.14467	5557.58	1	NA
PWY-7221: guanosine ribonucleotides de novo biosynthesis	BMI	0.108372	0.288146	0.0924994	0.360019	17205.9	1	NA
PWY-7222: guanosine deoxyribonucleotides de novo biosynthesis II	BMI	0.155052	0.12739	0.146916	0.14467	5557.58	1	NA
PWY-7228: superpathway of guanosine nucleotides de novo biosynthesis I	BMI	0.16277	0.109295	0.155102	0.123351	8207.17	1	NA
PWY-7229: superpathway of adenosine nucleotides de novo biosynthesis I	BMI	0.161266	0.112656	0.154688	0.124368	11537.7	1	NA
PWY-7234: inosine-5-phosphate biosynthesis III	BMI	0.110453	0.278933	0.0859883	0.394964	4053.36	1	NA
PWY-7237: myo-, chiro- and scyllo-inositol degradation	BMI	0.0965138	0.34446	0.0832638	0.410166	10478.2	1	NA
PWY-7242: D-fructuronate degradation	BMI	0.0468938	0.646578	0.0347038	0.731766	3481.28	1	NA
PWY-724: superpathway of L-lysine, L-threonine and L-methionine biosynthesis II	BMI	0.14734	0.147675	0.121826	0.227259	12601.8	1	NA
PWY-7282: 4-amino-2-methyl-5-diphosphomethylpyrimidine biosynthesis II	BMI	0.0684797	0.502856	0.0694495	0.492339	6242.15	1	NA
PWY-7323: superpathway of GDP-mannose-derived O-antigen building blocks biosynthesis	BMI	0.0805773	0.430274	0.0845	0.403226	3726.46	1	NA
PWY-7328: superpathway of UDP-glucose-derived O-antigen building blocks biosynthesis	BMI	0.234834	0.0199357	0.193124	0.0542137	1327	1	NA
PWY-7357: thiamine phosphate formation from pyrithiamine and oxythiamine (yeast)	BMI	0.109164	0.284618	0.101777	0.31365	10826.5	1	NA
PWY-7383: anaerobic energy metabolism (invertebrates, cytosol)	BMI	-0.142349	0.162044	-0.138773	0.168526	2156.85	1	NA
PWY-7388: octanoyl-[acyl-carrier protein] biosynthesis (mitochondria, yeast)	BMI	0.09611	0.346492	0.0746764	0.460267	3855.14	1	NA
PWY-7392: taxadiene biosynthesis (engineered)	BMI	0.212634	0.0355479	0.20731	0.0384916	3658.61	1	NA
PWY-7400: L-arginine biosynthesis IV (archaebacteria)	BMI	0.0578816	0.571311	0.0445454	0.659885	14881.3	1	NA
PWY-7456: &beta;-(1,4)-mannan degradation	BMI	0.00490243	0.961789	0.00744124	0.941426	3858.7	1	NA
PWY-7539: 6-hydroxymethyl-dihydropterin diphosphate biosynthesis III (Chlamydia)	BMI	0.140498	0.167626	0.158246	0.115836	6165.81	1	NA
PWY-7560: methylerythritol phosphate pathway II	BMI	0.0906031	0.374948	0.0646847	0.522572	9754.49	1	NA
PWY-7663: gondoate biosynthesis (anaerobic)	BMI	0.0292652	0.774836	0.0244841	0.808936	7894.15	1	NA
PWY-7664: oleate biosynthesis IV (anaerobic)	BMI	0.0872493	0.392954	0.0649548	0.520834	3393.66	1	NA
PWY-841: superpathway of purine nucleotides de novo biosynthesis I	BMI	0.160949	0.113373	0.153872	0.126391	9875.5	1	NA
PWY0-1241: ADP-L-glycero-&beta;-D-manno-heptose biosynthesis	BMI	0.120917	0.235615	0.129213	0.2001	1077.67	1	NA
PWY0-1261: anhydromuropeptides recycling I	BMI	0.0804344	0.431094	0.096544	0.339306	5149.76	1	NA
PWY0-1296: purine ribonucleosides degradation	BMI	0.0827554	0.417873	0.0738783	0.465089	12493.5	1	NA
PWY0-1297: superpathway of purine deoxyribonucleosides degradation	BMI	0.0529732	0.604428	0.0487521	0.630035	1808.46	1	NA
PWY0-1298: superpathway of pyrimidine deoxyribonucleosides degradation	BMI	0.0761624	0.456043	0.0659269	0.514601	1452.13	1	NA
PWY0-1319: CDP-diacylglycerol biosynthesis II	BMI	0.0810772	0.427409	0.0712618	0.481087	15327.5	1	NA
PWY0-1479: tRNA processing	BMI	0.071002	0.487216	0.0765187	0.449243	2160.11	1	NA
PWY0-1586: peptidoglycan maturation (meso-diaminopimelate containing)	BMI	0.150508	0.139066	0.134752	0.181325	14618.4	1	NA
PWY0-162: superpathway of pyrimidine ribonucleotides de novo biosynthesis	BMI	0.0933124	0.360775	0.0537809	0.595119	6386.97	1	NA
PWY0-781: aspartate superpathway	BMI	0.137816	0.175968	0.111805	0.268093	3122.97	1	NA
PWY0-845: superpathway of pyridoxal 5-phosphate biosynthesis and salvage	BMI	-0.0264306	0.796147	-0.0266024	0.792762	4532.8	1	NA
PWY0-862: (5Z)-dodecenoate biosynthesis I	BMI	0.0848245	0.406288	0.0625304	0.536544	3156.03	1	NA
PWY4FS-7: phosphatidylglycerol biosynthesis I (plastidic)	BMI	0.00505096	0.960632	0.0252462	0.803107	5558.34	1	NA
PWY4FS-8: phosphatidylglycerol biosynthesis II (non-plastidic)	BMI	0.00505096	0.960632	0.0252462	0.803107	5558.27	1	NA
PWY66-399: gluconeogenesis III	BMI	-0.0308846	0.762735	-0.0475399	0.638578	2585.25	1	NA
PWY66-409: superpathway of purine nucleotide salvage	BMI	0.00703675	0.945175	0.00141624	0.988843	3120.99	1	NA
PWY66-422	BMI	0.0428134	0.675519	0.0394986	0.696409	9594.64	1	NA
PYRIDNUCSAL-PWY: NAD salvage pathway I (PNC VI cycle)	BMI	0.154744	0.128157	0.120776	0.231321	3057.23	1	NA
PYRIDNUCSYN-PWY: NAD de novo biosynthesis I (from aspartate)	BMI	0.134347	0.187205	0.128187	0.203726	9361.5	1	NA
PYRIDOXSYN-PWY: pyridoxal 5-phosphate biosynthesis I	BMI	-0.0241222	0.813612	-0.0230438	0.81998	3881.09	1	NA
RHAMCAT-PWY: L-rhamnose degradation I	BMI	0.0239448	0.814959	0.00956559	0.924747	5716.15	1	NA
RIBOSYN2-PWY: flavin biosynthesis I (bacteria and plants)	BMI	0.055202	0.589285	0.0671511	0.506806	13037.2	1	NA
SALVADEHYPOX-PWY: adenosine nucleotides degradation II	BMI	0.119208	0.242349	0.0924033	0.36052	3349.43	1	NA
SER-GLYSYN-PWY: superpathway of L-serine and glycine biosynthesis I	BMI	0.109888	0.281414	0.0733442	0.468331	9745.21	1	NA
TCA: TCA cycle I (prokaryotic)	BMI	0.13846	0.173938	0.148591	0.140097	2731.86	1	NA
TEICHOICACID-PWY: poly(glycerol phosphate) wall teichoic acid biosynthesis	BMI	0.141153	0.165633	0.0972101	0.335969	2491.94	1	NA
THISYNARA-PWY: superpathway of thiamine diphosphate biosynthesis III (eukaryotes)	BMI	0.14331	0.159199	0.128085	0.204089	8170.79	1	NA
THRESYN-PWY: superpathway of L-threonine biosynthesis	BMI	0.190395	0.0604016	0.158894	0.114332	10582.8	1	NA
TRNA-CHARGING-PWY: tRNA charging	BMI	0.0904401	0.375811	0.0839719	0.406182	16424.3	1	NA
TRPSYN-PWY: L-tryptophan biosynthesis	BMI	0.150477	0.139148	0.13411	0.183433	9948.69	1	NA
UDPNAGSYN-PWY: UDP-N-acetyl-D-glucosamine biosynthesis I	BMI	0.113562	0.265542	0.116515	0.248319	7073.79	1	NA
UNMAPPED	BMI	-0.070444	0.490654	-0.0704817	0.485914	9.17807e+06	1	NA
VALSYN-PWY: L-valine biosynthesis	BMI	0.0927586	0.363645	0.0666111	0.510238	19079.3	1	NA

## Sheet: Figure3. pcor_corr_BMI_taxon
ID	phe	CC_pcor(Age_Gender)	pvalue_pcor	cc_spearman	p_value_spearman	mean_abun	mean_occ	Type
k__Bacteria|p__Firmicutes|c__Bacilli|o__Lactobacillales|f__Streptococcaceae|g__Streptococcus|s__Streptococcus_vestibularis	BMI	0.323338	0.00116418	0.301977	0.00226249	0.0005391	0.09	NA
k__Bacteria|p__Actinobacteria|c__Coriobacteriia|o__Coriobacteriales|f__Atopobiaceae|g__Atopobium|s__Atopobium_rimae	BMI	0.303011	0.00242294	0.291374	0.00326936	0.0057776	0.08	NA
k__Bacteria|p__Firmicutes|c__Bacilli|o__Lactobacillales|f__Leuconostocaceae|g__Leuconostoc|s__Leuconostoc_citreum	BMI	0.267105	0.00784256	0.260136	0.00895374	0.0027563	0.06	NA
PWY-6263: superpathway of menaquinol-8 biosynthesis II	BMI	-0.259664	0.00982271	-0.217801	0.0294929	236.249	0.69	NA
PWY-6953: dTDP-3-acetamido-&alpha;-D-fucose biosynthesis	BMI	-0.255235	0.0111988	-0.253604	0.0108989	335.09	0.31	NA
PWY-7371: 1,4-dihydroxy-6-naphthoate biosynthesis II	BMI	-0.252938	0.0119766	-0.219559	0.0281748	247.938	0.46	NA
PWY-6731: starch degradation III	BMI	0.248365	0.0136664	0.208001	0.0378362	1206.17	1	NA
NAD-BIOSYNTHESIS-II: NAD salvage pathway III (to nicotinamide riboside)	BMI	0.24702	0.0142013	0.250998	0.0117728	1491.85	1	NA
k__Bacteria|p__Firmicutes|c__Bacilli|o__Lactobacillales|f__Enterococcaceae	BMI	0.24563	0.0147735	0.233796	0.0192267	0.018928	0.28	NA
k__Bacteria|p__Firmicutes|c__Bacilli|o__Lactobacillales|f__Enterococcaceae|g__Enterococcus	BMI	0.24563	0.0147735	0.233796	0.0192267	0.018928	0.28	NA
GLUCOSE1PMETAB-PWY: glucose and glucose-1-phosphate degradation	BMI	0.243973	0.0154811	0.202336	0.0435028	1301.01	1	NA
k__Bacteria|p__Firmicutes|c__Clostridia|o__Clostridiales|f__Eubacteriaceae|g__Eubacterium|s__Eubacterium_ramulus	BMI	-0.241734	0.0164841	-0.221463	0.0268043	0.114473	0.71	NA
k__Bacteria|p__Firmicutes|c__Negativicutes|o__Acidaminococcales|f__Acidaminococcaceae|g__Phascolarctobacterium	BMI	0.241731	0.0164851	0.274126	0.00578235	0.341316	0.44	NA
k__Bacteria|p__Actinobacteria|c__Coriobacteriia|o__Eggerthellales|f__Eggerthellaceae|g__Slackia|s__Slackia_exigua	BMI	0.240222	0.0171924	0.242216	0.0151833	4.52e-05	0.03	NA
k__Bacteria|p__Firmicutes|c__Clostridia|o__Clostridiales|f__Lachnospiraceae|g__Eisenbergiella|s__Eisenbergiella_tayi	BMI	-0.238839	0.0178634	-0.230067	0.0212944	0.0540367	0.53	NA
k__Bacteria|p__Firmicutes|c__Clostridia|o__Clostridiales|f__Lachnospiraceae|g__Tyzzerella	BMI	0.237887	0.0183386	0.169153	0.0924896	0.483637	0.49	NA
k__Bacteria|p__Firmicutes|c__Clostridia|o__Clostridiales|f__Lachnospiraceae|g__Tyzzerella|s__Tyzzerella_nexilis	BMI	0.237887	0.0183386	0.169153	0.0924896	0.483637	0.49	NA
PWY-2723: trehalose degradation V	BMI	0.237567	0.0185007	0.19421	0.0528478	1265.14	1	NA
k__Bacteria|p__Proteobacteria|c__Gammaproteobacteria|o__Enterobacterales|f__Enterobacteriaceae|g__Citrobacter|s__Citrobacter_braakii	BMI	-0.236254	0.0191782	-0.24123	0.015615	0.0004874	0.04	NA
PWY-7328: superpathway of UDP-glucose-derived O-antigen building blocks biosynthesis	BMI	0.234834	0.0199357	0.193124	0.0542137	1327	1	NA
GLYCOCAT-PWY: glycogen degradation I	BMI	0.23465	0.0200352	0.190778	0.0572636	2198.68	1	NA
k__Bacteria|p__Firmicutes|c__Bacilli|o__Lactobacillales|f__Lactobacillaceae|g__Lactobacillus|s__Lactobacillus_paragasseri	BMI	0.23164	0.0217329	0.232467	0.0199427	0.0013798	0.07	NA
k__Bacteria|p__Bacteroidetes|c__Bacteroidia|o__Bacteroidales|f__Tannerellaceae|g__Parabacteroides|s__Parabacteroides_distasonis	BMI	0.229681	0.0229026	0.235886	0.0181449	0.936313	0.75	NA
k__Bacteria|p__Bacteroidetes|c__Bacteroidia|o__Bacteroidales|f__Rikenellaceae|g__Alistipes|s__Alistipes_inops	BMI	-0.229502	0.0230119	-0.226864	0.0232198	0.100272	0.03	NA
k__Bacteria|p__Firmicutes|c__Negativicutes|o__Acidaminococcales|f__Acidaminococcaceae|g__Phascolarctobacterium|s__Phascolarctobacterium_faecium	BMI	0.229037	0.0232988	0.255689	0.0102412	0.231825	0.4	NA
k__Bacteria|p__Firmicutes|c__Clostridia|o__Clostridiales|f__Lachnospiraceae|g__Blautia|s__Ruminococcus_gnavus	BMI	0.224715	0.026111	0.183293	0.0679428	1.5381	0.86	NA
P562-PWY: myo-inositol degradation I	BMI	0.22365	0.026847	0.222564	0.0260376	26.2141	0.23	NA
PWY-622: starch biosynthesis	BMI	0.222388	0.0277415	0.174245	0.0829479	1912.39	0.99	NA
k__Bacteria|p__Bacteroidetes|c__Bacteroidia|o__Bacteroidales|f__Rikenellaceae|g__Alistipes|s__Alistipes_finegoldii	BMI	-0.221397	0.0284621	-0.196883	0.0496066	1.24527	0.67	NA
k__Bacteria|p__Firmicutes|c__Negativicutes|o__Acidaminococcales	BMI	0.221143	0.0286486	0.25379	0.0108388	0.343299	0.46	NA
k__Bacteria|p__Firmicutes|c__Negativicutes|o__Acidaminococcales|f__Acidaminococcaceae	BMI	0.221143	0.0286486	0.25379	0.0108388	0.343299	0.46	NA
k__Bacteria|p__Actinobacteria|c__Actinobacteria|o__Bifidobacteriales|f__Bifidobacteriaceae|g__Bifidobacterium|s__Bifidobacterium_breve	BMI	0.220183	0.0293655	0.165607	0.0996325	0.78203	0.48	NA
PWY-7184: pyrimidine deoxyribonucleotides de novo biosynthesis I	BMI	0.218439	0.0307063	0.231979	0.0202114	1083.59	0.92	NA
PWY-6545: pyrimidine deoxyribonucleotides de novo biosynthesis III	BMI	0.218065	0.0310007	0.231643	0.0203983	1050.54	0.92	NA
k__Bacteria|p__Firmicutes|c__Clostridia|o__Clostridiales|f__Ruminococcaceae|g__Ruminococcaceae_unclassified	BMI	-0.21797	0.0310757	-0.16386	0.103307	0.406939	0.78	NA
k__Bacteria|p__Firmicutes|c__Bacilli|o__Lactobacillales|f__Enterococcaceae|g__Enterococcus|s__Enterococcus_raffinosus	BMI	0.216476	0.0322769	0.200881	0.0450661	0.0001087	0.02	NA
PHOTOALL-PWY: oxygenic photosynthesis	BMI	-0.214688	0.033766	-0.2382	0.017009	0.222945	0.05	NA
PWY-7218: photosynthetic 3-hydroxybutanoate biosynthesis (engineered)	BMI	-0.214688	0.033766	-0.2382	0.017009	0.408431	0.05	NA
k__Bacteria|p__Firmicutes|c__Clostridia|o__Clostridiales|f__Ruminococcaceae|g__Pseudoflavonifractor|s__Pseudoflavonifractor_capillosus	BMI	-0.21388	0.0344578	-0.211665	0.034511	0.00058	0.05	NA
k__Bacteria|p__Proteobacteria|c__Proteobacteria_unclassified	BMI	0.213044	0.0351861	0.237294	0.0174463	0.225573	0.76	NA
k__Bacteria|p__Proteobacteria|c__Proteobacteria_unclassified|o__Proteobacteria_unclassified	BMI	0.213044	0.0351861	0.237294	0.0174463	0.225573	0.76	NA
k__Bacteria|p__Proteobacteria|c__Proteobacteria_unclassified|o__Proteobacteria_unclassified|f__Proteobacteria_unclassified	BMI	0.213044	0.0351861	0.237294	0.0174463	0.225573	0.76	NA
k__Bacteria|p__Proteobacteria|c__Proteobacteria_unclassified|o__Proteobacteria_unclassified|f__Proteobacteria_unclassified|g__Proteobacteria_unclassified	BMI	0.213044	0.0351861	0.237294	0.0174463	0.225573	0.76	NA
k__Bacteria|p__Proteobacteria|c__Proteobacteria_unclassified|o__Proteobacteria_unclassified|f__Proteobacteria_unclassified|g__Proteobacteria_unclassified|s__Proteobacteria_bacterium_CAG_139	BMI	0.213044	0.0351861	0.237294	0.0174463	0.225573	0.76	NA
PWY-7392: taxadiene biosynthesis (engineered)	BMI	0.212634	0.0355479	0.20731	0.0384916	3658.61	1	NA
PWY-6876: isopropanol biosynthesis (engineered)	BMI	0.210305	0.0376627	0.145223	0.149408	57.5849	0.6	NA
LIPASYN-PWY: phospholipases	BMI	-0.208463	0.0394096	-0.182654	0.0689259	1.46559	0.09	NA
k__Bacteria|p__Firmicutes|c__Erysipelotrichia|o__Erysipelotrichales|f__Erysipelotrichaceae|g__Erysipelatoclostridium|s__Erysipelatoclostridium_ramosum	BMI	0.208312	0.0395549	0.143076	0.155582	0.172341	0.78	NA
GLYCOLYSIS: glycolysis I (from glucose 6-phosphate)	BMI	0.207829	0.0400261	0.174521	0.0824539	7366.32	1	NA
k__Bacteria|p__Verrucomicrobia	BMI	-0.207501	0.0403479	-0.207165	0.0386307	1.33459	0.68	NA
k__Bacteria|p__Verrucomicrobia|c__Verrucomicrobiae	BMI	-0.207501	0.0403479	-0.207165	0.0386307	1.33459	0.68	NA
k__Bacteria|p__Verrucomicrobia|c__Verrucomicrobiae|o__Verrucomicrobiales	BMI	-0.207501	0.0403479	-0.207165	0.0386307	1.33459	0.68	NA
k__Bacteria|p__Verrucomicrobia|c__Verrucomicrobiae|o__Verrucomicrobiales|f__Akkermansiaceae	BMI	-0.207501	0.0403479	-0.207165	0.0386307	1.33459	0.68	NA
k__Bacteria|p__Verrucomicrobia|c__Verrucomicrobiae|o__Verrucomicrobiales|f__Akkermansiaceae|g__Akkermansia	BMI	-0.207501	0.0403479	-0.207165	0.0386307	1.33459	0.68	NA
k__Bacteria|p__Verrucomicrobia|c__Verrucomicrobiae|o__Verrucomicrobiales|f__Akkermansiaceae|g__Akkermansia|s__Akkermansia_muciniphila	BMI	-0.207501	0.0403479	-0.207165	0.0386307	1.33459	0.68	NA
PWY3O-355: stearate biosynthesis III (fungi)	BMI	0.206897	0.0409469	0.199665	0.0464095	1404.88	0.91	NA
PWY-5484: glycolysis II (from fructose 6-phosphate)	BMI	0.205958	0.0418927	0.172193	0.0866946	6936.25	1	NA
LPSSYN-PWY: superpathway of lipopolysaccharide biosynthesis	BMI	0.20535	0.0425147	0.213731	0.0327463	105.368	0.4	NA
k__Bacteria|p__Firmicutes|c__Clostridia|o__Clostridiales|f__Lachnospiraceae|g__Lachnoclostridium|s__Lachnoclostridium_sp_An131	BMI	0.204346	0.0435582	0.219472	0.028239	0.0004055	0.04	NA
k__Bacteria|p__Firmicutes|c__Clostridia|o__Clostridiales|f__Clostridiaceae|g__Clostridium|s__Clostridium_celatum	BMI	-0.203482	0.0444739	-0.195064	0.0517939	0.0004798	0.03	NA
PWY-6859: all-trans-farnesol biosynthesis	BMI	0.202013	0.0460666	0.198795	0.0473905	1811.54	1	NA
PWY-7294: D-xylose degradation IV	BMI	0.201707	0.0464037	0.213243	0.0331558	23.2959	0.23	NA
ORNDEG-PWY: superpathway of ornithine degradation	BMI	0.200308	0.0479737	0.196313	0.0502834	501.375	0.65	NA
k__Bacteria|p__Firmicutes|c__Bacilli|o__Lactobacillales|f__Leuconostocaceae|g__Leuconostoc	BMI	0.199358	0.0490656	0.200641	0.0453292	0.0030164	0.09	NA

## Sheet: fecal metabolites
ID	CC_pcor	pvalue_pcor	cc_spearman	p_value_spearman	Mean_abundance	Type	cpd_ID	kegg_map		kegg_map	Ano	Abundant_Negative	Abundant_Posetive	Ano
Val-Gly	-0.265889	0.00813992	-0.279599	0.00484357	839680	Fecal metabolism	-	-		map00232	Caffeine metabolism	1	0	Metabolism; Biosynthesis of other secondary metabolites;Caffeine metabolism
Phe-Asn	-0.240539	0.0170417	-0.270497	0.00649081	7829630	Fecal metabolism	-	-		map01100	Metabolic pathways	2	9	Metabolic pathways
Leu-Ile	-0.221546	0.0283522	-0.24953	0.0122912	608133	Fecal metabolism	-	-		map00592	alpha-Linolenic acid metabolism	1	0	Metabolism; Lipid metabolism;alpha-Linolenic acid metabolism
Ser-Leu	-0.213991	0.0343618	-0.242879	0.0148988	26412700	Fecal metabolism	-	-		map00790	Folate biosynthesis	1	0	Metabolism; Metabolism of cofactors and vitamins;Folate biosynthesis
Ser-Ile	-0.213991	0.0343618	-0.242879	0.0148988	26412700	Fecal metabolism	-	-		map01240	Biosynthesis of cofactors	1	0	Metabolism;Biosynthesis of cofactors
Lys-Ala-Leu-Glu	-0.218237	0.0308649	-0.238482	0.0168751	4560870	Fecal metabolism	-	-		map00230	Purine metabolism	0	1	Metabolism; Nucleotide metabolism;Purine metabolism
Leu-Ala	-0.221467	0.0284107	-0.2353	0.0184425	7.35284e+07	Fecal metabolism	D78456	-		map01232	Nucleotide metabolism	0	1	Metabolism; Overview;Nucleotide metabolism
Trp-Val	-0.216858	0.0319664	-0.23482	0.0186901	6912820	Fecal metabolism	-	-		map04014	Ras signaling pathway	0	1	Environmental Information Processing; Signal transduction;Ras signaling pathway
3-phenylbutyric acid	-0.252831	0.0120138	-0.234375	0.0189212	799795	Fecal metabolism	D77816	-		map04015	Rap1 signaling pathway	0	1	Environmental Information Processing; Signal transduction;Rap1 signaling pathway
Tomelukast	-0.301018	0.00259638	-0.233244	0.0195211	583632	Fecal metabolism	D02851	-		map04140	Regulation of autophagy	0	1	Cellular Processes; Transport and catabolism;Regulation of autophagy
Tetraethylammonium bromide	-0.203244	0.0447281	-0.226912	0.0231896	42877000	Fecal metabolism	-	-		map04144	Endocytosis	0	1	Cellular Processes; Transport and catabolism;Endocytosis
Phe-His	-0.210712	0.0372858	-0.226164	0.0236599	1843890	Fecal metabolism	-	-		map00240	Pyrimidine metabolism	0	1	Metabolism; Nucleotide metabolism;Pyrimidine metabolism
4-(7-Hydroxy-4-oxo-3,4-dihydro-2H-chromen-2-yl)phenyl 2-O-(3,4-dihydroxy-4-(hydroxymethyl)tetrahydrofuran-2-yl)hexopyranoside	-0.206741	0.0411024	-0.223308	0.0255301	1.07811e+06	Fecal metabolism	-	-		map00410	beta-Alanine metabolism	0	1	Metabolism; Metabolism of other amino acids;beta-Alanine metabolism
Met-Phe	-0.199148	0.0493097	-0.223223	0.0255876	3817650	Fecal metabolism	-	-		map00770	Pantothenate and CoA biosynthesis	0	1	Metabolism; Metabolism of cofactors and vitamins;Pantothenate and CoA biosynthesis
4-Methoxybenzaldehyde	-0.23797	0.0182965	-0.222969	0.0257599	518040	Fecal metabolism	C10761	-		map00260	Glycine, serine and threonine metabolism	0	2	Metabolism; Amino acid metabolism;Glycine, serine and threonine metabolism
Ile-Gly	-0.211234	0.0368067	-0.222323	0.0262035	396186	Fecal metabolism	-	-		map00330	Arginine and proline metabolism	0	2	Metabolism; Amino acid metabolism;Arginine and proline metabolism
Ala-Met	-0.197403	0.0513747	-0.220967	0.0271558	727060	Fecal metabolism	-	-		map00270	Cysteine and methionine metabolism	0	1	Metabolism; Amino acid metabolism;Cysteine and methionine metabolism
Asn-Tyr	-0.209432	0.0384821	-0.220021	0.0278371	184023	Fecal metabolism	-	-		map00280	Valine, leucine and isoleucine degradation	0	1	Metabolism; Amino acid metabolism;Valine, leucine and isoleucine degradation
Caffeine	-0.217281	0.0316247	-0.218269	0.0291371	76544000	Fecal metabolism	C07481	ko00232,ko01100		map00310	Lysine degradation	0	1	Metabolism; Amino acid metabolism;Lysine degradation
Benzylamine	-0.202131	0.0459365	-0.217298	0.0298798	4.10444e+06	Fecal metabolism	C15562	-		map00470	D-Amino acid metabolism	0	2	Metabolism; Metabolism of other amino acids;D-Amino acid metabolism
Gly-Met	-0.195772	0.0533701	-0.216866	0.0302156	91178.5	Fecal metabolism	D81939	-		map00480	Glutathione metabolism	0	2	Metabolism; Metabolism of other amino acids;Glutathione metabolism
Thr-Val	-0.185896	0.0668512	-0.216862	0.0302181	845136	Fecal metabolism	-	-		map04974	Protein digestion and absorption	0	2	Organismal Systems; Digestive system;Protein digestion and absorption
Traumatic acid	-0.236439	0.0190816	-0.215727	0.0311151	15263790	Fecal metabolism	C16308	ko00592		map02010	ABC transporters	0	1	Environmental Information Processing; Membrane transport;ABC transporters
Penbutolol	-0.196908	0.0519742	-0.213087	0.0332877	16236800	Fecal metabolism	-	-		map00360	Phenylalanine metabolism	0	1	Metabolism; Amino acid metabolism;Phenylalanine metabolism
2,4-Pyridinedicarboxylic acid	-0.221714	0.0282294	-0.212505	0.0337836	392837	Fecal metabolism	-	-		map00524	Butirosin and neomycin biosynthesis	0	1	Metabolism; Biosynthesis of other secondary metabolites;Butirosin and neomycin biosynthesis
Pyridine-3,4-dicarboxylic acid	-0.221714	0.0282294	-0.212505	0.0337836	392837	Fecal metabolism	-	-
P-Coumaric Acid	-0.191283	0.0591912	-0.211487	0.0346665	30329700	Fecal metabolism	C00811	ko00130,ko00350,ko01100
Leu-Phe	-0.187298	0.0647845	-0.210537	0.0355069	10305600	Fecal metabolism	D95550	-
Ala-Leu-Leu	-0.179237	0.0774092	-0.210532	0.0355114	23457100	Fecal metabolism	-	-
Trp-Trp	-0.213587	0.0347115	-0.209197	0.0367219	608230	Fecal metabolism	D94607	-
Ala-Ile-Leu	-0.17721	0.0808759	-0.207875	0.0379543	23640500	Fecal metabolism	-	-
3alpha,7alpha-Dihydroxycoprostanic acid	-0.188134	0.0635773	-0.20779	0.0380347	581219	Fecal metabolism	-	-
L-Homocystine	-0.174608	0.0855075	-0.20666	0.0391179	868340	Fecal metabolism	C01817	ko00270
Gly-Trp	-0.189675	0.0613992	-0.205035	0.0407203	4314080	Fecal metabolism	-	-
Met-Tyr	-0.169801	0.0946154	-0.203678	0.0420998	1634830	Fecal metabolism	-	-
2-Hydroxycinnamic acid	-0.182419	0.0722076	-0.201427	0.0444741	28812800	Fecal metabolism	C01772	ko00360,ko01100
N-2-hydroxyethylpiperazine-N-2-ethanesulfonic acid	-0.197833	0.0508599	-0.201068	0.0448628	319791	Fecal metabolism	-	-
3-Hydroxy-L-phenylalanine	-0.201327	0.0468268	-0.199212	0.0469182	1.60647e+08	Fecal metabolism	C20807	-
Arg-Ile	-0.165687	0.103004	-0.19874	0.0474534	11744100	Fecal metabolism	-	-
Phe-Phe	-0.159602	0.116464	-0.198472	0.0477589	2833650	Fecal metabolism	-	-
Tyr-Tyr	-0.152915	0.132784	-0.198461	0.047772	10929500	Fecal metabolism	-	-
P-Aminobenzoate	-0.212528	0.0356421	-0.198456	0.0477774	4.21313e+06	Fecal metabolism	C00568	ko00790,ko01100,ko01240
L-Tyrosine	-0.181218	0.074137	-0.198228	0.0480392	175139000	Fecal metabolism	C00082	ko00130,ko00350,ko00360,ko00400,ko00730,ko00970,ko01100,ko01210,ko01230,ko01240,ko04728,ko04916,ko04917,ko04974,ko05012,ko05030,ko05031,ko05034,ko05230
Tifluadom	-0.197206	0.0516125	-0.198168	0.0481082	952557	Fecal metabolism	C11797	-
Ile-Ser	-0.212839	0.0353662	-0.198082	0.0482072	7586570	Fecal metabolism	-	-
Androstenediol	-0.187831	0.0640123	-0.198082	0.0482074	1251380	Fecal metabolism	C04295	ko00140,ko04913
Gln-His-Trp	-0.151462	0.136549	-0.196959	0.0495176	2936447	Fecal metabolism	-	-
9-Oxo-11-(3-pentyl-2-oxiranyl)-10E-undecenoic acid	-0.179209	0.0774563	-0.196626	0.0499116	30462800	Fecal metabolism	-	-
Lys-Met	-0.191494	0.0589064	-0.196475	0.0500907	1118050	Fecal metabolism	-	-
Arg-Phe	-0.167381	0.0994819	-0.195665	0.0510623	4193750	Fecal metabolism	-	-
Gly-Phe-Phe	-0.188616	0.0628886	-0.195098	0.051753	1270710	Fecal metabolism	-	-
Ile-Met	-0.175726	0.0834924	-0.194756	0.0521719	9245160	Fecal metabolism	-	-
Phe-Met	-0.157746	0.120829	-0.193879	0.0532614	8991800	Fecal metabolism	-	-
3-Hydroxy-4-aminopyridine	-0.22481	0.0260462	-0.193765	0.0534044	29576	Fecal metabolism	-	-
Asp-Ile	-0.179786	0.076491	-0.191895	0.0557944	1.53216e+07	Fecal metabolism	-	-
Asp-Leu	-0.179786	0.076491	-0.191895	0.0557944	1.53216e+07	Fecal metabolism	D81932	-
Ile-Asp	-0.179786	0.076491	-0.191895	0.0557944	1.53216e+07	Fecal metabolism	-	-
Thr-Glu	-0.179099	0.0776422	-0.190937	0.0570522	323970	Fecal metabolism	-	-
Met-Pro-Arg	-0.162941	0.108919	-0.190869	0.0571418	3.84218e+06	Fecal metabolism	-	-
Val-Lys-Tyr-Arg	-0.262887	0.00891677	-0.190798	0.0572372	946027	Fecal metabolism	-	-
Phe-Gly	-0.169894	0.0944327	-0.189774	0.0586104	22775000	Fecal metabolism	-	-
Tetradecanedioic acid	-0.186072	0.0665894	-0.189502	0.0589795	7876243	Fecal metabolism	C11002	-
Trandolaprilat	-0.196119	0.0529397	-0.188899	0.0598054	2.33414e+06	Fecal metabolism	C21515	-
Isoleucyl-Serine	-0.154493	0.128784	-0.187662	0.0615289	9578000	Fecal metabolism	-	-
Val-Leu-Gln-Glu	-0.160057	0.115413	-0.187382	0.0619253	848047	Fecal metabolism	-	-
Ser-Phe	-0.156799	0.123106	-0.186387	0.0633481	1.29468e+07	Fecal metabolism	-	-
Ursolic acid	-0.172801	0.0888463	-0.185619	0.0644648	42794.7	Fecal metabolism	C08988	-
Tyr-Trp	-0.181582	0.0735478	-0.185214	0.0650589	124912	Fecal metabolism	-	-
Val-Arg-Ile	-0.156055	0.124916	-0.183553	0.0675468	1.74134e+06	Fecal metabolism	-	-
His-Arg-Lys-Glu	-0.13565	0.182925	-0.183468	0.067676	923351	Fecal metabolism	-	-
Ser-Pro	-0.137473	0.177058	-0.18188	0.0701298	9858670	Fecal metabolism	-	-
Pro-Lys-Thr	-0.18174	0.073294	-0.181285	0.0710681	27105300	Fecal metabolism	-	-
D-Homocysteine	-0.153906	0.13026	-0.180233	0.0727496	1060380	Fecal metabolism	C00155	ko00270,ko00920,ko01100,ko01230,ko01523,ko04621
Trp-Met	-0.162377	0.110167	-0.179639	0.0737148	1397520	Fecal metabolism	-	-
Methyl Indole-3-Acetate	-0.143795	0.157777	-0.179549	0.0738619	305345	Fecal metabolism	C20635	-
2-Aminoadenosine	-0.193375	0.0564174	-0.179393	0.0741172	1247900	Fecal metabolism	C00939	-
Ethylmalonate	-0.158281	0.11956	-0.178111	0.0762408	3.26752e+07	Fecal metabolism	-	-
DL-Leu-DL-Val	-0.148077	0.145637	-0.178098	0.0762635	1.9932e+06	Fecal metabolism	-	-
His-Tyr	-0.134884	0.185433	-0.177953	0.0765071	2602480	Fecal metabolism	D81943	-
Thr-Pro	-0.140491	0.167647	-0.177593	0.0771138	558486	Fecal metabolism	-	-
Met-Val	-0.153743	0.130672	-0.177384	0.077468	495597	Fecal metabolism	-	-
Met-Met	-0.149674	0.141295	-0.177306	0.0776015	1.57317e+06	Fecal metabolism	-	-
delta-Undecalactone	-0.241056	0.0167986	-0.176928	0.078245	864340	Fecal metabolism	-	-
Asn-Met	-0.184119	0.0695472	-0.176555	0.0788871	440480	Fecal metabolism	-	-
Sterigmatocystin	-0.198366	0.0502258	-0.176458	0.0790536	47421	Fecal metabolism	C00961	ko01100
Ile-Ala	-0.214005	0.0343497	-0.175297	0.0810786	2.54173e+06	Fecal metabolism	-	-
Phe-Thr	-0.149711	0.141195	-0.175243	0.0811727	27555600	Fecal metabolism	-	-
Thr-Phe	-0.149711	0.141195	-0.175243	0.0811727	27555600	Fecal metabolism	-	-
Trp-Pro	-0.16079	0.113734	-0.175008	0.0815887	24246700	Fecal metabolism	-	-
Lys-Tyr	-0.160235	0.115005	-0.173391	0.0844914	2907180	Fecal metabolism	-	-
1-Aminocyclohexanecarboxylic acid	-0.215313	0.0332395	-0.172842	0.0854941	2.38596e+06	Fecal metabolism	-	-
L-Methionine	-0.13706	0.178373	-0.172654	0.0858412	43795900	Fecal metabolism	C00073	ko00270,ko00470,ko00970,ko01100,ko01210,ko01230,ko01240,ko01523,ko04974,ko04978,ko05230
Val-Ile	-0.149563	0.141594	-0.171817	0.0873952	29268440	Fecal metabolism	D97354	-
Val-Leu	-0.149563	0.141594	-0.171817	0.0873952	29268440	Fecal metabolism	-	-
Hydroxyzine	-0.136247	0.18099	-0.171512	0.0879671	434264	Fecal metabolism	C07045	-
(Z)-7-[(1R,2R,3R)-3-Hydroxy-2-[(E,4R)-4-hydroxy-4-(1-propylcyclobutyl)but-1-enyl]-5-oxocyclopentyl]hept-5-enoic acid	-0.157213	0.122107	-0.170101	0.0906503	261251	Fecal metabolism	-	-
Val-Met	-0.146074	0.151225	-0.16987	0.0910961	400108	Fecal metabolism	-	-
Oenin(Malvidin 3-O-glucoside)	-0.128342	0.207873	-0.169465	0.0918805	33443.8	Fecal metabolism	C12140	-
Cork-oximate	-0.164646	0.105217	-0.169462	0.091886	108376	Fecal metabolism	D95566	-
Thr-Tyr	-0.145005	0.154272	-0.169028	0.0927338	2244940	Fecal metabolism	-	-
Phe-Thr-Arg-Lys	-0.172839	0.0887743	-0.168715	0.0933499	180087	Fecal metabolism	-	-
Sinomenine	-0.139219	0.171569	-0.168667	0.0934436	748473	Fecal metabolism	-	-
Salsolinol	-0.15383	0.130454	-0.168254	0.0942606	210269	Fecal metabolism	C09642	-
Ala-Ile-Trp	-0.151515	0.136412	-0.167911	0.0949428	1234260	Fecal metabolism	-	-
3-pyrimidin-2-yl-propionic acid	-0.158153	0.119862	-0.167115	0.0965438	1.22099e+06	Fecal metabolism	-	-
Met-Asn	-0.142811	0.160672	-0.166807	0.0971685	181558	Fecal metabolism	-	-
Parthenin	-0.174517	0.0856736	-0.166408	0.0979816	340906	Fecal metabolism	C09523	-
3-Amino-4-methylpentanoic acid	-0.141111	0.165761	-0.166216	0.0983763	785340	Fecal metabolism	C02486	-
Val-Val	-0.145916	0.151674	-0.166009	0.098801	5.16461e+06	Fecal metabolism	-	-
2-pyrimidine acetic acid	-0.148631	0.144119	-0.165985	0.0988503	1.14583e+06	Fecal metabolism	-	-
Mavorixafor	-0.136024	0.181709	-0.165789	0.0992551	6686490	Fecal metabolism	C20266	-
4-Vinylguaiacol	-0.1854	0.0675945	-0.16539	0.100082	465981	Fecal metabolism	C17883	-
Dethiobiotin	-0.175142	0.0845405	-0.165379	0.100105	1.37174e+06	Fecal metabolism	C01909	ko00780,ko01100,ko01240
Chalcomoracin	-0.162244	0.110461	-0.165355	0.100155	1.21356e+06	Fecal metabolism	-	-
2(R)-hydroxyicosanoic acid	-0.146358	0.150423	-0.165101	0.100686	4339400	Fecal metabolism	-	-
Met-His	-0.169866	0.094487	-0.164694	0.10154	1.29518e+07	Fecal metabolism	-	-
4-hydroxyisophthalic acid	-0.177172	0.0809419	-0.164006	0.102996	4042470	Fecal metabolism	C21168	-
S-Methyl thioacetate	-0.134968	0.185157	-0.163825	0.103382	851800	Fecal metabolism	D82067	-
Asn-Ile-Ala	-0.111781	0.273159	-0.163815	0.103402	5113530	Fecal metabolism	-	-
Ser-Leu-Leu	-0.126073	0.21609	-0.16363	0.103798	52178800	Fecal metabolism	-	-
Phe-Ile	-0.138522	0.173746	-0.163352	0.104396	23261600	Fecal metabolism	-	-
Medicagenic acid	-0.169541	0.0951295	-0.163233	0.104652	2.25414e+06	Fecal metabolism	-	-
Tyr-Gly	-0.150308	0.139598	-0.162914	0.105341	12951300	Fecal metabolism	-	-
Leu-Gly-Phe	-0.134178	0.187765	-0.162567	0.106093	9688400	Fecal metabolism	-	-
L-Cystathionine	-0.152242	0.134519	-0.162423	0.106408	234953	Fecal metabolism	C02291	ko00260,ko00270,ko01100,ko01230,ko01240
L-Phenylephrine	-0.160282	0.114896	-0.161799	0.107778	999300	Fecal metabolism	C07441	-
2-Methoxy-5Z-hexadecenoic acid	-0.135779	0.182506	-0.161757	0.107871	742035	Fecal metabolism	C13792	-
Nα-Acetyl-L-Arginine	-0.174012	0.0865973	-0.161656	0.108092	3950450	Fecal metabolism	-	-
Lys-Leu	-0.122337	0.230122	-0.161491	0.108459	45346700	Fecal metabolism	-	-
Capsidiol	-0.168124	0.097967	-0.161223	0.109054	1.24204e+06	Fecal metabolism	C09627	-
Val-Tyr	-0.135225	0.184314	-0.161128	0.109265	1.02111e+07	Fecal metabolism	-	-
Phe-Ala-Ala	-0.140784	0.166755	-0.161066	0.109404	224255	Fecal metabolism	-	-
8-Methoxyalkynurate	-0.165169	0.1041	-0.160964	0.109632	234703	Fecal metabolism	C05830	ko00380
Quizalofop	-0.132492	0.193423	-0.160168	0.111422	754827	Fecal metabolism	C18763	-
Asn-Val	-0.125555	0.217999	-0.159972	0.111864	681980	Fecal metabolism	-	-
Gly-Ile-Val	-0.128112	0.208695	-0.159162	0.113716	7787510	Fecal metabolism	-	-
Manoalide	-0.144372	0.156099	-0.159125	0.113801	119243	Fecal metabolism	C17156	-
hydroxy Farnesyl Phosphonic Acid	-0.217815	0.0311983	-0.158993	0.114104	1.7834e+07	Fecal metabolism	-	-
Astemizole	-0.136111	0.181427	-0.158975	0.114147	735801	Fecal metabolism	C06832	-
Ile-Gln	-0.148876	0.143453	-0.158738	0.114694	5447700	Fecal metabolism	-	-
(±)13-HpODE	-0.144896	0.154585	-0.157472	0.117654	3.16445e+06	Fecal metabolism	C04717	ko00591,ko01100
1-Methyluric Acid	-0.131463	0.196938	-0.155971	0.121238	4.52515e+06	Fecal metabolism	C16359	ko00232
Ser-Ile-Tyr	-0.123409	0.22603	-0.155773	0.121716	5175940	Fecal metabolism	-	-
4-Acetylbutyric acid	-0.184882	0.0683794	-0.154935	0.123759	152345	Fecal metabolism	C02129	-
Tyr-Val	-0.129987	0.202056	-0.154797	0.124099	805302	Fecal metabolism	-	-
Valyl-Serine	-0.153085	0.132348	-0.154651	0.124458	3139390	Fecal metabolism	-	-
Spirotetramat	-0.115123	0.258985	-0.154168	0.125654	2.61978e+06	Fecal metabolism	C18807	-
Bestatin	-0.122709	0.228696	-0.153639	0.126972	6493850	Fecal metabolism	-	-
1-Phenylicosane-1,3-dione	-0.19354	0.0562021	-0.152866	0.128919	812907	Fecal metabolism	-	-
Ile-Lys	-0.116556	0.253065	-0.152795	0.129099	48973700	Fecal metabolism	-	-
Thymoquinone	-0.131703	0.196115	-0.152101	0.130867	3496900	Fecal metabolism	-	-
Ser-Arg-Glu-Val-Ser	-0.161931	0.11116	-0.152034	0.131039	1060572	Fecal metabolism	-	-
1-Oleoyl-2-acetyl-sn-glycerol	-0.155235	0.126936	-0.151821	0.131586	90137	Fecal metabolism	-	-
Tubocurarine	-0.165492	0.103416	-0.151757	0.131751	43673.9	Fecal metabolism	C07547	-
Pro-Asp-Lys	-0.134643	0.186227	-0.151468	0.132497	27294450	Fecal metabolism	-	-
Pregnan-20-one, 17-(acetyloxy)-3-hydroxy-6-methyl-,(3b,5b,6a)-	-0.139598	0.170393	-0.151361	0.132774	413724	Fecal metabolism	-	-
Arg-Met	-0.127999	0.209102	-0.150415	0.135241	464240	Fecal metabolism	-	-
Pro-Ala	-0.100765	0.323527	-0.150088	0.136101	10925100	Fecal metabolism	-	-
Gln-Ile-Val	-0.150236	0.13979	-0.149415	0.137887	5482090	Fecal metabolism	-	-
Phe-Ala-Leu	-0.11778	0.24808	-0.149235	0.138367	8262700	Fecal metabolism	-	-
Lys-Trp-OH	-0.111845	0.272882	-0.14914	0.13862	53985600	Fecal metabolism	-	-
Cys-Asn-Ser-Ala-Arg	-0.152776	0.13314	-0.149096	0.13874	35511.5	Fecal metabolism	-	-
Ala-Ile	-0.131692	0.19615	-0.148841	0.139424	1.47466e+06	Fecal metabolism	-	-
N-Acetyl-D-Galactosamine	-0.150728	0.138483	-0.14857	0.140152	565531	Fecal metabolism	C01132	ko00052,ko00520,ko01100,ko01250
N-Acetyl-D-Glucosamine	-0.150728	0.138483	-0.14857	0.140152	565531	Fecal metabolism	C00140	ko00520,ko01100,ko01250,ko02010
N-Acetylmannosamine	-0.150728	0.138483	-0.14857	0.140152	565531	Fecal metabolism	C00645	ko00520,ko01100,ko01250
Tyr-Ile	-0.119981	0.239287	-0.148452	0.140472	624476	Fecal metabolism	-	-
Biocytin-(N-Biotinyl-L-lysine)	-0.126268	0.215377	-0.147808	0.142222	1.54046e+06	Fecal metabolism	C05552	ko00780,ko01100,ko04977
N-Carboxyethyl-gamma-aminobutyric acid	-0.187085	0.0650945	-0.147513	0.143029	12144100	Fecal metabolism	-	-
Trp-Ser	-0.120749	0.23627	-0.147437	0.143235	1.85624e+06	Fecal metabolism	-	-
4-(Benzhydryloxy)-1-[3-(1H-tetraazol-5-YL)propyl]piperidine	-0.125466	0.218327	-0.147304	0.1436	671053	Fecal metabolism	-	-
Met-Thr	-0.122793	0.228373	-0.147175	0.143955	669015	Fecal metabolism	-	-
Lys-Val-Leu	-0.131262	0.197629	-0.147157	0.144004	27433200	Fecal metabolism	-	-
FFA(14:0)	-0.131111	0.198148	-0.146383	0.14615	693430	Fecal metabolism	C06424	ko00061,ko01100
His-Ile	-0.123406	0.226044	-0.145955	0.147346	55961.4	Fecal metabolism	-	-
Ile-Arg	-0.113177	0.267174	-0.145825	0.14771	11556100	Fecal metabolism	-	-
Leu-Arg	-0.113177	0.267174	-0.145825	0.14771	11556100	Fecal metabolism	-	-
Ser-Val-Leu	-0.113585	0.265443	-0.14572	0.148006	11975810	Fecal metabolism	-	-
O-Desmethylmycophenolic acid	-0.130646	0.199759	-0.145682	0.148112	6.15254e+06	Fecal metabolism	-	-
Penitrem C	-0.111294	0.275267	-0.144777	0.150675	89665.5	Fecal metabolism	C20795	-
Arg-Asn-Gly	-0.102352	0.315924	-0.144572	0.15126	1251286	Fecal metabolism	-	-
2-Ethyl-3-methylpyrazine	-0.138189	0.174789	-0.144562	0.151288	677647	Fecal metabolism	-	-
Ser-Val	-0.0965716	0.34417	-0.14453	0.15138	5.45265e+06	Fecal metabolism	-	-
Leu-Gly	-0.11176	0.273251	-0.144215	0.152284	7.41771e+07	Fecal metabolism	-	-
Tyr-Leu	-0.0996469	0.328951	-0.144003	0.152892	2.41789e+07	Fecal metabolism	C73328	-
Asp-Pro-Phe	-0.127389	0.211297	-0.143948	0.153051	19635300	Fecal metabolism	-	-
Lys-Ile-Ile	-0.119391	0.241622	-0.143776	0.153548	13924260	Fecal metabolism	-	-
Tetrahydrodeoxycortisol	-0.153845	0.130416	-0.142657	0.156809	138138	Fecal metabolism	C14594	-
mycosporine-glutaminol	-0.109735	0.28209	-0.142549	0.157125	618264	Fecal metabolism	-	-
Thr-Ile	-0.108661	0.286856	-0.142361	0.157679	63532800	Fecal metabolism	-	-
Thr-Leu	-0.108661	0.286856	-0.142361	0.157679	63532800	Fecal metabolism	-	-
Pyrrolidine	-0.123661	0.225078	-0.14165	0.159785	26671700	Fecal metabolism	-	-
4-[(E)-2-(4-hydroxy-3-methoxyphenyl)ethenyl]-2-methoxyphenol	-0.129833	0.202595	-0.141377	0.160602	107625	Fecal metabolism	C04547	-
1-Methyladenine	-0.116194	0.254552	-0.140875	0.162107	885438	Fecal metabolism	C02216	-
N-(2-Phosphate-1R-methylethyl)-5Z,8Z,11Z,14Z-eicosatetraenamide	-0.139488	0.170734	-0.140643	0.162806	170227	Fecal metabolism	-	-
Urobilin	-0.123532	0.225564	-0.140253	0.163987	279257900	Fecal metabolism	C05794	ko00860
Thr-Val-Leu	-0.119205	0.242362	-0.13992	0.164999	18684000	Fecal metabolism	-	-
Phe-Leu-Leu	-0.119782	0.240072	-0.139818	0.165313	4405360	Fecal metabolism	-	-
Leu-Trp	-0.131414	0.197105	-0.139748	0.165527	3476980	Fecal metabolism	-	-
8-GINGEROL	-0.172748	0.0889455	-0.139287	0.16694	1.13199e+06	Fecal metabolism	C17495	-
Cyclic ADP ribose	-0.161065	0.113109	-0.139084	0.167563	249285	Fecal metabolism	C13050	ko04020,ko04921,ko04970,ko04972
Trp-Leu	-0.12587	0.21684	-0.138982	0.167878	177437	Fecal metabolism	-	-
Isokaurenoic acid	-0.152881	0.13287	-0.138876	0.168207	1500930	Fecal metabolism	C11874	ko01100
Val-Asn	-0.134021	0.188289	-0.138289	0.170031	241041	Fecal metabolism	-	-
Fluocinonide	-0.169062	0.0960802	-0.137379	0.172887	377340	Fecal metabolism	C07007	-
Tyr-Glu-Lys-Thr-Tyr	-0.122223	0.230559	-0.13654	0.17555	314503	Fecal metabolism	-	-
Arg-Val	-0.129329	0.204369	-0.136165	0.176751	43175	Fecal metabolism	-	-
Ile-Asn	-0.113799	0.264539	-0.135805	0.177907	354261	Fecal metabolism	-	-
L-Serine	-0.110086	0.280545	-0.135682	0.178306	628380	Fecal metabolism	C00065	ko00260,ko00270,ko00470,ko00564,ko00600,ko00630,ko00920,ko00970,ko01100,ko01200,ko01230,ko01240,ko02010,ko04071,ko04974,ko04978,ko05230
3-Methoxybenzoic acid	-0.119716	0.240334	-0.135239	0.179739	98597.3	Fecal metabolism	-	-
His-Asn-Ile	-0.113681	0.265036	-0.134924	0.180763	2191650	Fecal metabolism	-	-
Lys-Met-Tyr	-0.116389	0.253748	-0.134332	0.182704	2.55391e+06	Fecal metabolism	-	-
Val-Gln	-0.108223	0.288813	-0.134071	0.183562	264105	Fecal metabolism	-	-
Albaspidin BB	-0.0906951	0.374461	-0.133682	0.18485	277715	Fecal metabolism	C20206	-
Ginkgoic acid	-0.10571	0.300221	-0.133228	0.186357	2280620	Fecal metabolism	C10794	-
Populin	-0.146382	0.150356	-0.133044	0.186974	11824294	Fecal metabolism	C10823	-
Ile-Ser-Arg-Lys	-0.15636	0.124171	-0.133002	0.187113	404202	Fecal metabolism	-	-
2,4-Dihydroxypteridine	-0.135414	0.183695	-0.132381	0.1892	588060	Fecal metabolism	C03212	-
Promazine	-0.127215	0.211925	-0.132349	0.189308	4711130	Fecal metabolism	C07379	-
Lenalidomide	-0.1247	0.221174	-0.132149	0.189983	1431328	Fecal metabolism	D04687	-
(6Ar,10aR)-1-methoxy-6,6,9-trimethyl-3-(2-methyloctan-2-yl)-6a,7,10,10a-tetrahydrobenzo[c]chromene	-0.0967984	0.343033	-0.13177	0.191267	14387700	Fecal metabolism	-	-
Phe-Ala-Thr	-0.104224	0.307106	-0.131413	0.192485	5.19952e+06	Fecal metabolism	-	-
Ser-Leu-Ala	-0.0888229	0.384442	-0.131317	0.19281	1.56518e+07	Fecal metabolism	-	-
Ala-Pro	-0.082305	0.420421	-0.131195	0.193228	27689700	Fecal metabolism	-	-
Asn-Phe	-0.105555	0.300935	-0.130402	0.195959	125176	Fecal metabolism	-	-
Marimastat	-0.0989765	0.332232	-0.130158	0.196803	8190220	Fecal metabolism	D03795	-
Lidocaine hydrochloride	-0.0895165	0.380726	-0.130045	0.197196	6896900	Fecal metabolism	-	-
N-hydroxy-L-isoleucine	-0.134854	0.18553	-0.12977	0.198152	68719.6	Fecal metabolism	C20310	-
Leu-Arg-Ser-Lys	-0.151672	0.136001	-0.129482	0.199158	412790	Fecal metabolism	-	-
Ile-Ile	-0.120712	0.236417	-0.129174	0.20024	3.00958e+07	Fecal metabolism	-	-
Imazamox	-0.10639	0.29711	-0.129148	0.200329	948921	Fecal metabolism	C18598	-
Febuxostat	-0.134674	0.186124	-0.129071	0.2006	1.72276e+06	Fecal metabolism	D01206	-
Hycanthone	-0.161073	0.113093	-0.128226	0.20359	8506300	Fecal metabolism	D00541	-
Ala-Val-Ala	-0.106772	0.295364	-0.127812	0.205065	4265260	Fecal metabolism	-	-
(25R)-3beta,4beta-dihydroxycholest-5-en-26-al	-0.0964999	0.344531	-0.127755	0.205268	6531320	Fecal metabolism	-	-
L-Tryptophan	-0.0917173	0.369079	-0.127542	0.206029	1044100	Fecal metabolism	C00078	ko00260,ko00380,ko00400,ko00970,ko01100,ko01210,ko01230,ko01240,ko04726,ko04974,ko04978,ko05143,ko05230
L-Cysteic acid	-0.126607	0.214136	-0.127534	0.206059	120286	Fecal metabolism	C00506	ko00270,ko00430,ko01100,ko04080
Leu-Glu-Ile-Glu	-0.133504	0.190013	-0.127484	0.206238	908141	Fecal metabolism	-	-
Riboflavin	-0.107463	0.292232	-0.127332	0.206784	76400000	Fecal metabolism	C00255	ko00740,ko01100,ko01240,ko02010,ko04977
DL-Alanyl-DL-phenylalanine	-0.0963619	0.345224	-0.127211	0.207221	709385	Fecal metabolism	-	-
Methyl linolenate	-0.126872	0.213173	-0.126169	0.210997	2.80234e+06	Fecal metabolism	-	-
Met-Ser	-0.0967954	0.343048	-0.126117	0.211187	261205	Fecal metabolism	-	-
Brucine	-0.130166	0.201431	-0.125701	0.212706	27112450	Fecal metabolism	C09084	-
Gln-Asn-Phe-Glu	-0.140976	0.166171	-0.12557	0.213189	77171	Fecal metabolism	-	-
Ile-Val	-0.104842	0.304231	-0.124703	0.216392	2495985	Fecal metabolism	-	-
3-Hydroxy-3-Methyl Butyric Acid	-0.111413	0.274751	-0.124548	0.216968	1.63118e+06	Fecal metabolism	C20827	ko00280,ko01100
His-Phe-Ile-Lys	-0.108329	0.28834	-0.124496	0.217159	466986	Fecal metabolism	-	-
Procyanidin A1	-0.0870278	0.394161	-0.124045	0.218843	389845	Fecal metabolism	-	-
Gln-Ile-Glu-Arg	-0.171893	0.090562	-0.123768	0.219882	2.97549e+06	Fecal metabolism	-	-
Ile-Thr	-0.124911	0.22039	-0.123544	0.220723	31697800	Fecal metabolism	-	-
Leu-Thr	-0.124911	0.22039	-0.123544	0.220723	31697800	Fecal metabolism	-	-
Gln-Leu-Leu	-0.159757	0.116107	-0.123169	0.22214	6.4319e+06	Fecal metabolism	-	-
His-Pro-Tyr	-0.104548	0.305598	-0.123009	0.222744	1117880	Fecal metabolism	-	-
Gly-Ile	-0.104384	0.30636	-0.12291	0.22312	6.44e+07	Fecal metabolism	-	-
MG(18:0/0:0/0:0)	-0.13604	0.181658	-0.12256	0.224452	6.64869e+06	Fecal metabolism	-	-
Phe-Trp	-0.115165	0.258809	-0.122556	0.224468	1889880	Fecal metabolism	D95547	-
Pseudoyohimbine	-0.109436	0.283413	-0.122377	0.22515	3204930	Fecal metabolism	-	-
Phe-Tyr	-0.0896705	0.379904	-0.121724	0.227651	1.72267e+07	Fecal metabolism	-	-
N-(2-hydroxyethyl)-3-pyridinecarboxamide	-0.0922574	0.366254	-0.121273	0.229391	4371390	Fecal metabolism	-	-
4,6-Diamino-5-formamidopyrimidine	-0.14217	0.162578	-0.121244	0.229505	22447.5	Fecal metabolism	C06502	-
His-Met-Val	-0.135985	0.181838	-0.121184	0.229735	1.10157e+06	Fecal metabolism	-	-
[(9R,10S,12S,13S,14R,16S,18R)-13-ethyl-14-hydroxy-8,15-diazahexacyclo[14.2.1.01,9.02,7.010,15.012,17]nonadeca-2,4,6-trien-18-yl] acetate	-0.116117	0.254869	-0.120816	0.231166	265076	Fecal metabolism	-	-
D-Erythronolactone	-0.118455	0.245361	-0.120361	0.232941	2332260	Fecal metabolism	-	-
Methyl 2-(10-heptadecenyl)-6-hydroxybenzoate	-0.06161	0.546738	-0.120221	0.233489	744680	Fecal metabolism	-	-
Juvenile hormone II acid;(2E,6E)-(10R,11S)-10,11-Epoxy-3,7,11-trimethyltrideca-2,6-dienoic acid;(2E,6E)-(10R,11S)-10,11-Epoxy-3,7,11-trimethyltrideca-2,6-dienoate;(2E,6E)-10,11-Epoxy-3,7,11-trimethyltridecadienoic acid	-0.136868	0.17899	-0.119967	0.234486	2382480	Fecal metabolism	C04834	-
Ganoderic acid H	-0.132185	0.194466	-0.11949	0.236363	201691	Fecal metabolism	-	-
Arg-Asp-Leu-Tyr-Ser	-0.095279	0.350697	-0.11937	0.236839	4.35667e+06	Fecal metabolism	-	-
Mesoaconic acid	-0.132745	0.192566	-0.118872	0.238814	149246	Fecal metabolism	C01732	ko00630,ko01100,ko01200
Isolithocholic acid	-0.132716	0.192665	-0.118693	0.239525	153964200	Fecal metabolism	C17658	-
Torasemide	-0.131717	0.196067	-0.118445	0.240518	120648	Fecal metabolism	D00382	-
Neurosporaxanthin	-0.066736	0.513818	-0.118378	0.240785	5010611	Fecal metabolism	C08607	ko01100
2,4-diacetamino-2,4,6-triphenoxy-D-mannopyranose	-0.0994193	0.330062	-0.118374	0.240799	1.68285e+07	Fecal metabolism	C20424	ko00520,ko01100,ko01250
Trp-Asn	-0.0980467	0.336816	-0.118146	0.241716	73200.1	Fecal metabolism	-	-
Zereno	-0.153013	0.132534	-0.11796	0.242461	675930	Fecal metabolism	C14752	-
His-Phe-Arg	-0.14111	0.165767	-0.11779	0.243146	3378980	Fecal metabolism	-	-
9-Oxohexadecanoic acid	-0.0858291	0.400732	-0.117777	0.243199	768822	Fecal metabolism	-	-
Ile-Trp	-0.112044	0.272024	-0.116458	0.248555	3398690	Fecal metabolism	-	-
Adipic Acid	-0.133078	0.191444	-0.116407	0.248763	10223630	Fecal metabolism	C06104	ko01100
10-Hydroxymyristic acid methyl ester	-0.149899	0.140691	-0.116358	0.248964	796480	Fecal metabolism	-	-
Citranaxanthin	-0.118196	0.246399	-0.115809	0.25122	990250	Fecal metabolism	-	-
N6-Isopentenyladenosine	-0.124957	0.220218	-0.115721	0.251582	347243	Fecal metabolism	D05726	-
Ile-Tyr	-0.105804	0.299789	-0.115622	0.251989	940506	Fecal metabolism	-	-
Leu-Tyr	-0.105804	0.299789	-0.115622	0.251989	940506	Fecal metabolism	-	-
Ser-Trp	-0.105829	0.299678	-0.115453	0.25269	7.66784e+06	Fecal metabolism	-	-
Sinapoylspermine	-0.0835308	0.413509	-0.115266	0.253463	298722	Fecal metabolism	-	-
5-[4-(4-Hydroxyphenyl)phenyl]benzene-1,3-diol	-0.110431	0.279029	-0.114979	0.254657	732614	Fecal metabolism	-	-
Lys-Asp-Tyr-Glu	-0.056303	0.581869	-0.114917	0.254913	2954359	Fecal metabolism	-	-
Glu-Val-Phe	-0.0979662	0.337214	-0.114342	0.257313	3.80697e+06	Fecal metabolism	-	-
Oxyphencyclimine	-0.121811	0.232146	-0.114214	0.25785	7994630	Fecal metabolism	C07851	-
1-Methylguanosine	-0.138056	0.175211	-0.114189	0.257953	1.43021e+06	Fecal metabolism	C04545	-
7-Methylguanosine	-0.138056	0.175211	-0.114189	0.257953	1.43021e+06	Fecal metabolism	-	-
N-Acetyl-5-Hydroxytryptamine	-0.0929012	0.362905	-0.114081	0.258408	1397890	Fecal metabolism	C00978	ko00380,ko01100
Thr-Val-Thr	-0.0742823	0.46727	-0.113953	0.258946	9681410	Fecal metabolism	-	-
2-Hydroxy-3-isopropyl-6-methylbenzoic acid	-0.102663	0.314446	-0.113909	0.259132	5552336	Fecal metabolism	-	-
Uracil 5-carboxylic acid	-0.166487	0.101328	-0.113809	0.259554	124404	Fecal metabolism	C03030	-
D-Allo-Isoleucine	-0.0859393	0.400125	-0.11376	0.259758	2364950	Fecal metabolism	C21092	-
Arg-Asp-His	-0.115343	0.258068	-0.113754	0.259786	1.06722e+07	Fecal metabolism	-	-
Ameltolide	-0.152828	0.133006	-0.113633	0.260295	1.66624e+07	Fecal metabolism	C11485	-
Hydroxyquinoline	-0.0749833	0.463067	-0.113432	0.261146	11901700	Fecal metabolism	C19434	-
Choline	-0.11081	0.277372	-0.113287	0.26176	216513	Fecal metabolism	C00114	ko00260,ko00564,ko01100,ko02010,ko04725,ko04976,ko05231
N,N-Diacetyl-Chitobiose	-0.135647	0.182934	-0.113213	0.262071	110448	Fecal metabolism	C01674	ko00520,ko01100,ko02010
D-Galactose	-0.123062	0.227351	-0.113202	0.262118	25045000	Fecal metabolism	C00124	ko00052,ko01100,ko04973,ko04978
7,8-dihydro-L-Biopterin	-0.110023	0.280821	-0.112924	0.263301	370369	Fecal metabolism	C02953	ko00790,ko01100,ko01240
Leu-Tyr-Phe-Lys	-0.0996496	0.328938	-0.112599	0.264687	3553643	Fecal metabolism	-	-
Moschamine	-0.122062	0.231177	-0.112381	0.265615	761024	Fecal metabolism	-	-
3-Hydroxy-2-methyl-4H-pyran-4-one	-0.135971	0.181883	-0.11238	0.265622	2142460	Fecal metabolism	C11918	-
Trigonelline	-0.146002	0.15143	-0.112368	0.265672	7412210	Fecal metabolism	C01004	ko00760
Ser-Glu-Ser-Asp-Ile	-0.0951804	0.351199	-0.112367	0.265677	276071	Fecal metabolism	-	-
Benzaldehyde	-0.084617	0.407441	-0.112053	0.267023	2.83613e+07	Fecal metabolism	C00261	ko01100
Nicotinic Acid Adenine Dinucleotide	-0.138792	0.172898	-0.111946	0.267484	826760	Fecal metabolism	C00003	ko00190,ko00730,ko00760,ko00983,ko01100,ko01240,ko04152,ko04211,ko04925,ko04936,ko04977,ko05208
Esmolol	-0.167203	0.099848	-0.111927	0.267567	2.70644e+06	Fecal metabolism	C06980	-
Isoleucyl-Tyrosine	-0.0641845	0.530077	-0.11185	0.267896	7.56368e+06	Fecal metabolism	-	-
Ser-Leu-Val	-0.0801394	0.432792	-0.11152	0.269322	11793590	Fecal metabolism	-	-
Cys-Met	-0.145194	0.153731	-0.111427	0.26972	698409	Fecal metabolism	-	-
Petromyzonol	-0.120376	0.237732	-0.111257	0.270456	432532	Fecal metabolism	C16258	-
Ala-Asn-Arg	-0.0581446	0.569561	-0.111237	0.270543	31814000	Fecal metabolism	-	-
L-Phenylalanine	-0.0786732	0.441284	-0.110926	0.271896	9.7591e+07	Fecal metabolism	C00079	ko00360,ko00400,ko00470,ko00970,ko01100,ko01210,ko01230,ko02010,ko04974,ko04978,ko05230
26-Hydroxy-24-epi-brassinolide	-0.133158	0.191174	-0.110906	0.271982	91624	Fecal metabolism	C11051	-
5-Hydroxy-2-deoxyuridine	-0.121342	0.23396	-0.110514	0.273691	1.2554e+06	Fecal metabolism	-	-
Propanoic acid,2-[[4-[2-[[[(2,4-difluorophenyl)amino]carbonyl]heptylamino]ethyl]phenyl]thio]-2-methyl-	-0.113886	0.26417	-0.110442	0.274007	636584	Fecal metabolism	-	-
Tyr-Glu	-0.106705	0.29567	-0.110315	0.274561	3312420	Fecal metabolism	D81946	-
2-Methylsuccinic Acid	-0.0964745	0.344658	-0.109663	0.277424	37621600	Fecal metabolism	-	-
Dimethylmalonic acid	-0.0964745	0.344658	-0.109663	0.277424	37621600	Fecal metabolism	-	-
Ethyl hydrogen malonate	-0.0964745	0.344658	-0.109663	0.277424	37621600	Fecal metabolism	-	-
Glutaric Acid	-0.0964745	0.344658	-0.109663	0.277424	37621600	Fecal metabolism	C00489	ko00071,ko00310,ko01100
Glaudine	-0.128605	0.206936	-0.109616	0.277633	106656	Fecal metabolism	-	-
4,5,7-trihydroxy-2H-chromen-2-one	-0.143618	0.158295	-0.109554	0.277906	682178	Fecal metabolism	-	-
Trp-Ala	-0.0666651	0.514266	-0.109455	0.278344	213200	Fecal metabolism	D94850	-
Methacholine	-0.136674	0.179612	-0.109019	0.280273	63508880	Fecal metabolism	C07471	-
AM2201 7-hydroxyindole metabolite	-0.0930358	0.362206	-0.108949	0.280585	367814	Fecal metabolism	-	-
Gly-Leu-Ala	-0.047119	0.644996	-0.108855	0.281	1.09263e+07	Fecal metabolism	-	-
bis(7)-Tacrine	-0.103683	0.30964	-0.108326	0.283362	20154.6	Fecal metabolism	-	-
Pro-Gln	-0.066692	0.514096	-0.108265	0.283634	1709040	Fecal metabolism	-	-
Methionine methyl ester	-0.0850517	0.405027	-0.10822	0.283837	314058	Fecal metabolism	-	-
16alpha-Hydroxydehydroepiandrosterone	-0.121021	0.23521	-0.10815	0.28415	8.98737e+06	Fecal metabolism	C05139	ko00140
Asn-Pro	-0.0608018	0.552021	-0.107636	0.286456	507785	Fecal metabolism	-	-
13,14-dihydro-15-keto PGE2	-0.151849	0.135539	-0.107566	0.286772	55768.9	Fecal metabolism	C04671	-
DL-Carnitine	-0.11123	0.275547	-0.107249	0.288202	3118030	Fecal metabolism	C00318	ko04714,ko04976,ko05415
Asp-Phe-Val-Glu	-0.0762462	0.455545	-0.107187	0.288483	1514313	Fecal metabolism	-	-
Purine	-0.0792855	0.437726	-0.107149	0.288657	8995340	Fecal metabolism	C15587	-
(2S,3S)-3-methylphenylalanine	-0.0811368	0.427068	-0.107045	0.289124	2.96248e+06	Fecal metabolism	C20895	-
Asp-Val	-0.11335	0.266443	-0.106955	0.289532	562522	Fecal metabolism	-	-
6-Aminocaproic Acid	-0.0841338	0.410134	-0.10678	0.290328	3416380	Fecal metabolism	C02378	ko01100
DL-Leucine	-0.0841338	0.410134	-0.10678	0.290328	3416380	Fecal metabolism	C00123	ko00280,ko00290,ko00970,ko01100,ko01210,ko01230,ko02010,ko04150,ko04974,ko04978,ko05131,ko05230
Pyroglutamic acid	-0.11582	0.256091	-0.106333	0.292364	55397200	Fecal metabolism	C01879	ko00480,ko01100
Leu-Leu-Phe	-0.0886046	0.385616	-0.106329	0.292384	5986400	Fecal metabolism	-	-
Xanthosine	-0.120789	0.236114	-0.106164	0.293138	6738147	Fecal metabolism	C01762	ko00230,ko00232,ko01100,ko01232,ko02010
Phe-Tyr-Val-Lys	-0.0613418	0.548488	-0.105916	0.294271	11499722	Fecal metabolism	-	-
N-Acetylsphingosine	-0.117697	0.248414	-0.105856	0.294547	2.11835e+06	Fecal metabolism	-	-
ADP-ribose	-0.124826	0.220705	-0.105778	0.294907	129530	Fecal metabolism	C00301	ko00230,ko01100
1-Methylinosine	-0.0984928	0.334611	-0.105697	0.295276	869798	Fecal metabolism	C12317	-
Aniline	-0.126636	0.214032	-0.105682	0.295346	428510	Fecal metabolism	C00292	-
(6R,8Z)-6-Hydroxy-3-oxotetradecenoic acid	-0.105672	0.300398	-0.105653	0.295477	2385241	Fecal metabolism	-	-
(R)-(-)-2-phenylglycine	-0.0751824	0.461877	-0.105622	0.29562	1.28153e+08	Fecal metabolism	-	-
1-Hydroxylamino-2-phenylethane	-0.0751824	0.461877	-0.105622	0.29562	1.28153e+08	Fecal metabolism	-	-
L-Isserine	-0.0827873	0.417693	-0.105525	0.296065	616180	Fecal metabolism	-	-
4,5-Epoxy-7Z,10Z,13Z,16Z,19Z-docosapentaenoic acid,methyl ester	-0.0684143	0.503265	-0.10478	0.29951	5693880	Fecal metabolism	-	-
2,2-(3-methylcyclohexane-1,1-diyl)diacetic acid	-0.112569	0.26977	-0.104674	0.300002	2.65295e+06	Fecal metabolism	-	-
Ser-Ile-Phe	-0.0591604	0.562825	-0.104102	0.302663	6151270	Fecal metabolism	-	-
1-Aminocyclobutanecarboxylic acid	-0.0799379	0.433953	-0.103163	0.307072	78333000	Fecal metabolism	-	-
L-Proline	-0.0799379	0.433953	-0.103163	0.307072	78333000	Fecal metabolism	C00148	ko00330,ko00470,ko00970,ko01100,ko01230,ko02010,ko04974,ko04978,ko05230
8-Oxoadenine	-0.11349	0.265847	-0.103116	0.307292	428982	Fecal metabolism	-	-
AM2201 6-hydroxyindole metabolite	-0.066068	0.518049	-0.103028	0.307709	927440	Fecal metabolism	-	-
Phe-Val	-0.0785101	0.442235	-0.103014	0.307774	4.08195e+07	Fecal metabolism	-	-
Asn-Ile-Leu	-0.0630428	0.537434	-0.102961	0.308026	28947500	Fecal metabolism	-	-
Ala-Ser	-0.0989185	0.332516	-0.102536	0.310036	141121	Fecal metabolism	-	-
9-Fluorenone	-0.123416	0.226006	-0.102529	0.31007	126072	Fecal metabolism	C06712	ko01100
Epinephrine	-0.0834949	0.413711	-0.102199	0.311637	790321	Fecal metabolism	C00788	ko00350,ko01100,ko04024,ko04080,ko04261,ko04923,ko04924,ko05207
FFA(12:0)	-0.0854862	0.402623	-0.102052	0.312337	11325720	Fecal metabolism	C02679	ko00061,ko01100
2-Methylglutaric Acid	-0.108215	0.288849	-0.10195	0.312822	9.82491e+06	Fecal metabolism	D91481	-
Carbendazim	-0.129304	0.204455	-0.101641	0.314301	170910	Fecal metabolism	C10897	-
Glimepiride	-0.0825403	0.419089	-0.101405	0.315429	468536	Fecal metabolism	C07669	-
Asn-Leu	-0.0574697	0.574058	-0.10138	0.31555	18131500	Fecal metabolism	-	-
20-hydroxy Leukotriene B4	-0.156496	0.12384	-0.101252	0.316165	234925	Fecal metabolism	C04853	ko00590
1,7-Dihydroxyxanthone	-0.136298	0.180824	-0.101247	0.316189	3.65155e+06	Fecal metabolism	C10061	-
Val-Trp	-0.0992428	0.330925	-0.101228	0.316282	4430240	Fecal metabolism	-	-
Lys-Val-Asn-Val-Asp	-0.0491195	0.631008	-0.101133	0.316737	3049101	Fecal metabolism	-	-
Ala-Ala-Ala-Arg-Phe	-0.0870196	0.394206	-0.101065	0.317067	291326	Fecal metabolism	-	-
FFA(16:1)	-0.096406	0.345002	-0.101012	0.317321	25911000	Fecal metabolism	C08362	ko00061,ko01100
N-Phenylacetylphenylalanine	-0.119288	0.242033	-0.100876	0.317976	276299	Fecal metabolism	-	-
Hypoxanthine-9-β-D-Arabinofuranoside	-0.114803	0.260318	-0.100854	0.31808	11375340	Fecal metabolism	-	-
Adenosine	-0.114838	0.260172	-0.100779	0.318445	2.95835e+07	Fecal metabolism	C00212	ko00230,ko01100,ko01232,ko02010,ko04022,ko04024,ko04071,ko04080,ko04270,ko04923,ko04924,ko05012,ko05032,ko05034
Thr-Lys-Pro-Arg	-0.120573	0.23696	-0.100695	0.318849	3187930	Fecal metabolism	-	-
8-Oxohexadecanoic acid	-0.0688025	0.500839	-0.100667	0.318982	725740	Fecal metabolism	-	-
Indole-5-carboxylic acid	-0.113016	0.267862	-0.100459	0.319988	172323	Fecal metabolism	-	-
Isoxaben	-0.0719977	0.481115	-0.100311	0.320705	2405410	Fecal metabolism	C18504	-
Val-Gly-Arg	-0.0833301	0.414636	-0.100258	0.320962	7.28284e+06	Fecal metabolism	-	-
Paromomycin	-0.0974819	0.33962	-0.0996555	0.323896	819242	Fecal metabolism	C00832	ko00524
Magnoshinin	-0.104834	0.304269	-0.0995478	0.324421	1231316	Fecal metabolism	C10658	-
Tributyl phosphate	-0.117909	0.247557	-0.099495	0.324679	389600	Fecal metabolism	C14439	-
Austalide F	-0.102598	0.314754	-0.0994221	0.325036	149687	Fecal metabolism	-	-
Zanamivir	-0.104402	0.306277	-0.0993144	0.325563	688537	Fecal metabolism	-	-
C.I. Pigment Red 149	-0.0822986	0.420457	-0.0992126	0.326061	910552	Fecal metabolism	-	-
3-Hydroxytetradecanedioic acid	-0.13269	0.192753	-0.0990311	0.326952	1518510	Fecal metabolism	-	-
Ala-Glu-Lys-Ala	-0.136215	0.18109	-0.09898	0.327202	1.11569e+06	Fecal metabolism	-	-
Tetrandrine	-0.06997	0.493584	-0.0989702	0.327251	1892029	Fecal metabolism	C09654	-
2-Octaprenyl-3-methyl-6-methoxy-1,4-benzoquinone	-0.106451	0.29683	-0.098923	0.327483	31401.4	Fecal metabolism	C05814	-
Arg-Lys	-0.107577	0.29172	-0.0989226	0.327485	308498	Fecal metabolism	-	-
SDMA	-0.0587115	0.565797	-0.0989189	0.327503	6473690	Fecal metabolism	-	-
Dodecyl glucopyranoside	-0.127311	0.211579	-0.0983992	0.330063	235677	Fecal metabolism	C16041	ko04721
Asp-Thr-Ile	-0.0547414	0.5924	-0.0983026	0.33054	9.08856e+06	Fecal metabolism	-	-
Ser-His-His-Val-Ala	-0.0823846	0.419969	-0.0981093	0.331497	293691	Fecal metabolism	-	-
15(S)-HETE-biotin	-0.0760292	0.456833	-0.0980728	0.331678	8198415	Fecal metabolism	-	-
Sn-Glycero-3-Phosphocholine	-0.104252	0.306977	-0.0980272	0.331904	206129	Fecal metabolism	C00670	ko00564,ko00565,ko05231
P-Coumaryl Alcohol	-0.0796612	0.435551	-0.0977344	0.333357	105879	Fecal metabolism	C02646	ko01100
O-Phospho-L-Serine	-0.109882	0.281441	-0.0973529	0.335256	254037	Fecal metabolism	C01005	ko00260,ko00270,ko00970,ko01100,ko01200,ko01230
Hyp-Thr	-0.0739293	0.469395	-0.0972365	0.335837	2319210	Fecal metabolism	-	-
Β-Pseudouridine	-0.116329	0.253995	-0.0966222	0.338913	1744540	Fecal metabolism	C02067	ko00240,ko01100
5-Pentyltetrahydro-2-oxo-3-furancarboxylic acid	-0.105472	0.301318	-0.0965943	0.339054	1068723	Fecal metabolism	-	-
Ala-Glu-Ile-Lys	-0.076614	0.453368	-0.0965398	0.339328	1.01204e+06	Fecal metabolism	-	-
Ser-Leu-Lys	-0.0657119	0.520313	-0.0965106	0.339474	6.37655e+06	Fecal metabolism	-	-
Leu-Leu-Gly	-0.0777424	0.446723	-0.0964195	0.339933	5575440	Fecal metabolism	-	-
alpha-Methyl-DL-phenylalanine	-0.115918	0.255686	-0.0962484	0.340794	98413.7	Fecal metabolism	-	-
Val-Ile-Ile	-0.107973	0.289937	-0.0960828	0.341629	21615300	Fecal metabolism	-	-
Asn-Ile	-0.052138	0.610146	-0.0959604	0.342248	23121500	Fecal metabolism	-	-
2-Naphthoic acid	-0.0900282	0.377998	-0.0957664	0.343229	202831	Fecal metabolism	C14101	-
Eurycomanone	-0.115124	0.258979	-0.095728	0.343424	701716	Fecal metabolism	-	-
Asp-Nap-OH	-0.128572	0.207054	-0.0956992	0.343569	168979	Fecal metabolism	-	-
Xanthoxyline	-0.10542	0.301559	-0.0954921	0.344619	149838	Fecal metabolism	C10726	-
Thr-Phe-Leu-Thr-Gln	-0.110343	0.279416	-0.0954407	0.34488	23561080	Fecal metabolism	-	-
12-Oxo-10E-Dodecenoic Acid	-0.0668528	0.51308	-0.0953883	0.345146	95919000	Fecal metabolism	C16309	ko00592
Gly-Leu-Val	-0.049737	0.626715	-0.0952555	0.345822	5.74326e+06	Fecal metabolism	-	-
Guanosine	-0.0971856	0.341097	-0.094716	0.348573	2.76207e+06	Fecal metabolism	C00387	ko00230,ko01100,ko01232,ko02010
N-Formylkynurenine	-0.0730966	0.474428	-0.094623	0.349048	1.50748e+06	Fecal metabolism	C02406	-
N-Propionylglycine	-0.10594	0.299169	-0.0944342	0.350015	1330213	Fecal metabolism	-	-
Lys-Ser	-0.121518	0.233279	-0.0942382	0.351021	815431	Fecal metabolism	-	-
Hyp-Trp	-0.0516327	0.613617	-0.0941985	0.351225	3825520	Fecal metabolism	-	-
Cimigenol	-0.118673	0.244484	-0.0941205	0.351625	1765009	Fecal metabolism	C17538	-
Ser-Ser	-0.0847178	0.406881	-0.093902	0.352749	48109.9	Fecal metabolism	-	-
Phe-Gln-Ala-Arg	-0.123002	0.227579	-0.0938948	0.352787	50866.8	Fecal metabolism	-	-
Oxaceprol	-0.0836992	0.412565	-0.0938039	0.353255	180343	Fecal metabolism	D07215	-
Gly-Leu	-0.0652962	0.522961	-0.0936093	0.354259	7.31585e+07	Fecal metabolism	C02155	-
Glu-Lys-Tyr-Leu-Gly	-0.11626	0.254279	-0.0935314	0.354661	1.06034e+07	Fecal metabolism	-	-
Caffeic Acid	-0.0678445	0.506835	-0.0933963	0.35536	2847040	Fecal metabolism	C01481	-
Licochalcone A	-0.0645869	0.527495	-0.0932209	0.356268	803670	Fecal metabolism	-	-
Thr-Arg-Lys-Glu	-0.0894423	0.381122	-0.093186	0.356449	827851	Fecal metabolism	-	-
Lys-Ser-Gln-Lys	-0.0786385	0.441486	-0.093026	0.357279	798405	Fecal metabolism	-	-
5,6-Dihydroxyindole-2-Carboxylic Acid	-0.0920618	0.367275	-0.092933	0.357762	169961	Fecal metabolism	C04185	ko00350,ko01100
3-Indolepropionic Acid	-0.0756154	0.459294	-0.092752	0.358703	35120564	Fecal metabolism	C22236	-
Cholic acid methyl ester	-0.120695	0.236481	-0.0927102	0.35892	1161303	Fecal metabolism	-	-
Ribosyladenosine	-0.0965347	0.344356	-0.0926696	0.359132	3.80341e+06	Fecal metabolism	-	-
Ancistrocladine	-0.0654697	0.521855	-0.0926063	0.359462	1034350	Fecal metabolism	C09335	-
1-Hydroxy Vitamin D3	-0.0304788	0.765762	-0.0925185	0.359919	2345610	Fecal metabolism	D01518	-
7-Hydroxy-3-(3-hydroxy-2,4-dimethoxyphenyl)-1-benzopyran-4-one	-0.0703683	0.491121	-0.092495	0.360042	120515	Fecal metabolism	-	-
Ciprofibrate	-0.129565	0.203539	-0.0924088	0.360492	256542	Fecal metabolism	D03521	-
5,6-Dihydrouridine	-0.111486	0.274435	-0.0923624	0.360734	373945	Fecal metabolism	D86457	-
15-Ketofluprostenol isopropyl ester	-0.0791609	0.438449	-0.0922242	0.361456	3.45685e+06	Fecal metabolism	-	-
Nicotinamide	-0.113076	0.267607	-0.0921061	0.362074	2788570	Fecal metabolism	C00153	ko00760,ko01100,ko01240,ko04977
13-Desoxyterpendole I	-0.120311	0.23799	-0.0920807	0.362207	6927476	Fecal metabolism	C20542	-
Marinobufagenin	-0.165448	0.103508	-0.0920409	0.362415	207515	Fecal metabolism	C20036	-
FAHFA(18:1(9Z)/9-O-18:0)	-0.123295	0.226464	-0.0919312	0.36299	139380	Fecal metabolism	-	-
Bisbynin	-0.0456119	0.655616	-0.0918722	0.363299	141684	Fecal metabolism	-	-
4-Ethyloctanoic acid	-0.0921636	0.366744	-0.0915528	0.364977	2239430	Fecal metabolism	-	-
Leu-Ile-Ile	-0.0850712	0.404919	-0.0912923	0.366349	13256100	Fecal metabolism	-	-
N,N-Dimethylarginine	-0.0508576	0.618958	-0.0910597	0.367577	6169730	Fecal metabolism	C03626	-
Dinorcapsaicin	-0.132887	0.192087	-0.0908848	0.368501	1.03619e+06	Fecal metabolism	-	-
Lys-Leu-His-Val-Asp	-0.0675539	0.508661	-0.0902383	0.371931	3467319	Fecal metabolism	-	-
2,6-Dichlorophenolindophenol sodium salt	-0.065266	0.523154	-0.0898942	0.373765	275442	Fecal metabolism	C03822	-
2-Aminopurine	-0.100444	0.325077	-0.089504	0.375851	10553200	Fecal metabolism	-	-
2-Amino-4,6-pteridinediol	-0.117361	0.249778	-0.0894586	0.376094	1492740	Fecal metabolism	-	-
8,15-Dihete	-0.077962	0.445437	-0.0892274	0.377334	5019950	Fecal metabolism	-	-
Gly-Leu-Arg	-0.105981	0.298979	-0.0891881	0.377545	236122	Fecal metabolism	-	-
16-Phenyltetranorprostaglandin E1	-0.0525076	0.607613	-0.0889505	0.378823	1.42502e+06	Fecal metabolism	-	-
5-Deoxy-5-fluoroadenosine	-0.10457	0.305496	-0.088777	0.379757	1.63488e+06	Fecal metabolism	C19766	-
Carnitine C20-OH	-0.0632251	0.536255	-0.088769	0.3798	464710	Fecal metabolism	-	-
Desmethylcitalopram	-0.126047	0.216187	-0.0887543	0.379879	2.19898e+06	Fecal metabolism	C16608	ko00982
Leu-Ala-Pro-Leu-Glu	-0.0784011	0.44287	-0.088606	0.380679	530669	Fecal metabolism	-	-
Ibuprofen beta-D-glucuronide	-0.109851	0.281578	-0.0885796	0.380821	225083	Fecal metabolism	-	-
Mevalonate 5-phosphate	-0.127404	0.211241	-0.0883085	0.382287	517611	Fecal metabolism	C01107	ko00900,ko01100
Dihydroceramide C2	-0.124698	0.221184	-0.0882329	0.382696	1200003	Fecal metabolism	-	-
15(R)-Pinane Thromboxane A2	-0.0945543	0.35439	-0.0881185	0.383315	69472850	Fecal metabolism	-	-
Leu-Met-Asn	-0.0380379	0.709998	-0.0878592	0.384722	844150	Fecal metabolism	-	-
4-Pregnen-17alpha,20alpha-diol-3-one	-0.0507886	0.619435	-0.0877681	0.385217	3611301	Fecal metabolism	C04518	ko00140
3,7-Dihydroxy-12-oxocholanoic acid	-0.0895075	0.380774	-0.0876709	0.385746	746447	Fecal metabolism	-	-
Pro-His	-0.0780335	0.445018	-0.0875234	0.386549	8235900	Fecal metabolism	-	-
Trp-Thr-Trp	-0.0980276	0.33691	-0.0873928	0.387261	1.83662e+07	Fecal metabolism	-	-
L-Arginine	-0.0613003	0.54876	-0.0872926	0.387807	4804300	Fecal metabolism	C00062	ko00220,ko00330,ko00470,ko00970,ko01100,ko01230,ko02010,ko04150,ko04974,ko05014,ko05022,ko05142,ko05146,ko05230
Docosahexaenoyl Serotonin	-0.0964932	0.344564	-0.0866666	0.391232	1030446	Fecal metabolism	-	-
(1S,3S,4S,6S,7R,8R,10Z,12S)-1,4,8-trimethyl-12-propan-2-yltricyclo[9.3.0.03,7]tetradec-10-ene-6,8-diol	-0.147036	0.148523	-0.0864944	0.392178	239585	Fecal metabolism	-	-
Urolithin A	-0.129359	0.204263	-0.0860445	0.394654	5.01273e+06	Fecal metabolism	-	-
N1-Acetylspermidine	-0.123172	0.226931	-0.0856123	0.397042	1661390	Fecal metabolism	-	-
Pranlukast	-0.114871	0.260036	-0.0855998	0.397112	880458	Fecal metabolism	-	-
2,5-Dihydroxybenzaldehyde	-0.0672443	0.510609	-0.0854772	0.39779	308051	Fecal metabolism	C05585	ko00350,ko01100
2-ethyl-2-hydroxybutyric acid	-0.129215	0.204772	-0.0854125	0.398149	4.61743e+06	Fecal metabolism	-	-
Thr-Val-Ala-Lys	-0.0896444	0.380043	-0.0849862	0.400516	410581	Fecal metabolism	-	-
Val-Ile-Leu	-0.0943225	0.355577	-0.0846956	0.402135	21581500	Fecal metabolism	-	-
Leu-Asn-Asp	-0.0497263	0.62679	-0.0846536	0.402369	2884840	Fecal metabolism	-	-
Maltitol	-0.0937606	0.358463	-0.0843973	0.403801	50128.6	Fecal metabolism	D04845	-
LPA(0:0/16:0)	-0.0621082	0.543494	-0.0843123	0.404276	632121	Fecal metabolism	C00416	ko00561,ko00564,ko01100,ko04024,ko04070,ko04072,ko04666,ko04912,ko04975,ko05200,ko05212,ko05231
rac-N,N-Didesmethyl-O-desmethylvenlafaxine glucuronide	-0.0747492	0.464468	-0.0843076	0.404302	105906	Fecal metabolism	-	-
N,N,N-Triacetyl-chitotriose	-0.08691	0.394804	-0.0842775	0.40447	58332.2	Fecal metabolism	-	-
3-Aminosalicylic acid	-0.0456221	0.655544	-0.0841817	0.405007	922534	Fecal metabolism	-	-
1,24-Dihydroxyvitamin D3	-0.0269574	0.792174	-0.084088	0.405532	15204000	Fecal metabolism	C12919	-
Cyclo(Phe-Glu)	-0.108093	0.289398	-0.084067	0.405649	417824	Fecal metabolism	-	-
4alpha-Formyl-4beta-methyl-5alpha-cholesta-8,24-dien-3beta-ol	-0.124169	0.223162	-0.0836678	0.40789	67415.7	Fecal metabolism	-	-
Y-27632	-0.0922064	0.36652	-0.0835291	0.408671	363713	Fecal metabolism	-	-
(Indol-3-yl)glycolaldehyde	-0.117836	0.247852	-0.0826394	0.413698	1345390	Fecal metabolism	C03230	ko00380,ko01100
6β-hydroxytestosterone	-0.0873162	0.39259	-0.0825874	0.413993	20774.9	Fecal metabolism	C14497	-
Fumonisin A1	-0.0177927	0.86195	-0.0825197	0.414377	3.4338e+06	Fecal metabolism	-	-
Gln-Arg-Tyr	-0.0631536	0.536718	-0.0824004	0.415054	9005510	Fecal metabolism	-	-
N-Methyl-2-pyridone-5-carboxamide	-0.0575948	0.573222	-0.0822631	0.415834	6.26315e+06	Fecal metabolism	C05842	ko00760,ko01100
8-Apo-beta-carotenal,all-trans-	-0.065514	0.521573	-0.0819748	0.417476	4940000	Fecal metabolism	C19728	-
Lys-HoPhe-OH	-0.0732658	0.473403	-0.0817399	0.418817	47147.4	Fecal metabolism	-	-
2-Aminoethylphosphonate	-0.0611634	0.549654	-0.0817282	0.418883	749931	Fecal metabolism	C03557	ko00440,ko01100,ko02010
Tyr-Leu-Ala-Lys	-0.0678303	0.506924	-0.0816873	0.419117	2111708	Fecal metabolism	-	-
Leu-Glu-Cys-Glu	-0.0816959	0.423879	-0.0815709	0.419782	672621	Fecal metabolism	-	-
12-Methyltridecanal	-0.123858	0.224332	-0.0815418	0.419949	1174127	Fecal metabolism	-	-
fluticasone 17beta-carboxylic acid	-0.102478	0.315324	-0.0815137	0.420109	2.44577e+06	Fecal metabolism	-	-
Glu-Phe-Leu-Lys	-0.0506344	0.6205	-0.0814617	0.420407	397776	Fecal metabolism	-	-
Indole-3-acetamide	-0.105688	0.300324	-0.081411	0.420697	862920	Fecal metabolism	C02693	ko00380,ko01100
SALICIN	-0.0938342	0.358084	-0.0813048	0.421305	194262	Fecal metabolism	C01451	ko00010,ko04742
Amisulpride	-0.0350276	0.732041	-0.0812214	0.421784	121625	Fecal metabolism	D07310	-
His-Ser-Leu-Lys	-0.02107	0.836847	-0.0812182	0.421802	910618	Fecal metabolism	-	-
D-Phenylalanine	-0.0547634	0.592251	-0.0811583	0.422145	3.1936e+08	Fecal metabolism	C02265	ko00360,ko00470,ko01100,ko04742
Piperidine acid	-0.0967833	0.343109	-0.0810692	0.422657	170547000	Fecal metabolism	C00408	ko00310,ko01100
Indole	-0.039827	0.697008	-0.0809898	0.423113	24030000	Fecal metabolism	C00463	ko00380,ko00400,ko01100,ko04974
2-Methoxy-4-[(1e)-3-Methoxyprop-1-En-1-Yl]phenol	-0.0732161	0.473704	-0.0809839	0.423146	3.46177e+06	Fecal metabolism	-	-
4-hydroxybenzylamine	-0.0913005	0.371268	-0.0806513	0.42506	105780	Fecal metabolism	-	-
6-Ethylchenodeoxycholic acid;6-ECDCA;6-Ethyl-CDCA;6alpha-Ethyl-chenodeoxycholic acid	-0.0522949	0.60907	-0.0804363	0.426299	6822700	Fecal metabolism	C15636	-
6b-Angeloyl-3b,8b,9b-trihydroxy-7(11)-eremophilen-12,8-olide	-0.0811708	0.426874	-0.0801328	0.428053	1107920	Fecal metabolism	-	-
Ammeline	-0.0954427	0.349866	-0.0800711	0.428409	799831	Fecal metabolism	C08733	-
N6-cis-p-Coumaroylserotonin	-0.115123	0.258984	-0.0800298	0.428648	732193	Fecal metabolism	-	-
cyclo(glu-glu)	-0.0951908	0.351146	-0.080004	0.428798	297918	Fecal metabolism	-	-
Glycolithocholic acid	-0.0994438	0.329942	-0.0798203	0.429862	98137.8	Fecal metabolism	C15557	-
Strophanthidin	-0.0684014	0.503345	-0.0796577	0.430805	11860847	Fecal metabolism	C19988	-
Dihydroconiferyl alcohol	-0.119718	0.240327	-0.0795082	0.431673	6.62727e+06	Fecal metabolism	C10448	-
Propylparaben	-0.0680337	0.505648	-0.0794957	0.431746	88923	Fecal metabolism	D01422	-
His-Gln-Gln	-0.0318952	0.755212	-0.079445	0.432041	1.75323e+06	Fecal metabolism	-	-
15(R),19(R)-hydroxy Prostaglandin E2	-0.111132	0.275973	-0.0793123	0.432813	227261	Fecal metabolism	-	-
Dehydrolithocholic acid	-0.075397	0.460595	-0.0789875	0.434705	76546700	Fecal metabolism	C03070	-
{4-[5,7-dihydroxy-3-(3,4,5-trihydroxybenzoyloxy)-3,4-dihydro-2H-1-benzopyran-2-yl]-2,6-dihydroxyphenyl}oxidanesulfonic acid	-0.112186	0.271413	-0.0789149	0.435128	594667	Fecal metabolism	-	-
Lys-Lys-OH	-0.0844092	0.408598	-0.0787812	0.43591	23548700	Fecal metabolism	-	-
(R)-Lipoic Acid	-0.126267	0.21538	-0.0786752	0.436529	22995.6	Fecal metabolism	C00725	-
3-(6-Amino-9H-purin-9-yl)propanoic acid	-0.0620675	0.543759	-0.0786165	0.436872	3.26857e+06	Fecal metabolism	-	-
Coproporphyrin I	-0.0832174	0.41527	-0.0785715	0.437136	800441	Fecal metabolism	-	-
Met-Gln	-0.0617528	0.545807	-0.0784614	0.43778	555170	Fecal metabolism	-	-
Isovaleryl-L-carnitine	-0.0704622	0.490542	-0.0783984	0.438149	3833700	Fecal metabolism	C20826	-
2-Methylguanosine	-0.102664	0.314442	-0.0782637	0.438939	1.22738e+06	Fecal metabolism	-	-
Eletriptan	-0.099847	0.327975	-0.0780132	0.44041	5639180	Fecal metabolism	D07887	-
(S)-3-Hydroxy-N-methylcoclaurine	-0.0794858	0.436566	-0.0779948	0.440519	483376	Fecal metabolism	C05202	ko01100
Nicotine	-0.112633	0.269498	-0.0778703	0.44125	12816890	Fecal metabolism	C00745	ko00980,ko04714,ko05033,ko05207
Gly-Glu-Lys	-0.0865468	0.39679	-0.0777173	0.442151	5036390	Fecal metabolism	-	-
Arg-His-Asp	-0.0687994	0.500859	-0.0775162	0.443337	9.27609e+06	Fecal metabolism	-	-
Carbetapentane	-0.125069	0.219799	-0.0774733	0.44359	692364	Fecal metabolism	D08334	-
DL-beta-Hydroxypalmitic acid	-0.0570215	0.577052	-0.0774251	0.443874	5821650	Fecal metabolism	-	-
Phe-Pro	-0.0311576	0.760701	-0.0774115	0.443955	33387700	Fecal metabolism	-	-
Bifenazate	-0.124311	0.222629	-0.0773355	0.444403	2156680	Fecal metabolism	C18589	-
11-HEDE	-0.0620549	0.543841	-0.0772333	0.445008	16258.1	Fecal metabolism	-	-
15-HEDE	-0.0620549	0.543841	-0.0772333	0.445008	16258.1	Fecal metabolism	-	-
Tyr-Glu-Val-Lys	-0.101829	0.318416	-0.0770752	0.445943	434758	Fecal metabolism	-	-
2,6-Dihydroxybenzoic acid	-0.0997588	0.328405	-0.0770309	0.446205	897580	Fecal metabolism	C21298	-
Simmondsin 2-ferulate	-0.0741295	0.468189	-0.0769263	0.446824	517457	Fecal metabolism	-	-
Lucidenolactone	-0.0826507	0.418465	-0.0769168	0.446881	962304	Fecal metabolism	-	-
S-hexyl-L-glutathione	-0.105476	0.301301	-0.0767934	0.447613	349690	Fecal metabolism	-	-
Octadecanedioic acid	-0.115747	0.256393	-0.0767837	0.44767	4593940	Fecal metabolism	-	-
EPA	-0.0499561	0.625196	-0.0767068	0.448126	3366500	Fecal metabolism	C06428	ko01040
Leu-Leu-Leu	-0.0633495	0.535452	-0.0766219	0.44863	15962500	Fecal metabolism	-	-
Leu-Arg-Lys-Arg	-0.07612	0.456294	-0.076334	0.450342	493426	Fecal metabolism	-	-
Cyclo(Phe-Pro)	-0.0917721	0.368791	-0.0761574	0.451393	97145	Fecal metabolism	D92888	-
Cyclo(Pro-Phe)	-0.0917721	0.368791	-0.0761574	0.451393	97145	Fecal metabolism	C11847	-
Propofol β-D-glucuronide	-0.0734831	0.472089	-0.0761013	0.451728	3.48873e+07	Fecal metabolism	-	-
4-hydroxyphenylglyoxylate	-0.107038	0.29416	-0.076067	0.451932	4155360	Fecal metabolism	C03590	ko01100
Phthalic Acid	-0.107038	0.29416	-0.076067	0.451932	4155360	Fecal metabolism	C01606	ko01100,ko02010
Ile-Leu	-0.0653551	0.522585	-0.0758008	0.453521	8.58323e+06	Fecal metabolism	D81944	-
Leu-Leu	-0.0653551	0.522585	-0.0758008	0.453521	8.58323e+06	Fecal metabolism	C11332	-
Glu-Ile-Ile	-0.0451328	0.659007	-0.0757713	0.453698	34337600	Fecal metabolism	-	-
Oxindole	-0.095426	0.349951	-0.0756748	0.454274	314214	Fecal metabolism	C12312	-
Testosterone	-0.1119	0.272648	-0.0756582	0.454374	64985	Fecal metabolism	C00535	ko00140,ko01100,ko01522,ko04913,ko04929,ko05200,ko05215
Citric Acid	-0.0793191	0.437531	-0.0755786	0.45485	731040	Fecal metabolism	C00158	ko00020,ko00250,ko00630,ko01100,ko01200,ko01210,ko01230,ko01240,ko04742,ko04922,ko05230
Hederagenin	-0.0850045	0.405289	-0.0754457	0.455646	2077730	Fecal metabolism	-	-
L-Norleucine	-0.0318178	0.755787	-0.0752835	0.456618	18120000	Fecal metabolism	C01933	-
Gibberellin A79	-0.127043	0.212551	-0.0752701	0.456699	209202	Fecal metabolism	-	-
Tyr-Ile-Leu	-0.0460413	0.652583	-0.0751585	0.457368	6617470	Fecal metabolism	-	-
D-Saccharic Acid 1,4-lactone (hydrate)	-0.0748143	0.464078	-0.0751031	0.4577	617140	Fecal metabolism	C21095	-
Burseran	-0.0389936	0.703048	-0.0750246	0.458172	41067.2	Fecal metabolism	C10547	-
(3beta,5alpha,9alpha,22E,24R)-5,9-Epidioxy-3-hydroxyergosta-7,22-dien-6-one	-0.0972101	0.340974	-0.0750025	0.458305	87420	Fecal metabolism	-	-
Dioxacarb	-0.0449923	0.660003	-0.0749323	0.458727	67432600	Fecal metabolism	C18953	-
(9E)-Valenciaxanthin	-0.0627332	0.539438	-0.0748951	0.45895	2116870	Fecal metabolism	-	-
Pro-Ser	-0.0311155	0.761014	-0.074843	0.459264	6415850	Fecal metabolism	-	-
12-Ethyl-8-isobutylbacteriochlorophyllide d	-0.132004	0.195083	-0.0747426	0.459868	87994.8	Fecal metabolism	C21434	ko00860
Myricetin	-0.107605	0.291594	-0.0745615	0.460959	569289	Fecal metabolism	C10107	-
Phe-Ala-Gly	-0.0541436	0.596454	-0.0743818	0.462044	35982.1	Fecal metabolism	-	-
Undecylprodigiosin	-0.0906501	0.374699	-0.0743647	0.462147	361479	Fecal metabolism	C12023	ko01100
Malyngamide I	-0.0160998	0.874973	-0.0742304	0.462958	911216	Fecal metabolism	-	-
Myricetin 3-glucoside	-0.0694213	0.496987	-0.0742279	0.462973	93823.1	Fecal metabolism	-	-
16-Hydroxyestrone	-0.108661	0.286857	-0.0739146	0.464869	314022	Fecal metabolism	C05300	ko00140,ko01100
Serotonin	-0.0900141	0.378073	-0.0735985	0.466785	2.17643e+06	Fecal metabolism	C00780	ko00380,ko01100,ko04024,ko04080,ko04540,ko04721,ko04726,ko04742,ko04750,ko04976,ko05207
1-(9Z-hexadecenoyl)-glycero-3-phosphate	-0.0815104	0.424936	-0.0734851	0.467474	997710	Fecal metabolism	-	-
4alpha-formyl-5alpha-cholesta-8,24-dien-3beta-ol	-0.079653	0.435599	-0.0732662	0.468805	79511	Fecal metabolism	-	-
6-azaniumylhexanoate	-0.043794	0.668519	-0.0732008	0.469203	216138	Fecal metabolism	-	-
Glu-Val-Ile	-0.036429	0.721751	-0.0729011	0.471029	1.64629e+07	Fecal metabolism	-	-
Enterolactone	-0.109802	0.281794	-0.072814	0.471561	1.65546e+06	Fecal metabolism	-	-
Arg-Asn-His-Glu	-0.123156	0.226992	-0.0726766	0.4724	2.44171e+06	Fecal metabolism	-	-
Isohyodeoxycholic acid	-0.0694696	0.496687	-0.0724543	0.473759	7.31672e+06	Fecal metabolism	-	-
3-Aminoquinoline	-0.0313305	0.759413	-0.0720739	0.47609	1204020	Fecal metabolism	C09183	-
3-Hydroxycinnamic acid	-0.0529775	0.604399	-0.0719693	0.476732	3341750	Fecal metabolism	C12621	ko00360,ko01100
Axillarin	-0.0561896	0.58263	-0.0717535	0.478058	1.59453e+06	Fecal metabolism	C10021	-
1-Methylxanthine	-0.0607239	0.552531	-0.071573	0.479169	7026863	Fecal metabolism	C16358	ko00232,ko01100
Ecdysone	-0.089952	0.378404	-0.0715014	0.47961	867423	Fecal metabolism	C00477	-
Hydroxyurea	-0.0497945	0.626316	-0.0713233	0.480708	8567780	Fecal metabolism	C07044	ko01100
2-(3,5-dimethoxyphenyl)-5-hydroxy-7-methoxy-6-(3-methylbut-2-en-1-yl)-3,4-dihydro-2H-1-benzopyran-4-one	-0.067413	0.509547	-0.0712425	0.481206	3193283	Fecal metabolism	-	-
Acitretin	-0.111248	0.275466	-0.0711394	0.481842	859629	Fecal metabolism	D02754	-
Glu-Leu-Arg	-0.0893011	0.381878	-0.0711255	0.481929	279717	Fecal metabolism	-	-
Thiamine	-0.0320614	0.753977	-0.0710207	0.482576	5.10071e+07	Fecal metabolism	C00378	ko00730,ko01100,ko01240,ko02010,ko04122,ko04977
Adenosine 5-Diphosphate（ADP）	-0.101085	0.321985	-0.0708023	0.483927	227624	Fecal metabolism	C00008	ko00190,ko00230,ko01100,ko01232,ko01240,ko04068,ko04080,ko04142,ko04152,ko04611,ko04714,ko04742,ko04924,ko05012,ko05014,ko05022
Leu-Met	-0.0682266	0.504439	-0.0707459	0.484276	1.05988e+07	Fecal metabolism	-	-
Rubraflavone B	-0.0394024	0.700083	-0.070726	0.484399	152710	Fecal metabolism	-	-
L-Gulonolactone	-0.0397575	0.697511	-0.0707106	0.484495	1.10394e+06	Fecal metabolism	C01040	ko00053,ko01100,ko01240
Ala-Thr-Leu-Asp	-0.0404572	0.692452	-0.0706221	0.485043	509229	Fecal metabolism	-	-
4-Amino-3-hydroxybutyric acid	-0.0827263	0.418037	-0.070582	0.485292	729750	Fecal metabolism	C03678	-
9-cis-10-Apo-beta-carotenal	-0.0604556	0.554291	-0.0704172	0.486314	4257900	Fecal metabolism	C20692	-
Phe-Phe-Thr	-0.0309532	0.762223	-0.0703927	0.486466	432513	Fecal metabolism	-	-
Cyperotundone	-0.052489	0.60774	-0.0702727	0.487211	1443160	Fecal metabolism	C17501	-
2-Fluoropalmitic acid	-0.0508711	0.618865	-0.0702487	0.48736	112104	Fecal metabolism	-	-
Val-Arg	-0.0387244	0.705003	-0.0697871	0.490233	1540700	Fecal metabolism	-	-
Zerumbone	-0.0510732	0.617471	-0.0696915	0.490829	979990	Fecal metabolism	C20262	-
Polyethylene,oxidized	-0.11481	0.260289	-0.0694452	0.492366	1.02661e+07	Fecal metabolism	-	-
Narcotoline	-0.0792869	0.437718	-0.0694019	0.492637	735250	Fecal metabolism	C09593	-
Glu-Val-Phe-Asp-Glu	-0.0569889	0.57727	-0.0692042	0.493873	534385	Fecal metabolism	-	-
5-Acetylamino-6-amino-3-methyluracil	-0.0284132	0.781224	-0.0691622	0.494135	894030	Fecal metabolism	C16366	ko00232
Terpendole E	-0.0638716	0.532088	-0.0691509	0.494206	13600310	Fecal metabolism	C20536	-
Kojibiose	-0.0889147	0.383949	-0.0690926	0.494571	176663	Fecal metabolism	C19632	-
4,4-Dihydroxybenzophenone	-0.0322864	0.752305	-0.0689651	0.49537	59156	Fecal metabolism	C14220	-
Lys-Phe-Leu-Glu	-0.0344165	0.736543	-0.0688271	0.496235	16999084	Fecal metabolism	-	-
Trp-Glu	-0.0402217	0.694153	-0.0687517	0.496709	5563300	Fecal metabolism	-	-
2S-Hydroxytetradecanoic acid	-0.0714216	0.48464	-0.0687394	0.496785	1580650	Fecal metabolism	C13790	-
Cadabicine methyl ether	-0.0634138	0.535038	-0.0685438	0.498014	335311	Fecal metabolism	-	-
Dodecanoic acid,12-[[(cyclohexylamino)carbonyl]amino]-	-0.0748598	0.463806	-0.0683678	0.499121	2810087	Fecal metabolism	-	-
Kuraridinol	-0.0308264	0.763169	-0.0682446	0.499896	2054196	Fecal metabolism	C17445	-
Ala-Ile-Thr	-0.00816647	0.93639	-0.0682326	0.499972	7680229	Fecal metabolism	-	-
Gomisin L1 methyl ether	-0.0692549	0.498021	-0.0682066	0.500136	269471	Fecal metabolism	C10621	-
Thalsimine	-0.0589697	0.564086	-0.0681254	0.500647	6.02013e+06	Fecal metabolism	C09661	-
Oxidopamine	-0.0845673	0.407718	-0.0680903	0.500868	446046	Fecal metabolism	D05294	-
3beta-Hydroxy-5-cholenoic acid	-0.0659614	0.518726	-0.0679503	0.501751	26143400	Fecal metabolism	-	-
Asn-Asp	-0.0856199	0.401885	-0.0676883	0.503406	159153	Fecal metabolism	-	-
Cyclo(Val-Ala)	-0.0465306	0.649134	-0.0676206	0.503833	477640	Fecal metabolism	-	-
Tyr-Ala-Phe-Arg	-0.0574212	0.574381	-0.0675497	0.504282	867228	Fecal metabolism	-	-
15(S)-15-methyl PGF2 ethyl amide	-0.0662155	0.517114	-0.0674186	0.505112	27137.3	Fecal metabolism	-	-
Thiobinupharidine	-0.07058	0.489815	-0.0671161	0.507028	285020	Fecal metabolism	C09990	-
niloticin	-0.035263	0.730309	-0.0668635	0.508632	5197903	Fecal metabolism	-	-
2-Amino-2-methyl-1,3-propanediol	-0.0855319	0.402371	-0.066447	0.511282	1065100	Fecal metabolism	-	-
Nicotinamide riboside chloride	-0.0906961	0.374456	-0.0663518	0.511889	1403720	Fecal metabolism	-	-
O-Isobutyroylthiamine disulfide	-0.0994697	0.329816	-0.066138	0.513253	1.58808e+06	Fecal metabolism	C12750	-
N-Acetyl-Asp-Glu	-0.111471	0.274501	-0.0657483	0.515744	837380	Fecal metabolism	C12270	ko00250,ko01100,ko04080
Tebufenpyrad	-0.0271644	0.790614	-0.0657423	0.515782	180168	Fecal metabolism	C11126	-
Iminodiacetic acid	-0.0629114	0.538284	-0.0656177	0.51658	1.39663e+06	Fecal metabolism	C19911	-
Contraceptive Tetrapeptide	-0.0758175	0.458091	-0.0653368	0.51838	396611	Fecal metabolism	-	-
(±)12-HETE	-0.0632462	0.536119	-0.0651514	0.519571	22498.5	Fecal metabolism	-	-
Butylamine	-0.0448295	0.661157	-0.0651466	0.519602	235759	Fecal metabolism	-	-
Methylguanidine	-0.0448295	0.661157	-0.0651466	0.519602	235759	Fecal metabolism	C02294	-
Polydatin	-0.0908231	0.373785	-0.0649312	0.520986	5224336	Fecal metabolism	C10275	-
6-Deoxocastasterone	-0.0929245	0.362784	-0.0648683	0.521391	107059	Fecal metabolism	C15802	ko01100
Phe-Val-Ile	-0.0368491	0.718676	-0.0648505	0.521505	8545280	Fecal metabolism	-	-
Gln-Glu-Ile-Arg	-0.107116	0.293806	-0.0648143	0.521738	1.17075e+06	Fecal metabolism	-	-
9,10-Dihydrokadsurenone	-0.0505253	0.621254	-0.064665	0.522699	647570	Fecal metabolism	C11053	-
(1S,3Z)-3-[(2E)-2-[(7aS)-1-[(2R)-6-hydroxy-6-methylheptan-2-yl]-7a-methyl-2,3,3a,4,6,7-hexahydro-1H-inden-5-ylidene]ethylidene]-4-methylidenecyclohexan-1-ol	-0.00343304	0.973236	-0.064601	0.523112	9894400	Fecal metabolism	-	-
Pyridoxamine	-0.0781554	0.444305	-0.0645601	0.523376	3388011	Fecal metabolism	C00534	ko00750,ko01100,ko04977
Dopamine	-0.0622784	0.542388	-0.0645333	0.523549	217964	Fecal metabolism	C03758	ko00350,ko01100,ko04024,ko04080,ko04540,ko04721,ko04728,ko04917,ko04976,ko05012,ko05030,ko05031,ko05032,ko05034
3-O-Methyldopa	-0.0624889	0.541021	-0.0644456	0.524114	313088	Fecal metabolism	D95468	-
(5S,9R,10S,13R,14R,17R)-10,13-dimethyl-17-[(2R)-6-methylheptan-2-yl]-1,2,4,5,6,9,11,12,14,15,16,17-dodecahydrocyclopenta[a]phenanthren-3-one	-0.0459456	0.653259	-0.0643407	0.524791	639366	Fecal metabolism	-	-
Imidazoleacetic acid	-0.0854321	0.402922	-0.064213	0.525616	1.32996e+06	Fecal metabolism	C02835	ko00340,ko01100
7alpha,24(S)-Dihydroxycholesterol	-0.0274434	0.788514	-0.063932	0.527433	2194080	Fecal metabolism	C15518	ko00120
2,4-Dihydroxyacetophenone	-0.0563744	0.581389	-0.0635663	0.529803	4497030	Fecal metabolism	C03663	-
Methylparaben	-0.0563744	0.581389	-0.0635663	0.529803	4497030	Fecal metabolism	D01400	-
Lys-Asn-Lys-Glu-Ser	-0.0455404	0.656122	-0.0634639	0.530467	1258753	Fecal metabolism	-	-
Glu-Ile	-0.0905581	0.375186	-0.0634589	0.5305	26296800	Fecal metabolism	-	-
Ile-Glu	-0.0905581	0.375186	-0.0634589	0.5305	26296800	Fecal metabolism	-	-
Leu-Glu	-0.0905581	0.375186	-0.0634589	0.5305	26296800	Fecal metabolism	-	-
Sildenafil	-0.0749989	0.462973	-0.0633056	0.531495	269464	Fecal metabolism	C07259	-
Pinoresinol	-0.059714	0.55917	-0.0632656	0.531755	16232	Fecal metabolism	C05366	ko01100
3-methyl-4-pentenoic acid	-0.0986238	0.333966	-0.0631844	0.532283	178681	Fecal metabolism	-	-
9,11-methane-epoxy PGF1	-0.0672817	0.510374	-0.0631569	0.532462	3.01922e+06	Fecal metabolism	-	-
N-[2-(2-Hydroxyethoxy)-4-nitrophenyl]ethanolamine	-0.0597939	0.558643	-0.0626609	0.535692	5298930	Fecal metabolism	C19431	-
Palmitoyl-N-isopropylamide	-0.0990365	0.331937	-0.0622834	0.538158	992962	Fecal metabolism	-	-
12-ketolithocholic acid	-0.064983	0.524961	-0.0622444	0.538413	1.09339e+08	Fecal metabolism	-	-
7-ketolithocholic acid	-0.064983	0.524961	-0.0622444	0.538413	1.09339e+08	Fecal metabolism	-	-
Apocholic acid	-0.064983	0.524961	-0.0622444	0.538413	1.09339e+08	Fecal metabolism	-	-
3-Hydroxypicolinic acid	-0.0806557	0.429823	-0.0622136	0.538614	4093820	Fecal metabolism	C18620	-
Pro-Lys	-0.0106247	0.917302	-0.0621891	0.538775	1646500	Fecal metabolism	-	-
Oxyphenbutazone	-0.061869	0.54505	-0.0619367	0.540427	5.15494e+06	Fecal metabolism	D08324	-
alpha-Asarone	-0.071334	0.485178	-0.0618176	0.541207	227264	Fecal metabolism	C17846	-
2-Methyl-d-erythritol 2,4-cyclodiphosphate	-0.105664	0.300436	-0.061789	0.541394	118642	Fecal metabolism	-	-
(4Z,7Z,10Z,13Z,16Z,19Z)-Eicosahexaenoate	-0.05945	0.560911	-0.0615458	0.542991	1.54866e+07	Fecal metabolism	C16185	-
5-HPETE	-0.0656329	0.520815	-0.0614308	0.543746	1.59169e+07	Fecal metabolism	-	-
His-Leu-Thr-Lys	-0.030934	0.762367	-0.0614119	0.54387	116680	Fecal metabolism	-	-
Methylprednisolone hemisuccinate	-0.0768693	0.45186	-0.0613767	0.544101	164710	Fecal metabolism	D05000	-
Asp-Phe	-0.015156	0.882248	-0.0612775	0.544754	10560620	Fecal metabolism	-	-
His-Leu-Thr	-0.0448749	0.660836	-0.0610667	0.546141	10142430	Fecal metabolism	-	-
beta-Tocotrienol	-0.0832946	0.414836	-0.0608844	0.547342	1.56457e+06	Fecal metabolism	C14154	ko00130,ko01100
Leu-Leu-Leu-Pro-Gly	-0.047646	0.641298	-0.060806	0.547859	194840	Fecal metabolism	-	-
(+)-Corydaline	-0.0470612	0.645401	-0.0606858	0.548652	12641750	Fecal metabolism	-	-
Carvyl acetate	-0.070787	0.488539	-0.0606737	0.548732	1999570	Fecal metabolism	-	-
Fulvine	-0.13268	0.192786	-0.0606598	0.548823	433197	Fecal metabolism	C10304	-
Ile-Ala-Trp	-0.113159	0.267253	-0.0605472	0.549567	378962	Fecal metabolism	-	-
Leu-Asp	-0.0842248	0.409626	-0.0604866	0.549967	21707900	Fecal metabolism	-	-
Proglumide	-0.0967657	0.343197	-0.060399	0.550546	121374	Fecal metabolism	C01795	-
(8R,9S,13S,14S)-13-methyl-6,7,8,9,11,12,14,15,16,17-decahydrocyclopenta[a]phenanthrene-3,17-diol	-0.132751	0.192547	-0.0603616	0.550794	1.76572e+06	Fecal metabolism	-	-
Hydroxyacetone	-0.0504586	0.621716	-0.0602386	0.551607	88410.1	Fecal metabolism	C05235	ko00640,ko01100
2-[(2-hydroxyphenyl)methyl]propanedioic acid	-0.0800267	0.433441	-0.0600063	0.553146	71072.6	Fecal metabolism	-	-
Stigmasta-4,6-dien-3-one	-0.0339468	0.74001	-0.059999	0.553193	844647	Fecal metabolism	-	-
γ-Glu-Met	-0.0378765	0.711174	-0.0599096	0.553786	2.48203e+06	Fecal metabolism	-	-
LPC(0:0/17:0)	-0.0799657	0.433793	-0.0598084	0.554457	88987000	Fecal metabolism	-	-
His-Ser-Lys-Lys	-0.0639714	0.531446	-0.0597345	0.554948	767248	Fecal metabolism	-	-
His-Thr-Lys-Lys	-0.109917	0.281288	-0.0596284	0.555652	3.89486e+06	Fecal metabolism	-	-
N-3-Pyridinyl-4-[[3-[[5-(trifluoromethyl)-2-pyridinyl]oxy]phenyl]methyl]-1-piperidinecarboxamide	-0.00291075	0.977307	-0.0595823	0.555958	3.03709e+06	Fecal metabolism	-	-
14,15-EE-8(Z)-E	-0.108356	0.288219	-0.0594057	0.557132	90503.5	Fecal metabolism	-	-
Cocaine	-0.115783	0.256244	-0.0593866	0.557259	4467501	Fecal metabolism	C01416	ko01100
Magnosalin	-0.0704907	0.490365	-0.059227	0.55832	1298550	Fecal metabolism	C17847	-
[(9R,10S,12S,13E,14R,16S,18R)-13-ethylidene-14-hydroxy-8,15-diazahexacyclo[14.2.1.01,9.02,7.010,15.012,17]nonadeca-2,4,6-trien-18-yl] acetate	-0.010858	0.915493	-0.059062	0.559419	3413790	Fecal metabolism	-	-
2-Pyrrolidinone	-0.0647378	0.526529	-0.0589699	0.560033	1.05493e+07	Fecal metabolism	C11118	-
Phe-Glu-His-Asp	-0.0324362	0.751194	-0.0586884	0.561911	203419	Fecal metabolism	-	-
Paxilline	-0.0755846	0.459477	-0.0586723	0.562018	4152580	Fecal metabolism	C13782	-
4-Thiazolidinecarboxylic acid,2-undecyl-,(4R)-	-0.0317807	0.756063	-0.0585948	0.562536	1.46941e+06	Fecal metabolism	-	-
Madecassic acid	-0.0625163	0.540844	-0.0584753	0.563334	865194	Fecal metabolism	-	-
Xanthopterin Hydrate	-0.0674521	0.509301	-0.0583793	0.563976	3588670	Fecal metabolism	-	-
LPA(16:0/0:0)	-0.0339331	0.740111	-0.0581265	0.565668	859264	Fecal metabolism	C04036	-
Ala-Ala-Gln-Asn-Leu	-0.0279098	0.785006	-0.0581147	0.565747	15662481	Fecal metabolism	-	-
5,6-Indolequinone-2-carboxylic acid	-0.0588667	0.564768	-0.05807	0.566046	502964	Fecal metabolism	C17938	ko00350,ko01100
Gly-Thr	-0.037592	0.713249	-0.0580358	0.566276	148498	Fecal metabolism	-	-
4-Acetylaminobenzoic acid	-0.0554775	0.587425	-0.057905	0.567152	2.30429e+06	Fecal metabolism	-	-
beta-Alanine,N-[2-[(3-hexylphenyl)amino]-2-oxoethyl]-	-0.104227	0.307093	-0.0577845	0.567961	4506800	Fecal metabolism	-	-
2-O-methyladenosine	-0.0806301	0.42997	-0.0577463	0.568217	816789	Fecal metabolism	C04779	-
Thr-Asp	-0.0369754	0.717752	-0.0577341	0.568299	146154	Fecal metabolism	-	-
Peiminine	-0.0399197	0.696337	-0.0574477	0.570223	23547298	Fecal metabolism	C10808	-
6-(6-Aminohexanamido)hexanoic acid	-0.0375583	0.713494	-0.0573757	0.570706	1.74864e+06	Fecal metabolism	-	-
Trp-Asp	-0.0543925	0.594765	-0.0573409	0.570941	1.92535e+06	Fecal metabolism	-	-
D-erythro-Sphingosine C-15	-0.0340587	0.739183	-0.0573172	0.5711	1673137	Fecal metabolism	-	-
Hydroxypiperazic?acid	-0.00395404	0.969177	-0.057215	0.571788	363975	Fecal metabolism	C00739	ko00310,ko00470,ko01100
Ala-Val	-0.0234605	0.818637	-0.0571892	0.571961	1.70876e+07	Fecal metabolism	-	-
Xanthosine-5-monophosphate	-0.107816	0.290643	-0.0567296	0.57506	63723.1	Fecal metabolism	-	-
Kuwanol E	-0.0546542	0.592991	-0.0566198	0.575801	346838	Fecal metabolism	-	-
3-(3-Hydroxyphenyl)Propionate Acid	-0.00864903	0.93264	-0.0565932	0.57598	75143100	Fecal metabolism	C11457	ko00360,ko01100
3alpha,12alpha-Dihydroxy-5beta-chol-6-enoate	-0.0652859	0.523026	-0.0564554	0.576912	7233945	Fecal metabolism	C11637	-
succinylsulfathiazole	-0.0874316	0.391962	-0.0563262	0.577785	4.05307e+06	Fecal metabolism	C11745	-
Thr-Lys-Phe-Ser-Val	-0.145375	0.153212	-0.056246	0.578328	106257	Fecal metabolism	-	-
2-Hexyldecanoic acid	-0.0579242	0.571027	-0.0558579	0.580957	5257900	Fecal metabolism	-	-
Cortisone acetate	-0.0239158	0.815179	-0.0558089	0.581289	933290	Fecal metabolism	C08173	-
[(1S,4S,5S)-4-[2,6-Dimethoxy-4-(2-methyloctan-2-yl)phenyl]-6,6-dimethyl-2-bicyclo[3.1.1]hept-2-enyl]methanol	-0.061505	0.547423	-0.0557573	0.58164	2888940	Fecal metabolism	-	-
2-hydroxyphenylacetic acid	-0.0637203	0.533061	-0.0556897	0.582098	909780	Fecal metabolism	C05852	ko00360,ko01100
23-Nordeoxycholic acid	-0.0882852	0.387338	-0.0556501	0.582367	204621	Fecal metabolism	-	-
Pro-Tyr-Pro-Arg-Ser	-0.0505059	0.621389	-0.0556295	0.582507	335426	Fecal metabolism	-	-
N-methyl-4-aminobutyric acid	-0.0621607	0.543153	-0.0554975	0.583403	227340	Fecal metabolism	-	-
Val-Phe-Ala	-0.0225192	0.825796	-0.0554604	0.583655	558832	Fecal metabolism	-	-
3-Quinolinecarboxamide,6-(2-furanyl)-1,4-dihydro-8-methoxy-4-oxo-1-pentyl-N-tricyclo[3.3.1.1(3,7)]dec-1-yl-	-0.0421584	0.680211	-0.0554603	0.583656	4.51233e+06	Fecal metabolism	-	-
Anacardic acid	-0.0645786	0.527548	-0.055417	0.58395	1065480	Fecal metabolism	C10759	-
Glyceryl monostearate	-0.063518	0.534365	-0.0553485	0.584416	1764347	Fecal metabolism	D01947	-
Glu-Glu-Ile	-0.0349615	0.732527	-0.0552355	0.585185	1.45803e+07	Fecal metabolism	-	-
4-Oxoretinol	-0.0615689	0.547006	-0.0548221	0.588001	128459	Fecal metabolism	C16683	ko00830
4-Hydroxy-3-methylbenzoic acid	-0.0601873	0.556053	-0.0546162	0.589405	949920	Fecal metabolism	C21167	-
Lys-Val	-0.0128228	0.900274	-0.0542896	0.591636	9238200	Fecal metabolism	-	-
6-aminonicotinamide	-0.0794521	0.436761	-0.0542345	0.592013	1532720	Fecal metabolism	-	-
4-Methylbenzyl alcohol	-0.00553958	0.956827	-0.0539498	0.593962	990274	Fecal metabolism	C06757	ko01100
Gly-Gly-Phe	-0.00898105	0.93006	-0.0538484	0.594657	4.71407e+06	Fecal metabolism	-	-
Leu-Val	-0.0263496	0.796758	-0.0537293	0.595473	6.68612e+06	Fecal metabolism	-	-
2-Methylbutyraldehyde	-0.0808164	0.428902	-0.0536197	0.596225	258041	Fecal metabolism	C02223	-
6Naltrexol	-0.0303478	0.766741	-0.0536192	0.596228	24987800	Fecal metabolism	-	-
Curcumin	-0.0618485	0.545184	-0.0535207	0.596905	1.30613e+06	Fecal metabolism	C10443	-
Levulinic acid	-0.0558798	0.584714	-0.0532999	0.598421	307065	Fecal metabolism	-	-
Garcinol	-0.0164805	0.872041	-0.0532837	0.598532	718931	Fecal metabolism	C09929	-
Murideoxycholic acid	-0.0555331	0.58705	-0.0532355	0.598864	162624	Fecal metabolism	C15515	-
Adouetine Z	0.00336296	0.973783	-0.0532298	0.598903	600625	Fecal metabolism	C09995	-
Ser-Lys	-0.0604147	0.554559	-0.0530561	0.600098	788481	Fecal metabolism	-	-
Malonyl-L-carnitine	-0.0840138	0.410804	-0.0530554	0.600102	1.1066e+07	Fecal metabolism	-	-
Hexadecanedioic acid	-0.0507689	0.619571	-0.0527947	0.601898	2851097	Fecal metabolism	C19615	ko01100
Tomatidine	-0.051486	0.614627	-0.0526657	0.602787	9261790	Fecal metabolism	C10826	-
Lapachol	-0.0538316	0.598576	-0.0523375	0.605052	794633	Fecal metabolism	C00609	-
4-Methyloctanoic acid	-0.0620341	0.543976	-0.0522198	0.605865	132686	Fecal metabolism	D83868	-
FFA(9:0)	-0.0620341	0.543976	-0.0522198	0.605865	132686	Fecal metabolism	C01601	-
3-Methyloxindole	-0.0848933	0.405906	-0.0521651	0.606243	1.59938e+06	Fecal metabolism	C02366	-
Securinine	-0.0268904	0.792679	-0.0519989	0.607392	36994700	Fecal metabolism	C10614	-
FFA(18:2)	-0.0642454	0.529685	-0.0519166	0.607962	412760000	Fecal metabolism	C01595	ko00591,ko01040,ko01100
Atrolactic acid	2.185e-05	0.99983	-0.0519099	0.608008	4.75456e+06	Fecal metabolism	-	-
Leu-Lys-OH	-0.0424307	0.678259	-0.0518191	0.608637	8801708	Fecal metabolism	-	-
1-(2,4-Dihydroxyphenyl)-2-(4-hydroxyphenyl)propan-1-one	-0.069732	0.495058	-0.0515609	0.610426	4.6115e+06	Fecal metabolism	-	-
Tyr-His-Val	-0.081394	0.4256	-0.0515435	0.610547	7643420	Fecal metabolism	-	-
Dinoflagellate luciferin	-0.0133416	0.896261	-0.0515356	0.610602	3.57709e+06	Fecal metabolism	C19704	-
Eicosanoyl-EA	-0.0563069	0.581843	-0.0513277	0.612044	4.15906e+07	Fecal metabolism	-	-
1,3-Dimethyluracil	-0.0350683	0.731742	-0.0511562	0.613235	97693.5	Fecal metabolism	-	-
2-Oxooctanoic acid	-0.0264898	0.7957	-0.0509623	0.614582	57836.9	Fecal metabolism	-	-
Ancistrobrevine A	-0.047177	0.644589	-0.0507684	0.615931	4755327	Fecal metabolism	C12342	-
S-(Methyl)glutathione	-0.0472748	0.643901	-0.0507011	0.6164	601890	Fecal metabolism	C11347	-
Phe-Tyr-Leu-Leu-Tyr	-0.0388152	0.704344	-0.0506414	0.616816	401579	Fecal metabolism	-	-
N-Acetyl-L-Leucine	-0.0767324	0.452669	-0.0506165	0.616989	4323240	Fecal metabolism	C02710	-
Auraptene	-0.0561374	0.582981	-0.0503169	0.619078	2399567	Fecal metabolism	-	-
Canthiumine	-0.00491679	0.961677	-0.0502231	0.619732	1830666	Fecal metabolism	C10000	-
Potassium canrenoate	-0.037738	0.712184	-0.0496617	0.623656	1.21943e+06	Fecal metabolism	D01943	-
4-Hydroxyhippurate	-0.0528035	0.605588	-0.0496607	0.623662	256332	Fecal metabolism	-	-
6-hydroxy-3-succinylpyridine	-0.0528035	0.605588	-0.0496607	0.623662	256332	Fecal metabolism	C19631	ko00760,ko01100
1-Hydroxy-3,6,7-trimethoxy-2-(3-methyl-2-butenyl)-8-(3-hydroxy-3-methyl-1E-butenyl)-xanthone	-0.0107134	0.916614	-0.0495028	0.624768	267531	Fecal metabolism	-	-
Lithocholic acid	-0.0572875	0.575274	-0.0490169	0.628175	29124210	Fecal metabolism	C03990	ko04976
Dibenzoyl-Thiamine	-0.0387833	0.704575	-0.048901	0.628988	1.97044e+06	Fecal metabolism	D81858	-
Ala-Asn-Lys-Glu-Asn	-0.0809632	0.428061	-0.0487621	0.629964	4.17276e+06	Fecal metabolism	-	-
Gly-Gln	-0.0722596	0.479516	-0.048731	0.630183	1.74228e+07	Fecal metabolism	D94472	-
Inosine	-0.0753677	0.46077	-0.0486329	0.630872	2091630	Fecal metabolism	C00294	ko00230,ko01100,ko01232,ko02010
N-[2-(4-Oxo-1-phenyl-1,3,8-triazaspiro[4.5]decan-8-yl)ethyl]naphthalene-2-carboxamide	-0.0596508	0.559586	-0.0486023	0.631088	2.00313e+07	Fecal metabolism	-	-
2-[(1S,3R)-3-Hydroxycyclohexyl]-5-(9-hydroxy-2-methylnonan-2-yl)phenol	-0.0521365	0.610157	-0.0484478	0.632175	5425770	Fecal metabolism	-	-
S-methyl-L-thiocitrulline	-0.0503287	0.622614	-0.0481536	0.634247	63772	Fecal metabolism	-	-
Val-Pro-Val	-0.0850971	0.404776	-0.0481164	0.634509	3.92381e+07	Fecal metabolism	-	-
13,14-dihydro-15-keto-tetranor PGF1	-0.092683	0.364038	-0.0480276	0.635135	103331	Fecal metabolism	-	-
Methyl Arachidonyl Fluorophosphonate	-0.0276268	0.787134	-0.0478227	0.636581	1225738	Fecal metabolism	-	-
Phe-Ser	-0.0110869	0.913719	-0.0477244	0.637275	698532	Fecal metabolism	-	-
Ricinoleic acid methyl ester	-0.0534371	0.601262	-0.0476816	0.637577	107736	Fecal metabolism	-	-
(2S,3S)-butane-2,3-diol	-0.0352357	0.73051	-0.0474955	0.638892	724070	Fecal metabolism	C03046	ko00650
Thr-Leu-Ile	0.00105539	0.991771	-0.0474394	0.639288	2.73966e+07	Fecal metabolism	-	-
Gln-His-Thr-Leu-Lys	-0.0362194	0.723287	-0.0474206	0.639422	325619	Fecal metabolism	-	-
3-Hydroxypropanoic Acid	-0.098598	0.334093	-0.047337	0.640013	33489.1	Fecal metabolism	C01013	ko00240,ko00410,ko00640,ko01100,ko01200
Loperamide	-0.0641043	0.530592	-0.0469554	0.642715	3.10177e+06	Fecal metabolism	C07080	-
Pro-Pro-Lys-Phe-Asp	-0.0163941	0.872706	-0.0469524	0.642736	803535	Fecal metabolism	-	-
Artesunate	-0.0876986	0.390512	-0.0469494	0.642758	207607	Fecal metabolism	-	-
Tyr-Pro	0.000525868	0.9959	-0.0467605	0.644097	62761800	Fecal metabolism	-	-
(Z)-7-Hexadecen-1,16-olide	-0.0270608	0.791395	-0.0465176	0.645821	103017	Fecal metabolism	-	-
LPC(17:0/0:0)	-0.0662366	0.51698	-0.0464871	0.646037	14711700	Fecal metabolism	C04230	ko00564,ko05231
Val-His	0.0130069	0.898849	-0.0464432	0.646348	2680590	Fecal metabolism	-	-
His-Tyr-Val	-0.0836137	0.413045	-0.0463651	0.646904	2710750	Fecal metabolism	-	-
15-keto Latanoprost	-0.0722146	0.479791	-0.0463197	0.647226	21876.8	Fecal metabolism	-	-
Phe-Ile-Gly	-0.0379478	0.710654	-0.0462497	0.647723	4.12485e+06	Fecal metabolism	-	-
Ferulic acid	-0.0177373	0.862375	-0.0461634	0.648338	5699140	Fecal metabolism	C01494	ko01100
Carmamycin B	-0.0210935	0.836667	-0.045926	0.650026	609711	Fecal metabolism	-	-
2-keto-D-gluconic acid	-0.0350969	0.731531	-0.0458514	0.650557	1.17375e+06	Fecal metabolism	C06473	ko00030,ko01100
2-(4-hydroxyphenyl) propionate	0.00528069	0.958843	-0.0455838	0.652464	2.36615e+07	Fecal metabolism	C03080	-
2-Amino-5-nitrobenzoic acid	-0.00207137	0.98385	-0.0454382	0.653503	352463	Fecal metabolism	C19788	-
Carnitine C22:6	-0.0144561	0.887649	-0.045437	0.653512	456139	Fecal metabolism	-	-
4-Acetamidobutyric Acid	-0.0294953	0.773114	-0.0443816	0.661059	6.27476e+06	Fecal metabolism	C02946	ko00330,ko01100
2,2-Dihydroxymethyl-1-azabicyclo[2.2.2]octan-3-one	-0.05972	0.55913	-0.0442449	0.662039	2588850	Fecal metabolism	C75635	-
Hydroumbellic acid	-0.0414242	0.685484	-0.0437302	0.665734	198681	Fecal metabolism	-	-
1,1-Ethylidenebistryptophan	-0.00249349	0.980559	-0.0436912	0.666014	273534	Fecal metabolism	-	-
1-Naphthol	-0.0504965	0.621453	-0.0436823	0.666078	71524	Fecal metabolism	C11714	ko00980
2-Naphthol	-0.0504965	0.621453	-0.0436823	0.666078	71524	Fecal metabolism	C11713	ko00980
Leu-Met-Lys	-0.0717903	0.482382	-0.0436771	0.666115	2699180	Fecal metabolism	-	-
L-Isoleucine	-0.013523	0.894858	-0.0436732	0.666144	172965000	Fecal metabolism	C00407	ko00280,ko00290,ko00970,ko01100,ko01210,ko01230,ko02010,ko04974,ko04978,ko05131,ko05230
cis-EODA	-0.0491866	0.630541	-0.043671	0.666159	809851	Fecal metabolism	C19418	-
Dextrin	-0.0265948	0.794907	-0.043601	0.666662	240955	Fecal metabolism	C00721	ko00500,ko01100
Isomaltotriose	-0.0265948	0.794907	-0.043601	0.666662	240955	Fecal metabolism	C02160	ko02010
Gly-Thr-Ile-Thr-Thr	0.0227305	0.824188	-0.0434055	0.668069	4938520	Fecal metabolism	-	-
Val-Asn-Gln	-0.00998026	0.922302	-0.0433556	0.668428	13745200	Fecal metabolism	-	-
Quinamide isopropylidene	-0.0433729	0.671522	-0.0433187	0.668693	763573	Fecal metabolism	-	-
Propargite	-0.0328363	0.748226	-0.0432858	0.66893	8824321	Fecal metabolism	C18602	-
2-Methoxyhexadecanoic acid	-0.0277888	0.785915	-0.0431539	0.66988	1220220	Fecal metabolism	C13947	-
[2-(Dimethoxymethyl)-1-heptenyl]benzene	-0.0575407	0.573584	-0.042887	0.671804	915790	Fecal metabolism	-	-
S-Sulfo-L-Cysteine	-0.0602448	0.555676	-0.0427816	0.672564	477129	Fecal metabolism	C05824	ko00270,ko01100,ko01230
(3Z)-Phycoerythrobilin	-0.0105984	0.917506	-0.0427547	0.672758	4.73381e+06	Fecal metabolism	C05912	ko00860
Asperagenin	-0.0846618	0.407192	-0.0425169	0.674476	37243.7	Fecal metabolism	-	-
Gemfibrozil	-0.0357796	0.726513	-0.0424597	0.674889	166133	Fecal metabolism	C07020	ko05207
7(14)-Bisabolene-2,3,10,11-tetrol	-0.0973406	0.340324	-0.0424488	0.674967	1.64132e+06	Fecal metabolism	-	-
(E,Z)-2-Amino-3,14-octadecadien-1-ol	-0.0450813	0.659372	-0.0423388	0.675762	2419240	Fecal metabolism	-	-
Oleamide	-0.0450813	0.659372	-0.0423388	0.675762	2419240	Fecal metabolism	C19670	-
Glu-Asn-Lys-Asp	-0.0966624	0.343715	-0.0422598	0.676334	130822	Fecal metabolism	-	-
7alpha,12beta-Dihydroxy-5alpha-cholan-24-oic acid	-0.0452357	0.658278	-0.042242	0.676462	2.36459e+07	Fecal metabolism	-	-
Decanoyl m-Nitroaniline	-0.100132	0.326591	-0.042141	0.677193	679864	Fecal metabolism	-	-
Cyclamic acid	-0.0397416	0.697626	-0.0421373	0.67722	599217210	Fecal metabolism	C02824	-
Gly-Pro	-0.0310015	0.761864	-0.0420052	0.678175	225932	Fecal metabolism	-	-
Glu-Phe	-0.0296994	0.771586	-0.041537	0.681567	30944500	Fecal metabolism	-	-
Phe-Glu	-0.0296994	0.771586	-0.041537	0.681567	30944500	Fecal metabolism	-	-
Pro-Glu-Glu-Leu-Lys	-0.00133682	0.989577	-0.0410322	0.685232	1851481	Fecal metabolism	-	-
Nomilinic acid	-0.0392032	0.701527	-0.0410247	0.685286	375643	Fecal metabolism	-	-
Dopaquinone	-0.036682	0.719898	-0.0410093	0.685398	793990	Fecal metabolism	C00822	ko00350,ko01100
LPA(18:1/0:0)	-0.0268856	0.792715	-0.0405167	0.688982	258356	Fecal metabolism	-	-
Anserine	-0.045653	0.655326	-0.0403391	0.690275	856522	Fecal metabolism	C01262	ko00340,ko00410,ko01100
Pro-Pro-Ala-Ala-Ile	-0.0713357	0.485167	-0.0399527	0.693093	65945900	Fecal metabolism	-	-
(2S,4aS,6aS,6bR,10S,12aR,14bR)-10-hydroxy-2,4a,6a,6b,9,9,12a-heptamethyl-1,3,4,5,6,6a,7,8,8a,10,11,12,13,14b-tetradecahydropicene-2-carboxylic acid	0.00541654	0.957785	-0.0398054	0.694167	434950	Fecal metabolism	-	-
His-Pro	0.00881653	0.931338	-0.039493	0.69645	2544830	Fecal metabolism	-	-
Palmitoleic acid ethyl ester	-0.0556118	0.58652	-0.0394391	0.696844	64966.1	Fecal metabolism	-	-
Sericetin	-0.014589	0.886623	-0.0394119	0.697043	1062760	Fecal metabolism	-	-
Camylofine	-0.0380819	0.709678	-0.0392514	0.698217	3.02308e+06	Fecal metabolism	D07076	-
Ser-Phe-Ile-Asp	-0.0318067	0.75587	-0.0391853	0.698701	762332	Fecal metabolism	-	-
Asn-Thr-Gln-Glu	-0.0525933	0.607026	-0.0391087	0.699261	519483	Fecal metabolism	-	-
gamma-Glutamyl)-lysine	-0.0821505	0.421296	-0.0390686	0.699554	67989.7	Fecal metabolism	-	-
Phe-Leu	-0.0488775	0.632693	-0.0389294	0.700574	117636	Fecal metabolism	-	-
Carnitine C2:0	-0.024296	0.812294	-0.0388209	0.701369	5.13568e+06	Fecal metabolism	C02571	ko04931
(S)-2-Hydroxy-3-phenylpropanoic acid	0.0141312	0.890158	-0.0386628	0.702528	21406330	Fecal metabolism	C05607	ko00360,ko01100
(3,4-Dimethoxyphenyl) Acetic Acid	-0.0103257	0.919621	-0.0385834	0.70311	51364.6	Fecal metabolism	-	-
Leu-Ala-Val	-0.00654199	0.949024	-0.0383444	0.704864	12050890	Fecal metabolism	-	-
Trp-Met-Trp	-0.0307493	0.763744	-0.038113	0.706564	528535	Fecal metabolism	-	-
9,10-dihydroxystearic acid	-0.0366747	0.719952	-0.0379842	0.70751	5.18784e+06	Fecal metabolism	C19622	-
6-Deoxodolichosterone	-0.0707122	0.489	-0.0378912	0.708194	3934770	Fecal metabolism	-	-
MG(18:2(9Z,12Z)/0:0/0:0)	0.0125647	0.902271	-0.0378786	0.708287	825496	Fecal metabolism	-	-
Terephthalic Acid	-0.066606	0.51464	-0.0375646	0.710597	3422760	Fecal metabolism	C06337	ko01100
1,2-Dioleoyl-sn-glycero-3-phosphoethanolamine-N-methyl	-0.0287708	0.778541	-0.0375238	0.710897	119054	Fecal metabolism	-	-
13-cis-Acitretin	-0.0976046	0.339009	-0.0373146	0.712438	1.27922e+06	Fecal metabolism	-	-
Halofenozide	-0.0294818	0.773214	-0.0371477	0.713669	786258	Fecal metabolism	C18791	-
1-Hydroxy-3,6,7-trimethoxy-2-(2-hydroxy-3-methyl-3-butenyl)-8-(3-methyl-2-butenyl)-xanthone	0.00184797	0.985592	-0.0370534	0.714364	265490	Fecal metabolism	-	-
Apiin	-0.0334082	0.743991	-0.0370116	0.714673	540260	Fecal metabolism	C04858	-
Alangicine	-0.0900464	0.377901	-0.0370076	0.714702	1.09353e+06	Fecal metabolism	C09327	-
Phosphoenolpyruvate	-0.0336313	0.742341	-0.036787	0.71633	9507700	Fecal metabolism	C00074	ko00010,ko00020,ko00400,ko00440,ko00620,ko01100,ko01200,ko01230,ko01240,ko04922,ko04964,ko05230
Harman	-0.0814645	0.425197	-0.0367002	0.716971	332155	Fecal metabolism	C09209	-
3-Hydroxypyruvic acid	6.36534e-05	0.999504	-0.0366722	0.717178	1.3908e+06	Fecal metabolism	C00168	ko00260,ko00630,ko01100,ko01200
N-(3-Hydroxypropyl)phthalimide	-0.0538163	0.598679	-0.0364747	0.718637	4934000	Fecal metabolism	-	-
Fasciculol C	-0.0945474	0.354426	-0.0364119	0.719101	77601.8	Fecal metabolism	-	-
3-methylindole	-0.0471928	0.644477	-0.0360887	0.721492	1.13756e+06	Fecal metabolism	C08313	ko00380
Val-Arg-Ala-Asp-Leu	-0.0985145	0.334504	-0.0360876	0.7215	1.59242e+07	Fecal metabolism	-	-
7a-Hydroxy-5b-cholestan-3-one	-0.0592461	0.562258	-0.0359919	0.722208	99156.2	Fecal metabolism	-	-
N-(1-Deoxy-1-fructosyl)phenylalanine	-0.0131113	0.898042	-0.0357785	0.723789	476162	Fecal metabolism	-	-
Myristoleic acid	-0.03931	0.700753	-0.0355301	0.72563	1524330	Fecal metabolism	C08322	-
Thr-Leu-Ala	0.028965	0.777085	-0.035489	0.725934	8.0147e+06	Fecal metabolism	-	-
Tyr-Ser-Lys-Glu-Ala	-0.0623438	0.541963	-0.0352985	0.727348	371844	Fecal metabolism	-	-
Cytochalasin H	-0.0472841	0.643837	-0.0350277	0.729359	155314	Fecal metabolism	-	-
(8R,10S,13S)-13-methyl-3,17-dioxo-2,6,7,8,9,11,12,14,15,16-decahydro-1H-cyclopenta[a]phenanthrene-10-carbaldehyde	-0.000573875	0.995525	-0.0349814	0.729702	4909860	Fecal metabolism	-	-
13-oxoODE	-0.0424501	0.67812	-0.0347142	0.731688	328255	Fecal metabolism	C14765	ko00591
9-oxoODE	-0.0424501	0.67812	-0.0347142	0.731688	328255	Fecal metabolism	C14766	ko00591
1-Heptadecanoylglycerophosphoethanolamine	-0.0674389	0.509384	-0.0346626	0.732072	68688500	Fecal metabolism	-	-
26-Glucosyl-1,3,11,22-tetrahydroxyergosta-5,24-dien-26-oate	-0.000915763	0.99286	-0.03451	0.733207	1688052	Fecal metabolism	-	-
Leu-Thr-Ser-Lys-Tyr	-0.0975413	0.339324	-0.0343803	0.734172	3.2718e+06	Fecal metabolism	-	-
Adenosine 5-Monophosphate	-0.0481489	0.637778	-0.0342932	0.734821	108886	Fecal metabolism	C00020	ko00230,ko01100,ko01232,ko01240,ko01523,ko04022,ko04024,ko04068,ko04150,ko04151,ko04152,ko04211,ko04740,ko04742,ko04923,ko04924,ko04925,ko04927,ko04928,ko04934,ko05012,ko05022,ko05032
Aldehydo-D-galactose	-0.0770423	0.45084	-0.0341802	0.735662	7.71793e+06	Fecal metabolism	C01582	-
Phe-Asp-Gly-Gly-Val	-0.0837297	0.412394	-0.0341401	0.735961	6020999	Fecal metabolism	-	-
Probenazole	-0.0531701	0.603083	-0.0340842	0.736377	1.99135e+06	Fecal metabolism	C18483	-
Calcitetrol	-0.0777226	0.44684	-0.034065	0.736521	871050	Fecal metabolism	C18231	ko00100,ko01100,ko04928
Pheophorbide a	-0.0275886	0.787421	-0.033888	0.737839	68078	Fecal metabolism	C18021	ko00860
L-Alanine	-0.0239503	0.814917	-0.0337134	0.739142	1.54206e+06	Fecal metabolism	C00041	ko00250,ko00270,ko00430,ko00450,ko00470,ko00970,ko01100,ko01200,ko01230,ko02010,ko04122,ko04974,ko04978,ko05230
β-Alanine	-0.0239503	0.814917	-0.0337134	0.739142	1.54206e+06	Fecal metabolism	C00099	ko00240,ko00410,ko00640,ko00770,ko01100,ko01240,ko04080,ko04974
Leu-Glu-Ile	0.00423915	0.966955	-0.033708	0.739182	33929900	Fecal metabolism	-	-
Gymnodimine	-0.0080305	0.937447	-0.033393	0.741533	11485570	Fecal metabolism	C20025	-
17-U-46619	-0.0182021	0.858806	-0.033246	0.742631	2554445	Fecal metabolism	-	-
N-acetyl-beta-alanine	-0.0655372	0.521425	-0.033091	0.74379	1786990	Fecal metabolism	C01073	ko00410
His-Gln-Val-Lys	-0.0181873	0.858919	-0.0326823	0.746846	86207.3	Fecal metabolism	-	-
3-Adenylic acid	-0.0489272	0.632347	-0.0326548	0.747052	836756	Fecal metabolism	C01367	ko00230,ko01100
TyrMe-Tyr-OH	-0.0211634	0.836134	-0.0324846	0.748327	3.03572e+06	Fecal metabolism	-	-
N-Methyl-D-Aspartic Acid	-0.00456757	0.964397	-0.0323848	0.749074	1.52543e+06	Fecal metabolism	C12269	-
3-Indolebutyric Acid	0.0157291	0.877829	-0.0322959	0.74974	2604490	Fecal metabolism	C11284	-
3-Methyladenine	-0.0247172	0.809101	-0.0322955	0.749743	489670	Fecal metabolism	C00913	-
Ala-Glu	-0.0656546	0.520677	-0.0319322	0.752468	748670	Fecal metabolism	C20958	-
Trans-Cinnamaldehyde	-0.076571	0.453623	-0.0318955	0.752743	7425570	Fecal metabolism	C00903	ko01100,ko04750
Uridine	-0.0508501	0.61901	-0.0317427	0.75389	1489096	Fecal metabolism	C00299	ko00240,ko01100,ko01232,ko02010
Tyr-Asp	-0.0215624	0.833088	-0.0317193	0.754065	1.05855e+06	Fecal metabolism	-	-
Thr-Phe-Leu	0.016585	0.871237	-0.0317156	0.754092	5895330	Fecal metabolism	-	-
4-Methoxyphenol	0.0458499	0.653934	-0.0316221	0.754794	167971	Fecal metabolism	D04926	-
4-Methylcatechol	0.0458499	0.653934	-0.0316221	0.754794	167971	Fecal metabolism	C06730	ko01100
Gln-Val-Leu-Arg	-0.0550029	0.590631	-0.0315961	0.75499	11123460	Fecal metabolism	-	-
1-Methylhistidine	-0.0310568	0.761452	-0.0315212	0.755553	713080	Fecal metabolism	C01152	ko00340,ko01100
Niveusin C	-0.0320366	0.754161	-0.0315183	0.755575	934010	Fecal metabolism	C09517	-
3-Methyl-3H-imidazo[4,5-f]quinoxalin-2-amine	-0.0542489	0.59574	-0.0313153	0.7571	817983	Fecal metabolism	-	-
Biotin	-0.0453537	0.657443	-0.0313106	0.757135	18995780	Fecal metabolism	C00120	ko00780,ko01100,ko01240,ko02010,ko04977
Val-Asp	-0.0173696	0.865202	-0.031146	0.758372	1365990	Fecal metabolism	-	-
Bimatoprost	-0.0687816	0.50097	-0.0311175	0.758587	324168	Fecal metabolism	D02724	-
Phe-Lys	-0.0143084	0.88879	-0.0310769	0.758892	7545800	Fecal metabolism	-	-
Isethionic acid	0.0149217	0.884055	-0.0309682	0.75971	5846135	Fecal metabolism	C05123	ko00430,ko01100
Asp-Gln-Phe-Arg	-0.0475243	0.642152	-0.0308732	0.760424	1510010	Fecal metabolism	-	-
Arg-Phe-Arg	-0.0322261	0.752753	-0.030864	0.760494	4912100	Fecal metabolism	-	-
Uric acid	-0.0312356	0.760119	-0.0308279	0.760766	8441060	Fecal metabolism	C00366	ko00230,ko01100,ko04976
Val-Gly-Asp-Ile-Val	-0.0395761	0.698824	-0.0305725	0.762688	17087400	Fecal metabolism	-	-
Asp-Tyr	-0.0160469	0.87538	-0.0304834	0.76336	2.2564e+06	Fecal metabolism	-	-
11,12-EET	-0.0197449	0.846978	-0.0303776	0.764157	36775.4	Fecal metabolism	-	-
2,2-Dimethylpentanoic acid	-0.0348245	0.733537	-0.0303421	0.764425	110039	Fecal metabolism	D90044	-
2-Methylhexanoic acid	-0.0348245	0.733537	-0.0303421	0.764425	110039	Fecal metabolism	D91409	-
4-Methylhexanoic acid	-0.0348245	0.733537	-0.0303421	0.764425	110039	Fecal metabolism	-	-
Notopterol	-0.0751514	0.462062	-0.030198	0.765511	5.29712e+06	Fecal metabolism	C17499	-
[(2R,3S,4R,5R,6R)-6-[(2S,3S,4S,5R)-3,4-dihydroxy-2,5-bis(hydroxymethyl)oxolan-2-yl]oxy-4,5-dihydroxy-2-(hydroxymethyl)oxan-3-yl] 2-methylpropanoate	-0.0220992	0.828995	-0.0299773	0.767176	932004	Fecal metabolism	-	-
Domoic acid	-0.0638465	0.532249	-0.0299646	0.767272	232119	Fecal metabolism	C13732	-
L-Arogenate	-0.0525228	0.607509	-0.0298945	0.767801	822695	Fecal metabolism	C00826	ko00400,ko01100,ko01230
Ureidoisobutyric Acid	-0.0567357	0.578966	-0.0298842	0.767879	136998	Fecal metabolism	C05100	-
Ser-Asp-OH	-0.0701706	0.492343	-0.0297307	0.769037	159461	Fecal metabolism	-	-
(E)-3-(3-hydroxy-4-methoxyphenyl)acrylic acid	-0.00166878	0.986989	-0.0296754	0.769455	2705394	Fecal metabolism	C10470	-
Isoetharine	0.00189468	0.985227	-0.0296516	0.769635	195672500	Fecal metabolism	C07053	-
Pro-Glu-Ala-Gln-Lys	-0.0011276	0.991208	-0.0294504	0.771155	1589320	Fecal metabolism	-	-
Farnesylacetone	-0.0144234	0.887902	-0.0294084	0.771472	8243870	Fecal metabolism	-	-
N-Acetylsulfadiazine	-0.0456327	0.655469	-0.029211	0.772965	958525	Fecal metabolism	-	-
LPC(16:2/0:0)	-0.0201647	0.843766	-0.0291925	0.773104	116718	Fecal metabolism	-	-
Leu-Gly-Leu	0.0334932	0.743363	-0.0291114	0.773718	1.08836e+07	Fecal metabolism	-	-
2-Acetamidooctanoic acid	-0.0439704	0.667262	-0.028967	0.774811	2265890	Fecal metabolism	-	-
Deoxysappanone B 7,3-dimethyl ether	-0.0815876	0.424496	-0.0287759	0.776257	581994	Fecal metabolism	-	-
Lumisterol 3	0.0162108	0.874118	-0.0287065	0.776782	340567	Fecal metabolism	-	-
Asp-Ser-Lys-Asp	-0.00413666	0.967754	-0.0286433	0.777261	6615000	Fecal metabolism	-	-
Cucurbitacin I	0.00604913	0.95286	-0.0285026	0.778327	442049	Fecal metabolism	C08800	-
L-Tyrosine methyl ester	-0.0225031	0.825919	-0.0284895	0.778426	1.27757e+06	Fecal metabolism	C03404	-
Farnesyl acetone	-0.00993385	0.922662	-0.0284868	0.778447	2.42402e+06	Fecal metabolism	-	-
Ile-Pro-Ile	-0.0263849	0.796492	-0.0284406	0.778797	4.2442e+06	Fecal metabolism	-	-
3-Hydroxybenzoic Acid	0.0130715	0.89835	-0.0283102	0.779785	19946110	Fecal metabolism	C00587	ko00400
Cyclic di-AMP	-0.0295829	0.772457	-0.0278931	0.782949	70409.5	Fecal metabolism	C20565	-
Sulfoacetic acid	-0.00387982	0.969755	-0.0275539	0.785525	9197600	Fecal metabolism	-	-
alpha-Hydroxyhippuric acid	-0.051091	0.617348	-0.0274943	0.785978	1643175	Fecal metabolism	-	-
Ketanserin	0.0141951	0.889665	-0.0274824	0.786068	308996	Fecal metabolism	C07464	-
12-Oxo-phytodienoic acid	-0.0529817	0.60437	-0.0274679	0.786178	2574640	Fecal metabolism	C01226	ko00592,ko01100
Ser-Ile-Asn-Lys	-0.0935111	0.359749	-0.0274028	0.786673	1.59189e+06	Fecal metabolism	-	-
Chlorogenic Acid	-0.0316855	0.756771	-0.0273957	0.786727	153268	Fecal metabolism	C00852	-
Cymathere lactone	-0.0276056	0.787294	-0.027389	0.786777	2.27372e+06	Fecal metabolism	-	-
Leukotriene E4 methyl ester	-0.048445	0.63571	-0.027329	0.787234	1935533	Fecal metabolism	-	-
Pentadecanoic acid	-0.0351218	0.731348	-0.0272507	0.787829	496863	Fecal metabolism	C16537	-
5-Hydroxytryptophol	0.00880909	0.931396	-0.027198	0.78823	434690	Fecal metabolism	-	-
Palythene	-0.0127741	0.90065	-0.0271974	0.788234	6.92822e+06	Fecal metabolism	-	-
Chenodeoxycholic Acid	-0.0268501	0.792982	-0.0271827	0.788346	23363741	Fecal metabolism	C02528	ko00120,ko01100,ko04976
MG(0:0/16:0/0:0)	-0.0252634	0.804966	-0.0271494	0.788599	38589	Fecal metabolism	-	-
MG(16:0/0:0/0:0)	-0.0252634	0.804966	-0.0271494	0.788599	38589	Fecal metabolism	-	-
PGF3α	-0.0178028	0.861872	-0.0268305	0.791025	58194.5	Fecal metabolism	C06476	-
Carvedilol	-0.0101173	0.921239	-0.0267266	0.791816	213526	Fecal metabolism	C06875	-
N,N-Bis(2-hydroxyethyl)dodecanamide	-0.0149312	0.883982	-0.0266241	0.792596	357940	Fecal metabolism	C06179	ko01100
FFA(16:0)	-0.0669803	0.512274	-0.0263378	0.794777	209010000	Fecal metabolism	C00249	ko00061,ko00062,ko00071,ko01040,ko01100,ko01212
[3-(3,5,7-trihydroxy-4-oxo-4H-chromen-2-yl)phenyl]oxidanesulfonic acid	-0.0580914	0.569915	-0.0263088	0.794998	942859	Fecal metabolism	-	-
Val-Gly-Asp-Asp-Ile	-0.0417259	0.683316	-0.0261979	0.795844	1617412	Fecal metabolism	-	-
2,4,6-Trihydroxy-5-[1-(4-hydroxy-1,1,4,7-tetramethyl-1a,2,3,4a,5,6,7a,7b-octahydrocyclopropa[h]azulen-7-yl)-3-methylbutyl]benzene-1,3-dicarbaldehyde	-0.0391622	0.701824	-0.0260596	0.796898	22175	Fecal metabolism	-	-
1-Oleoyl-sn-glycero-3-phosphocholine	0.00535539	0.958261	-0.025793	0.798932	7196650	Fecal metabolism	-	-
Urobilinogen	0.0185024	0.856501	-0.0257536	0.799233	16165290	Fecal metabolism	C05790	ko00860
PUROMYCIN	-0.0362211	0.723274	-0.0256065	0.800356	4.53162e+06	Fecal metabolism	C01610	ko01100
4-Hydroxybenzaldehyde	-0.0112549	0.912416	-0.0254178	0.801797	3968620	Fecal metabolism	C00633	ko01100
Menadione-9	-0.0200005	0.845022	-0.025263	0.802979	9.18013e+06	Fecal metabolism	C21526	-
D-erythro-Sphingosine C-20	-0.0257413	0.801352	-0.0252586	0.803012	2.09976e+06	Fecal metabolism	-	-
L-Allothreonine	-0.00876525	0.931737	-0.0251991	0.803468	2.38472e+06	Fecal metabolism	C05519	ko00260,ko01100
L-Homoserine	-0.00876525	0.931737	-0.0251991	0.803468	2.38472e+06	Fecal metabolism	C00263	ko00260,ko00270,ko00920,ko01100,ko01230
Convoline	-0.0595021	0.560567	-0.0250515	0.804595	2.53539e+06	Fecal metabolism	C10855	-
Gln-Ile-Glu	-0.00526856	0.958937	-0.0249917	0.805052	2385830	Fecal metabolism	-	-
Chlorophorin	-0.0240167	0.814413	-0.0249325	0.805505	17918700	Fecal metabolism	C10250	-
FFA(22:4)	0.0133558	0.896151	-0.0249104	0.805674	16711400	Fecal metabolism	C16527	ko01040,ko04216
L-rhamnonic acid	-0.0186499	0.855369	-0.0248813	0.805897	1412400	Fecal metabolism	C01934	ko00051,ko01100
3-O-Feruloylquinic acid	-0.0134811	0.895182	-0.0248558	0.806092	253987	Fecal metabolism	C02572	-
Buprenorphine	-0.0208539	0.838497	-0.0248325	0.80627	2349550	Fecal metabolism	C08007	-
Ile-His-Asn-Glu	-0.0135456	0.894683	-0.0248232	0.806341	192662	Fecal metabolism	-	-
Val-Tyr-Gln-Lys	-0.0534726	0.60102	-0.0247818	0.806658	2608760	Fecal metabolism	-	-
5-chloroindole-2-carboxylic acid	-0.0173333	0.86548	-0.0246951	0.807321	136268	Fecal metabolism	-	-
Lincomycin	0.0196227	0.847914	-0.0245843	0.808169	3121410	Fecal metabolism	C06812	-
Raltitrexed	0.0212246	0.835666	-0.0245264	0.808612	966074	Fecal metabolism	C11372	-
Arg-Leu	-0.0209184	0.838004	-0.0244046	0.809545	5.7752e+06	Fecal metabolism	-	-
Moxestrol	-0.0176789	0.862824	-0.0241429	0.811549	204435	Fecal metabolism	C14757	-
Val-Ile-Tyr	-0.0358389	0.726078	-0.0241094	0.811806	2312300	Fecal metabolism	-	-
LPC(18:3/0:0)	-0.00835415	0.934931	-0.0240359	0.812369	141924	Fecal metabolism	-	-
2-Phenylpropionic acid	-0.0770339	0.450889	-0.023818	0.814039	338229	Fecal metabolism	-	-
N-Methylnicotinamide	-0.0317467	0.756316	-0.0237221	0.814774	464282	Fecal metabolism	D82023	-
Glu-Ser-Gln-Arg-Gln	-0.00599092	0.953313	-0.0230139	0.820209	35083210	Fecal metabolism	-	-
MG(0:0/18:3(9Z,12Z,15Z)/0:0)	-0.0239339	0.815042	-0.0229962	0.820346	2.37972e+06	Fecal metabolism	-	-
Thr-Ile-Ser-Glu	-0.0169009	0.868806	-0.0229947	0.820357	224448	Fecal metabolism	-	-
Diclofop	-0.0411354	0.687563	-0.0228221	0.821683	3274430	Fecal metabolism	C18716	-
11-nor-9-carboxy-Delta(9)-tetrahydrocannabinol	0.0234611	0.818632	-0.0224081	0.824866	1.25571e+06	Fecal metabolism	-	-
Baccatin III	0.00648479	0.949469	-0.0222526	0.826061	309739	Fecal metabolism	C11900	ko01100
3beta,21-Dihydroxy-4,4,14-trimethyl-5alpha-pregn-8-en-20-one	-0.0520558	0.610711	-0.0222399	0.826159	144973	Fecal metabolism	C14991	-
1-Naphthylamine	0.00919047	0.928434	-0.0221603	0.826771	257080	Fecal metabolism	C14790	ko00980
(R)-(-)-2-Phenylpropionic Acid	-0.0659355	0.518891	-0.0220899	0.827313	10340394	Fecal metabolism	-	-
Hydrocinnamic Acid	-0.0659355	0.518891	-0.0220899	0.827313	10340394	Fecal metabolism	C05629	ko00360,ko01100
6-Diazo-5-oxo-L-norleucine	-0.015019	0.883305	-0.0220811	0.827382	850920	Fecal metabolism	-	-
Paliperidone	-0.0129637	0.899183	-0.0218324	0.829296	1.81202e+06	Fecal metabolism	D05339	-
Bis(1-inositol)-3,1-phosphate 1-phosphate	0.0283388	0.781783	-0.0216806	0.830465	78526300	Fecal metabolism	C19799	ko00562,ko01100
Met-Asn-Asp	0.00287896	0.977555	-0.0215356	0.831582	1.19108e+07	Fecal metabolism	-	-
N1,N10-Bis(p-coumaroyl)spermidine	-0.0795759	0.436045	-0.0215257	0.831658	749872	Fecal metabolism	C21169	-
Asn-Asn	-0.0144369	0.887798	-0.0214393	0.832324	732352	Fecal metabolism	-	-
2-(4-Hydroxyphenyl)ethanol	0.0197821	0.846694	-0.0213996	0.83263	20687600	Fecal metabolism	C06044	ko00350,ko01100
Thr-Lys-Met-Val-Glu	0.0161156	0.874851	-0.0212617	0.833693	8457810	Fecal metabolism	-	-
Norelgestromin	0.0352047	0.730738	-0.0212408	0.833854	1459406	Fecal metabolism	-	-
1-Deoxyvaleric acid	-0.0196495	0.847708	-0.0211235	0.834758	1260340	Fecal metabolism	C20404	ko01100
Dyphylline	0.0032964	0.974301	-0.0210156	0.835591	2548070	Fecal metabolism	C07819	-
D-Ornithine	-0.0704106	0.49086	-0.0209589	0.836028	1678838	Fecal metabolism	C00515	ko00470,ko01100
Eritadenine	-0.0144999	0.887311	-0.0208029	0.837232	111474	Fecal metabolism	-	-
Stearolic acid	-0.00653231	0.9491	-0.0207308	0.837788	1.48228e+06	Fecal metabolism	C08459	-
Dihydrocaffeic acid	-0.014826	0.884794	-0.0206677	0.838275	11415510	Fecal metabolism	C10447	ko00350
Cinncassiol E	-0.041428	0.685457	-0.0205387	0.839271	379997	Fecal metabolism	C17659	-
M-toluene acetic acid	-0.0635026	0.534464	-0.0202658	0.841379	9758616	Fecal metabolism	-	-
Ser-Gln-Leu-Lys	-0.0499477	0.625254	-0.0199477	0.843837	364991	Fecal metabolism	-	-
pomiferin	-0.0525788	0.607126	-0.0195917	0.846589	308465	Fecal metabolism	C10519	-
3-methoxy-5-[7-methoxy-3-methyl-5-(prop-1-en-1-yl)-2,3-dihydro-1-benzofuran-2-yl]benzene-1,2-diol	-0.0184953	0.856555	-0.0194674	0.847551	3998510	Fecal metabolism	-	-
Thr-Leu-Pro-Pro-Gly	-0.0016792	0.986907	-0.0194497	0.847688	1038248	Fecal metabolism	-	-
Coenzyme-II (β-NADP)	-0.0327349	0.748978	-0.0193507	0.848454	70670.8	Fecal metabolism	C00006	ko00480,ko00760,ko00983,ko01100,ko01240,ko04918,ko04925,ko04936,ko05208,ko05415
Cyclo(Tyr-Leu)	-0.0386979	0.705196	-0.0193285	0.848625	106382	Fecal metabolism	-	-
cyclo(leu-phe)	-0.0386979	0.705196	-0.0193285	0.848625	106382	Fecal metabolism	C20519	-
Hesperetin 7-O-neohesperidoside	-0.0214641	0.833838	-0.0192368	0.849335	3.34947e+06	Fecal metabolism	C09806	-
Trp-His	-0.0455535	0.656029	-0.0190929	0.850449	455700	Fecal metabolism	-	-
Trolox	0.0069586	0.945783	-0.0188573	0.852273	225687	Fecal metabolism	-	-
Corosolic acid	-0.0209379	0.837855	-0.0187925	0.852775	102412	Fecal metabolism	-	-
1,3-Diphenylguanidine	-0.0234415	0.818781	-0.01868	0.853647	136183	Fecal metabolism	D88181	-
(R)-(-)-1-Amino-2-propanol	-0.0371331	0.716599	-0.0186606	0.853797	83878.1	Fecal metabolism	C03194	ko00260,ko00860,ko01100
Cyromazine	0.0152239	0.881724	-0.018424	0.855631	9400970	Fecal metabolism	C14147	-
3-Oxostearic acid	-0.0247994	0.808479	-0.0183459	0.856236	17402150	Fecal metabolism	-	-
Phosphatidylethanolamine lyso alkenyl 16:0	-0.0258631	0.800431	-0.0183096	0.856517	433859	Fecal metabolism	-	-
Gly-Leu-Arg-Val-Phe	-0.00715991	0.944217	-0.0182133	0.857264	45347040	Fecal metabolism	-	-
N-Hexadecanoyl-L-homoserine lactone	-0.0328338	0.748245	-0.0182015	0.857355	1227990	Fecal metabolism	-	-
Clebopride	-0.0561754	0.582726	-0.0181204	0.857985	1939262	Fecal metabolism	D03534	-
Terpendole I	-0.0423749	0.678659	-0.0180871	0.858243	1291857	Fecal metabolism	C20543	-
Leu-Val-Ser	-0.020931	0.837908	-0.0178746	0.859891	1.64811e+07	Fecal metabolism	-	-
Lys-Leu-Ser	-0.0687485	0.501177	-0.017856	0.860035	1.64612e+07	Fecal metabolism	-	-
Diisononyl phthalate	-0.0381333	0.709303	-0.0178023	0.860452	83534.1	Fecal metabolism	C15221	-
[8]-Dehydrogingerdione	-0.0492776	0.629907	-0.0174572	0.863131	716930	Fecal metabolism	-	-
N6-Succinyl Adenosine	0.00662736	0.94836	-0.0172983	0.864364	3.02807e+06	Fecal metabolism	-	-
1-(3,4-Dimethoxyphenyl)-2-(2-methoxyphenoxy)propane-1,3-diol	-0.0425682	0.677274	-0.0172951	0.864389	424009	Fecal metabolism	C21419	-
Eupachlorin	-0.0239799	0.814692	-0.01718	0.865284	238097	Fecal metabolism	C09416	-
Zhebeinine	-0.0428139	0.675516	-0.0171364	0.865622	13707140	Fecal metabolism	C17881	-
Acetaminophen sulfate	0.00949101	0.9261	-0.0171156	0.865783	1.14183e+07	Fecal metabolism	-	-
N-Acetyldopamine	4.27945e-05	0.999666	-0.0168754	0.86765	378245	Fecal metabolism	D70944	-
Indinavir	-0.0711755	0.48615	-0.0165931	0.869845	6.98795e+06	Fecal metabolism	-	-
4-Hydroxy-L-phenylglycine	0.00315666	0.97539	-0.0165161	0.870443	112932	Fecal metabolism	D05292	-
Arg-Tyr-Tyr	-0.0343927	0.736719	-0.0163713	0.871569	2.98481e+06	Fecal metabolism	-	-
Ac-Ser-Asp-Lys-Pro	-0.0706267	0.489527	-0.0162179	0.872763	963044	Fecal metabolism	-	-
Isoxanthopterin	-0.0220091	0.829682	-0.016056	0.874022	3101810	Fecal metabolism	C03975	-
1H-Benzimidazole-7-carboxamide,2-[(2R)-2-methyl-2-pyrrolidinyl]-	-0.06562	0.520897	-0.0160356	0.874181	9.80459e+06	Fecal metabolism	D09692	-
11-Beta-hydroxyandrostenedione	0.010022	0.921978	-0.0159983	0.874471	4.6779e+06	Fecal metabolism	C05284	ko00140
Laricitrin	-0.0664775	0.515453	-0.0159562	0.874799	701602	Fecal metabolism	C12633	-
Astaxanthin	-0.00223051	0.982609	-0.0159094	0.875163	609720	Fecal metabolism	C08580	-
Syrosingopine	-0.00769712	0.940039	-0.0158079	0.875954	3.27154e+06	Fecal metabolism	D01659	-
2-(Acetylamino)-2-deoxy-A-D-glucopyranose	-0.0363713	0.722173	-0.0156268	0.877363	1656250	Fecal metabolism	C13970	-
(3Z)-Phycocyanobilin	-0.0116268	0.909534	-0.0156089	0.877503	407701	Fecal metabolism	C05786	ko00860
Diethyl-phosphate	-0.00780106	0.939231	-0.0155676	0.877825	126294	Fecal metabolism	C06608	-
10,13-dimethyl-2,4,7,8,9,11,12,14,15,16-decahydro-1H-cyclopenta[a]phenanthrene-3,17-dione	-0.0726116	0.477373	-0.0154768	0.878531	3.81632e+06	Fecal metabolism	-	-
Carnitine C19:2	0.0138571	0.892276	-0.0154605	0.878658	404780	Fecal metabolism	-	-
L-threo-3-Methylaspartate	-0.046058	0.652466	-0.015213	0.880586	11790500	Fecal metabolism	C03618	ko00630,ko01100,ko01200
Pentalenolactone D	-0.0173242	0.86555	-0.0150776	0.881641	444947	Fecal metabolism	C20399	ko01100
1-Hexadecyl lysophosphatidic acid	-0.0199526	0.845388	-0.0148262	0.883601	13573080	Fecal metabolism	-	-
P-chlorophenylalanine	-0.0100618	0.921669	-0.0148207	0.883643	2223003	Fecal metabolism	D04143	-
Dihydro-beta-ionone	-0.024001	0.814532	-0.014799	0.883813	1609340	Fecal metabolism	C03527	-
Trp-Met-Phe	-0.0173861	0.865074	-0.0147521	0.884178	341780	Fecal metabolism	-	-
Gln-Asp-Val	0.0255844	0.802538	-0.0147479	0.884211	23132290	Fecal metabolism	-	-
3-Amino-2-piperidinone	-0.0194676	0.849101	-0.0145946	0.885407	832955	Fecal metabolism	-	-
N-[2-[4-[[3-Butyl-5-oxo-1-[2-(trifluoromethyl)phenyl]-1,2,4-triazol-4-yl]methyl]phenyl]phenyl]sulfonyl-3-methylthiophene-2-carboxamide	0.0110221	0.91422	-0.0145789	0.885529	258997	Fecal metabolism	-	-
Asp-Leu-Ala	0.0531851	0.602981	-0.0145169	0.886013	10410310	Fecal metabolism	-	-
Leu-Ile-Ser-Glu	-0.0456651	0.65524	-0.0144801	0.8863	1.21595e+06	Fecal metabolism	-	-
Irinotecan	-0.0356885	0.727182	-0.0144601	0.886456	2.19439e+06	Fecal metabolism	C16641	ko00983
L-Ornithine	-0.0562874	0.581974	-0.0138005	0.891602	610204	Fecal metabolism	C00077	ko00220,ko00330,ko00470,ko00480,ko01100,ko01210,ko01230,ko02010
Amastatin	0.0153232	0.880958	-0.0137277	0.892171	336259	Fecal metabolism	C01552	-
Taurocholic acid	0.0214999	0.833565	-0.0136106	0.893086	32538500	Fecal metabolism	C05122	ko00120,ko00430,ko01100,ko04976,ko04979
4-Hydroxybenzoic Acid	0.0293741	0.774021	-0.0135025	0.893929	16408560	Fecal metabolism	C00156	ko00130,ko00790,ko01100,ko01240
7-Keto-8-aminopelargonic acid	-0.0377685	0.711961	-0.0134011	0.894721	2016260	Fecal metabolism	C01092	ko00780,ko01100,ko01240
Trans dehydrorosinone	-0.00794387	0.93812	-0.0133404	0.895196	95187.9	Fecal metabolism	C01227	ko00140,ko01100,ko04913,ko05200,ko05215
2,3-Dihydroxybenzoic acid	0.0112282	0.912623	-0.0132173	0.896157	6.93481e+06	Fecal metabolism	C00196	-
2,5-Dihydroxybenzoic acid	0.0112282	0.912623	-0.0132173	0.896157	6.93481e+06	Fecal metabolism	C00628	ko00350,ko01100
3,5-Dihydroxybenzoic acid	0.0112282	0.912623	-0.0132173	0.896157	6.93481e+06	Fecal metabolism	-	-
3-Dehydroecdysone	-0.074277	0.467302	-0.0132055	0.896249	225666	Fecal metabolism	C02513	-
PC(O-16:0/O-1:0)	0.0175292	0.863975	-0.0129623	0.89815	28351100	Fecal metabolism	-	-
Propafenone	-0.0489421	0.632243	-0.0129203	0.898478	1.78673e+06	Fecal metabolism	C07381	-
Lys-Trp-Lys	0.0166122	0.871027	-0.0128818	0.898779	203921	Fecal metabolism	-	-
9(S)-HpOTrE	-0.0262053	0.797847	-0.0128544	0.898994	576254	Fecal metabolism	-	-
(+)-Eudesmin	-0.00110674	0.991371	-0.0128393	0.899111	674016	Fecal metabolism	C10561	-
Ile-Phe-Val-Lys	-0.0335224	0.743147	-0.0127313	0.899956	596030	Fecal metabolism	-	-
α-CEHC	-0.000412372	0.996785	-0.0126956	0.900234	171599	Fecal metabolism	-	-
8-Desoxygartanin	-0.0105124	0.918173	-0.0125668	0.901241	17614900	Fecal metabolism	-	-
Leu-Leu-Glu	0.00278436	0.978292	-0.0125125	0.901666	10576600	Fecal metabolism	-	-
L-Homophenylalanine	-0.0624789	0.541086	-0.0123944	0.90259	168214	Fecal metabolism	C17235	ko00400,ko01100,ko01210
Pergolide	-0.054375	0.594884	-0.0123742	0.902748	4575150	Fecal metabolism	C07425	-
LPC(0:0/18:0)	0.0133627	0.896097	-0.0120473	0.905305	77155900	Fecal metabolism	-	-
LPC(18:0/0:0)	0.0133627	0.896097	-0.0120473	0.905305	77155900	Fecal metabolism	-	-
LPC(O-16:0/2:0)	0.0133627	0.896097	-0.0120473	0.905305	77155900	Fecal metabolism	-	-
Chrysoeriol	-0.0130557	0.898472	-0.0120172	0.90554	15203492	Fecal metabolism	C04293	-
Thr-Pro-Thr	0.0414118	0.685574	-0.0119362	0.906174	8.15028e+06	Fecal metabolism	-	-
6-Deoxohomodolichosterone	0.00419755	0.967279	-0.0119276	0.906242	2601690	Fecal metabolism	-	-
4-(Dimethylamino)azobenzene N-oxide	0.0146496	0.886155	-0.0118221	0.907067	40248906	Fecal metabolism	-	-
Lys-Glu-Thr-Glu	-0.000768704	0.994006	-0.011818	0.907099	158901	Fecal metabolism	-	-
LPE(18:1/ 0:0)	-0.0284224	0.781156	-0.0117652	0.907512	67993000	Fecal metabolism	-	-
Alternaria	-0.0219916	0.829815	-0.0114114	0.910282	270498	Fecal metabolism	C16838	-
21-Deoxycortisol	-0.0162997	0.873433	-0.011257	0.911491	1731130	Fecal metabolism	C05497	ko00140
PGF2 methyl ester	0.0243381	0.811975	-0.011252	0.91153	489183	Fecal metabolism	-	-
Ramiprilat	-0.00488372	0.961934	-0.011168	0.912188	592736	Fecal metabolism	-	-
Glycochenodeoxycholic Acid	0.0056925	0.955636	-0.0110959	0.912753	18014600	Fecal metabolism	C05466	ko00120,ko04976,ko04979
Danofloxacin	-0.00828215	0.935491	-0.011051	0.913104	7938390	Fecal metabolism	D07774	-
Rifaximin	-0.0311344	0.760873	-0.0110189	0.913356	121121	Fecal metabolism	D02554	-
7-Hydroxywarfarin	0.0233826	0.819229	-0.0110012	0.913494	40917000	Fecal metabolism	-	-
Leu-Pro-Tyr	0.0406	0.691422	-0.0109976	0.913523	1968340	Fecal metabolism	-	-
Indole-3-Acetic Acid	-0.021392	0.834388	-0.0109882	0.913596	13703290	Fecal metabolism	C00954	ko00380,ko01100
Shikimic Acid	0.0354873	0.72866	-0.0109579	0.913833	1.38678e+07	Fecal metabolism	C00493	ko00400,ko01100,ko01230,ko01240
2-(Formylamino)Benzoic Acid	-0.0151796	0.882066	-0.0109131	0.914185	3.6208e+06	Fecal metabolism	C05653	ko00380,ko01100
Glu-Cit	0.0107119	0.916626	-0.010868	0.914538	354050	Fecal metabolism	-	-
Indoleacetaldehyde	0.0261338	0.798386	-0.0108652	0.91456	1797684	Fecal metabolism	C00637	ko00380,ko01100
Histamine	-0.0086279	0.932804	-0.0108347	0.914799	4.35901e+06	Fecal metabolism	C00388	ko00340,ko01100,ko04080,ko04664,ko04721,ko04750,ko04971,ko04974,ko05310
Glu-Val	-0.0101147	0.921259	-0.0108199	0.914914	781782	Fecal metabolism	-	-
LPC(0:0/16:0)	0.0199688	0.845264	-0.0107809	0.91522	27028500	Fecal metabolism	-	-
LPC(16:0/0:0)	0.0199688	0.845264	-0.0107809	0.91522	27028500	Fecal metabolism	C04230	ko00564,ko05231
Bisdesmethoxycurcumin	0.0485187	0.635195	-0.0107448	0.915503	11507104	Fecal metabolism	C17743	-
3alpha,7alpha,12alpha-Trihydroxy-5beta-cholestanoate	-0.0157008	0.878048	-0.010478	0.917594	1848490	Fecal metabolism	C04722	ko00120,ko01100
Ser-Pro-Pro-Ser-Ala	-0.019762	0.846847	-0.0103792	0.918368	879871	Fecal metabolism	-	-
Bucharaine	0.00422021	0.967103	-0.0103369	0.9187	228880	Fecal metabolism	C10649	-
20,26-dihydroxyecdysone	0.0204996	0.841205	-0.0103129	0.918888	95275400	Fecal metabolism	C16500	-
9-Octadecenal	0.0017259	0.986543	-0.0102679	0.919241	715610	Fecal metabolism	-	-
Carnitine C15:1:DC	0.0294587	0.773387	-0.0101988	0.919782	212552	Fecal metabolism	-	-
Guaiaverin	-0.0466043	0.648615	-0.0101979	0.919789	337245	Fecal metabolism	-	-
Androsterone Enanthate	-0.0329725	0.747217	-0.0101839	0.919899	399242	Fecal metabolism	-	-
[8]-Gingerdione	0.00242715	0.981077	-0.0101799	0.91993	380035	Fecal metabolism	-	-
8-isoprostaglandin F1α	-0.0115458	0.910161	-0.0100398	0.921028	2.69119e+06	Fecal metabolism	-	-
Glycohyodeoxycholic acid	0.0195358	0.848579	-0.00994995	0.921733	960306	Fecal metabolism	-	-
2-Methyl-1-Pyrroline	-0.0185354	0.856248	-0.0098061	0.922861	1.53025e+07	Fecal metabolism	C20808	-
Ser-Leu-Val-Ser-Asp	-0.05906	0.563489	-0.00945557	0.92561	2.06038e+06	Fecal metabolism	-	-
2-Acetyl-5-methylfuran	-0.0429947	0.674223	-0.00944885	0.925663	235835	Fecal metabolism	-	-
N-Acetyl-L-Tyrosine	-0.0120588	0.906187	-0.00937075	0.926276	3380050	Fecal metabolism	C01657	-
L-Cysteine	-0.00690293	0.946216	-0.00932577	0.926629	709160	Fecal metabolism	C00097	ko00260,ko00270,ko00430,ko00470,ko00480,ko00730,ko00770,ko00920,ko00970,ko01100,ko01200,ko01230,ko01240,ko04122,ko04216,ko04974,ko05230
Debromoaplysiatoxin	-0.0336092	0.742505	-0.00926862	0.927077	1.50319e+06	Fecal metabolism	C05148	-
Fumonisin B2	-0.0091076	0.929077	-0.00924462	0.927265	6.4012e+06	Fecal metabolism	C19242	-
Geneticin	0.0107741	0.916143	-0.00910067	0.928395	4279670	Fecal metabolism	C17703	ko00524
4-tert-butylbenzoic acid	0.0010245	0.992012	-0.00898668	0.92929	89812	Fecal metabolism	C14535	-
Indole 3-Ethanol	-0.0504597	0.621708	-0.0088546	0.930326	70265	Fecal metabolism	C00955	ko00380
Nicotinic Acid	0.00284627	0.97781	-0.00882784	0.930536	1.12558e+07	Fecal metabolism	C00253	ko00760,ko01100,ko01240,ko05133
Sphingosyl-phosphocholine	-0.0112318	0.912595	-0.00882757	0.930538	548207	Fecal metabolism	-	-
(7S,8S,11S,12S,15R,16R)-7,12,16-trimethyl-15-[(2R)-6-methylhept-5-en-2-yl]pentacyclo[9.7.0.01,3.03,8.012,16]octadecan-6-one	0.00255925	0.980047	-0.00872871	0.931314	1532652	Fecal metabolism	-	-
4-Oxopentanoate	-0.0309024	0.762603	-0.00865662	0.93188	45179.3	Fecal metabolism	D70802	-
L-Thyronine	-0.0143249	0.888662	-0.00857482	0.932522	85814.7	Fecal metabolism	-	-
Glycitein	0.00656814	0.948821	-0.00851246	0.933012	2555631	Fecal metabolism	C14536	-
[10]-Shogaol	-0.0591666	0.562784	-0.00837457	0.934095	469256	Fecal metabolism	-	-
N1-Caffeoyl-N10-feruloylspermidine	-0.0241625	0.813307	-0.00837149	0.934119	523782	Fecal metabolism	-	-
5-Adenylyl sulfate(APS)	-0.0241397	0.81348	-0.00817638	0.935651	13897.7	Fecal metabolism	C00224	ko00230,ko00920,ko01100
2-[(E,7R,11R)-3,7,11,15-tetramethylhexadec-2-enyl]naphthalene-1,4-diol	0.0167257	0.870154	-0.0081735	0.935674	23953570	Fecal metabolism	-	-
3,5-Dimethoxy-4-Hydroxycinnamic Acid	0.0216921	0.832099	-0.00790052	0.937818	291035	Fecal metabolism	C00482	ko01100
5-nitrobenzimidazole	0.0319743	0.754624	-0.0076183	0.940035	24179.5	Fecal metabolism	-	-
3-((6-(3-aminophenyl)-7H-pyrrolo[2,3-d]pyrimidin-4-yl)oxy)phenol	0.030318	0.766963	-0.0075405	0.940646	238585	Fecal metabolism	-	-
Dronedarone	0.0221992	0.828233	-0.0072374	0.943028	21548	Fecal metabolism	D02537	-
(8E,10R,12Z)-10-Hydroperoxy-8,12-octadecadienoate	-0.0124227	0.90337	-0.00716545	0.943593	19328150	Fecal metabolism	C19937	ko00591
L-Aspartic Acid	0.00807198	0.937124	-0.00715942	0.94364	2.81733e+06	Fecal metabolism	C00049	ko00220,ko00250,ko00260,ko00270,ko00340,ko00410,ko00470,ko00760,ko00770,ko00970,ko01100,ko01200,ko01210,ko01230,ko01240,ko02010,ko04080,ko04974,ko05230
Ile-Glu-Tyr-Cys-Lys	-0.015369	0.880605	-0.00702017	0.944735	192083	Fecal metabolism	-	-
5-hydroxyindole acetaldehyde	-0.0171552	0.86685	-0.00698241	0.945032	4562570	Fecal metabolism	C05634	ko00380,ko01100
2-Amino-1,2-bis(p-chlorophenyl)ethanol	-0.034578	0.735353	-0.00692523	0.945481	3.90886e+06	Fecal metabolism	C15427	-
Caldine	0.0275363	0.787815	-0.00675761	0.946799	558431	Fecal metabolism	C03375	ko00330,ko01100
Tetraethylammonium	0.0275193	0.787943	-0.00649029	0.9489	6106200	Fecal metabolism	C07512	ko04976
[(1R,2R,3R,4R,5S,6R)-2,3,4,5-tetrahydroxy-6-[(2R,3R,4S,5S)-3,4,5-trihydroxyoxan-2-yl]oxycyclohexyl] 2-(1H-indol-3-yl)acetate	0.000718146	0.9944	-0.00639421	0.949656	595248	Fecal metabolism	-	-
Colneleic acid	-0.0140102	0.891093	-0.00638525	0.949726	853510	Fecal metabolism	C19827	-
3-(4-Hydroxyphenyl)-1-propanol	-0.00973454	0.924209	-0.00616315	0.951473	36607.6	Fecal metabolism	-	-
Pro-Trp-Met	-0.0380059	0.710231	-0.00605506	0.952323	3411635	Fecal metabolism	-	-
5-Hydroxyemedastine	-0.037709	0.712395	-0.00600403	0.952724	876640	Fecal metabolism	-	-
Cys-Arg-Phe	0.0249416	0.807402	-0.00579403	0.954376	18508320	Fecal metabolism	-	-
N-Methyl-L-Glutamate	-0.0413197	0.686236	-0.00571914	0.954965	1387540	Fecal metabolism	C01046	ko01100
Scytophycin C	-0.00365561	0.971502	-0.00553297	0.95643	4879360	Fecal metabolism	C16865	-
3-Chloroaniline	0.0187043	0.854952	-0.00526655	0.958526	9275700	Fecal metabolism	-	-
Xanthurenic Acid	0.0032086	0.974986	-0.005179	0.959215	1.09257e+06	Fecal metabolism	C02470	ko00380
LPC(0:0/18:1)	0.0218882	0.830603	-0.00516097	0.959357	95052300	Fecal metabolism	-	-
LPC(18:1/0:0)	0.0218882	0.830603	-0.00516097	0.959357	95052300	Fecal metabolism	-	-
2-Quinoxalinecarboxylic acid	-0.0295461	0.772733	-0.00497495	0.96082	604470	Fecal metabolism	C18624	-
Leu-His-Gly-Phe-His	0.00575842	0.955123	-0.00493286	0.961151	4385360	Fecal metabolism	-	-
Ramosetron	-0.0529559	0.604546	-0.00466882	0.963229	2329773	Fecal metabolism	D08466	-
Pyrimidine-4-carboxylic acid sodium salt	-0.0239744	0.814734	-0.00449499	0.964598	1349577	Fecal metabolism	-	-
Myoinositol	0.0423519	0.678824	-0.00434181	0.965803	146062500	Fecal metabolism	C00137	ko00052,ko00053,ko00562,ko01100,ko01250,ko02010,ko04070
1-Methylpiperidine-2-carboxylic acid	-0.0138411	0.8924	-0.00433912	0.965824	6.654e+06	Fecal metabolism	-	-
Cyclopentylglycine	-0.0138411	0.8924	-0.00433912	0.965824	6.654e+06	Fecal metabolism	-	-
8-Dehydrocholesterol	-0.0502515	0.623149	-0.00410188	0.967692	14205100	Fecal metabolism	-	-
Asp-Ile-Lys-Glu-Met	-0.0447936	0.661412	-0.0040537	0.968071	12509480	Fecal metabolism	-	-
D-Glucoronic Acid	0.00911571	0.929014	-0.0039157	0.969158	888300	Fecal metabolism	-	-
Sodium cholate	0.0786596	0.441363	-0.00377771	0.970244	5937600	Fecal metabolism	-	-
Met-Ile-His	-0.0472746	0.643903	-0.00372366	0.97067	10178120	Fecal metabolism	-	-
12,13-EpOME	-0.0104698	0.918503	-0.00359776	0.971661	3784280	Fecal metabolism	C14826	ko00591,ko01100
9,10-EpOME	-0.0104698	0.918503	-0.00359776	0.971661	3784280	Fecal metabolism	-	-
Diisodecyl phthalate	-0.0391132	0.70218	-0.00356166	0.971945	349736	Fecal metabolism	C14578	-
Fasciculol E	-0.0180034	0.860332	-0.00350762	0.972371	438779	Fecal metabolism	C19957	-
2-Deoxyribose 1-Phosphate	-0.0166554	0.870695	-0.00348667	0.972535	538352	Fecal metabolism	C00672	ko00030,ko00240,ko01100
Pro-Asp	0.0233744	0.819291	-0.00341765	0.973079	7416700	Fecal metabolism	-	-
2-(Dimethylamino)Guanosine	0.00921235	0.928264	-0.00309687	0.975605	478655	Fecal metabolism	C74036	-
Leu-Ser-Glu-Lys-Tyr	-0.0313538	0.759239	-0.0030876	0.975678	347715	Fecal metabolism	-	-
Berberine	-0.0286676	0.779315	-0.00299505	0.976407	7.19913e+06	Fecal metabolism	C00757	ko04152
cis-11-Methyl-2-dodecenoic acid	-0.0107313	0.916475	-0.00298556	0.976482	520940	Fecal metabolism	C18206	-
(3S,5S,8S,9S,10R,13S,14S,17R)-17-[(2S,3R,4R,5S)-3,4-dihydroxy-5,6-dimethylheptan-2-yl]-3-hydroxy-10,13-dimethyl-1,2,3,4,5,7,8,9,11,12,14,15,16,17-tetradecahydrocyclopenta[a]phenanthren-6-one	-0.0255243	0.802992	-0.00275462	0.9783	1187440	Fecal metabolism	-	-
Gly-Leu-Phe	-0.0736585	0.471029	-0.00274318	0.97839	417224	Fecal metabolism	-	-
9-Oxo-10E,12Z,15Z-octadecatrienoic acid	-0.0209864	0.837485	-0.00265547	0.979081	1.34584e+06	Fecal metabolism	-	-
7-(alpha-D-glucosyl)-N(6)-isopentenyladenine	0.00048115	0.996248	-0.00258952	0.979601	1462720	Fecal metabolism	-	-
1H-Pyrano[3,4	0.0242475	0.812662	-0.00255647	0.979861	3.3643e+06	Fecal metabolism	-	-
Stachyose	0.0208622	0.838434	-0.00242433	0.980902	24023.6	Fecal metabolism	C01613	ko00052,ko01100
Acoric acid	0.038926	0.703539	-0.00239142	0.981161	634174	Fecal metabolism	-	-
1-Methyladenosine	-0.0221503	0.828606	-0.00202837	0.98402	1.25043e+06	Fecal metabolism	C02494	-
N6-methyladenosine	-0.0221503	0.828606	-0.00202837	0.98402	1.25043e+06	Fecal metabolism	-	-
Ginkgolide C	0.013395	0.895848	-0.00195644	0.984587	21463	Fecal metabolism	-	-
Adrenosterone	0.00791462	0.938348	-0.00168033	0.986762	8081440	Fecal metabolism	C05285	ko00140
Tyr-Val-Lys-Ala-Leu	0.000805101	0.993722	-0.00163833	0.987093	6.11412e+06	Fecal metabolism	-	-
Thr-Tyr-Leu-Glu	0.0474298	0.642814	-0.00162341	0.98721	298675	Fecal metabolism	-	-
Methenamine	0.0163274	0.87322	-0.00142694	0.988758	2007700	Fecal metabolism	D00393	-
Met-Ala-Lys-Lys-Asp	0.0283372	0.781795	-0.00141025	0.98889	2.39853e+06	Fecal metabolism	-	-
2-(3,4-Dimethoxyphenyl)-5,7-dihydroxy-6-methoxy-4H-benzopyran-4-one	0.00218929	0.982931	-0.00121826	0.990402	115425	Fecal metabolism	C10040	-
3-[2-(3,7-dimethylocta-2,6-dien-1-yl)-3,4-dihydroxyphenyl]-1-(2,4,5-trihydroxyphenyl)propan-1-one	-0.040726	0.690513	-0.000951178	0.992506	184047	Fecal metabolism	-	-
15-keto Iloprost	0.00173207	0.986495	-0.000786147	0.993806	7021100	Fecal metabolism	-	-
FFA(20:4)	0.020752	0.839276	-0.00070514	0.994445	140680	Fecal metabolism	-	-
6-Phosphogluconic acid	-0.017282	0.865875	-0.000668068	0.994737	561210	Fecal metabolism	C00345	ko00030,ko01100,ko01200
Arg-Ile-His	-0.0495465	0.628038	-0.00065144	0.994868	1.69049e+06	Fecal metabolism	-	-
3-(pyrazol-1-yl)-L-alanine	-0.00569692	0.955602	-0.000582118	0.995414	576420	Fecal metabolism	C01162	-
D-urobilinogen	0.0514327	0.614994	-0.000522091	0.995887	30733520	Fecal metabolism	C05791	ko00860,ko01100
Heparin	-0.0705071	0.490264	-0.000474093	0.996265	1.45814e+07	Fecal metabolism	C00374	ko04664,ko05133
Perilloside C	0.0351835	0.730894	-0.000471135	0.996288	528234	Fecal metabolism	-	-
4-Piperidinecarboxamide,4-amino-N-[(1S)-1-(4-chlorophenyl)-3-hydroxypropyl]-1-(7H-pyrrolo[2,3-d]pyrimidin-4-yl)-	-0.0137539	0.893073	-0.000402078	0.996832	561552	Fecal metabolism	D11371	-
Deoxyguanosine 5-monophosphate(dGMP)	-0.0121833	0.905224	-0.000363065	0.99714	280999	Fecal metabolism	C00362	ko00230,ko01100,ko01232
Enterodiol	0.0248745	0.80791	-0.000354061	0.997211	8502646	Fecal metabolism	C18166	-
4-chloro-3-sulfonylaminobenzoic acid	-0.0121206	0.905709	-0.000285633	0.99775	357863	Fecal metabolism	D78088	-
L-Stercobilinogen	-0.0157338	0.877793	-0.000180034	0.998582	6723864	Fecal metabolism	C05789	ko00860
Ser-Leu-Glu-Asp	0.0229348	0.822633	-0.000174031	0.998629	320023	Fecal metabolism	-	-
2,6-Di-tert-butyl-4-(hydroxymethyl)phenol	0.0136408	0.893948	-0.000126025	0.999007	511030	Fecal metabolism	-	-
LPE(0:0/20:2)	-0.0196298	0.84786	0.000102019	0.999196	592116	Fecal metabolism	-	-
LPE(20:2/0:0)	-0.0196298	0.84786	0.000102019	0.999196	592116	Fecal metabolism	-	-
Calcifediol	0.0157988	0.877292	0.00016203	0.998723	3.30136e+07	Fecal metabolism	C01561	ko00100,ko01100,ko04928,ko05152
Val-Thr-Leu-Asp-Met	-0.00238307	0.98142	0.000211693	0.998332	529261	Fecal metabolism	-	-
Ile-Asn-Val-Asp-Tyr	0.000259019	0.99798	0.000257147	0.997974	1.39854e+06	Fecal metabolism	-	-
Ser-Tyr-Tyr-Gln-Ser	0.0100122	0.922054	0.000384591	0.99697	682496	Fecal metabolism	-	-
GalactinolHydrate	0.00584128	0.954478	0.000516095	0.995934	731350	Fecal metabolism	C01235	ko00052,ko01100
Gestrinone	-0.0519746	0.611268	0.000672116	0.994705	3.75532e+06	Fecal metabolism	D04317	-
His-Gly-Thr	-0.0099346	0.922656	0.00067514	0.994681	2.46822e+06	Fecal metabolism	-	-
Droperidol	0.0455093	0.656342	0.000771142	0.993925	639660	Fecal metabolism	D00308	-
Theobromine	0.0403438	0.693272	0.00083115	0.993452	2726160	Fecal metabolism	C07480	ko00232,ko01100
Tetrahydroharmol	0.00166105	0.987049	0.0009752	0.992317	1478100	Fecal metabolism	-	-
Indole-3-lactic acid	-0.0222082	0.828165	0.00113122	0.991088	27399000	Fecal metabolism	C02043	-
Polyporusterone G	-0.0559578	0.584189	0.00150028	0.98818	1026310	Fecal metabolism	-	-
O-Acetyl-L-homoserine	-0.0313703	0.759116	0.00155135	0.987778	1361730	Fecal metabolism	-	-
13(S),14(S)-epoxy Fluprostenol isopropyl ester	-0.000122114	0.999048	0.00159045	0.98747	3.32922e+06	Fecal metabolism	-	-
Thr-Tyr-Arg-Lys	-0.0121391	0.905566	0.00171628	0.986479	7.02692e+06	Fecal metabolism	-	-
Glu-Phe-Ala	0.0246549	0.809574	0.0019324	0.984776	8.73325e+06	Fecal metabolism	-	-
Piperolein A	-0.0233031	0.819833	0.00198936	0.984328	4.21086e+06	Fecal metabolism	-	-
(3S,5R,6R,7E)-3,5,6-Trihydroxy-7-megastigmen-9-one	-0.0266291	0.794649	0.00219038	0.982744	1091125	Fecal metabolism	-	-
LPE(0:0/20:3)	0.00218375	0.982974	0.00223254	0.982412	841111	Fecal metabolism	-	-
LPE(20:3/0:0)	0.00218375	0.982974	0.00223254	0.982412	841111	Fecal metabolism	-	-
P-sulfanilic acid	-0.00889351	0.93074	0.00224439	0.982319	2830760	Fecal metabolism	C06335	-
(E)-Guggulsterone	-0.00699594	0.945492	0.0022774	0.982059	4289900	Fecal metabolism	-	-
Oroxylin A	-0.00370985	0.971079	0.00236444	0.981373	3.52696e+06	Fecal metabolism	-	-
Jasmone	-0.00371878	0.97101	0.00264049	0.979199	436351	Fecal metabolism	C08490	-
Valeric Acid	-0.0322056	0.752906	0.00265094	0.979117	16783.2	Fecal metabolism	C00803	-
13(R)-HODE	-0.000887237	0.993082	0.00271247	0.978632	8039910	Fecal metabolism	-	-
3-(2,4-Dichlorophenyl)-4-(1-methyl-1H-indol-3-yl)-1H-pyrrole-2,5-dione	0.0197181	0.847183	0.00276377	0.978228	1.11792e+07	Fecal metabolism	-	-
Val-Gln-Met-Met-Thr	0.0245403	0.810442	0.00276665	0.978206	757500	Fecal metabolism	-	-
Ala-Lys-His-Asp	-0.0263468	0.796779	0.00277252	0.978159	2.84651e+06	Fecal metabolism	-	-
16-Dehydroprogesterone	0.0103157	0.919699	0.00281758	0.977804	289570	Fecal metabolism	C03207	-
8-Hydroxydesmethylclomipramine	-0.0292046	0.77529	0.00309169	0.975646	302155	Fecal metabolism	-	-
2-docosanamidoethanesulfonic acid	-0.0104543	0.918624	0.00322556	0.974592	1408449	Fecal metabolism	-	-
Oxaloacetic acid	0.0113778	0.911463	0.00333681	0.973715	209362	Fecal metabolism	C00036	ko00010,ko00020,ko00250,ko00470,ko00620,ko00630,ko01100,ko01200,ko01210,ko01230,ko01240,ko04922,ko04964,ko05230
Met-Thr-OH	-0.0106346	0.917226	0.00335081	0.973605	227622	Fecal metabolism	-	-
D-Turanose	-0.0358762	0.725804	0.00344165	0.97289	113141	Fecal metabolism	C19636	-
1-[5-Ethyl-2-hydroxy-4-[[6-methyl-6-(1H-tetrazol-5-YL)heptyl]oxy]phenyl]ethanone	-0.00345387	0.973074	0.00349576	0.972464	425417	Fecal metabolism	-	-
Luminespib	0.0497233	0.626811	0.00368166	0.971	2.29434e+06	Fecal metabolism	D10646	-
D-Fructose	0.0489529	0.632167	0.00372966	0.970622	113952900	Fecal metabolism	C10906	-
D-Mannose	0.0489529	0.632167	0.00372966	0.970622	113952900	Fecal metabolism	C00159	ko00051,ko00052,ko00520,ko01100,ko01250,ko02010,ko04142,ko04625
Pogostone	0.0049977	0.961047	0.00379878	0.970078	83883	Fecal metabolism	-	-
3-Amino-4-Hydroxybenzoic Acid	-0.0260242	0.799214	0.00394579	0.968921	1917630	Fecal metabolism	C12115	ko01100
3-Amino-5-hydroxybenzoic acid	-0.0260242	0.799214	0.00394579	0.968921	1917630	Fecal metabolism	C12107	-
3-Hydroxyanthranilic Acid	-0.0260242	0.799214	0.00394579	0.968921	1917630	Fecal metabolism	C00632	ko00380,ko01100,ko01240
3-Hydroxyphenylacetic acid	0.0179311	0.860887	0.00396074	0.968803	10470740	Fecal metabolism	C05593	ko00350,ko00360,ko01100
3-Methylbenzaldehyde	0.0106387	0.917194	0.00417527	0.967114	118670	Fecal metabolism	C07209	ko01100
Glu-Lys	0.00974742	0.924109	0.00418871	0.967008	2.72909e+06	Fecal metabolism	-	-
Asp-Lys	0.00836827	0.934822	0.00433597	0.965849	160735	Fecal metabolism	-	-
L-Lysine	0.00291545	0.97727	0.00444686	0.964976	44315300	Fecal metabolism	C00047	ko00310,ko00470,ko00780,ko00970,ko01100,ko01210,ko01230,ko02010,ko04974
Nap-Lys-OH	-0.0268243	0.793177	0.00447686	0.96474	2959390	Fecal metabolism	-	-
1H-Indole-1-carboxamide,6-chloro-2,3-dihydro-5-methyl-N-[6-[(2-methyl-3-pyridinyl)oxy]-3-pyridinyl]-	-0.0132158	0.897234	0.00449999	0.964558	3.50544e+06	Fecal metabolism	-	-
Neoacrimarine F	-0.0173172	0.865604	0.0045189	0.964409	73690.3	Fecal metabolism	-	-
Carnitine C12:1	0.0162678	0.873679	0.00454882	0.964174	20325106	Fecal metabolism	-	-
Met-Glu	0.0391095	0.702207	0.00454884	0.964174	4196150	Fecal metabolism	-	-
Olanzapine	0.0481455	0.637802	0.00456387	0.964055	514309	Fecal metabolism	C07322	-
3,5-Dicarbethoxy-1,4-dihydrocollidine	0.0207769	0.839085	0.00457033	0.964005	354698	Fecal metabolism	-	-
Pro-Asp-Leu	0.0388587	0.704028	0.00461181	0.963678	9450121	Fecal metabolism	-	-
Ala-gln	-0.0215872	0.832899	0.00468179	0.963127	366379	Fecal metabolism	-	-
Topotecan	-0.0181749	0.859015	0.00470482	0.962946	3647040	Fecal metabolism	C11158	ko04976
Glu-Leu	0.0269368	0.792329	0.00476785	0.96245	15612500	Fecal metabolism	-	-
Gly-Ala-Asn-Val-Arg	0.041723	0.683336	0.00489386	0.961458	803279	Fecal metabolism	-	-
Fluvoxamine	0.0460925	0.652222	0.00505595	0.960183	3905500	Fecal metabolism	C07571	-
Formamide	-0.0190237	0.852504	0.00522146	0.95888	194601	Fecal metabolism	C00488	ko00910,ko01100,ko01200
N-Acetyl-5-aminosalicylic?acid	0.0108883	0.915258	0.00533497	0.957987	847359	Fecal metabolism	-	-
(2E)-2-methyl-3-[4-(sulfooxy)phenyl]prop-2-enoic acid	-0.0195178	0.848718	0.00545622	0.957033	3.64915e+06	Fecal metabolism	-	-
Tetradecyl phosphonic acid	-0.0396191	0.698513	0.00558124	0.95605	22386.5	Fecal metabolism	-	-
5-hydroxyindole-2-carboxylic acid	0.000941199	0.992661	0.00558562	0.956015	98067.8	Fecal metabolism	-	-
Metanephrine	0.0197005	0.847318	0.00560808	0.955839	310435	Fecal metabolism	C05588	ko00350,ko01100
9(S),12(S),13(S)-TriHOME	-0.00587878	0.954186	0.00567096	0.955344	4038000	Fecal metabolism	C14833	ko00591
Ritonavir	-0.0588195	0.565081	0.005728	0.954895	330342	Fecal metabolism	C07240	ko04976
Hydantoin-5-propionic acid	0.0468239	0.647069	0.00575811	0.954659	62108.1	Fecal metabolism	C05565	ko00340
Pectolinarigenin	-0.0322868	0.752303	0.00602234	0.95258	118534	Fecal metabolism	-	-
Benzisoxazole-Hsp90-inhibitor	-0.00395737	0.969151	0.00611244	0.951872	106506	Fecal metabolism	-	-
Phe-Val-Asp	0.0364377	0.721687	0.00620812	0.951119	3896410	Fecal metabolism	-	-
FFA(18:3)	0.00665447	0.948149	0.00624401	0.950837	1.9075e+06	Fecal metabolism	C06426	ko00591,ko01040,ko01100
6-Geranylgeranyl-2-methylbenzene-1,4-diol	-0.00441895	0.965555	0.00631312	0.950294	5314890	Fecal metabolism	C20737	ko00130,ko01100
gamma-Nonalactone	-0.00664869	0.948194	0.0063372	0.950104	522270	Fecal metabolism	C08501	-
3-Dehydroshikimate	0.0482034	0.637397	0.00646546	0.949096	970782	Fecal metabolism	C02637	ko00400,ko01100,ko01230,ko01240
2,5-Furandicarboxylicacid	0.00225959	0.982383	0.00655021	0.948429	61730	Fecal metabolism	C20450	-
Lopinavir	-0.0464449	0.649737	0.00677985	0.946624	426297	Fecal metabolism	C12871	-
D-Urobilin	0.0279364	0.784806	0.00688033	0.945834	2.9517e+06	Fecal metabolism	C05795	ko00860,ko01100
Val-Arg-Ala-Glu	-0.0443869	0.6643	0.0069284	0.945456	5.11469e+06	Fecal metabolism	-	-
13(S)-HpOTrE； (9Z,11E,13S,15Z)-13-Hydroperoxyoctadeca-9,11,15-trienoic acid	-0.00319403	0.975099	0.00703934	0.944584	573797	Fecal metabolism	C04785	ko00592,ko01100
12-Ethyl-8-propylbacteriochlorophyllide d	0.012939	0.899375	0.00716534	0.943594	811159	Fecal metabolism	C21433	ko00860
Thr-Arg-Gly-Glu-Val	0.0550057	0.590612	0.00720126	0.943312	3.17898e+06	Fecal metabolism	-	-
L-Homoarginine	0.0189825	0.852819	0.00720143	0.94331	491626	Fecal metabolism	C01924	-
AA	0.0285816	0.77996	0.00728841	0.942627	5688960	Fecal metabolism	C00219	ko00590,ko00591,ko01040,ko01100,ko04216,ko04217,ko04270,ko04611,ko04664,ko04666,ko04723,ko04726,ko04730,ko04750,ko04912,ko04913,ko04921,ko04923,ko04925,ko05140,ko05146
Tyr-Val-His-Arg	0.0251399	0.8059	0.00745342	0.94133	555398	Fecal metabolism	-	-
Gingerol	0.0133762	0.895993	0.00759131	0.940247	58193.8	Fecal metabolism	-	-
[3-(7-hydroxy-4-oxo-4H-chromen-2-yl)phenyl]oxidanesulfonic acid	-0.00109448	0.991466	0.00759165	0.940244	265106	Fecal metabolism	-	-
LPC(0:0/15:0)	0.0303814	0.766489	0.00764257	0.939844	6878050	Fecal metabolism	-	-
LPC(15:0/0:0)	0.0303814	0.766489	0.00764257	0.939844	6878050	Fecal metabolism	-	-
4-Hydroxy-6-methyl-3-(3-methylbut-2-enyl)pyran-2-one	0.0466908	0.648006	0.00764534	0.939822	427419	Fecal metabolism	-	-
Caffeic acid methyl ester	0.048845	0.632919	0.00765134	0.939775	736876	Fecal metabolism	-	-
Hexanoyl Glycine	-0.0208435	0.838576	0.00771956	0.939239	68392	Fecal metabolism	-	-
Cannabidiol	0.00385396	0.969956	0.0077719	0.938828	177511	Fecal metabolism	C07578	ko01100
4-Hydroxy-3-methoxybenzaldehyde	-0.0142046	0.889591	0.00785247	0.938195	591410	Fecal metabolism	C00755	ko01100
Mandelic Acid	0.0228946	0.822939	0.00791548	0.9377	10807980	Fecal metabolism	C01984	-
P–Hydroxyphenyl Acetic Acid	0.0228946	0.822939	0.00791548	0.9377	10807980	Fecal metabolism	C00642	ko00350,ko00360,ko01100
(±)-α-CMBHC	0.0078041	0.939207	0.00795134	0.937418	1232796	Fecal metabolism	-	-
5beta-Cholestane-3alpha,7alpha,12alpha-triol	-0.0331809	0.745674	0.00796937	0.937277	1527490	Fecal metabolism	C05454	ko00120,ko01100
Fulvestrant	0.0653907	0.522358	0.00797844	0.937206	717631	Fecal metabolism	D01161	-
Val-Pro-Leu	-0.0110835	0.913744	0.00798343	0.937166	2.79896e+06	Fecal metabolism	-	-
1-methylhistamine	-2.59755e-05	0.999797	0.00801176	0.936944	113534	Fecal metabolism	C05127	ko00340,ko01100
Nevirapine	0.00598682	0.953345	0.00803841	0.936735	1.34314e+06	Fecal metabolism	C07263	-
LPE(0:0/18:0)	0.000624389	0.995131	0.00805643	0.936593	16170200	Fecal metabolism	-	-
LPE(18:0/0:0)	0.000624389	0.995131	0.00805643	0.936593	16170200	Fecal metabolism	-	-
Val-Leu-Thr-Gly-Ser	0.0067857	0.947128	0.00811952	0.936098	7414360	Fecal metabolism	-	-
Phe-Ala-Pro	0.0113002	0.912065	0.00830557	0.934636	1.15826e+06	Fecal metabolism	-	-
Neopterin	0.0262353	0.79762	0.00836892	0.934139	147760	Fecal metabolism	C05926	ko00790
rac-B-tocopherol	0.0391188	0.702139	0.00838377	0.934022	4930900	Fecal metabolism	C14152	ko00130,ko01100,ko01240
His-Val-Tyr	-0.0188003	0.854216	0.00857858	0.932493	15249600	Fecal metabolism	-	-
Mucronine B	0.0120919	0.905931	0.00865398	0.931901	30679.9	Fecal metabolism	C10010	-
N1-Acetylspermine	-0.0108705	0.915396	0.00866259	0.931833	788790	Fecal metabolism	C02567	-
3-Carboxypropyltrimethylammonium	0.0240733	0.813984	0.00866283	0.931832	34922600	Fecal metabolism	D83216	-
Lovastatin acid(Mevinolinic acid)	-0.013272	0.896799	0.00871371	0.931432	710840	Fecal metabolism	-	-
13-(2-Methylcrotonoyl)oxylupanine	0.0126639	0.901504	0.00882468	0.930561	1679853	Fecal metabolism	C04170	-
2-O-methyluridine	0.0198994	0.845796	0.00888169	0.930114	164662	Fecal metabolism	-	-
(Z)-6-Octadecenoic acid	0.00187724	0.985363	0.00894775	0.929595	10967200	Fecal metabolism	C08363	-
Trp-Glu-Gln	-0.0489587	0.632127	0.00904372	0.928842	4.4294e+06	Fecal metabolism	-	-
Egtazic acid	-0.0138043	0.892684	0.00916421	0.927896	658046	Fecal metabolism	D03967	-
6,6-Dihydroxy-5,5-dimethoxybiphenyl-3,3-dicarboxylic acid	-0.0348132	0.733619	0.00918161	0.92776	303905	Fecal metabolism	C18347	-
Ropinirole	-0.0424073	0.678427	0.00928362	0.926959	1.99675e+06	Fecal metabolism	C07564	-
Secoisolariciresinol diglucoside	0.0546	0.593358	0.00938573	0.926158	239779	Fecal metabolism	-	-
2-Furoylglycine	0.0113545	0.911644	0.00946161	0.925563	422249	Fecal metabolism	-	-
10-Hydroxystearic Acid	0.00166629	0.987008	0.009485	0.92538	13991400	Fecal metabolism	-	-
Thalmidine	0.0581718	0.56938	0.00968603	0.923803	1.09285e+06	Fecal metabolism	C09590	-
2-Oxohexanoic acid	0.0216068	0.83275	0.00991965	0.921971	836621	Fecal metabolism	C00902	-
Calafatimine	-0.0498237	0.626114	0.010165	0.920047	1.7761e+06	Fecal metabolism	C09369	-
Isoeugenol benzyl ether	0.0284039	0.781295	0.0102558	0.919335	6603551	Fecal metabolism	-	-
Glycerophospho-N-Arachidonoyl Ethanolamine	0.00325667	0.974611	0.0104118	0.918112	462054	Fecal metabolism	-	-
LPE(20:4/0:0)	0.00325667	0.974611	0.0104118	0.918112	462054	Fecal metabolism	-	-
N-Palmitoylglycine	0.0312883	0.759727	0.0104119	0.918112	811870	Fecal metabolism	D76997	-
Methyl-2-pyrrolidone-5-carboxylate	-0.0223807	0.826851	0.0105799	0.916795	854050	Fecal metabolism	-	-
Arg-Thr-Trp	0.0269869	0.791952	0.0106129	0.916536	9.79748e+06	Fecal metabolism	-	-
Exaltolide	0.0132057	0.897312	0.0106196	0.916484	238347	Fecal metabolism	-	-
Artonin K	0.0273732	0.789043	0.01068	0.916011	6.06614e+07	Fecal metabolism	-	-
3-Amino-2-menacarboxylic acid	-0.00999978	0.922151	0.0106973	0.915875	1682610	Fecal metabolism	-	-
Pro-Air	0.040252	0.693935	0.0107779	0.915243	4020180	Fecal metabolism	D08424	-
Ser-Phe-Tyr-Arg	0.0593955	0.561271	0.0108757	0.914478	1.43032e+06	Fecal metabolism	-	-
Oxypurinol	-0.00389786	0.969614	0.0108891	0.914372	83739000	Fecal metabolism	C07599	-
MG(14:0/0:0/0:0)	0.0015475	0.987934	0.0110607	0.913028	17456.4	Fecal metabolism	-	-
N-Vanillylnonanamide	-0.00877552	0.931657	0.0111104	0.912639	110053	Fecal metabolism	D08282	-
2-Phenyl-amino-N6-endo-norbornyladenine	-0.0302698	0.767323	0.0111379	0.912423	5034611	Fecal metabolism	-	-
Gly-Gly-Lys-Pro-Asn	-0.0133747	0.896005	0.0111891	0.912023	3.33286e+06	Fecal metabolism	-	-
Asn-Phe-Glu-Tyr-Ile	-0.046963	0.646092	0.0112088	0.911868	266828	Fecal metabolism	-	-
Aldehydo-D-altrose	0.0289903	0.776896	0.0113001	0.911153	276394	Fecal metabolism	-	-
D-Allose	0.0289903	0.776896	0.0113001	0.911153	276394	Fecal metabolism	-	-
D-Glucose	0.0289903	0.776896	0.0113001	0.911153	276394	Fecal metabolism	C00031	ko00010,ko00030,ko00052,ko00500,ko00520,ko00524,ko01100,ko02010,ko04066,ko04068,ko04152,ko04742,ko04910,ko04911,ko04917,ko04922,ko04930,ko04931,ko04932,ko04933,ko04973,ko04976,ko04978,ko05230,ko05415
D-Tagatose	0.0289903	0.776896	0.0113001	0.911153	276394	Fecal metabolism	C00795	ko00052,ko01100
D-Talose	0.0289903	0.776896	0.0113001	0.911153	276394	Fecal metabolism	-	-
Trp-His-Lys	-0.0430631	0.673734	0.0116821	0.908163	591730	Fecal metabolism	-	-
D-(+)-sucrose	0.0157089	0.877985	0.0118436	0.906899	12903810	Fecal metabolism	C00089	ko00052,ko00500,ko01100,ko02010,ko04742,ko04973
Hispidol	0.0435127	0.670524	0.0118912	0.906526	9931020	Fecal metabolism	C08644	-
N-Acetylhistamine	-0.00372799	0.970938	0.0119153	0.906338	2834750	Fecal metabolism	C05135	ko00340
3,4,5,7-Tetrahydroxy-6,8-dimethoxyflavone	0.021248	0.835488	0.0121222	0.904719	2287823	Fecal metabolism	-	-
N-Ethylglycine	-0.0105178	0.918131	0.0122453	0.903756	3977650	Fecal metabolism	C11735	-
N-Methylalanine	-0.0105178	0.918131	0.0122453	0.903756	3977650	Fecal metabolism	C02721	-
LPE(18:2/0:0)	0.00714531	0.94433	0.0125543	0.901339	45025100	Fecal metabolism	-	-
Phloretin	-0.0388537	0.704064	0.0126164	0.900854	2.5792e+06	Fecal metabolism	C00774	-
(2S)-OMPT	0.0616655	0.546376	0.0128278	0.899201	242664	Fecal metabolism	-	-
2-Deoxyribose 5-phosphate	-0.00947164	0.92625	0.0128555	0.898985	132877	Fecal metabolism	C00673	ko00030,ko01100
FFA(15:1)	0.0141443	0.890058	0.0130134	0.897751	410969	Fecal metabolism	-	-
Indoxylsulfuric acid	0.0149954	0.883487	0.0130177	0.897717	4.48435e+06	Fecal metabolism	-	-
Tiaprost	0.0159665	0.876	0.0131273	0.89686	2994360	Fecal metabolism	D08591	-
1-Methylguanine	0.0482239	0.637254	0.01317	0.896527	1.76958e+08	Fecal metabolism	C04152	-
6-O-methylguanine	0.0482239	0.637254	0.01317	0.896527	1.76958e+08	Fecal metabolism	-	-
Glu-Leu-Lys	0.033209	0.745466	0.013344	0.895168	14095300	Fecal metabolism	-	-
Leukotriene D4 methyl ester	0.0253853	0.804044	0.0134155	0.894609	2578283	Fecal metabolism	-	-
Tanshinone I	0.0193089	0.850318	0.0135648	0.893443	172181	Fecal metabolism	-	-
Asn-His-Val-Asp	0.0634495	0.534807	0.01365	0.892778	319481	Fecal metabolism	-	-
5-(Diphenylphosphinyl)pentanoic acid	-0.00471857	0.963221	0.0136615	0.892688	355338	Fecal metabolism	-	-
Tyr-Thr	0.0596985	0.559272	0.0137459	0.892029	1.63299e+06	Fecal metabolism	-	-
Chrysophanol	0.0455921	0.655756	0.0140424	0.889714	14399590	Fecal metabolism	C10315	-
2-(2,6-DIMETHOXYPHENOXYETHYL)AMINOMETHYL-1,4-BENZODIOXANE(WB 4101)	0.0636579	0.533464	0.0141599	0.888797	14041870	Fecal metabolism	-	-
Methoxamine	-0.0285273	0.780368	0.0143129	0.887604	1.77767e+06	Fecal metabolism	C07513	-
Catechol	0.0413223	0.686217	0.0143202	0.887547	3041800	Fecal metabolism	C00090	ko01100
11-Dehydrocorticosterone	0.028799	0.77833	0.014429	0.886698	578288	Fecal metabolism	C05490	ko00140
TyrMe-HoPhe-OH	-0.0023665	0.981549	0.0144359	0.886645	221410	Fecal metabolism	-	-
17-phenyl trinor PGF2	0.0495505	0.628011	0.0144868	0.886247	1412050	Fecal metabolism	-	-
LPC(O-0:0/18:0)	0.0389419	0.703424	0.0145016	0.886132	2648191	Fecal metabolism	-	-
LPC(O-18:0/0:0)	0.0389419	0.703424	0.0145016	0.886132	2648191	Fecal metabolism	C04317	ko00565,ko01100
PC(O-16:0/O-2:0)	0.0389419	0.703424	0.0145016	0.886132	2648191	Fecal metabolism	-	-
(10E,15Z)-9,12,13-Trihydroxyoctadeca-10,15-dienoic acid	0.0291159	0.775955	0.0145143	0.886033	1378420	Fecal metabolism	-	-
5-O-(1-carboxyvinyl)-3-phosphate	-0.0109702	0.914623	0.0146221	0.885192	89941.2	Fecal metabolism	C01269	ko00400,ko01100,ko01230
Lophophorine	-0.0144405	0.88777	0.0146456	0.885009	770141	Fecal metabolism	C09573	-
Gly-Val	0.0250272	0.806754	0.0146665	0.884846	1.50526e+06	Fecal metabolism	-	-
Uracil	0.00223905	0.982543	0.0146908	0.884656	4495160	Fecal metabolism	C00106	ko00240,ko00410,ko00770,ko01100,ko01232
Tyr-Ile-Lys-Lys	0.022781	0.823804	0.0148229	0.883627	465353	Fecal metabolism	-	-
Cytidine 5-Diphosphocholine	-0.0107161	0.916594	0.0148453	0.883452	116684	Fecal metabolism	C00307	ko00564,ko01100,ko05231
Ethyl-dodecanoate	0.0312909	0.759707	0.0149647	0.882521	924830	Fecal metabolism	D70267	-
Ala-Arg-Asp-Glu-Thr	-0.0405131	0.692049	0.0151467	0.881103	7.62766e+06	Fecal metabolism	-	-
Prim-O-glucosylcimifugin	-0.0020235	0.984223	0.0151572	0.881021	145563	Fecal metabolism	-	-
Argininosuccinic acid	-0.0155254	0.879399	0.0151681	0.880936	222511	Fecal metabolism	C03406	ko00220,ko00250,ko01100,ko01230
Mibefradil	-0.0197867	0.846658	0.015192	0.88075	171369	Fecal metabolism	C07222	-
Homovanillic Acid sulfate (sodium salt)	0.0526095	0.606915	0.015272	0.880126	1.18514e+07	Fecal metabolism	-	-
Progoitrin	0.00942532	0.92661	0.0152946	0.879951	144736	Fecal metabolism	C08425	-
5-Deoxy-5-(Methylthio) Adenosine	0.0339245	0.740175	0.0153751	0.879323	33777400	Fecal metabolism	C00170	ko00270,ko01100
N-lactoyl-phenylalanine	-0.0170977	0.867292	0.0153868	0.879232	153505	Fecal metabolism	-	-
Zeaxanthin	-0.0376127	0.713097	0.0155236	0.878167	5.10516e+06	Fecal metabolism	C06098	ko01100
Hydroxybupropion	0.0119933	0.906695	0.015534	0.878086	5080	Fecal metabolism	-	-
3-(Methylthio)-1-propanol	0.0285928	0.779877	0.0155429	0.878017	11690170	Fecal metabolism	-	-
LPC(0:0/18:2)	0.0410442	0.688219	0.0159148	0.875121	23642810	Fecal metabolism	-	-
LPC(18:2/0:0)	0.0410442	0.688219	0.0159148	0.875121	23642810	Fecal metabolism	-	-
D-Gulonic acid γ-lactone	0.0687502	0.501166	0.0159394	0.87493	1136110	Fecal metabolism	C05410	-
Carnitine C22:2	-0.000546537	0.995739	0.01596	0.874769	309955	Fecal metabolism	-	-
Asn-Lys-Ala-Val-Gly	-0.0526591	0.606576	0.0160396	0.87415	2.86344e+06	Fecal metabolism	-	-
(S)-(-)-Citronellic acid	0.0214021	0.834311	0.0161561	0.873243	1448390	Fecal metabolism	-	-
Clausarinol	0.0130738	0.898332	0.0162946	0.872166	252858	Fecal metabolism	-	-
Bicine	0.0144727	0.887522	0.0163473	0.871756	1.70775e+06	Fecal metabolism	-	-
{4-[3-(5-hydroxy-2,2-dimethyl-2H-chromen-6-yl)propanoyl]phenyl}oxidanesulfonic acid	-0.0353878	0.729391	0.0166352	0.869517	301523	Fecal metabolism	-	-
Uridine-5-diphospho-N-acetylgalactosamine disodium salt	0.00911005	0.929058	0.016665	0.869285	57746.4	Fecal metabolism	C00043	ko00520,ko00524,ko01100,ko01250,ko04931,ko05415
Cholesterol	0.0204823	0.841337	0.0168003	0.868234	1536330	Fecal metabolism	C00187	ko00100,ko00120,ko00140,ko01100,ko04913,ko04925,ko04927,ko04934,ko04975,ko04976,ko04977,ko04979,ko05200,ko05217,ko05417
N-(2-hydroxyethyl)stearamide	0.0599791	0.557423	0.0169802	0.866835	921228	Fecal metabolism	-	-
3-isobutyryl-1-(2-oxo-3-(4-phenoxyphenoxy)propyl)-1H-indole-5-carboxylic acid	0.0316749	0.75685	0.0170357	0.866404	158744	Fecal metabolism	-	-
N-[2-[[4-(Diethylamino)butyl]amino]-6-(3,5-dimethoxyphenyl)pyrido[2,3-d]pyrimidin-7-yl]-N-(1,1-dimethylethyl)urea	0.0328865	0.747855	0.0170879	0.865999	3852060	Fecal metabolism	-	-
Ala-Arg-Val	0.0513037	0.615882	0.0172022	0.865111	8494330	Fecal metabolism	-	-
Miraxanthin-V	0.0285051	0.780535	0.0173972	0.863597	236426	Fecal metabolism	C08557	-
8-Aminooctanoic Acid	0.0623515	0.541913	0.0174012	0.863565	2.19358e+06	Fecal metabolism	-	-
2-O-Methylcytosine	0.0180262	0.860156	0.0174606	0.863104	286601	Fecal metabolism	-	-
Sebacate	-0.0374681	0.714153	0.0176641	0.861524	9496900	Fecal metabolism	C08277	-
Phe-Hyp	0.00663925	0.948267	0.0176733	0.861454	2.00203e+06	Fecal metabolism	-	-
Chenodeoxycholic acid 3-sulfate	0.0518944	0.611819	0.0183153	0.856473	6.21342e+06	Fecal metabolism	-	-
(R)-2-Hydroxybutyric acid	0.0164844	0.872011	0.018331	0.856352	2.69258e+06	Fecal metabolism	-	-
2-Methyllactic acid	0.0164844	0.872011	0.018331	0.856352	2.69258e+06	Fecal metabolism	C21297	-
Lys-Arg-His-Asp	0.0431278	0.673272	0.0186034	0.85424	1.91202e+06	Fecal metabolism	-	-
N-Acetyl-L-Glutamic Acid	-0.0206721	0.839886	0.0188195	0.852566	5531170	Fecal metabolism	C00624	ko00220,ko01100,ko01210,ko01230
Nitazoxanide	0.0627421	0.53938	0.0188288	0.852494	81144200	Fecal metabolism	D02486	-
Thr-Ile-Val-Arg	0.0323827	0.751591	0.0188474	0.85235	386592	Fecal metabolism	-	-
Cycloheximide	-0.00415139	0.967639	0.0192277	0.849405	4.4395e+06	Fecal metabolism	C06685	-
L-NIO-hydrochloride	0.0326356	0.749714	0.0193351	0.848574	145087	Fecal metabolism	-	-
(±)5-HETE	0.0317763	0.756096	0.0193602	0.84838	46126.2	Fecal metabolism	C04805	ko00590,ko04750
(±)9-HETE	0.0317763	0.756096	0.0193602	0.84838	46126.2	Fecal metabolism	-	-
Troleandomycin	0.0384532	0.706975	0.0195423	0.846971	1.94683e+06	Fecal metabolism	C12753	-
Arg-Thr-Ala-Arg	0.0351155	0.731395	0.0196294	0.846298	39102400	Fecal metabolism	-	-
(3beta,5alpha,6beta,9alpha,22E,24R)-23-Methylergosta-7,22-diene-3,5,6,9-tetrol	0.0330391	0.746724	0.0196569	0.846085	206908	Fecal metabolism	-	-
[(E)-[3,5,14-Trihydroxy-13-methyl-17-(5-oxo-2H-furan-3-yl)-2,3,4,6,7,8,9,11,12,15,16,17-dodecahydro-1H-cyclopenta[a]phenanthren-10-yl]methylideneamino]urea	-0.0445925	0.662839	0.0197865	0.845083	3.76798e+06	Fecal metabolism	-	-
Thymine	0.00433062	0.966243	0.0198546	0.844556	28915100	Fecal metabolism	C00178	ko00240,ko01100,ko01232
Lys-Glu-Asp	0.0478881	0.639603	0.0200851	0.842775	397789	Fecal metabolism	-	-
Aleuritic Acid	-0.00543996	0.957603	0.0201466	0.8423	142311	Fecal metabolism	-	-
Val-Thr-Ala-Asp-Lys	0.0269727	0.792059	0.0203475	0.840747	20576.8	Fecal metabolism	-	-
(9Z,12Z)-15-Hydroxyoctadeca-9,12-dienoic acid	0.0224667	0.826196	0.0204637	0.83985	485728	Fecal metabolism	-	-
15(S)-Fluprostenol	-0.0430365	0.673924	0.020556	0.839138	298831	Fecal metabolism	-	-
Fludrocortisone acetate	0.0198526	0.846154	0.0206004	0.838795	585219	Fecal metabolism	C08186	-
Guanosine 3,5-Cyclic Monophosphate	-0.0122256	0.904896	0.0206112	0.838711	329349	Fecal metabolism	C00942	ko00230,ko01100,ko04022,ko04270,ko04540,ko04611,ko04713,ko04714,ko04730,ko04740,ko04744,ko04921,ko04923,ko04924,ko04925,ko04970,ko04976
3-Epideoxycholic acid	0.0326322	0.74974	0.0206684	0.83827	92875300	Fecal metabolism	C20865	-
Phenoxyacetic acid	0.0535217	0.600686	0.0206826	0.83816	166454	Fecal metabolism	C02181	-
Thiocarlide	0.0482156	0.637312	0.0207013	0.838015	1.14159e+06	Fecal metabolism	D07246	-
N-acetylornithine	0.0441137	0.666243	0.0208629	0.836769	2628600	Fecal metabolism	C00437	ko00220,ko01100,ko01210,ko01230
Met-Asp	-0.00124159	0.990319	0.0208629	0.836769	997796	Fecal metabolism	-	-
Inositol 1,3,4-trisphosphate	0.0123196	0.904168	0.0210392	0.835409	5655900	Fecal metabolism	C01243	ko00562,ko01100,ko04070
9-Oxononanoic acid	0.0180908	0.859661	0.0210582	0.835262	450061	Fecal metabolism	C16322	ko00592
2-Hydroxy-3,5-dinitrobenzoic acid	0.041034	0.688292	0.0212392	0.833866	747370	Fecal metabolism	C11319	-
Tumonoic Acid G	-0.0123077	0.904261	0.0213703	0.832856	318696	Fecal metabolism	-	-
(±)13(14)-DiHDPE(A)	0.0499676	0.625116	0.0215723	0.831299	32421.2	Fecal metabolism	-	-
L-Iditol	0.000892096	0.993044	0.0216419	0.830763	473750	Fecal metabolism	C01507	-
His-Ser	0.0201758	0.843681	0.0216469	0.830725	868718	Fecal metabolism	-	-
Cyasterone	0.0368629	0.718575	0.0216639	0.830594	12504120	Fecal metabolism	C08816	-
Mollicellin I	0.0329881	0.747102	0.0216731	0.830523	1.56896e+06	Fecal metabolism	-	-
1-pyrroline-4-hydroxy-2-carboxylate	-0.0123928	0.903601	0.0218473	0.829181	101255	Fecal metabolism	C04282	ko00470,ko01100
3-(Acetyloxy)lanosta-8,24-dien-21-oic acid	0.0355985	0.727843	0.0219761	0.828189	386838	Fecal metabolism	-	-
D-Melezitose	0.021892	0.830575	0.022015	0.82789	131913	Fecal metabolism	C08243	-
Maltotriose	0.021892	0.830575	0.022015	0.82789	131913	Fecal metabolism	C01835	ko02010,ko04973
Raffinose	0.021892	0.830575	0.022015	0.82789	131913	Fecal metabolism	C00492	ko00052,ko01100,ko02010
D-Galacturonic Acid	0.0386466	0.705568	0.0220662	0.827496	1.11329e+06	Fecal metabolism	C00333	ko00040,ko00053,ko00520,ko01100,ko01240,ko01250,ko02010
N-acetylpyrrolidine	0.0123326	0.904067	0.0220841	0.827358	579323	Fecal metabolism	-	-
Asp-His-Leu-Thr-Gln	0.0634711	0.534668	0.0221409	0.826921	32073521	Fecal metabolism	-	-
1-Naphthylacetic Acid	0.0222598	0.827772	0.0221627	0.826753	185693	Fecal metabolism	C13014	-
D-Fructose 6-Phosphate-Disodium Salt	-0.00318235	0.97519	0.0221918	0.826529	1610150	Fecal metabolism	-	-
JWH022	0.056645	0.579574	0.0222011	0.826458	1.8097e+06	Fecal metabolism	-	-
12-Hydroxyoctadecanoic acid	0.0117134	0.908863	0.0224657	0.824422	45263500	Fecal metabolism	-	-
Thiopental	-0.0374024	0.714632	0.0226563	0.822957	1.85238e+06	Fecal metabolism	C07521	-
DL-threo-3-isopropylmalic acid	0.0603184	0.555192	0.0226575	0.822948	144037	Fecal metabolism	-	-
Dimethylallyltryptophan	0.0536451	0.599845	0.02275	0.822237	12590600	Fecal metabolism	C06067	-
Asp-Tyr-Asn-Leu-Leu	-0.0351214	0.731351	0.0228431	0.821522	10850278	Fecal metabolism	-	-
Asp-Arg-His	0.0534563	0.601131	0.0229779	0.820486	680321	Fecal metabolism	-	-
Artemisinate	0.0329836	0.747135	0.0230176	0.820181	1.05779e+06	Fecal metabolism	C20309	-
Butenoyl-PAF	0.0464046	0.650022	0.023254	0.818366	2125479	Fecal metabolism	-	-
LPC(0:0/20:1)	0.0464046	0.650022	0.023254	0.818366	2125479	Fecal metabolism	-	-
LPC(20:1/0:0)	0.0464046	0.650022	0.023254	0.818366	2125479	Fecal metabolism	-	-
5-cis-15(R)-Iloprost	0.0314064	0.758848	0.0232663	0.818271	5824660	Fecal metabolism	-	-
Garcinone C	-0.00077629	0.993947	0.0232722	0.818226	986693	Fecal metabolism	-	-
Asp-Ile-Met	0.0849474	0.405606	0.0234762	0.816661	20089710	Fecal metabolism	-	-
All-Trans-13,14-Dihydroretinol	0.0300044	0.769305	0.0234772	0.816653	176867	Fecal metabolism	C15492	ko00830
Cyanin	0.0232917	0.81992	0.0235747	0.815905	267510	Fecal metabolism	C08639	-
(R)-3-Hydroxymyristic acid	0.0642989	0.529342	0.0235814	0.815853	1064690	Fecal metabolism	C22001	-
3-Hydroxy-tetradecanoic acid	0.0642989	0.529342	0.0235814	0.815853	1064690	Fecal metabolism	-	-
Erythromycin	0.0141184	0.890257	0.0236291	0.815487	8.92135e+06	Fecal metabolism	C01912	ko01100
Resorcinolnaphthalein	0.0653523	0.522603	0.0236412	0.815395	1300650	Fecal metabolism	-	-
cyclo(gly-glu)	0.00430481	0.966444	0.0239088	0.813343	398590	Fecal metabolism	-	-
2-Linoleoyl-1-palmitoyl-sn-glycero-3-phosphoethanolamine	0.047045	0.645515	0.0239926	0.8127	31060.4	Fecal metabolism	-	-
10-deoxyformamycin	0.00621586	0.951562	0.0240527	0.81224	30715160	Fecal metabolism	C11994	ko01100
Cycleanine	0.0632183	0.5363	0.0241302	0.811646	145178	Fecal metabolism	C17387	-
Macrocarpal C	0.0131699	0.897589	0.0241319	0.811633	21842.6	Fecal metabolism	-	-
11-cis-Dehydroretinal	-0.0326695	0.749463	0.0243583	0.809899	1.89049e+06	Fecal metabolism	C05919	-
Kuwanon V	0.0145229	0.887134	0.0245179	0.808678	944012	Fecal metabolism	-	-
1,3-Dicyclohexylurea	0.015387	0.880467	0.0246093	0.807977	248230	Fecal metabolism	-	-
L-2-amino-6-oximelic acid	-0.0153986	0.880377	0.0246708	0.807507	8906020	Fecal metabolism	C03871	ko01100,ko01230
Cholesta-4,6-dien-3-one	-0.0209786	0.837544	0.0246708	0.807507	396962	Fecal metabolism	-	-
Palmitoyl sphingomyelin	0.0449321	0.660429	0.0247334	0.807028	5840.44	Fecal metabolism	-	-
7-Dehydrodesmosterol	-0.0166682	0.870596	0.0249019	0.805739	711340	Fecal metabolism	C05107	ko00100,ko01100
Hexaethylene-glycol	0.0434018	0.671316	0.0251148	0.804112	1085070	Fecal metabolism	-	-
Aminopterin	0.00324622	0.974692	0.0251961	0.80349	179444	Fecal metabolism	D02527	-
Asn-His-Val	0.0262376	0.797603	0.0252168	0.803332	1.9198e+06	Fecal metabolism	-	-
(3beta,5alpha,6beta,7alpha,22E,24R)-Ergosta-8,22-diene-3,5,6,7-tetrol	-0.0169809	0.86819	0.0252262	0.80326	734450	Fecal metabolism	-	-
PC(O-16:0/0:0)	0.0431228	0.673307	0.0253603	0.802236	20601540	Fecal metabolism	C13903	-
4-O-Methylpinosylvic acid	-0.00146806	0.988553	0.0253694	0.802166	620750	Fecal metabolism	-	-
Cycloleucine	0.0142419	0.889303	0.0254204	0.801777	103757800	Fecal metabolism	C03969	-
D-Arabitol	0.0180215	0.860192	0.0254208	0.801774	116343	Fecal metabolism	C01904	ko00040,ko01100
Ribitol	0.0180215	0.860192	0.0254208	0.801774	116343	Fecal metabolism	C00474	ko00040,ko00740,ko01100
4-Hydroxytryptamine	0.0055106	0.957053	0.0254333	0.801678	151039	Fecal metabolism	C21762	-
Pro-Val-Ala-Glu-Val	-0.0323175	0.752075	0.0254476	0.801569	2148644	Fecal metabolism	-	-
Azelaic Acid	-0.00773497	0.939745	0.0254514	0.801539	293337	Fecal metabolism	C08261	-
1-acetylindole	0.0620546	0.543842	0.0254598	0.801475	2.1535e+06	Fecal metabolism	-	-
Lys-Thr-Glu	0.00785593	0.938804	0.0255473	0.800807	1.68739e+07	Fecal metabolism	-	-
Pilocarpine	0.0637923	0.532598	0.0257096	0.799568	1.66962e+07	Fecal metabolism	C07474	-
Thr-Val-Asp	0.0829091	0.417006	0.0258532	0.798472	3.44609e+06	Fecal metabolism	-	-
Ethyl N-acetyl-L-tyrosinate	-0.00130666	0.989812	0.0258582	0.798435	172022	Fecal metabolism	C01657	-
7alpha-Hydroxy-4-cholesten-3-one	-0.00306265	0.976123	0.0258594	0.798426	8.6772e+06	Fecal metabolism	C05455	ko00120,ko01100
His-Arg-Tyr-Arg	0.0130388	0.898603	0.0258828	0.798247	4504912	Fecal metabolism	-	-
Xanthine	0.0107502	0.916329	0.0259433	0.797785	94420000	Fecal metabolism	C00385	ko00230,ko00232,ko01100,ko01232
Cyclo(Ala-Pro)	0.0356145	0.727725	0.026309	0.794997	398159	Fecal metabolism	-	-
diacylglycerol kinase inhibitor i	0.0434015	0.671318	0.0263753	0.794492	88630.2	Fecal metabolism	-	-
Ancitabine	0.019196	0.851182	0.0264169	0.794175	338761	Fecal metabolism	D01651	-
Palmitoyl-EA	0.0492866	0.629845	0.0264229	0.794129	252302	Fecal metabolism	-	-
Pro-Ile	0.0277562	0.786161	0.0264552	0.793883	138063	Fecal metabolism	-	-
11-dehydro-TXB3	0.0747157	0.464669	0.0266717	0.792234	1491137	Fecal metabolism	-	-
N-Alpha-Acetyl-L-Asparagine	0.0342332	0.737895	0.0267204	0.791863	2.70911e+06	Fecal metabolism	-	-
Pro-Gly-Met-Ile-Lys	0.0109418	0.914843	0.0268425	0.790934	4.09913e+06	Fecal metabolism	-	-
Vanillic acid diethylamide	0.0287905	0.778394	0.0268868	0.790597	819790	Fecal metabolism	D04080	-
(3-Methoxy-4-hydroxyphenyl)ethylene glycol sulfate	0.0265013	0.795613	0.0269711	0.789955	831223	Fecal metabolism	-	-
O-Phospho-L-threonine	0.035564	0.728096	0.026984	0.789857	27766.7	Fecal metabolism	C12147	ko00860,ko01100
Obacunone	-0.0213337	0.834833	0.0270021	0.789719	2001118	Fecal metabolism	C08775	-
DL-3,4-Dihydroxyphenyl glycol	-0.00322274	0.974875	0.0272061	0.788168	1139780	Fecal metabolism	C05576	ko00350,ko01100
7alpha,12alpha-Dihydroxy-5beta-cholestan-3-one	0.0035895	0.972017	0.0272125	0.788119	8647500	Fecal metabolism	C05453	ko00120,ko01100
Pravadoline	0.0316892	0.756744	0.0272485	0.787846	638141	Fecal metabolism	-	-
Subericacid	-0.00467694	0.963545	0.0273856	0.786803	29832300	Fecal metabolism	C08278	-
L-Glutamine	0.0245342	0.810488	0.0274854	0.786045	39167900	Fecal metabolism	C00064	ko00220,ko00230,ko00240,ko00250,ko00470,ko00630,ko00750,ko00910,ko00970,ko01100,ko01230,ko01232,ko01240,ko02010,ko04724,ko04727,ko04964,ko04974,ko04978,ko05230
2-Fucosyllactose	0.0712824	0.485494	0.0274858	0.786042	425450	Fecal metabolism	-	-
Isocitric acid	0.0537842	0.598898	0.0275993	0.78518	2446730	Fecal metabolism	C00311	ko00020,ko00630,ko01100,ko01200,ko01210,ko01230,ko01240,ko04922,ko05230
Tyr-Ala-Arg-Asp-Glu	-0.028811	0.77824	0.0276025	0.785155	395219	Fecal metabolism	-	-
Taurochenodesoxycholic Acid	0.052446	0.608035	0.0276081	0.785113	29949000	Fecal metabolism	C05465	ko00120,ko04976,ko04979
I-Urobilin	0.0725846	0.477537	0.0278087	0.78359	6322777	Fecal metabolism	-	-
1,4-Benzenedimethanamine,N1,N4-di-2-pyridinyl-	-0.00949703	0.926053	0.027968	0.782381	744826	Fecal metabolism	-	-
4-Hydroxycyclohexylcarboxylic acid	0.0292998	0.774577	0.0280461	0.781788	2.68402e+06	Fecal metabolism	C04404	-
Stearoyl-L-carnitine	0.000499003	0.996109	0.02807	0.781607	1.22423e+06	Fecal metabolism	-	-
p-Cresol	0.0371715	0.716319	0.0281665	0.780875	2908320	Fecal metabolism	C01468	ko01100,ko04974
N,N-Dimethylaniline	0.0291318	0.775836	0.0281962	0.780649	3030600	Fecal metabolism	C02846	-
7b-Hydroxy-3-oxo-5b-cholanoic acid	-0.0051698	0.959706	0.0282319	0.780379	267068	Fecal metabolism	-	-
Procyanidin B4	0.0570657	0.576756	0.0282722	0.780074	2.10036e+06	Fecal metabolism	C10238	-
Scymnol	-0.0343731	0.736863	0.0284251	0.778914	1.22357e+06	Fecal metabolism	C16260	-
Deoxycytidine	0.00646698	0.949608	0.0285266	0.778145	486860	Fecal metabolism	C00881	ko00240,ko01100,ko01232,ko02010
Sphingosine Kinase Inhibitor 2	0.0201747	0.843689	0.0285685	0.777828	52372500	Fecal metabolism	-	-
Asn-Phe-Ala-Arg	0.0248642	0.807988	0.0285983	0.777602	17938.7	Fecal metabolism	-	-
3-O-Coumaroylquinic acid	0.0614467	0.547804	0.0286103	0.777511	199147	Fecal metabolism	-	-
Val-Leu-Ser-Pro-Ala	0.0480435	0.638516	0.0286981	0.776847	1.74927e+07	Fecal metabolism	-	-
N-hydroxy-2-(4-hydroxyphenyl)ethanimine oxide	0.0556038	0.586574	0.0288281	0.775862	14165800	Fecal metabolism	-	-
Coumarin-suberoylanilide hydroxamic acid	0.0214449	0.833985	0.0288799	0.77547	1.48681e+06	Fecal metabolism	-	-
4beta,7alpha-dihydroxycholesterol	0.0041491	0.967657	0.0288832	0.775445	156832	Fecal metabolism	-	-
LPE(0:0/18:3)	0.0219967	0.829776	0.0289669	0.774811	6249548	Fecal metabolism	-	-
LPE(18:3/0:0)	0.0219967	0.829776	0.0289669	0.774811	6249548	Fecal metabolism	-	-
(6S)-Hydroxyhyoscyamine	-0.018921	0.85329	0.0293873	0.771632	19868494	Fecal metabolism	C03325	ko01100
8-Cyclopentyltheophylline	-0.015259	0.881454	0.0293999	0.771536	1798705	Fecal metabolism	-	-
2-Hydroxymyristic acid	0.0236783	0.816983	0.0295016	0.770768	538160	Fecal metabolism	-	-
Anisic acid	0.0756907	0.458846	0.0295561	0.770357	292275	Fecal metabolism	C02519	-
Neomycin	0.0704564	0.490577	0.0296184	0.769886	4.43054e+07	Fecal metabolism	C01737	ko00524
2,2-Dimethylbutyric acid	0.0395722	0.698853	0.0296465	0.769673	492813	Fecal metabolism	-	-
2,6-Diamino-5-hydroxyhexanoic acid	0.0539654	0.597666	0.0296784	0.769433	666996	Fecal metabolism	C16741	ko00310,ko01100
Carnitine C18-OH	0.046243	0.65116	0.0298348	0.768252	1601017	Fecal metabolism	-	-
3-(3,4,5-trimethoxyphenyl)propionic acid	0.0508478	0.619026	0.0298796	0.767913	511340	Fecal metabolism	D78077	-
N-arachidene glycine	0.0474791	0.642468	0.0301485	0.765884	35463.2	Fecal metabolism	-	-
4-acetoxyphenol	0.0157103	0.877974	0.0302725	0.76495	67706100	Fecal metabolism	C13636	ko01100
Capsianoside I	-0.0250457	0.806613	0.0304483	0.763625	526642	Fecal metabolism	-	-
Docosatrienoic acid	0.0137794	0.892876	0.0306986	0.761739	1486725	Fecal metabolism	-	-
Val-Met-Met-Val-Arg	-0.0304588	0.765911	0.0308485	0.760611	1.36819e+07	Fecal metabolism	-	-
Quinoline-2-carboxylic acid	0.00551035	0.957055	0.0308726	0.760429	5495890	Fecal metabolism	C06325	-
Corticosterone 21-acetate	-0.00341103	0.973408	0.0308759	0.760405	2366120	Fecal metabolism	C14675	-
Indole-4-carboxaldehyde	0.0556553	0.586226	0.0311034	0.758692	588448	Fecal metabolism	-	-
Pantetheine	0.0212793	0.835249	0.031269	0.757447	42725000	Fecal metabolism	C00831	ko00770,ko01100
Longistylin C	0.0461825	0.651587	0.0312804	0.757362	469877	Fecal metabolism	-	-
Heptadecanoyl carnitine	0.0229173	0.822767	0.0313017	0.757202	2291238	Fecal metabolism	-	-
Mucic Acid	0.0270973	0.79112	0.0314664	0.755964	148619	Fecal metabolism	C00879	ko00053,ko01100
Asp-Ile-Ile	0.0887574	0.384794	0.0315867	0.75506	1.94515e+07	Fecal metabolism	-	-
Bebeerine	0.0400522	0.695379	0.0316913	0.754275	27227	Fecal metabolism	C09352	-
3-Deoxyguanosine	0.0513225	0.615753	0.0321089	0.751142	2.67786e+06	Fecal metabolism	-	-
Agmatine	0.0408846	0.689369	0.0321176	0.751077	5700000	Fecal metabolism	C00179	ko00330,ko01100
Vernomygdin	0.0207896	0.838988	0.0321992	0.750465	1.09066e+06	Fecal metabolism	C09585	-
1-O-vanillyl-β-D-glucose	0.0444547	0.663818	0.0322603	0.750007	203372	Fecal metabolism	C20470	-
Thr-Gln	0.0280598	0.783879	0.032342	0.749395	435771	Fecal metabolism	-	-
Senecionine N-oxide	0.0600098	0.557222	0.0323881	0.74905	354144	Fecal metabolism	C15612	-
Asp-Glu	0.0287056	0.77903	0.032568	0.747702	578090	Fecal metabolism	-	-
Satratoxin H	0.0365627	0.720772	0.0326425	0.747145	18691.4	Fecal metabolism	C20017	-
Saikosaponin A	-0.0184912	0.856587	0.0326848	0.746828	1.41739e+06	Fecal metabolism	C08975	-
Diethofencarb	0.0446018	0.662773	0.0326976	0.746732	359838	Fecal metabolism	C11077	-
N-Acetyl-L-phenylalanine	-4.87553e-05	0.99962	0.0327568	0.746289	5929750	Fecal metabolism	C03519	ko00360,ko01100
17-trifluoromethylphenyl trinor PGF2	0.0470334	0.645597	0.0327602	0.746263	805737	Fecal metabolism	-	-
Sorbitol 6-phosphate	0.00111663	0.991293	0.0327982	0.745979	102227	Fecal metabolism	C01096	ko00051,ko01100
2-[3-[(4-Ethoxycarbonylphenyl)hydrazinylidene]-6-oxo-1-cyclohexa-1,4-dienyl]acetic Acid	-0.0278326	0.785586	0.0328676	0.74546	7.93058e+06	Fecal metabolism	-	-
3,4-Dihydroxybenzeneacetic Acid	0.065898	0.519129	0.0331056	0.74368	684561	Fecal metabolism	C01161	ko00350,ko01100,ko04728,ko05030,ko05031,ko05034
Simvastatin	0.0699546	0.493679	0.0332757	0.742409	3551000	Fecal metabolism	D00434	-
Resveratrol 4-O-D-glucuronide	0.0225654	0.825444	0.0334023	0.741463	2517982	Fecal metabolism	-	-
Edetic acid	0.0183969	0.85731	0.0335301	0.74051	1.82466e+06	Fecal metabolism	C00284	-
4,6-Dihydroxyquinoline	0.0403257	0.693402	0.0336119	0.739899	11376290	Fecal metabolism	C05639	ko00380,ko01100
(4-ethoxyphenyl)Urea	0.0247752	0.808663	0.0337449	0.738907	367180	Fecal metabolism	C19415	-
3,5-Dinitrobenzamide	-0.0202816	0.842871	0.0338254	0.738306	137943	Fecal metabolism	D05191	-
Tobramycin	0.0389114	0.703645	0.0339599	0.737303	12344170	Fecal metabolism	C00397	ko00524
gamma-Tocotrienol	0.0744093	0.466507	0.0339606	0.737298	79330.5	Fecal metabolism	C14155	ko00130,ko01100
Biliverdin	0.0320113	0.754349	0.0339734	0.737203	21899600	Fecal metabolism	C00500	ko00860,ko01100
Daidzein	0.040698	0.690715	0.0340046	0.73697	157402	Fecal metabolism	C10208	ko01100
Hydroxyvernolide	0.0296854	0.771691	0.0340832	0.736385	79180.4	Fecal metabolism	C09477	-
Arg-Lys-Asp-Lys-Glu	0.0219396	0.830212	0.0340918	0.736321	4.799e+06	Fecal metabolism	-	-
Geldanamycin	0.0435155	0.670504	0.0341468	0.735911	625919	Fecal metabolism	C11222	-
Pro-Gly	0.0811037	0.427258	0.0342951	0.734807	823059	Fecal metabolism	-	-
(2S,4S)-4-Hydroxy-2,3,4,5-tetrahydrodipicolinate	0.0661537	0.517506	0.0343802	0.734173	354885	Fecal metabolism	C20258	ko01100,ko01230
7-Amino-4-methyl-2H-1-benzopyran-2-one arachidonoyl amide	0.0292521	0.774934	0.0348191	0.730908	1810531	Fecal metabolism	-	-
3-Methylsalicylic acid	0.0169837	0.868169	0.0348619	0.73059	142395	Fecal metabolism	C14088	-
N-Caffeoyl-Putrescine	0.056843	0.578248	0.0349762	0.729741	1.33162e+06	Fecal metabolism	C03002	-
Decarboxy-Norlobaric Acid	0.0275349	0.787826	0.0350885	0.728907	523140	Fecal metabolism	-	-
2-Hydroxy-3,4-dimethoxybenzoic acid	0.0424944	0.677803	0.0353786	0.726753	41474.1	Fecal metabolism	-	-
Streptomycin	0.0912302	0.371638	0.0354366	0.726323	1.83833e+06	Fecal metabolism	C00413	ko01100
Phenazine-1,6-dicarboxylic acid	0.0401174	0.694907	0.0354885	0.725938	2.75665e+06	Fecal metabolism	C12119	-
N-Formylglycine	0.0140277	0.890958	0.0356918	0.724431	3971510	Fecal metabolism	-	-
Glycoursodeoxycholic Acid	0.0695428	0.496233	0.0357515	0.723989	9105700	Fecal metabolism	-	-
Hedamycin	0.0600983	0.556639	0.0357682	0.723865	125045	Fecal metabolism	C15759	-
Sucrose 6′-monophosphate	0.0323731	0.751662	0.0359567	0.722469	322296	Fecal metabolism	-	-
11-HpODE	0.0270139	0.791748	0.0360074	0.722094	1840896	Fecal metabolism	C07338	ko00591
Phe-Ile-Asp-Leu-Asn	0.0702589	0.491797	0.0361515	0.721027	1.98905e+06	Fecal metabolism	-	-
Thr-Val-Glu-Thr-Trp	-0.0044888	0.96501	0.0362319	0.720432	5.86173e+06	Fecal metabolism	-	-
Quinoline-4,8-diol	0.0435893	0.669978	0.0363306	0.719702	21453830	Fecal metabolism	C05637	ko00380
Thr-Ile-Lys	0.0892718	0.382034	0.0363335	0.719681	10793700	Fecal metabolism	-	-
1-Methoxy-1-(2,4,5-trimethoxyphenyl)-2-propanol	0.00200393	0.984376	0.0363557	0.719517	269506	Fecal metabolism	-	-
(E,E)-Geranyllinalool	-0.0365455	0.720898	0.0364383	0.718906	625053	Fecal metabolism	C20681	-
Carisoprodol	0.0118389	0.907891	0.0364581	0.718759	785175	Fecal metabolism	C07927	-
15(S)-HETrE	0.0601942	0.556009	0.0364688	0.71868	40581.3	Fecal metabolism	-	-
5-HETrE	0.0601942	0.556009	0.0364688	0.71868	40581.3	Fecal metabolism	-	-
8(S)-HETrE	0.0601942	0.556009	0.0364688	0.71868	40581.3	Fecal metabolism	-	-
Val-Ile-Leu-Asp	0.0534135	0.601423	0.0369398	0.715202	33961960	Fecal metabolism	-	-
AGC	0.0277648	0.786096	0.0369936	0.714805	1315687	Fecal metabolism	-	-
Asn-Gln	0.0423027	0.679176	0.037288	0.712635	124241	Fecal metabolism	-	-
3,6,9,12,15,18,21-Heptaoxatricosane-21,23-diol	0.0646247	0.527253	0.0377376	0.709324	13545410	Fecal metabolism	-	-
Tetraethylene-glycol	0.0353564	0.729623	0.0380192	0.707253	357950	Fecal metabolism	-	-
Pantothenate	0.0394861	0.699476	0.0380378	0.707117	4560760	Fecal metabolism	C00864	ko00410,ko00770,ko01100,ko01240,ko04977
5-Methylcytidine	0.0211558	0.836191	0.0380751	0.706842	786981	Fecal metabolism	C74035	-
beta-Glycyrrhetinic acid	0.014658	0.886091	0.0382387	0.70564	151460	Fecal metabolism	-	-
beta-Micropteroxanthin	0.00764032	0.940481	0.0383147	0.705082	16046810	Fecal metabolism	-	-
Indole-3-carboxylic acid	0.0471764	0.644593	0.0384097	0.704385	818923	Fecal metabolism	C19837	-
Cisapride	0.0787495	0.44084	0.038497	0.703745	2.85393e+06	Fecal metabolism	C06910	-
Carnitine C12:3	0.0501663	0.623739	0.0385135	0.703623	2.41258e+06	Fecal metabolism	-	-
Imidazole-4-methanol	-0.0102586	0.920142	0.038602	0.702974	6176530	Fecal metabolism	-	-
TriacetonaMine	0.0325311	0.75049	0.0387474	0.701908	148066	Fecal metabolism	-	-
Arg-Lys-His-Arg	-0.0106236	0.917311	0.0388926	0.700844	107465690	Fecal metabolism	-	-
Thr-Ile-Asp-Phe-Glu	0.0242633	0.812542	0.0390457	0.699722	1.1982e+06	Fecal metabolism	-	-
Harringtonine	0.0631206	0.536931	0.0392538	0.698199	1.25332e+07	Fecal metabolism	C10597	-
Malonic acid	0.0123944	0.903589	0.0392676	0.698098	3425964	Fecal metabolism	C00383	ko00061,ko00240,ko00410,ko01100,ko01212
Carnitine C4:DC	0.0396236	0.69848	0.0392889	0.697943	1631200	Fecal metabolism	-	-
N-Isovaleroylglycine	0.04833	0.636513	0.0393249	0.697679	153149	Fecal metabolism	-	-
4-Amino-5-hydroxymethyl-2-methylpyrimidine	-0.000745363	0.994188	0.0393936	0.697177	560340	Fecal metabolism	C01279	ko00730,ko01100,ko01240,ko02010
3-Dehydroretinal	-0.0122614	0.904619	0.0394759	0.696575	9646726	Fecal metabolism	C05918	-
(-)-Stercobilin	-0.0108404	0.91563	0.0395228	0.696232	36572624	Fecal metabolism	-	-
L-Norvaline	0.0125214	0.902606	0.0395779	0.69583	22502800	Fecal metabolism	C01826	-
L-Valine	0.0125214	0.902606	0.0395779	0.69583	22502800	Fecal metabolism	C00183	ko00280,ko00290,ko00770,ko00970,ko01100,ko01210,ko01230,ko01240,ko02010,ko04974,ko04978,ko05230
Pyridoxine	0.0716971	0.482952	0.03971	0.694864	4.93344e+06	Fecal metabolism	C00314	ko00750,ko01100,ko01240
1,4-Dihydro-1-Methyl-4-Oxo-3-Pyridinecarboxamide	0.0259902	0.799471	0.0398808	0.693617	85209000	Fecal metabolism	C05843	ko00760,ko01100
SALVINORIN A	-0.0101683	0.920843	0.0399821	0.692878	834165	Fecal metabolism	C20196	-
L-Dihydroorotic Acid	0.0873636	0.392332	0.0400541	0.692353	8.3346e+07	Fecal metabolism	C00337	ko00240,ko01100,ko01240
15-Hydroperoxyicosatetraenoic acid	0.0189015	0.85344	0.0400666	0.692262	802852	Fecal metabolism	C05966	ko00590,ko01100,ko04726,ko04750,ko04913
Exemestane	0.0505356	0.621183	0.0400881	0.692105	3932270	Fecal metabolism	C08162	-
Mequitazine	0.00781568	0.939117	0.040147	0.691675	801054	Fecal metabolism	C12755	-
23S,25,26-Trihydroxyvitamin D3	-0.0455646	0.655951	0.0402953	0.690595	251428	Fecal metabolism	-	-
Fumonisin A2	0.0183711	0.857508	0.0404354	0.689573	618476	Fecal metabolism	-	-
Ala-Phe-Gln-Lys	0.0648657	0.52571	0.040519	0.688965	1.1334e+06	Fecal metabolism	-	-
His-Lys-Leu-Val-Val	0.0021796	0.983006	0.0406031	0.688353	11514971	Fecal metabolism	-	-
(3beta,5alpha,9alpha,22E,24R)-3,5,9-Trihydroxy-23-methylergosta-7,22-dien-6-one	0.0739238	0.469428	0.040607	0.688325	122805	Fecal metabolism	-	-
Phe-Ala-Asp	0.0549443	0.591027	0.0406158	0.68826	131839	Fecal metabolism	-	-
2-Hydroxybutanoic Acid	0.0166914	0.870418	0.0406212	0.688221	3146844	Fecal metabolism	C05984	ko00640
3-Hydroxybutanoic acid	0.0166914	0.870418	0.0406212	0.688221	3146844	Fecal metabolism	C01089	ko00650,ko01100,ko04024
LPC(22:6/0:0)	0.0484644	0.635574	0.0406602	0.687937	240467	Fecal metabolism	-	-
2-(2,4-dihydroxy-5-methoxyphenyl)-5-hydroxy-8,8-dimethyl-4H,8H-pyrano[3,2-g]chromen-4-one	0.0665366	0.515079	0.0409105	0.686117	6.43111e+06	Fecal metabolism	-	-
(1R,6S)-6-amino-5-oxocyclohexyl-2-ene-1-carboxylic-acid-ester	0.0665461	0.515019	0.040934	0.685946	9736600	Fecal metabolism	C19831	ko01100
Carnitine C5:1	0.0564373	0.580967	0.0413727	0.682759	915866	Fecal metabolism	-	-
Pyridoxal	0.0555428	0.586985	0.0415449	0.68151	14438600	Fecal metabolism	C00250	ko00750,ko01100,ko01240,ko04977
Prosulfocarb	0.0393979	0.700115	0.041553	0.681452	2.46682e+06	Fecal metabolism	C18760	-
(±)-Equol	0.0231002	0.821376	0.0418332	0.679421	1287295	Fecal metabolism	-	-
Allysine	0.0390129	0.702908	0.0418956	0.678969	298540	Fecal metabolism	-	-
Cytidine 5-diphosphate	-0.00788756	0.938558	0.0419774	0.678377	1.1274e+07	Fecal metabolism	C00112	ko00240,ko01100,ko01232,ko01240
Soyasapogenol B	0.0841477	0.410057	0.0419952	0.678248	3227870	Fecal metabolism	C08980	-
10-Hydroxy-alpha-humulene	0.0819902	0.422206	0.0422051	0.676729	3264650	Fecal metabolism	C20229	-
Neriifolin	-0.0191736	0.851354	0.0422537	0.676378	6.45752e+06	Fecal metabolism	C08876	-
Cannabisin G	-0.00739721	0.942371	0.0424063	0.675275	2.20052e+06	Fecal metabolism	C17911	-
N-(4-Methyl-2-oxochromen-7-yl)icosa-5,8,11,14-tetraenamide	0.0313537	0.75924	0.0424396	0.675034	690817	Fecal metabolism	-	-
Val-Ala	0.0129148	0.899562	0.0425487	0.674246	310824	Fecal metabolism	-	-
N6-isopentene adenine	0.0451929	0.658581	0.0425573	0.674183	81783.5	Fecal metabolism	C04083	-
cyclo(Pro-Tyr)	0.0557521	0.585575	0.04256	0.674165	33049.8	Fecal metabolism	-	-
Ile-Glu-Lys	0.0485236	0.635161	0.0426027	0.673856	2.248e+06	Fecal metabolism	-	-
Piperanine	0.0302595	0.7674	0.0428514	0.672061	3.15503e+06	Fecal metabolism	-	-
Pregnanetriol	0.0318025	0.755901	0.0428845	0.671822	1.99301e+06	Fecal metabolism	C14680	-
1,5-Anhydro-D-Glucitol	0.0496303	0.627456	0.0429598	0.671279	343901	Fecal metabolism	C07326	-
L-Rhamnose	0.0496303	0.627456	0.0429598	0.671279	343901	Fecal metabolism	C00507	ko00051,ko01100
Argenteane	0.0456871	0.655085	0.0430418	0.670688	872727	Fecal metabolism	-	-
18β-Glycyrrhetinic acid	0.0246426	0.809667	0.0430938	0.670313	76942400	Fecal metabolism	C02283	-
Pro-Pro-Gln	0.0134569	0.895369	0.0431777	0.669709	97790	Fecal metabolism	-	-
Nω-Propyl-L-arginine	-0.0300663	0.768843	0.043242	0.669246	2.42557e+06	Fecal metabolism	-	-
MG(18:2/0:0/0:0)	0.0506281	0.620544	0.0434506	0.667744	748091	Fecal metabolism	-	-
(R)-4-((3S,5R,8R,9S,10S,13R,14S,17R)-3-hydroxy-4,4,10,13,14-pentamethyl-7,11-dioxohexadecahydro-1H-cyclopenta[a]phenanthren-17-yl)pentanoic acid	-0.00341745	0.973358	0.0436498	0.666311	869850	Fecal metabolism	-	-
Azukisaponin I	0.045071	0.659445	0.0437067	0.665903	93486.9	Fecal metabolism	-	-
2-Phenylbutyric acid	0.0349576	0.732556	0.0437306	0.665731	684540	Fecal metabolism	-	-
Smilagenin acetate	0.0153091	0.881067	0.0437727	0.665428	1158870	Fecal metabolism	-	-
Oxycodone	0.0411617	0.687373	0.0438225	0.66507	5116161	Fecal metabolism	C08018	-
Estradiol-17 3-sulfate	0.0484145	0.635923	0.0439813	0.66393	581153	Fecal metabolism	-	-
2-Deoxyadenosine	0.0401048	0.694998	0.0440988	0.663086	6350780	Fecal metabolism	C00559	ko00230,ko01100,ko01232,ko02010
5-Deoxyadenosine	0.0401048	0.694998	0.0440988	0.663086	6350780	Fecal metabolism	C05198	-
1-Methyl-hydantoin	0.0655497	0.521345	0.0441319	0.662849	6.39555e+06	Fecal metabolism	C02565	ko00330,ko01100
Glu-Lys-Arg	0.00782716	0.939028	0.0441379	0.662806	3.20416e+06	Fecal metabolism	-	-
5-Methyluridine	0.0180387	0.86006	0.0441706	0.662571	650308	Fecal metabolism	-	-
Ala-Glu-Gln-Tyr-Leu	0.0953267	0.350455	0.0442065	0.662314	2795437	Fecal metabolism	-	-
Asn-Lys-Ser	0.0041133	0.967936	0.0442146	0.662256	2068200	Fecal metabolism	-	-
4-hydroxy Nonenal Glutathione	0.0811743	0.426854	0.0442454	0.662035	280374	Fecal metabolism	-	-
Arg-Val-Ser-Leu-Asp	0.0292121	0.775234	0.0443055	0.661604	8.73863e+06	Fecal metabolism	-	-
JWH 250 N-(5-carboxyxypentyl) metabolite	0.00671197	0.947702	0.0445038	0.660183	446972	Fecal metabolism	-	-
Gly-Leu-Arg-Asn-Gln	0.0313754	0.759079	0.0445429	0.659903	2.73612e+07	Fecal metabolism	-	-
Indole-3-Carboxaldehyde	0.0775763	0.447698	0.0445889	0.659574	1525630	Fecal metabolism	C08493	-
Tyr-Gln-Thr-Lys	0.0495101	0.628291	0.0446213	0.659341	343059	Fecal metabolism	-	-
1-(1Z-Octadecenyl)-sn-glycero-3-phosphocholine	0.0600721	0.556811	0.0446297	0.659281	3593706	Fecal metabolism	-	-
AG-490-(Tyrphostin-B42)	0.0500866	0.624291	0.0446612	0.659056	857050	Fecal metabolism	C72336	-
Glu-Ser-Gln	-0.00611732	0.952329	0.0447655	0.658309	6009540	Fecal metabolism	-	-
Tridecanedioic acid	0.026718	0.793979	0.0447668	0.6583	3008200	Fecal metabolism	-	-
γ-Glu-Lys	0.0641124	0.530539	0.0449271	0.657153	509240	Fecal metabolism	-	-
Pipenzolate bromide	0.000374815	0.997077	0.0450292	0.656424	5402200	Fecal metabolism	-	-
(±)11(12)-DiHET	0.0746231	0.465224	0.045177	0.655368	99889.3	Fecal metabolism	C14774	ko00590,ko01100,ko04726
(±)8(9)-DiHET	0.0746231	0.465224	0.045177	0.655368	99889.3	Fecal metabolism	C14773	ko00590,ko01100,ko04726
22alpha-Hydroxy-campest-4-en-3-one	0.079679	0.435448	0.0451879	0.65529	374567	Fecal metabolism	C15796	ko01100
Latanoprost	0.0296192	0.772186	0.0453396	0.654207	2.43321e+06	Fecal metabolism	D00356	-
Carnitine C5:0	0.0739492	0.469275	0.04534	0.654204	2.35833e+06	Fecal metabolism	-	-
Carnitine-2-methyl-C4	0.0739492	0.469275	0.04534	0.654204	2.35833e+06	Fecal metabolism	-	-
2-Hydroxy-5-methylacetophenone	0.041764	0.683041	0.0455699	0.652563	1032480	Fecal metabolism	-	-
Thr-Thr-Gly-Leu-Ile	0.0658769	0.519264	0.0455814	0.652482	3783348	Fecal metabolism	-	-
N-Acetyl-DL-methionine	0.073089	0.474474	0.0455963	0.652376	440012	Fecal metabolism	-	-
3-Hydroxybenzyl alcohol	0.0889695	0.383655	0.0457299	0.651423	211549	Fecal metabolism	C03351	-
Theaflavic acid	0.0556115	0.586522	0.0457504	0.651277	1.28042e+06	Fecal metabolism	-	-
Acetylpodocarpic acid anhydride	-0.00994872	0.922547	0.0457703	0.651135	3.97644e+06	Fecal metabolism	-	-
(-)-Catechin	0.070866	0.488053	0.0458004	0.650921	3.90392e+06	Fecal metabolism	C14079	-
L-lyxose	0.0734945	0.47202	0.0458844	0.650322	839810	Fecal metabolism	-	-
Glu-Thr-His-Glu	0.0233118	0.819767	0.0459705	0.649709	846277	Fecal metabolism	-	-
PG(16:0/0:0)[U]	0.0513611	0.615487	0.0460049	0.649465	48776.6	Fecal metabolism	-	-
LPC(O-18:1/0:0)	0.0609082	0.551324	0.0460611	0.649065	3645308	Fecal metabolism	-	-
Nandrolone decanoate	0.00972605	0.924275	0.0461788	0.648228	291540	Fecal metabolism	C08154	-
(-)-Epigallocatechin	-0.00351794	0.972575	0.0462519	0.647708	1.89093e+06	Fecal metabolism	C12136	-
Reboxetine	0.0164637	0.872171	0.0463111	0.647287	2.631e+06	Fecal metabolism	D08472	-
Puerarin	0.0657755	0.519908	0.0463314	0.647143	6097936	Fecal metabolism	C10524	-
Aurin	0.0522237	0.609558	0.0464308	0.646437	597425	Fecal metabolism	C14213	-
MG(18:1/0:0/0:0)	0.0550942	0.590013	0.0464478	0.646316	216119	Fecal metabolism	-	-
Lys-Gln-Ala-Gly-Asp-Val	0.00678904	0.947102	0.0466019	0.645222	131380590	Fecal metabolism	-	-
23S,25-dihydroxyvitamin D3	0.0600968	0.556649	0.0466088	0.645173	1496070	Fecal metabolism	-	-
3-Methoxy-16-octylestra-1,3,5(10)-triene-16beta,17beta-diol	0.0484473	0.635694	0.0466288	0.645031	195750000	Fecal metabolism	C14994	-
[5-(6,7-dihydroxy-4-oxo-4H-chromen-2-yl)-2-hydroxyphenyl]oxidanesulfonic acid	0.0542692	0.595602	0.046799	0.643823	85262.4	Fecal metabolism	-	-
Combretastatin A4	-0.00783484	0.938968	0.0467995	0.64382	823154	Fecal metabolism	C20268	-
Spermidine	0.0279593	0.784634	0.0469552	0.642716	48712660	Fecal metabolism	C00315	ko00330,ko00410,ko00480,ko01100,ko02010,ko04976
Carnitine C20:1-OH	0.0825169	0.419221	0.0469702	0.64261	2.15892e+06	Fecal metabolism	-	-
Lythramine	0.0685537	0.502393	0.0470111	0.64232	99890.3	Fecal metabolism	C10604	-
Caribenolide I	-0.0100127	0.92205	0.0472316	0.640758	317021	Fecal metabolism	C20007	-
Enterostatin	0.0437371	0.668925	0.0473055	0.640236	8904.99	Fecal metabolism	-	-
Gly-Arg-Val-Arg-Leu	-0.00204447	0.98406	0.0474376	0.639302	3.6284e+06	Fecal metabolism	-	-
Carnitine C14:2	0.0519568	0.61139	0.0474983	0.638872	1.65377e+06	Fecal metabolism	-	-
Methyl-Vanillate	0.0918769	0.368243	0.0475019	0.638847	82156	Fecal metabolism	-	-
Cisapride hydrate	0.0109146	0.915054	0.0476488	0.637809	571866	Fecal metabolism	-	-
D-Sorbitol	0.0519778	0.611246	0.0480814	0.634756	481086	Fecal metabolism	C00794	ko00051,ko00052,ko01100,ko02010,ko05415
Dulcitol	0.0519778	0.611246	0.0480814	0.634756	481086	Fecal metabolism	C01697	ko00052,ko01100
Acuminoside	0.0840455	0.410628	0.0481943	0.63396	3084612	Fecal metabolism	-	-
3-Guanidinopropionic acid	0.0600433	0.557	0.0483295	0.633008	522170	Fecal metabolism	C03065	-
Cys-Pro	0.0987052	0.333565	0.0484015	0.632501	7.04232e+06	Fecal metabolism	-	-
N-Myristoylglycine	0.0743829	0.466666	0.0484735	0.631994	433885	Fecal metabolism	-	-
Carnitine C7:1	0.0296631	0.771858	0.0485556	0.631416	76845.1	Fecal metabolism	-	-
Canaliculatol	-0.00435504	0.966052	0.0486537	0.630727	218499	Fecal metabolism	C10249	-
Lys-Gly	0.0210495	0.837003	0.0487203	0.630258	1.80797e+07	Fecal metabolism	-	-
1-(5-Methylpyridin-2-yl)ethanone	0.00571115	0.955491	0.0488194	0.629561	1.72291e+07	Fecal metabolism	-	-
3-Methoxy-L-Tyrosine	0.0383637	0.707626	0.0489223	0.628839	213286	Fecal metabolism	-	-
Mocimycin	0.0390312	0.702775	0.0491668	0.627123	129473	Fecal metabolism	-	-
N-Butyrylglycine	0.0444869	0.66359	0.0492547	0.626507	50522.8	Fecal metabolism	-	-
Multifidol	0.0475622	0.641886	0.0493227	0.626029	2760110	Fecal metabolism	C10709	-
3,4-Dimethylbenzoic acid	0.0612368	0.549174	0.0493597	0.625771	217894	Fecal metabolism	-	-
(3beta,17alpha,23R)-17,23-Epoxy-3,29-dihydroxy-27-norlanost-8-ene-15,24-dione	0.0171732	0.866712	0.0495207	0.624643	5026550	Fecal metabolism	-	-
Ser-Leu-Lys-Glu	0.0622529	0.542553	0.0495402	0.624506	107837	Fecal metabolism	-	-
Carnitine ph-C14	0.0678232	0.506968	0.0496275	0.623895	408599	Fecal metabolism	-	-
Triethyl-phosphate	0.0465637	0.648901	0.0496479	0.623752	661070	Fecal metabolism	-	-
(±)4-HDHA	0.0224463	0.826351	0.0496753	0.62356	17301.1	Fecal metabolism	-	-
Pro-Gln-Ala	0.037417	0.714526	0.0496954	0.623419	4344543	Fecal metabolism	-	-
Retrorsine	0.0172134	0.866403	0.0497768	0.622851	1510840	Fecal metabolism	C10364	-
Cianidanol	0.053298	0.602211	0.0498424	0.622391	1.03993e+06	Fecal metabolism	C06562	-
1,2-Distearoyl-sn-glycero-3-phospho-L-serine	0.0618558	0.545136	0.0503187	0.619065	231640	Fecal metabolism	-	-
N-(Adamantan-1-yl)-1-(5-fluoropentyl)-1H-indole-3-carboxamide	0.0687858	0.500944	0.0503296	0.618989	5.56565e+07	Fecal metabolism	-	-
Asclepin	0.0509601	0.618251	0.0503754	0.61867	15607300	Fecal metabolism	C08849	-
5-Methyl-2-deoxycytidine	0.0309994	0.761879	0.0504426	0.618201	551940	Fecal metabolism	C03592	-
Arg-Ile-Ala-Glu-Glu	-0.00303659	0.976326	0.0506181	0.616978	5.89103e+07	Fecal metabolism	-	-
1-Cyclohexene-1-carboxylic acid	0.0796085	0.435856	0.0509751	0.614494	580495	Fecal metabolism	-	-
Quazepam	0.0887401	0.384887	0.0510809	0.613758	5.45268e+06	Fecal metabolism	C07336	-
(2R)-Glycerol-O-β-D-galactopyranoside	0.0345668	0.735435	0.0511461	0.613305	367597	Fecal metabolism	C05401	ko00052,ko00561
Arg-Gly	0.0281623	0.783108	0.0511536	0.613253	65236	Fecal metabolism	-	-
Gly-Arg	0.0281623	0.783108	0.0511536	0.613253	65236	Fecal metabolism	-	-
5-Fluorouridine	0.0265452	0.795282	0.0512374	0.61267	2.05751e+06	Fecal metabolism	C16633	ko00983
2-Palmitoyl-rac-glycerol	0.0728499	0.475925	0.0512704	0.612441	704847	Fecal metabolism	-	-
Taxa-4(20),11(12)-dien-5alpha-yl acetate	0.0568103	0.578467	0.051405	0.611507	531766	Fecal metabolism	C11896	-
7-Methylxanthine	0.0480577	0.638416	0.0515034	0.610825	1.38592e+06	Fecal metabolism	C16353	ko00232,ko01100
LPE(0:0/18:2)	0.0367256	0.71958	0.0515046	0.610816	59398900	Fecal metabolism	-	-
Ile-Trp-Tyr	0.108865	0.285945	0.0515903	0.610222	552152	Fecal metabolism	-	-
Prostaglandin A1-biotin	0.0961557	0.346262	0.0515967	0.610178	930242	Fecal metabolism	-	-
Val-Thr	0.0932142	0.361283	0.0516688	0.609678	2.30314e+07	Fecal metabolism	D82099	-
Ala-Phe-Tyr-Arg	0.0439271	0.667571	0.0517467	0.609138	2.14595e+06	Fecal metabolism	-	-
Carnitine ph-C1	0.0755918	0.459434	0.0518519	0.60841	102014	Fecal metabolism	-	-
Acetoxy-10-gingerol	0.0596248	0.559758	0.0519067	0.60803	2.31893e+06	Fecal metabolism	-	-
(Z)-7-[(1R,2R,3S,5S)-2-[(E,3R)-3-(2,3-dihydro-1H-inden-2-yl)-3-hydroxyprop-1-enyl]-3-fluoro-5-hydroxycyclopentyl]hept-5-enoic acid	0.0537386	0.599209	0.0520877	0.606778	205671	Fecal metabolism	-	-
Thr-Val-Leu-Arg	0.0938464	0.358021	0.05214	0.606417	625332	Fecal metabolism	-	-
5-[3-(4-Methoxybenzoyl)indol-1-yl]pentanoic acid	0.0459876	0.652962	0.0522633	0.605564	1310750	Fecal metabolism	-	-
Citalopram N-oxide	0.00395984	0.969132	0.0522689	0.605526	725425	Fecal metabolism	C16607	ko00982
Cytotrienin A	0.0920088	0.367552	0.0523718	0.604815	3.07176e+06	Fecal metabolism	-	-
[truncated: 1,856 more rows]

## Sheet: plasma metabolites
taxa	CC_pcor	pvalue_pcor	cc_spearman	p_value_spearman	mean_abun	Type	cpd_ID	kegg_map
[truncated: 1,538 more rows]
