# Supplementary material for: Characterization of the gut microbiota and fecal and blood metabolomes under various factors in urban children from Northwest China
Source: Front Cell Infect Microbiol. 2024 Mar 22;14:1374544. doi: 10.3389/fcimb.2024.1374544 (PMC10995345; doi:10.3389/fcimb.2024.1374544)
Supplement: Supplementary file 5 [file Table_4.xlsx]

## Sheet: DM related taxons
	ID	partial correlation coefficient	Type
Functional pathways	PWY-5088: L-glutamate degradation VIII (to propanoate)	0.286478	Pathway
	TCA: TCA cycle I (prokaryotic)	-0.277554	Pathway
	PWY-5514: UDP-N-acetyl-D-galactosamine biosynthesis II	-0.239602	Pathway
	PWY-7118: chitin deacetylation	-0.233621	Pathway
	PWY-5005: biotin biosynthesis II	-0.231938	Pathway
	PWY-5695: inosine 5-phosphate degradation	-0.225843	Pathway
	GLUCUROCAT-PWY: superpathway of &beta;-D-glucuronosides degradation	-0.221708	Pathway
	PWY-6305: superpathway of putrescine biosynthesis	-0.216697	Pathway
	PWY-5154: L-arginine biosynthesis III (via N-acetyl-L-citrulline)	-0.214631	Pathway
	ARGININE-SYN4-PWY: L-ornithine biosynthesis II	-0.209916	Pathway
	RHAMCAT-PWY: L-rhamnose degradation I	-0.209038	Pathway
	PWY-7242: D-fructuronate degradation	-0.207752	Pathway
	GLYCOLYSIS-E-D: superpathway of glycolysis and the Entner-Doudoroff pathway	-0.207408	Pathway
	PWY-7663: gondoate biosynthesis (anaerobic)	-0.206733	Pathway
	NAGLIPASYN-PWY: lipid IVA biosynthesis (E. coli)	-0.201397	Pathway
	PWY-7357: thiamine phosphate formation from pyrithiamine and oxythiamine (yeast)	-0.2012	Pathway
	LIPASYN-PWY: phospholipases	-0.200119	Pathway
Taxons	g__Agathobaculum	-0.232576	Genus
	g__Catabacter	-0.229011	Genus
	g__Anaerofustis	-0.203018	Genus
	s__Collinsella_intestinalis	-0.322485	Species
	s__Streptococcus_thermophilus	0.286217	Species
	s__Clostridium_lavalense	-0.275912	Species
	s__Eubacterium_sp_CAG_251	-0.269515	Species
	s__Streptococcus_vestibularis	0.259979	Species
	s__Alistipes_inops	-0.250042	Species
	s__Bifidobacterium_animalis	0.248879	Species
	s__Actinomyces_massiliensis	0.237891	Species
	s__Agathobaculum_butyriciproducens	-0.232576	Species
	s__Catabacter_hongkongensis	-0.229011	Species
	s__Clostridiales_bacterium_1_7_47FAA	-0.228272	Species
	s__Lactobacillus_mucosae	0.22131	Species
	s__Lactobacillus_ruminis	0.221169	Species
	s__Gemella_asaccharolytica	0.211797	Species
	s__Streptococcus_salivarius	-0.207557	Species
	s__Eubacterium_ventriosum	-0.207557	Species
	s__Pseudoflavonifractor_capillosus	-0.20712	Species
	s__Granulicatella_elegans	0.20504	Species
	s__Clostridium_sp_chh4_2	-0.204074	Species
	s__Anaerofustis_stercorihominis	-0.203018	Species

## Sheet: Fig 6. DM_fecal metabolites
Compounds	CC_pcor	pvalue_pcor	Pvalue	Effect_size	mean_abun_Ca	mean_abun_Eu	enrichment	mean_abun	FC	log2FC	Qvalue	MC002	MC003	MC004	MC005	MC006	MC007	MC008	MC009	MC010	MC011	MC012	MC013	MC014	MC015	MC016	MC017	MC018	MC019	MC020	MC021	MC022	MC023	MC024	MC025	MC026	MC027	MC028	MC029	MC030	MC031	MC032	MC033	MC034	MC035	MC036	MC037	MC038	MC039
Y-27632	-0.424064	1.50128e-05	6.10277e-05	-0.473336	459951	296836	Eu < Ca	363713	0.645364	-0.631816	0.0507719	91172.4	313808	304899	674329	262571	310434	244565	365191	357421	331944	312362	354718	241046	801624	217181	301009	240344	283662	554894	139263	97209.2	555928	234326	243887	218982	475039	322315	198973	111483	257558	409777	450817	150198	483003	563081	111620	95474.5	209242
Diglycidyl-resorcinol	-0.38799	8.61178e-05	7.50231e-05	-0.467549	389610	278305	Eu < Ca	323940	0.714318	-0.485363	0.0507719	145049	331683	334167	622731	322836	470866	293891	422269	204031	478352	508399	545235	388964	236519	344947	198290	278877	413745	190586	178564	268921	379949	362592	269532	429537	499755	655185	331596	316760	562823	365882	670461	246416	393426	596145	75253.2	261016	329065
Malvidin	0.377532	0.000137769	0.000257294	0.431583	373891	842307	Ca < Eu	650256	2.25281	1.17173	0.0988058	792408	75612.6	527588	45396.9	167920	53877.2	303852	100589	79529.8	149133	56882.6	647703	197576	231343	1.05775e+06	668919	295775	141231	159897	684655	235403	47729.8	117892	900325	171798	189744	36622	2.09712e+06	56622.3	77135.1	53496.7	122359	97331.4	138327	36024.6	381977	42272.5	615524
Mevalonate 5-phosphate	-0.375831	0.000148488	3.71678e-05	-0.486978	800537	321002	Eu < Ca	517611	0.400983	-1.31839	0.0507719	143952	259863	630414	1.49207e+06	731845	404361	272554	503658	514229	460723	913594	987174	106311	295313	205465	197971	291739	380016	134898	52662.6	320982	671157	149579	1.95708e+06	462208	277997	245283	237160	173667	422335	163792	133035	389913	526303	442293	635950	714931	342968
Fuc1-2Gal1-4GlcNAcSp	0.361447	0.00027532	5.66589e-05	0.475403	254490	642175	Ca < Eu	483224	2.52338	1.33536	0.0507719	1.19708e+06	682620	145851	230626	58588.5	613286	779176	231629	46240.6	69450.2	47069.2	187205	1.76705e+06	1.66364e+06	1.36314e+06	636883	1.19752e+06	17583.8	938605	1.77931e+06	1.03576e+06	22644.7	428242	411018	608975	180993	88336	521735	328268	673800	20240.2	27443.6	33448	76895.2	22504.5	25148.8	651903	941444
6-Diazo-5-oxo-L-norleucine	-0.348743	0.000463909	0.0010128	-0.388177	1.20376e+06	605729	Eu < Ca	850920	0.503199	-0.990799	0.106727	211625	150024	890238	1.61897e+06	935057	519228	569703	411697	932456	636265	2.66374e+06	569248	310539	915496	354946	151182	407580	1.04051e+06	486379	339364	543092	1.10804e+06	476876	420160	351308	1.42441e+06	730800	442298	158908	525755	774250	775451	371087	854580	1.04652e+06	534793	277500	162912
4-hydroxyisophthalic acid	-0.338878	0.000685432	0.000550053	-0.40802	6.2762e+06	2.49022e+06	Eu < Ca	4042470	0.396772	-1.33362	0.0988058	805837	2.37506e+06	2.1477e+06	4.08189e+06	3.24948e+06	2.91121e+06	1.53908e+06	1.82594e+06	4.81773e+06	1.21932e+06	5.45352e+06	1.74538e+06	871752	2.65137e+06	1.60801e+06	1.96907e+06	1.17662e+06	3.67327e+06	3.37742e+06	771194	1.85433e+06	6.63522e+06	1.44354e+06	1.7203e+06	7.44985e+06	1.86348e+06	1.35452e+06	2.25902e+06	532556	1.46858e+06	1.84417e+06	1.89304e+06	3.97199e+06	4.6545e+06	2.49912e+06	1.90763e+06	888758	3.98327e+06
Norsufentanil	-0.33887	0.000685639	0.000871562	-0.393138	3.0051e+06	3.00544e+06	Eu < Ca	3005300	1.00011	0.000164715	0.106727	558142	627113	7.16705e+06	1.02501e+07	3.83319e+06	801137	601731	481648	4.88517e+06	1.34249e+06	3.58073e+06	1.81788e+06	903368	5.67084e+07	1.62582e+06	2.39157e+06	1.51738e+06	1.32008e+06	532458	377965	247001	4.0673e+06	3.20711e+06	1.63603e+06	1.20694e+06	4.86295e+06	1.06552e+06	4.77631e+06	1.41638e+06	1.4637e+06	4.51424e+06	1.67633e+06	1.61276e+06	722242	3.50073e+06	1.19119e+06	388107	717642
Ala-Glu-Lys-Ala	-0.329567	0.000979385	0.000649792	-0.402646	1.61141e+06	771199	Eu < Ca	1.11569e+06	0.478585	-1.06315	0.0988058	872090	2.53601e+06	4.42516e+06	9	3.06057e+06	498042	254873	9	9	2.48343e+06	188224	1.54712e+06	1.23542e+06	424672	2.9219e+06	1.37216e+06	1.3259e+06	943708	187938	202365	239335	4.33803e+06	132618	900035	607195	794907	247650	224154	273909	453629	3.01469e+06	4.37793e+06	2.34248e+06	829785	1.5434e+06	184505	312352	864551
Domoic acid	-0.326601	0.00109477	0.00041623	-0.416701	335572	160227	Eu < Ca	232119	0.477474	-1.06651	0.0988058	5063.46	544684	543481	67216.7	291608	4781.78	4083.64	3219.38	253818	383867	83922.4	621209	28090.8	12854.3	9	159873	143005	3.22711e+06	6045.9	16785.4	125225	1.5028e+06	9	13380.5	8421.97	41141.3	136260	31007.1	9	6858.71	43752	163503	707448	9	1.17864e+06	4809.83	25570.7	129848
Gln-Leu	-0.322207	0.00128855	0.00129579	-0.379909	1.44302e+06	1.4612e+06	Eu < Ca	1.45375e+06	1.01259	0.0180564	0.106727	352812	384156	1.51541e+07	3.99317e+06	1.73833e+06	985256	536902	156752	970764	465083	403185	5.61427e+06	127275	7.34088e+06	3.01218e+06	1.38051e+07	4.13007e+06	363653	1.04718e+06	7200.07	9	3.35709e+06	303836	329490	9	4.30272e+06	134452	1.5197e+06	1.15358e+06	445630	1.68219e+06	446367	304180	290128	2.97015e+06	862480	88753.2	238013
Ser-Thr-OH	-0.320214	0.00138627	0.000337373	-0.423315	522841	471634	Eu < Ca	492629	0.902059	-0.148706	0.0988058	177498	93017	2.66833e+06	985043	290088	187838	63747.6	180264	6.34262e+06	477141	271899	310746	117777	1.99565e+06	135694	208608	174833	236606	45727.1	35081.9	26266.5	698185	213860	124982	89364.1	510539	140051	365649	137061	121022	4.07947e+06	438722	489588	130413	404798	106441	38525.4	62225.9
6,6-Dihydroxy-5,5-dimethoxybiphenyl-3,3-dicarboxylic acid	-0.319019	0.00144807	0.000264447	-0.430757	447666	204003	Eu < Ca	303905	0.455704	-1.13383	0.0988058	182259	162385	218893	285720	304773	130840	75439.2	420704	149693	142159	508446	614683	42204.1	147442	205228	72851.7	547418	198238	96941.2	128808	73342.4	3.376e+06	29567.5	107901	224051	186683	870424	45498.1	315110	165604	245364	154976	179013	54431.2	611418	288742	785486	186905
Topotecan	-0.317189	0.00154753	0.000818422	-0.395205	4.0318e+06	3.37966e+06	Eu < Ca	3647040	0.83825	-0.254547	0.105498	3.84915e+06	8.84165e+06	6.22504e+06	6.70962e+06	3.44945e+06	1.59849e+06	1.39982e+06	4.41319e+06	2.39297e+06	3.11023e+06	2.33608e+06	1.08409e+07	832945	2.20811e+07	1.27037e+07	1.80603e+06	4.6703e+06	4.15486e+07	908699	956215	518997	4.34437e+06	2.04614e+06	1.03954e+07	6.26615e+06	4.68377e+06	9.10851e+06	4.11213e+06	2.16221e+06	5.05967e+06	3.04973e+06	1.30742e+07	1.11983e+06	3.26374e+06	5.25258e+06	424355	1.16183e+06	3.85162e+06
4-Hydroxy-L-phenylglycine	-0.316717	0.00157421	0.00806473	-0.312939	132327	99454.8	Eu < Ca	112932	0.751585	-0.411992	0.163158	33274.1	66765.7	281981	287023	147392	134970	114234	187588	135739	103339	223341	99862.7	72415.2	163006	66774.1	89355.6	108981	105314	111601	62911.3	9	168222	61878.5	95966.7	93010.3	119628	58310.1	109155	38501.9	73432	81193.4	107810	9	106892	127145	94159.9	25824.5	78902.8
Convoline	-0.315559	0.00164134	0.000542905	-0.408433	3.89879e+06	1.58795e+06	Eu < Ca	2.53539e+06	0.407292	-1.29586	0.0988058	14724.1	3.07918e+06	4.845e+06	1.34177e+06	2.21779e+06	42601.1	36399.6	9676.19	4.37435e+06	4.62942e+06	694640	2.30377e+06	108195	91165.3	27058.2	1.64842e+06	1.60226e+06	1.77365e+07	57317.5	158642	976408	1.039e+07	7989.27	41071.4	129633	707679	1.4854e+06	494485	7774.94	362015	467684	1.03649e+06	7.64698e+06	20528	9.84653e+06	21861.2	245104	2.11681e+06
Gly-Leu-Phe	-0.312869	0.00180739	0.000541171	-0.408433	783484	162704	Eu < Ca	417224	0.207667	-2.26765	0.0988058	30476.8	45942.2	286699	5.29792e+06	138786	2.25788e+06	68174.1	28832.9	265375	110179	1.09979e+06	256025	218899	87797	269850	46566.1	38450.2	382514	9	28741.9	33102.9	298139	19398.4	21505.8	57062.8	1.05646e+06	800906	39482.6	8035.9	35046.5	1.68741e+06	113728	564280	60652.3	3.3164e+06	65365.9	55590.8	109482
bis(7)-Tacrine	0.312809	0.00181125	0.003	0.349318	11266.3	26331.2	Ca < Eu	20154.6	2.33717	1.22476	0.126891	18699.2	5525.42	35260.8	10082.6	13756.9	9997.73	38059.9	13995.3	4134.53	6011.3	12969.9	170148	23577.3	9	22442.7	5189.14	5499.27	9	5314.23	73585.1	9778.29	13744.2	7220.94	9	6615.54	6760.58	11724.6	9	7948.83	13459.1	7508.83	13824.4	9	71768.3	9	8967.82	3687.79	19121.2
Myricetin	-0.312288	0.00184521	0.000686343	-0.400579	784581	419680	Eu < Ca	569289	0.534909	-0.902633	0.0988058	186705	24538.3	1.96317e+06	408486	308851	550075	84801.8	9	114765	437278	161795	46490.6	72681	300569	347292	9	240566	258052	422553	9	443980	709330	9	257979	65842.3	408370	206818	111927	9	246505	880468	539934	822226	773696	747966	389573	9	119447
PGF2 ethyl amide	0.3082	0.00213206	0.00035122	0.422075	538091	1.07019e+06	Ca < Eu	852027	1.98886	0.991941	0.0988058	3.81035e+06	2.19087e+06	722553	42620.5	74880.9	54212.3	1.55935e+06	606271	144910	37367	979227	1.12569e+06	595872	2.05019e+06	1.23282e+06	925101	215272	50820.4	1.11256e+06	1.98598e+06	1.07612e+06	91234.9	740574	573712	687021	66087.3	16107.6	991624	845941	644201	9	43619.1	39370.9	63881.5	33799.1	896730	302915	369124
3-Methoxy-L-Tyrosine	-0.307922	0.0021529	0.00188157	-0.367094	266300	176446	Eu < Ca	213286	0.662582	-0.593829	0.1116	89162	172525	349863	660631	246022	202466	100505	169439	303039	328990	376277	264439	79630.8	440755	118306	132573	279827	210804	85628	135332	114193	366555	99576.5	167833	130684	303208	245546	86624.1	92750.6	247176	228700	207523	201792	375071	197652	104596	128097	111305
3-Methyl-3H-imidazo[4,5-f]quinoxalin-2-amine	-0.307027	0.00222149	0.00115992	-0.38363	1.22206e+06	537185	Eu < Ca	817983	0.439574	-1.18582	0.106727	42262.4	336660	1.72131e+06	5.65721e+06	1.23366e+06	2.96759e+06	608842	1.63103e+06	340009	612132	1.52191e+06	1.22446e+06	387891	1.44993e+06	1.82149e+06	238077	552240	390923	432879	9	130724	1.99671e+06	9	788266	930588	1.88177e+06	701020	250262	110452	519092	4.22644e+06	6.5606e+06	654506	634766	1.53876e+06	1.16264e+06	9	647806
1-pyrroline-4-hydroxy-2-carboxylate	-0.304923	0.00239036	0.000594383	-0.405539	121576	87134.1	Eu < Ca	101255	0.716707	-0.480545	0.0988058	62594.3	98336.4	118505	176381	132169	199050	29144.7	177522	201387	171284	176598	193703	101510	134390	123412	99019.4	94954.4	86460.9	81569.9	90904.5	77055.2	148541	74973.6	71249.8	143550	63517.2	128819	71806.9	118880	111789	78354.3	221412	82929	127476	200712	69753	34237.1	71599.2
Methacycline	0.301458	0.00269394	0.000463739	0.413394	2.07455e+06	3.76639e+06	Ca < Eu	3.07274e+06	1.81553	0.860388	0.0988058	3.12112e+06	275761	460854	28301.6	40260.4	16046.8	3.00008e+06	3.21429e+06	34254.6	92442.4	1.27338e+06	2.69796e+07	1.24518e+07	3.56796e+06	1.38018e+06	68157.9	208832	37800.7	1.64067e+06	9.90162e+06	1.44582e+07	51738.4	140028	75028.9	50949.9	9	9	492265	5.73672e+06	7.62633e+06	20017.2	17239.5	9	294224	24037.2	777884	633032	24918
Ile-Ala-Ser-Lys	0.299424	0.00288789	0.00135845	0.378255	662111	2.93988e+06	Ca < Eu	2.00599e+06	4.44016	2.15061	0.106727	4.16247e+07	256034	133386	20134	31497.8	18693.8	151075	59195.8	73189.2	57381.4	139431	931395	1.54448e+07	1.03684e+06	6.66948e+06	1.58037e+06	901438	42872.6	42799.6	3.84074e+06	1.51905e+06	9	707682	3.82635e+06	437402	34373	34802.7	2.00522e+06	5.15632e+06	96403.7	65733.6	38396.8	69022.2	23175.1	9	82151.8	60533.8	3.16259e+06
LPE(17:1/0:0)	-0.299359	0.00289429	0.00131166	-0.379496	9.20098e+06	5.09866e+06	Eu < Ca	6780610	0.554144	-0.851668	0.106727	1.12326e+06	1.33221e+06	2.61623e+06	1.19655e+06	364982	1.57428e+06	2.3438e+06	578430	1.81892e+07	3.28367e+06	2.02732e+06	3.09416e+06	2.91491e+06	697371	2.3963e+06	373631	3.01124e+06	7.87536e+06	465590	1.20266e+06	2.81769e+06	4.13901e+06	843650	5.65718e+07	5.20252e+06	1.407e+06	1.02412e+07	886718	2.04983e+06	4.181e+06	2.16349e+06	1.16226e+07	1.99579e+06	6.87116e+06	9.69936e+06	1.34115e+06	179961	1.37056e+06
Lomefloxacin	0.298949	0.00293491	0.000502095	0.410914	181039	386269	Ca < Eu	302124	2.13363	1.09331	0.0988058	523343	1.58394e+06	105140	19540.6	56837.2	9473.38	620181	342341	55418	26213.3	470553	490642	2.14421e+06	839817	1.09086e+06	230244	74881.6	36949.7	769059	731383	444993	51992.7	378594	304680	173713	5331.89	13086.1	190097	284732	344161	33557.7	12223.8	9273.12	12912	45298	1.05902e+06	63164.7	137899
Prostaglandin D2 ethanolamide	0.298641	0.00296582	0.00136081	0.378255	789554	2.62514e+06	Ca < Eu	1.87255e+06	3.32484	1.73328	0.106727	4.45175e+07	202238	128828	94251.8	18111.4	113407	440931	66045	40138.7	46788.6	35212	2.00901e+06	8.59936e+06	1.99816e+06	6.37922e+06	1.05899e+06	1.39042e+06	72864	86916.7	8.00803e+06	1.50519e+06	30877.2	1.35228e+06	2.46085e+06	1.23673e+06	81236.6	9	3.76569e+06	2.65567e+06	101755	31389.2	45092.7	55394.3	42518	11087.3	167379	57974.4	5.48249e+06
N1-Acetylspermidine	-0.297696	0.00306238	0.000625635	-0.403886	2.17266e+06	1.3061e+06	Eu < Ca	1661390	0.601154	-0.734194	0.0988058	642605	1.90999e+06	4.05077e+06	5.13086e+06	2.94653e+06	1.08223e+06	1.04094e+06	1.5726e+06	3.94676e+06	1.62629e+06	2.06581e+06	1.34545e+06	550999	1.40938e+06	542610	2.10549e+06	1.13544e+06	1.42292e+06	637168	549790	701673	3.15215e+06	2.12654e+06	1.2174e+06	877807	1.45341e+06	1.10442e+06	844382	442466	1.03304e+06	1.39161e+06	938356	1.20476e+06	1.507e+06	2.00579e+06	2.1271e+06	329206	1.28645e+06
ST-638	0.297597	0.00307259	0.00106435	0.386523	3.64621e+07	7.61741e+07	Ca < Eu	59892140	2.08913	1.0629	0.106727	2.13984e+08	101554726	3.97925e+06	213376	9.63715e+06	672147	1.48353e+07	1.33088e+08	503828	732310	7.53772e+06	2.7237e+07	6.49378e+07	1.35805e+08	2.60006e+08	9.87751e+07	1.30086e+08	1.59759e+06	1.2462e+08	2.33205e+08	6.05841e+07	1.48327e+06	157831727	1.25918e+08	5.35664e+07	1.3771e+06	1.37914e+06	1.91654e+08	1.00887e+07	2.16738e+06	447673	2.10383e+06	672077	6.09324e+06	324279	4.13526e+06	1.81065e+07	1.66322e+08
Nelfinavir	0.297441	0.00308884	0.000730002	0.398925	2.78068e+06	4.00986e+06	Ca < Eu	3.5059e+06	1.44204	0.528114	0.0988058	4.79641e+06	6.80328e+06	3.0864e+06	2.36493e+06	7.739e+06	2.37543e+06	6.11233e+06	3.59961e+06	3.88679e+06	935189	2.70373e+06	5.68449e+06	4.39209e+06	3.81526e+06	6.46927e+06	5.34369e+06	4.61586e+06	2.83291e+06	2.72325e+06	4.94293e+06	3.57751e+06	1.60499e+06	3.90742e+06	4.27403e+06	3.27492e+06	1.27002e+06	1.35534e+06	3.88529e+06	2.26481e+06	5.38063e+06	9	1.21762e+06	1.05244e+06	2.55683e+06	882943	1.73404e+06	2.11902e+06	3.44832e+06
Taurocholic acid	0.297193	0.00311494	0.000975569	0.389417	2.11622e+07	4.04441e+07	Ca < Eu	32538500	1.91115	0.934439	0.106727	3.69235e+07	1.67981e+07	2.75595e+07	4.24492e+06	6.345e+06	6.21773e+06	3.83656e+07	2.44662e+07	3.57546e+06	2.6589e+06	2.34456e+07	267062186	3.32773e+07	5.21017e+07	2.29814e+07	6.58392e+06	2.58381e+07	3.06208e+06	1.69663e+07	8.53632e+07	1.07265e+07	8.64721e+06	2.30426e+07	3.19536e+07	6.20306e+06	6.82804e+06	5.09002e+06	3.65347e+07	3.30993e+06	1.5645e+07	8.0203e+06	2.01363e+07	7.77702e+06	4.90114e+07	2.47493e+06	1.91726e+07	1.10665e+07	8.22698e+07
4alpha-Formyl-4beta-methyl-5alpha-cholesta-8,24-dien-3beta-ol	-0.297088	0.00312598	0.0011761	-0.381149	114041	35015.1	Eu < Ca	67415.7	0.30704	-1.7035	0.106727	9	287562	6987.83	85587.6	10587	3882.59	17419.1	1419.88	27726.4	170531	43679.1	13416.6	40647.7	18119.6	9	4999.11	9	10123.4	4418.7	7185.68	11509.8	64482.8	9	75134.8	24969.2	3607.99	5847.35	9	9	168217	26041.8	5282.57	90206.5	20689.5	16151.8	9	58099.1	3339.3
Stigmatellin A	-0.295282	0.003322	0.001536	-0.374122	354183	204323	Eu < Ca	265765	0.576884	-0.793647	0.10942	232118	196971	500027	403977	142299	181596	108016	82714.5	169633	386540	132403	189682	954592	129086	424887	171990	186247	886528	91852.2	96389.9	68819.3	311114	118106	193834	171369	209224	342049	180310	25168.6	152552	276113	419596	34777	47119.9	388079	77321.8	54333.1	102981
Diisononyl phthalate	-0.294747	0.00338207	0.0019501	-0.365854	100490	71751.2	Eu < Ca	83534.1	0.714013	-0.485978	0.1116	18475.2	9351.89	50298.8	92635.4	8629.34	50257.8	47376.6	20703.9	341650	62960.5	9338.28	105317	9	22317.8	12295.1	21562.1	10021.2	95901	21998.9	25749.3	14083.9	164035	58623.7	71719.1	98130.7	57312.9	141621	117855	52979	49007.8	139602	16837.8	54838.7	220480	192673	73990.7	87793.6	51515.3
Acepromazine	-0.294378	0.00342412	0.00371276	-0.342704	1.78222e+06	1.53022e+06	Eu < Ca	1633541	0.858605	-0.219934	0.128701	673479	852444	1.01316e+07	6.59038e+06	3.05048e+06	487922	406975	1.03389e+06	2.37918e+06	1.03287e+06	2.83275e+06	2.31965e+06	477939	7.15749e+06	1.91267e+06	1.17489e+06	1.14381e+06	750802	893011	247530	102687	3.75396e+06	454617	1.64981e+06	884551	3.08383e+06	850062	1.83914e+06	343722	636470	3.33948e+06	354758	1.13076e+06	678828	1.49429e+06	605383	347720	755303
Lucidenic acid D1	0.29384	0.0034863	0.00190262	0.36668	824357	1868800	Ca < Eu	1.44058e+06	2.26698	1.18077	0.1116	6.0195e+06	2.13887e+06	48047.3	341506	542664	83642.6	176312	3.00536e+06	91578.7	9	191063	370762	1.20749e+06	3.07848e+06	7.41758e+06	1.6073e+06	2.79056e+06	172080	3.20795e+06	6.5107e+06	1.10557e+06	63854.3	3.69194e+06	2.66909e+06	1.01312e+06	105528	172197	5.08236e+06	233202	277211	9	9	70280.1	165847	94677	265333	233670	4.5273e+06
2,7-dihydroxy-2-(4-hydroxyphenyl)-3H-chromen-4-one	-0.293798	0.00349123	0.00126475	-0.380736	1.26622e+06	910051	Eu < Ca	1.05608e+06	0.718715	-0.476508	0.106727	147824	2.05837e+06	843672	3.14314e+06	940627	847161	418224	434368	747022	573903	717780	1.0918e+06	284377	3.61188e+06	1.03762e+06	1.02207e+06	828487	2.7029e+06	703883	227443	350328	2.77269e+06	777724	772429	883928	1.19048e+06	1.66559e+06	809334	263685	1.59984e+06	1.43733e+06	514120	528860	689114	965567	753697	333381	913767
Cycloheximide	-0.292489	0.00364688	0.00276594	-0.353452	5.84759e+06	3.461e+06	Eu < Ca	4.4395e+06	0.591868	-0.756652	0.122744	3.2914e+06	1.02445e+07	764058	6.27309e+06	4.15613e+06	562639	4.70246e+06	1.53135e+06	2.34657e+06	1.62466e+06	5.40105e+06	6.10039e+06	301408	2.73179e+06	4.21159e+06	598377	491822	2.00269e+06	1.6404e+06	1.0367e+07	2.96793e+06	4.8889e+06	154180	1.72915e+06	1.7542e+06	564509	1.35879e+06	2.03128e+06	1.633e+06	6.10769e+06	1.69506e+06	473948	4.30527e+06	3.42681e+06	3.0094e+06	2.72636e+06	3.98849e+06	1.79963e+06
2,4,4,6-Tetrahydroxychalcone 4-O-glucoside	-0.29223	0.00367828	0.000714488	-0.396858	430811	215269	Eu < Ca	303641	0.499683	-1.00091	0.0988058	9	474880	539705	456695	9	115248	436230	158643	228106	773335	424841	232191	133825	9	320058	125669	172102	234265	9	9	100696	581813	9	275961	181643	114086	228543	9	107399	700484	261122	757812	335392	254906	480151	9	306509	9
LPC(0:0/17:0)	0.291406	0.00378021	0.0207318	0.273253	8.51488e+07	9.16542e+07	Ca < Eu	88987000	1.0764	0.106216	0.207462	1.52115e+08	8.29305e+07	8.61343e+07	9.21894e+07	9.42291e+07	7.32547e+07	9.6199e+07	1.11622e+08	8.41555e+07	8.30816e+07	9.44463e+07	7.85791e+07	8.74175e+07	1.00344e+08	8.50256e+07	9.79508e+07	1.00096e+08	1.00885e+08	1.05991e+08	9.00794e+07	1.10069e+08	1.05584e+08	1.00418e+08	155144355	7.41364e+07	9.55394e+07	8.87661e+07	7.11245e+07	8.96779e+07	9.95188e+07	1.07478e+08	9.14166e+07	9.57506e+07	9.33303e+07	105366268	9.89743e+07	1.28786e+08	1.07685e+08
2-Heptyl-4-hydroxyquinoline n-oxide	0.290815	0.00385486	0.00350825	0.344771	103280	216388	Ca < Eu	170014	2.09515	1.06705	0.128701	687012	251693	27159.5	9	53045.9	17735.8	41524.7	299429	9	96855.5	35396.1	83950	170284	336636	961616	249220	354290	15125.6	292065	728529	118672	10287.1	427115	339128	124069	45424.7	9	579070	25473.1	15486	11811.2	11706.7	20491.8	26743.1	9148.55	16965.9	34596.1	485392
(R)-N-(1-(4-Hydroxyphenyl)-2-hydroxyethyl)oleamide	0.290134	0.00394257	0.00183812	0.367921	420547	1.07602e+06	Ca < Eu	807278	2.55863	1.35537	0.1116	5.89039e+06	122510	532496	103689	105070	81717.4	2.45255e+06	751345	103284	43223.1	80479.1	2.88257e+06	2.04234e+06	4.20276e+06	2.75272e+06	138974	226647	86286	85622.7	1.3924e+06	601127	128536	879494	1.31543e+06	485570	98891	34787.4	1.12574e+06	1.33948e+06	234398	9	118243	45499.7	46491.8	84879.4	4.56015e+06	30099.9	1.05433e+06
2-Octaprenyl-3-methyl-6-methoxy-1,4-benzoquinone	-0.289686	0.00400112	0.00371059	-0.342704	39556.8	25734.1	Eu < Ca	31401.4	0.650561	-0.620243	0.128701	3983.93	14401.7	32841.3	51779.4	50876.3	27836.6	65076.9	14105.8	33426.7	59312.2	49708.9	57808.4	5300.41	2815.14	3778.99	6237.74	2917.12	27212.1	5338.39	3632.7	16029.6	71583.2	9	8570.14	37268.7	18091.6	64995.3	4112.82	55971.5	55488.9	122175	50175.9	69625.7	41647.3	70109.5	28111.7	70583.6	20364.8
Glu-Lys	-0.289407	0.00403807	0.00990701	-0.304671	4.31861e+06	1.62451e+06	Eu < Ca	2.72909e+06	0.376165	-1.41056	0.168579	1.10121e+06	2.03565e+07	2.0562e+07	272383	8423.31	10106.2	14661	41477.5	466481	1.24669e+07	2.16525e+06	1.72234e+07	540896	640978	92651	4.98333e+06	919996	410558	309485	358005	297978	1.62322e+07	9	759842	287923	117514	155459	3.63932e+06	38572.1	5589.02	151565	662440	956283	53826.7	426343	20995.4	1.4311e+06	5.68705e+06
Medicagenic acid	-0.28476	0.0046989	0.00714528	-0.317487	3.09784e+06	1.66783e+06	Eu < Ca	2.25414e+06	0.538386	-0.893288	0.161988	31326	9	1.41107e+06	8.35675e+06	279729	267247	9	113628	1.37131e+06	103643	5.71714e+06	171995	9	9	72773.2	5.86713e+06	5.928e+06	160193	1.69842e+06	28893.2	37563.5	750388	9	237749	40409.5	893448	191595	208816	183754	1.43808e+07	227044	149296	1.44814e+07	8.75793e+06	1.47052e+06	236681	55399.6	117904
D-Glucaro-1,4-lactone	0.283636	0.00487265	0.00137992	0.377015	1.5732e+07	1.16528e+07	Ca < Eu	1.33252e+07	0.740707	-0.433026	0.106727	5.29249e+07	1.49656e+06	603963	9	215575	9	359338	1.94743e+07	4.01062e+06	9	164549	1.66132e+07	534014	4.80578e+07	2.16126e+06	1.07452e+07	710375	139410	1.54192e+06	3.10927e+06	251340	9	2.51762e+07	3.80238e+08	1.8147e+06	268900	59648.8	1.95529e+06	1.22745e+06	33496.1	109436	116655	63017	477317	70887.3	2.22224e+06	4.04378e+06	173998063
(S)-3-Hydroxy-N-methylcoclaurine	-0.282272	0.00509094	0.0118673	-0.29723	680381	346474	Eu < Ca	483376	0.509235	-0.973595	0.183594	216154	85629.2	475613	80483.7	15562.5	42122.2	1.22088e+07	3829.55	6704.28	23011.3	13934.1	160440	21537.2	10289.3	7023.31	16686.9	11188	83342.8	18855.5	7240.71	9928.83	28623.5	3606.17	3749.62	6359.08	37296.2	2.48239e+07	8605.42	4395.74	3048.43	26071.7	14003.8	38315	4005.8	153476	3720.86	92903.5	8991.14
Lagocholic acid	0.281214	0.0052663	0.00177316	0.369161	3.30366e+06	8.66989e+06	Ca < Eu	6469737	2.62433	1.39195	0.1116	3.60043e+07	8.8203e+06	174760	36465.9	636560	55291	760052	1.32431e+07	52689	46660.1	446836	1.6433e+06	4.97908e+06	1.36475e+07	4.71195e+07	7.5807e+06	1.24712e+07	143216	1.25285e+07	3.48419e+07	3.51986e+06	114439	1.55693e+07	1.32964e+07	3.36107e+06	106661	98849.8	2.25537e+07	679999	161502	31629.9	126390	48956.7	386796	57435.5	262767	479612	1.89484e+07
(Indol-3-yl)glycolaldehyde	-0.280686	0.00535578	0.00146328	-0.375775	1.65478e+06	1.13039e+06	Eu < Ca	1345390	0.683106	-0.549819	0.107068	349081	3.44876e+06	2.40335e+06	3.8012e+06	1306032	1.61324e+06	715441	3.36043e+06	2.55332e+06	852227	1.48345e+06	1.84388e+06	686548	1.17241e+06	1.0002e+06	986296	814759	3.14899e+06	1.12534e+06	508574	487122	3.59977e+06	1.11448e+06	2.60967e+06	1.67953e+06	1.18612e+06	1.19917e+06	506488	439171	1.23704e+06	1.87593e+06	2.70607e+06	516569	2.57616e+06	1.35568e+06	957821	1.2995e+06	1.53588e+06
Tetrahydrocurcumin	0.278749	0.00569595	0.00289608	0.351798	1.69024e+06	3.55288e+06	Ca < Eu	2789200	2.10199	1.07176	0.124439	1.12724e+07	3.82742e+06	572008	276972	510325	218138	933149	5.31572e+06	391757	377675	337850	1.13879e+06	2.2678e+06	5.53803e+06	1.43775e+07	4.0305e+06	5.52088e+06	476605	5.28726e+06	1.22583e+07	1.87133e+06	465683	6.66743e+06	5.22468e+06	1.68686e+06	306445	298813	8.46209e+06	341553	413176	288297	465842	398733	468238	655597	389500	507586	7.87541e+06
LPC(17:0/0:0)	0.278323	0.0057731	0.0267556	0.261678	1.40805e+07	1.51503e+07	Ca < Eu	14711700	1.07598	0.105653	0.217737	2.66647e+07	1.38462e+07	1.41458e+07	1.58895e+07	1.58917e+07	1.20054e+07	1.44277e+07	1.88122e+07	1.42389e+07	1.3079e+07	1.76126e+07	1.30064e+07	1.44356e+07	1.65137e+07	1.36493e+07	1.62533e+07	1.67316e+07	1.84538e+07	1.81213e+07	1.47554e+07	1.88527e+07	1.96304e+07	1.57109e+07	2.79536e+07	1.37575e+07	1.45716e+07	1.41766e+07	1.19542e+07	1.50642e+07	1.66865e+07	1.70031e+07	1.40436e+07	1.68469e+07	1.45631e+07	1.70356e+07	1.61119e+07	2.20699e+07	1.7789e+07
Dopaquinone	0.277748	0.00587895	0.00865872	0.306325	285764	1147163	Ca < Eu	793990	4.01437	2.00517	0.164203	958207	176858	36671.1	9	1.06309e+06	140778	222511	85967.1	94293.6	57915.6	114948	1.1116e+06	282233	56497.7	9	112898	67301.1	78517.3	1.32227e+06	89167.9	700937	9	111824	132511	62901.8	9	92595.4	621406	9	9	9	9	179382	7.0547e+06	64512.4	9	31460	313055
Chalcomoracin	-0.277697	0.00588845	0.014309	-0.289376	2.09207e+06	603073	Eu < Ca	1.21356e+06	0.288266	-1.79453	0.192291	21315.3	26980.6	179423	8.27883e+06	45000.8	12858.5	43071.9	99651.6	214551	7882.58	1.50403e+06	232962	46059.2	23145.4	52639.9	2.29062e+06	4.63844e+06	40314.3	2.01238e+06	11584	9	126720	7472.9	23857.4	15942.7	405112	40920.5	1.73779e+06	20281	5.31681e+06	38148.7	30818.1	1.68458e+06	1.11206e+06	290232	8590.95	6428.99	19053.1
Ile-Ser-Arg-Lys	-0.276263	0.00616019	0.00444132	-0.335676	545588	305951	Eu < Ca	404202	0.560773	-0.834511	0.131941	25332.6	67025.4	241318	1.31311e+06	238984	149201	9	25366.9	300906	68803.3	888058	77355.8	9	9	9	990010	986210	106425	249594	9	18849.5	299285	31766.9	70742.6	37848.3	218997	47947.7	91745.5	52520.6	2.19504e+06	91023.5	107167	2.35127e+06	1.38919e+06	312269	9	35935.5	69664.7
28-Hydroxy-14-taraxeren-3-one	-0.274985	0.00641188	0.00763779	-0.314593	201848	167452	Eu < Ca	181554	0.829597	-0.269517	0.161988	1.87413e+06	370505	133598	172731	94625.1	9	112094	58985.8	9	120058	68763.1	693802	143968	231816	115888	71749.7	55579.7	73759.6	174387	1.99777e+06	45774.3	194930	64042	169618	121922	89128.6	220649	385768	262467	9	60943.1	101300	67565	71566.6	9	57893.6	150643	43847
1-(2,4-Dihydroxyphenyl)-2-(4-hydroxyphenyl)propan-1-one	-0.274015	0.00660878	0.00406059	-0.339396	7.47514e+06	2.62151e+06	Eu < Ca	4.6115e+06	0.350696	-1.51171	0.131941	23326658	9.74691e+06	2.27597e+06	2.41005e+06	73306.3	148937	2.69383e+06	69247.3	4.06821e+06	2.4957e+07	1.96742e+07	5.92468e+07	99053.7	102286	135441	148832	331734	1.99711e+06	773998	9	7.83014e+06	278162	59283.6	4.47654e+06	4.31817e+06	167239	4.05463e+06	216363	39162.6	2.99285e+06	1.06726e+06	2.21481e+06	2.10641e+06	5.97206e+06	4.52463e+06	504189	5.012e+06	153142
Trandolaprilat	-0.273377	0.00674126	0.00798562	-0.313353	2.17457e+06	2.44503e+06	Eu < Ca	2.33414e+06	1.12437	0.169121	0.163158	248297	447992	519633	502037	1.69543e+06	1.35482e+07	102880	2.90259e+07	103911	143820	522960	81389.4	71617.5	238759	244232	139718	790170	428679	382764	9	134157	1.1044e+06	710749	1.06381e+06	451961	1.91572e+06	269629	141839	534927	130471	1.30382e+07	1.83767e+06	849222	235344	1.58661e+06	8.98683e+07	1.09513e+06	403816
Perindopril	0.273336	0.00674979	0.00980543	0.305085	1.81288e+06	4.87808e+06	Ca < Eu	3.62135e+06	2.6908	1.42803	0.168579	6.22351e+06	3.64162e+06	1.06269e+06	1.28929e+06	4.54422e+06	737327	2.17741e+06	1.1359e+07	535426	701485	770571	430083	3.23318e+06	7.233e+06	5.26314e+07	2.64731e+06	2.22442e+06	988321	4.22582e+06	8.08264e+06	1.65684e+06	2.07214e+06	2.8154e+07	4.2621e+06	727781	516311	1.13177e+06	3.62702e+06	937446	581851	1.83313e+06	1.40983e+06	1.66901e+06	1.25976e+06	662003	1.62877e+06	1.3855e+06	2.14423e+06
Gln-Val-Leu-Arg	-0.273272	0.00676331	0.00375544	-0.34229	1.39924e+07	9.12976e+06	Eu < Ca	11123460	0.652478	-0.615998	0.128701	1.27038e+06	1.00206e+07	1.08831e+07	1.27905e+07	3.77412e+06	1.52947e+07	1.15088e+07	404581	1.24751e+07	2.11942e+07	2.25041e+06	7.81556e+06	8.12382e+06	5.29301e+06	3.25514e+06	8.70993e+06	8.60324e+06	1.32947e+07	2.0178e+06	1.0973e+07	6.31695e+06	2.77538e+06	1.74374e+06	4.55063e+06	1.18132e+07	16125958	2.17466e+07	8.82879e+06	2.19782e+06	1.46636e+07	2.83308e+07	3.00681e+07	1.34766e+07	1.98799e+07	1.80794e+07	5.15157e+06	2.07916e+06	8.70543e+06
Gly-Trp-Arg	0.273011	0.00681833	0.00867417	0.310045	681644	2.46835e+06	Ca < Eu	1.7358e+06	3.62117	1.85645	0.164203	4.73666e+07	406099	493680	118650	46970.4	168685	133865	41251.2	147556	124828	272783	1.27111e+06	8.3507e+06	596496	3.27578e+06	1.76824e+06	1.76686e+06	377467	121773	3.3295e+06	1.33798e+06	153536	740115	1.91477e+06	1.21244e+06	106237	193269	2.06197e+06	2.66712e+06	408428	226543	29225.6	175069	29460.4	104771	71544.8	142717	4.39447e+06
{4-[3-(5-hydroxy-2,2-dimethyl-2H-chromen-6-yl)propanoyl]phenyl}oxidanesulfonic acid	-0.272875	0.00684715	0.00146343	-0.375775	374471	250831	Eu < Ca	301523	0.669826	-0.578141	0.107068	194215	317271	434282	753298	435714	253657	250217	255049	329881	275762	134542	435889	485093	197438	419968	210326	195590	437152	169336	107346	168318	613660	266981	224178	9	481803	338311	197873	98302.4	402498	232501	382534	163825	262143	363019	152297	74111.2	271345
3-Oxocholic acid	0.272575	0.00691098	0.00239622	0.358413	1.91864e+06	6.20734e+06	Ca < Eu	4.44897e+06	3.23529	1.6939	0.11575	1.15919e+07	5.42056e+06	152121	207279	1.49713e+06	9	645624	3.21861e+07	145857	107882	176134	832614	2.75488e+06	3.05318e+06	4.91216e+07	1.25537e+06	6.90748e+06	509196	1.90979e+06	1.97619e+07	1.93891e+06	304161	8.96891e+06	8.92468e+06	2.83618e+06	9	9	3.12334e+06	544003	9	97550.9	168713	139438	145948	9	504056	906473	6.86581e+06
Ancistrobrevine A	-0.272532	0.00692028	0.0103166	-0.303018	5692000	4.10442e+06	Eu < Ca	4755327	0.721085	-0.471758	0.168579	62053.3	647369	3.45182e+06	1.71278e+07	1.67086e+06	4.38563e+06	1.36254e+07	82096	4.44537e+06	1.30185e+07	2.76105e+06	1.21408e+06	468527	129216	81311.7	526383	216169	4.28463e+06	320076	504770	2.10468e+06	5.83989e+06	39919.8	1.75975e+06	5.21052e+06	2.48008e+06	5.62954e+06	471371	3.04947e+06	1.16323e+07	1.16697e+07	4.95118e+06	5.54488e+06	1.39472e+07	4.78711e+06	1.00257e+07	9.48629e+06	2.00845e+06
Acitretin	-0.272366	0.00695594	0.0022458	-0.360893	1.11876e+06	679558	Eu < Ca	859629	0.607423	-0.719228	0.11575	1.48142e+06	2.31374e+06	609651	986765	621273	1.2939e+06	405026	194458	690574	1.24368e+06	628269	734453	343047	425402	1.69008e+06	1.62328e+06	620697	456294	696248	1.0479e+06	644920	790706	242547	155915	298023	668873	849039	498910	653055	543563	1.95832e+06	1.89034e+06	1.11418e+06	743768	371940	333303	57620	374388
8-Hydroxydesmethylclomipramine	-0.272255	0.00697978	0.00229018	-0.360066	417400	222069	Eu < Ca	302155	0.532029	-0.910423	0.11575	116200	131759	897766	207728	341903	156337	141709	70474	106618	494841	115116	196269	9	110925	153202	153413	312397	867186	164303	62066.8	9	1.10502e+06	35409.7	141298	98877.6	276339	728938	123143	56004.6	9	170746	226685	1.80306e+06	9	372507	72708.4	162246	9
5beta-Cholestane-3alpha,7alpha,12alpha-triol	-0.271955	0.00704501	0.00175271	-0.369574	2.16724e+06	1.08292e+06	Eu < Ca	1527490	0.499674	-1.00094	0.1116	179190	3.3991e+06	750938	2.24392e+06	1.08263e+06	278832	734284	130223	1.16398e+06	2.52774e+06	1.21193e+06	1.00771e+06	1.13204e+06	915919	657051	1.75489e+06	644287	1.31193e+06	417032	1.2954e+06	415669	3.23158e+06	194171	406616	405806	530058	1.66341e+06	513489	198793	2.93893e+06	459251	425016	1.86342e+06	981633	768685	336473	1.44266e+06	362566
(±)5(6)-DiHETE	-0.271114	0.00723013	0.00246446	-0.357586	1.1915e+06	303622	Eu < Ca	667654	0.254822	-1.97244	0.11575	354651	91734.5	300656	3.8577e+06	319390	390374	216711	86892.9	151495	390364	86673.4	539604	350179	433267	508352	350095	427010	262386	134470	305857	89784.7	682442	135792	219965	131868	2.66489e+06	209416	583926	207739	56829	351115	368126	237074	381494	1.69047e+07	199738	29245.3	285776
JWH 250 N-(5-carboxyxypentyl) metabolite	-0.270632	0.00733827	0.00415148	-0.33857	494849	413702	Eu < Ca	446972	0.836016	-0.258397	0.131941	413082	224862	451588	1.28478e+06	409810	1.01663e+06	308627	385190	223082	449381	669234	348044	543662	1.07472e+06	895248	977870	573334	299749	172378	61052.4	40616	720733	340529	63267.4	96184	1.71012e+06	293566	66063.3	77211.6	73659.7	327377	209965	468176	155795	555737	48363.3	57042.8	125720
Lys-Ser	0.270309	0.00741151	0.0289575	0.257544	664733	920154	Ca < Eu	815431	1.38424	0.469099	0.223993	1.58905e+06	1.17742e+06	786965	302058	719739	361640	468175	1.68566e+06	2.10309e+06	224223	360701	1.60133e+06	422118	979569	660682	2.01146e+06	1.16109e+06	9	776538	9	1.26372e+06	555523	673731	636194	313117	613987	4.17726e+06	1.22344e+06	710025	1.11598e+06	1.24572e+06	400989	805607	1.66082e+06	266072	9	1.13666e+06	1.59007e+06
Carbetapentane	-0.270084	0.00746295	0.00252282	-0.356759	750359	652063	Eu < Ca	692364	0.869001	-0.20257	0.11575	41212	1.98728e+06	2.70478e+06	123334	2.5688e+06	495459	29276.9	8597.68	308105	1.50539e+06	127658	4.90524e+06	178191	210371	45204.3	786096	251918	1.78927e+07	142586	109118	239744	1.33827e+06	17799.8	101250	54301.6	833859	420068	392608	34142.5	114519	1.1052e+06	411540	2.13581e+06	189006	1.26449e+06	27568.6	52671.4	147038
Dolichosterone	-0.269623	0.00756927	0.00448402	-0.335676	315190	208971	Eu < Ca	252521	0.663	-0.592919	0.131941	267339	301031	409969	558745	384036	142471	214688	118574	419685	327598	178893	443009	229954	95780.7	624750	450927	418887	467990	171214	50083.2	80583.8	909814	89404	156496	130080	543321	280949	84083.7	129050	56888.8	396598	391760	124850	269058	516057	322626	164882	82703.3
Halofenozide	-0.269534	0.00758991	0.0166916	-0.282761	1.07455e+06	585922	Eu < Ca	786258	0.545274	-0.874946	0.196499	77847.1	312053	880347	614267	802563	885946	352778	915262	313944	2.27679e+06	846657	418949	88676.3	59920.2	1.05089e+06	55455	623892	841805	141435	209087	380714	3.06283e+06	9	9	246585	2.63046e+06	338366	102523	643257	665261	562742	1.09262e+06	897838	1.21452e+06	1.9221e+06	972703	576127	214184
1H-Benzimidazole-7-carboxamide,2-[(2R)-2-methyl-2-pyrrolidinyl]-	-0.269491	0.00759981	0.00120361	-0.382389	1.60173e+07	5.48727e+06	Eu < Ca	9.80459e+06	0.342583	-1.54547	0.106727	1.85862e+06	134692	377720	8.59562e+07	1.11842e+06	2.52517e+06	2.54675e+06	9	3.66708e+07	917861	159282	120497	990689	9	312183	2.79854e+06	4.90835e+06	271915	6.89719e+06	454796	538517	5.49932e+07	1.66918e+06	1.10145e+06	1.56795e+06	6.03481e+07	5.56977e+06	1.55324e+07	3.35464e+06	6.44048e+06	2.36545e+06	2.37976e+07	1.9916e+07	1.28457e+07	1.16695e+07	3.25705e+06	103382	5.0742e+06
12-ketolithocholic acid	-0.269025	0.00770897	0.00857756	-0.310459	1.30451e+08	9.4667e+07	Eu < Ca	1.09339e+08	0.725689	-0.462578	0.164203	9	2.37062e+07	1.03072e+08	1.51008e+08	1.57297e+08	1.30643e+08	1.54039e+08	9	1.22158e+08	1.68908e+08	4.71254e+07	5.88636e+07	2.00146e+07	7.41771e+06	9	1.40393e+08	3.88658e+07	2.22363e+08	1.04558e+07	4.0262e+07	8.4609e+07	1.519e+08	9	1.43346e+08	157484333	5.65602e+07	1.33904e+08	8.92202e+07	1.51575e+08	1.26153e+08	2.1334e+08	1.78017e+08	1.64134e+08	1.70282e+08	1.13843e+08	1.71088e+08	1.57722e+08	1.38322e+08
7-ketolithocholic acid	-0.269025	0.00770897	0.00857756	-0.310459	1.30451e+08	9.4667e+07	Eu < Ca	1.09339e+08	0.725689	-0.462578	0.164203	9	2.37062e+07	1.03072e+08	1.51008e+08	1.57297e+08	1.30643e+08	1.54039e+08	9	1.22158e+08	1.68908e+08	4.71254e+07	5.88636e+07	2.00146e+07	7.41771e+06	9	1.40393e+08	3.88658e+07	2.22363e+08	1.04558e+07	4.0262e+07	8.4609e+07	1.519e+08	9	1.43346e+08	157484333	5.65602e+07	1.33904e+08	8.92202e+07	1.51575e+08	1.26153e+08	2.1334e+08	1.78017e+08	1.64134e+08	1.70282e+08	1.13843e+08	1.71088e+08	1.57722e+08	1.38322e+08
Apocholic acid	-0.269025	0.00770897	0.00857756	-0.310459	1.30451e+08	9.4667e+07	Eu < Ca	1.09339e+08	0.725689	-0.462578	0.164203	9	2.37062e+07	1.03072e+08	1.51008e+08	1.57297e+08	1.30643e+08	1.54039e+08	9	1.22158e+08	1.68908e+08	4.71254e+07	5.88636e+07	2.00146e+07	7.41771e+06	9	1.40393e+08	3.88658e+07	2.22363e+08	1.04558e+07	4.0262e+07	8.4609e+07	1.519e+08	9	1.43346e+08	157484333	5.65602e+07	1.33904e+08	8.92202e+07	1.51575e+08	1.26153e+08	2.1334e+08	1.78017e+08	1.64134e+08	1.70282e+08	1.13843e+08	1.71088e+08	1.57722e+08	1.38322e+08
Torasemide	-0.268489	0.00783643	0.00482428	-0.331955	162001	91910.4	Eu < Ca	120648	0.567345	-0.817701	0.136035	49286.2	58581.3	146376	319077	1.24505e+06	282117	9	98989.4	149263	34130.3	297148	139753	20674.1	179944	89877.3	61016.9	63653.5	306497	25135.3	60645.3	81693.7	1.00819e+06	23461	374883	441571	256988	56320.9	70929.1	32800.7	9	9	330627	69590.8	9	240793	177150	33797.2	81073.6
1,3-Dicyclohexylurea	0.26811	0.00792753	0.0165143	0.283175	240951	253288	Ca < Eu	248230	1.0512	0.0720384	0.196499	279180	282603	253308	277687	247856	272033	256430	303931	242716	244868	254686	253617	252174	281044	282547	267924	248818	224670	272186	348917	265931	221024	242425	261398	224009	229206	248210	291017	238021	224553	248671	223875	238951	224376	246391	235775	235967	269755
O-Isobutyroylthiamine disulfide	-0.267079	0.00818001	0.0046346	-0.334436	2.41701e+06	1.01205e+06	Eu < Ca	1.58808e+06	0.41872	-1.25594	0.133467	1.61121e+06	6.51226e+06	309693	1.2917e+06	658314	50660.8	1.82268e+06	45495.5	358644	1.09088e+06	2.33149e+06	2.94747e+06	1.14095e+06	1.13801e+06	33955.5	20498.9	27328.8	1.36694e+06	551715	3.80668e+06	465845	588153	35867.4	177998	236597	106114	40102.9	646050	567000	3.61094e+06	229341	40186.9	2.22845e+06	1.04915e+06	1.29271e+06	13476.3	1.07079e+06	35564.1
Tyr-His-Val	-0.26557	0.00856269	0.00569543	-0.326581	9.45317e+06	6.3858e+06	Eu < Ca	7643420	0.675519	-0.565932	0.148245	4.13036e+06	1.46391e+07	8.13467e+06	1.84852e+07	2.23287e+07	4.43586e+06	7.06575e+06	6.57611e+06	4.797e+06	5.91231e+06	3.70403e+06	1.31982e+07	1.73808e+07	1.21424e+07	2.00385e+07	6.52588e+06	2.99292e+06	1.04456e+07	9.03471e+06	1.00944e+06	2.19044e+06	3.73823e+07	1.64693e+06	4.61422e+06	3.59819e+06	9.63727e+06	2.56467e+07	3.47728e+06	6.50516e+06	6.9143e+06	1.11185e+07	5.86208e+06	1.33537e+06	2.53255e+06	1.31918e+07	4.26098e+06	1.87693e+06	1.0069e+07
(2E)-2-methyl-3-[4-(sulfooxy)phenyl]prop-2-enoic acid	-0.265504	0.00857959	0.00270468	-0.352625	3.83723e+06	3.51846e+06	Eu < Ca	3.64915e+06	0.916926	-0.125123	0.122026	9	42317.5	7.21577e+06	94156	1.04618e+07	4.51565e+06	9.91253e+07	2.28558e+06	269866	65975.7	9	2.55907e+07	63333.9	185230	5.07371e+07	523757	625258	178334	32093.9	277009	9	216767	58963.2	5.55047e+06	2.36448e+07	137549	43495.4	299847	83007	9	4.75054e+06	3.58511e+07	1.37193e+06	21506.5	3.1308e+06	1.43282e+06	9	7.45682e+06
Carnitine C15:1:DC	0.264914	0.0087338	0.00216838	0.362133	144739	259676	Ca < Eu	212552	1.7941	0.843258	0.115094	2.31046e+06	121624	175701	41928.6	27385.7	49059.7	144867	653984	37351.8	48296.5	36731.9	938235	120022	674101	473502	121189	368074	40176.8	63092	705430	142244	52246.3	491747	204555	65727.8	38467.4	49978.7	35652.5	16386.4	68536.8	32852.5	117882	30746.7	114725	9	43483.4	61621.5	238655
Methyl-Vanillate	0.264671	0.00879778	0.00163107	0.372055	63839	94884.7	Ca < Eu	82156	1.48631	0.571738	0.1116	71396.6	36381.2	91724.1	28057.8	72987.8	41665.7	71289.8	77287	29029.5	81202.6	37299.5	124171	123677	54799.5	61391.8	338559	309350	39409.6	103125	127719	55443.5	57124	69412.9	37229.4	69973.6	29037.4	69925.5	38738.1	58143	97861.5	41174.3	25469.9	57721.6	72853	50550.3	146944	61030.6	79301.3
Ser-Pro-Pro-Ser-Ala	0.263458	0.00912433	0.0155195	0.282761	593855	1.07863e+06	Ca < Eu	879871	1.81631	0.861014	0.194839	4.19655e+06	687562	1.07883e+06	9	1.47208e+06	354706	9.53982e+06	407921	115925	9	336052	1.22472e+06	7.8917e+06	2.74206e+06	228354	258411	1.50773e+06	292202	149981	264381	9	3.78595e+06	115743	176554	9	1.12616e+06	9	9	9	9	9	9	293967	76605.8	9	381815	9	9
Methyl 2-[(1R,2S,5R,6R,13S,16S)-6-(furan-3-yl)-1,5,15,15-tetramethyl-8,14,17-trioxo-7-oxatetracyclo[11.3.1.02,11.05,10]heptadec-10-en-16-yl]acetate	0.263428	0.0091327	0.00306631	0.349731	1.4765e+07	3.35483e+07	Ca < Eu	25847134	2.27215	1.18406	0.1277	1.12202e+08	3.31313e+07	786409	210406	3.11487e+06	396315	3.88615e+06	5.51945e+07	471147	184075	3.70927e+06	7.63866e+06	2.35367e+07	4.94879e+07	1.32546e+08	3.26501e+07	4.91184e+07	807830	5.39921e+07	1.01745e+08	2.30138e+07	566799	7.3579e+07	5.52802e+07	1.86407e+07	849845	764285	8.60827e+07	4.07234e+06	816632	173263	4.66165e+06	292144	2.35485e+06	290449	2.06791e+06	3.01817e+06	7.07223e+07
Thiopental	-0.263402	0.00913977	0.00106321	-0.386523	2.85249e+06	1.15739e+06	Eu < Ca	1.85238e+06	0.405747	-1.30135	0.106727	13254.3	345871	4.64591e+06	2.09709e+06	273104	810940	14398.9	90565.6	596094	9.81857e+06	483570	1.0731e+06	35436.3	56305	41195.6	1.28655e+07	1.08189e+07	7.80633e+06	9	6887.98	787550	7.91086e+06	9	2.42983e+07	1.21745e+07	2.97705e+06	258257	48022.4	45538.2	943145	1.60874e+06	622523	5.16345e+06	117797	2.69153e+06	113215	301929	2.68916e+06
Kanamycin	0.260922	0.00984144	0.00252199	0.356759	442103	747571	Ca < Eu	622329	1.69094	0.757829	0.11575	810898	642779	784492	351164	1.03982e+06	89283.9	708828	636019	200245	199051	9	637117	450732	1.42578e+06	1.31999e+06	709591	1.11945e+06	241507	981000	1.66099e+06	421036	399753	732259	188597	601539	227650	129793	1.15719e+06	9	428240	384973	610719	9	9	70232.4	75826.3	412113	654234
Decoquinate	0.26091	0.00984487	0.00636086	0.322034	583792	1.71981e+06	Ca < Eu	1.25404e+06	2.94593	1.55872	0.160077	1.83527e+07	263471	473189	91942.5	9	112597	491218	83914.1	9	9	9	1.13896e+06	1.02385e+07	2.61621e+06	1.76408e+06	1.42362e+06	1.80311e+06	164660	97030.4	2.11042e+06	416123	80061.6	422426	908207	752021	120376	9	1.04845e+06	2.63764e+06	243534	43102.1	95126.6	38575	72015.4	42251.8	413497	76014.1	2.5465e+06
Stearoyl-L-carnitine	-0.260588	0.00993944	0.00371049	-0.342704	1.49963e+06	1.03284e+06	Eu < Ca	1.22423e+06	0.688728	-0.537995	0.128701	180602	2.44276e+06	1.38373e+06	1.94554e+06	297030	568483	1.89481e+06	139647	849469	3.46638e+06	905971	766723	1.21684e+06	1.23827e+06	9	345923	540162	1.43929e+06	1.03742e+06	1.20288e+06	423300	754389	87520.4	479435	247719	776017	954103	474959	171876	3.27389e+06	1.38435e+06	801687	1.48127e+06	2.10299e+06	1.65546e+06	600123	618683	219118
3-(Dimethylamino)-N-[3-[(4-hydroxybenzoyl)amino]-4-methylphenyl]benzamide	0.259198	0.0103567	0.012293	0.295577	86301.5	164941	Ca < Eu	132699	1.91122	0.934494	0.185359	372217	145422	19310.7	9	121121	38531.4	9	496570	18770.5	9	21290.8	41946.9	67517.9	154867	1.07098e+06	113903	213339	55767.1	158362	436955	52766.3	58561.6	230256	172095	79232.8	9	16090.4	186199	70335.6	31964.2	55481.4	31049	42696.3	26009	9	32113.8	40997.3	162052
Phe-Ser-Gly-Thr-Trp	0.258967	0.0104275	0.00354919	0.344357	15303.3	33599.5	Ca < Eu	26098	2.19556	1.13459	0.128701	52763.5	6763.35	9	13835.3	6496.14	30616	66154.6	32205.9	10359.3	6184.99	8681.63	37459.4	16847.6	61750.7	14260.1	16705.7	20446.9	12362.8	46094.5	80343.7	13329.4	2709.48	8322.07	98684	40169.5	22649.7	22040.4	7467.11	14952.4	31325.7	7538.55	5801.52	8940.38	41286.8	6078.51	20683.4	11135.5	21665.3
TyrMe-Tyr-OH	0.258386	0.0106076	0.00731047	0.312112	3.4405e+06	2.75444e+06	Ca < Eu	3.03572e+06	0.800592	-0.320861	0.161988	962939	9	9	39825	45200.3	9	63413.3	1.45278e+07	186471	44434.5	22158.9	1.29042e+07	9	9	56878.5	9	9	9	541158	4.49154e+06	9	40466.1	9	7.26371e+07	2.5432e+07	32602.3	9	9	9	29806.5	36951.1	9	9	38150	9	86988.4	157975	7.99678e+06
Benazeprilat	-0.257495	0.0108889	0.0199461	-0.274907	863557	466774	Eu < Ca	629455	0.540525	-0.887567	0.206874	262563	74934.6	225379	1.4658e+06	258493	475963	591759	1.68945e+06	108947	297052	394168	3.25848e+06	429270	214624	164855	206903	530664	290439	356918	140326	526779	5.97231e+06	9	92879.2	9	245190	2.434e+06	153595	615479	603650	302522	115012	249302	471945	1.48396e+06	173983	361713	274923
1-Methylpiperidine-2-carboxylic acid	-0.256746	0.0111302	0.00757595	-0.31542	7.91878e+06	5.77509e+06	Eu < Ca	6.654e+06	0.72929	-0.455436	0.161988	3.45556e+06	2.29542e+06	8.26176e+06	1.30337e+07	8.87287e+06	3.95913e+06	3.45154e+06	1.01072e+07	1.52725e+07	5.19741e+06	1.84649e+07	9.1275e+06	2.0068e+06	8.45583e+06	1.88539e+06	3.47407e+06	5.89983e+06	9.55514e+06	3.51456e+06	3.27497e+06	7.50351e+06	1.17585e+07	6.03444e+06	1.02921e+07	6.00531e+06	7.97732e+06	7.93902e+06	5.19944e+06	2.28803e+06	5.99646e+06	6.7618e+06	7.32736e+06	6.15952e+06	1.35735e+07	6.1244e+06	4.53935e+06	2.33066e+06	4.83938e+06
Cyclopentylglycine	-0.256746	0.0111302	0.00757595	-0.31542	7.91878e+06	5.77509e+06	Eu < Ca	6.654e+06	0.72929	-0.455436	0.161988	3.45556e+06	2.29542e+06	8.26176e+06	1.30337e+07	8.87287e+06	3.95913e+06	3.45154e+06	1.01072e+07	1.52725e+07	5.19741e+06	1.84649e+07	9.1275e+06	2.0068e+06	8.45583e+06	1.88539e+06	3.47407e+06	5.89983e+06	9.55514e+06	3.51456e+06	3.27497e+06	7.50351e+06	1.17585e+07	6.03444e+06	1.02921e+07	6.00531e+06	7.97732e+06	7.93902e+06	5.19944e+06	2.28803e+06	5.99646e+06	6.7618e+06	7.32736e+06	6.15952e+06	1.35735e+07	6.1244e+06	4.53935e+06	2.33066e+06	4.83938e+06
Antibiotic SB 202742	0.256237	0.0112969	0.00206747	0.363787	9.97317e+06	2.77249e+07	Ca < Eu	2.04467e+07	2.77995	1.47506	0.111933	5.97513e+07	2.058e+07	717687	9	1.8844e+07	965964	1.02956e+07	6.83756e+07	2.39782e+06	907035	9	5.79915e+06	1.34023e+07	2.4195e+07	1.88742e+08	5.09018e+06	2.02926e+07	2.70012e+06	3.40498e+07	6.97859e+07	1.02022e+07	9	6.5473e+07	1.72705e+07	8.16057e+06	822122	1.63238e+06	2.14714e+07	1.87113e+06	1.41268e+06	2.49707e+06	5.04297e+06	9	1.04157e+06	642348	2.78433e+06	1.1463e+07	1.49558e+07
Selenomethionine	-0.255385	0.011581	0.011179	-0.299711	467073	362554	Eu < Ca	405407	0.776226	-0.365451	0.175939	193054	350034	1.20245e+06	1.41039e+06	885875	464401	244246	414131	574241	531432	309835	468672	122811	1.07329e+06	408749	629057	239770	534459	155069	123952	177330	623324	309571	180954	134977	467654	138187	268005	127056	157653	325537	201413	153569	222025	453650	284818	123559	279286
Mocimycin	-0.254836	0.0117675	0.0165361	-0.283175	163571	105779	Eu < Ca	129473	0.646684	-0.628866	0.196499	57132.5	76667.4	114213	440888	116251	173931	315097	112561	9	173687	67084.4	80100.6	50700.6	63958	160070	105466	67703.7	571266	67702.6	86840.1	21018.4	118783	31795.4	36424	63699.1	85832	117323	217299	12589.5	283713	52184.5	79351.6	26224.7	51708.6	121305	23187.5	25708.8	37199.9
Phe-Gln-Ala-Arg	-0.253776	0.0121344	0.00587928	-0.325341	61758.8	43297.7	Eu < Ca	50866.8	0.701078	-0.512352	0.151573	27250.6	22472.8	76418.1	49095.2	24506.8	25415.4	24448	15285.6	150389	35016.2	23573.6	79122.7	47306.2	34426	34478.6	19749.1	21490.7	68610.3	12620.2	26511.1	9	64886.3	9	45300.8	56219.5	50916.9	68671.2	68141.9	56310.7	25504.7	71611.5	30243.9	63029.4	87525.7	69012	43458	26271.1	50672
3,7-Dihydroxy-12-oxocholanoic acid	-0.253216	0.0123325	0.0138946	-0.290616	957566	599737	Eu < Ca	746447	0.626314	-0.675041	0.191842	63663.1	129584	329752	1.17098e+06	1.21265e+06	650449	3.34959e+06	65426.2	522069	838536	411618	115916	171405	59996.5	123552	449952	77089.1	1.83152e+06	57513.9	124088	246796	558841	39117.6	201982	644902	300172	639932	99926.8	880958	1.92533e+06	4.30184e+06	1.32799e+06	616254	1.84517e+06	294737	1.94898e+06	1.89715e+06	170735
Dehydrolithocholic acid	-0.252915	0.01244	0.017674	-0.280281	9.09302e+07	6.65514e+07	Eu < Ca	76546700	0.731895	-0.450292	0.199378	2.21541e+06	1.81969e+07	7.22994e+07	2.14423e+08	4.19995e+07	9.28691e+07	1.983e+08	2.46633e+06	8.10674e+07	1.80345e+08	5.87441e+07	2.59909e+07	1.38794e+07	3.36694e+06	2.49188e+06	1.32322e+07	5.00853e+06	9.17697e+07	9.68254e+06	1.23021e+07	3.79517e+07	9.60092e+07	689873	38892015	8.33965e+07	5.18184e+07	9.76169e+07	5.58933e+06	6.10497e+07	1.66093e+08	1.5569e+08	1.01667e+08	1.08013e+08	1.82532e+08	8.03747e+07	1.61314e+08	1.39778e+08	4.54692e+07
Cholic acid	0.25287	0.0124561	0.00433882	0.336916	1.40427e+08	2.03739e+08	Ca < Eu	177781000	1.45086	0.536903	0.131941	4.94177e+08	3.11313e+08	7.55272e+07	3.311e+07	9.2749e+07	3.50974e+07	1.08687e+08	3.29393e+08	5.96627e+07	3.73679e+07	6.91523e+07	1.51722e+08	2.65803e+08	341603880	1.90927e+08	2.9288e+08	3.32639e+08	4.14063e+07	3.40573e+08	1.87028e+08	2.4438e+08	3.91185e+07	2.58535e+08	3.34064e+08	2.34257e+08	2.82728e+07	5.93885e+07	3.90758e+08	8.50329e+07	6.65369e+07	4.0218e+07	6.04888e+07	5.04469e+07	9.51019e+07	3.41713e+07	7.23003e+07	6.92528e+07	2.88018e+08
Gamma-Mercholic Acid	0.25287	0.0124561	0.00433882	0.336916	1.40427e+08	2.03739e+08	Ca < Eu	177781000	1.45086	0.536903	0.131941	4.94177e+08	3.11313e+08	7.55272e+07	3.311e+07	9.2749e+07	3.50974e+07	1.08687e+08	3.29393e+08	5.96627e+07	3.73679e+07	6.91523e+07	1.51722e+08	2.65803e+08	341603880	1.90927e+08	2.9288e+08	3.32639e+08	4.14063e+07	3.40573e+08	1.87028e+08	2.4438e+08	3.91185e+07	2.58535e+08	3.34064e+08	2.34257e+08	2.82728e+07	5.93885e+07	3.90758e+08	8.50329e+07	6.65369e+07	4.0218e+07	6.04888e+07	5.04469e+07	9.51019e+07	3.41713e+07	7.23003e+07	6.92528e+07	2.88018e+08
alpha-Muricholic acid	0.25287	0.0124561	0.00433882	0.336916	1.40427e+08	2.03739e+08	Ca < Eu	177781000	1.45086	0.536903	0.131941	4.94177e+08	3.11313e+08	7.55272e+07	3.311e+07	9.2749e+07	3.50974e+07	1.08687e+08	3.29393e+08	5.96627e+07	3.73679e+07	6.91523e+07	1.51722e+08	2.65803e+08	341603880	1.90927e+08	2.9288e+08	3.32639e+08	4.14063e+07	3.40573e+08	1.87028e+08	2.4438e+08	3.91185e+07	2.58535e+08	3.34064e+08	2.34257e+08	2.82728e+07	5.93885e+07	3.90758e+08	8.50329e+07	6.65369e+07	4.0218e+07	6.04888e+07	5.04469e+07	9.51019e+07	3.41713e+07	7.23003e+07	6.92528e+07	2.88018e+08
beta-Muricholic acid	0.25287	0.0124561	0.00433882	0.336916	1.40427e+08	2.03739e+08	Ca < Eu	177781000	1.45086	0.536903	0.131941	4.94177e+08	3.11313e+08	7.55272e+07	3.311e+07	9.2749e+07	3.50974e+07	1.08687e+08	3.29393e+08	5.96627e+07	3.73679e+07	6.91523e+07	1.51722e+08	2.65803e+08	341603880	1.90927e+08	2.9288e+08	3.32639e+08	4.14063e+07	3.40573e+08	1.87028e+08	2.4438e+08	3.91185e+07	2.58535e+08	3.34064e+08	2.34257e+08	2.82728e+07	5.93885e+07	3.90758e+08	8.50329e+07	6.65369e+07	4.0218e+07	6.04888e+07	5.04469e+07	9.51019e+07	3.41713e+07	7.23003e+07	6.92528e+07	2.88018e+08
Phe-Tyr-Val-Lys	0.252189	0.0127027	0.00192729	0.366267	7.99161e+06	1.39376e+07	Ca < Eu	11499722	1.74402	0.802419	0.1116	6.11109e+06	3.56579e+06	1.72683e+07	2.92361e+06	3.1347e+07	2.88598e+06	1.90456e+07	1.32153e+07	1.56658e+07	2.83861e+06	1.35775e+06	6.41404e+06	4.26632e+07	3.48982e+06	1.32011e+06	1.04685e+07	1.93897e+07	5.22978e+06	1.43911e+07	2.92382e+07	2.32282e+07	3.2662e+06	1.14719e+07	3.17613e+06	2.00696e+07	6.98478e+06	1.46791e+07	1.38762e+07	3.06796e+06	8.41989e+06	2.3847e+06	1.27113e+06	1.73713e+06	1.08335e+07	96223.9	8.15711e+06	1.66381e+07	1.77419e+07
Methylprednisolone hemisuccinate	-0.251451	0.0129748	0.0105173	-0.302191	201910	138859	Eu < Ca	164710	0.687724	-0.540098	0.168579	5427.7	6021.78	274680	263475	149598	154428	232641	9	194748	336513	23358.4	134046	2557.28	4213.79	9	106111	26827.5	321185	9	45270.2	83314.6	235898	9	159165	158408	161932	156044	40605.3	84966.3	184714	421545	240758	283649	311374	260301	164329	41894.9	161787
Asp-Phe	0.251123	0.0130977	0.00197328	0.36544	6.13449e+06	1.36364e+07	Ca < Eu	10560620	2.22291	1.15245	0.1116	1.27192e+08	9.37668e+06	6.06436e+06	2.85996e+06	3.76648e+06	3.73918e+06	2.65657e+07	1.4212e+07	5.84214e+06	1.81486e+06	1.04178e+07	5.65004e+06	8.2863e+06	4.21158e+06	2.23824e+06	4.80349e+06	4.07007e+06	2.39641e+06	1.16117e+07	8.94191e+06	1.13508e+07	2.42084e+06	1.09083e+07	1.68339e+06	1.78591e+07	3.29353e+06	6.19307e+06	5.68903e+06	7.20847e+06	5.19205e+06	3.70843e+06	1.19493e+06	1.74015e+06	5.43147e+06	823884	1.19357e+07	2.39098e+07	1.92238e+07
Ganodosterone	0.250839	0.0132045	0.00867397	0.310045	89067.8	181815	Ca < Eu	143789	2.04131	1.0295	0.164203	209737	252642	15783.3	13615.2	29110.1	16002.4	31668.5	372513	5782.02	33387.2	19901	46210.9	197892	328539	205325	278559	255825	23898.8	312150	476906	160637	33098.1	406385	262111	136423	7147.92	15183.7	477460	17751.1	10872.7	7298.58	9715.14	12315.2	28582.5	17601.9	14565.4	42787.8	796392
2-methoxy-4-[3,5,6-trihydroxy-7-(sulfinooxy)-3,4-dihydro-2H-1-benzopyran-2-yl]benzen-1-olate	0.250775	0.0132285	0.00365605	0.34229	1.5462e+07	1.25785e+07	Ca < Eu	1.37607e+07	0.813514	-0.297761	0.128701	5.71483e+07	1.52349e+06	842730	9	9	9	263922	2.23786e+07	4.24926e+06	9	134203	2.64545e+07	574992	6.11749e+07	9	1.02483e+07	684362	143852	1.50398e+06	3.78423e+06	238685	9	1.62687e+07	3.59239e+08	1.71239e+06	1.34511e+06	156960	1.69766e+06	4.90756e+06	44230.3	123957	134085	56095.3	437734	63667.2	2.29521e+06	8.80335e+06	1.70205e+08
Saikosaponin A	-0.250642	0.0132792	0.00410564	-0.338983	2.12161e+06	928028	Eu < Ca	1.41739e+06	0.437418	-1.19292	0.131941	16443.5	8939.65	1.87884e+06	6.30167e+06	1.70185e+06	4.46798e+06	157148	103199	1.05364e+06	2.47503e+06	395016	256070	22002.3	13521.7	164407	1.71349e+06	197651	1.00253e+07	16317	17863.7	50961.8	3.8824e+06	10568.6	161904	102619	1.8804e+06	956794	922213	5403.34	1.38722e+06	270856	113651	149380	350812	4.83645e+06	469097	42629.1	681703
Lucidenolactone	-0.25034	0.0133942	0.0173375	-0.281108	1.12424e+06	849770	Eu < Ca	962304	0.755859	-0.403811	0.198867	9	139370	1.20145e+06	1.15564e+06	923768	902986	1.31329e+06	9	1.04925e+06	1.26653e+06	407106	823287	125100	35805.2	31257.2	761233	380706	1.46437e+06	49919.1	533140	841555	928476	9	1.0103e+06	1.17525e+06	896894	690089	595142	823021	1.00569e+06	2.18281e+06	1.27731e+06	1.34006e+06	1.24148e+06	1.4899e+06	1.19782e+06	549974	882692
AGELASINE	-0.250056	0.0135032	0.0104201	-0.302604	1.92653e+06	246003	Eu < Ca	935020	0.127692	-2.96926	0.168579	1.10085e+06	93308.4	64016.8	213420	45569.6	129832	54438.6	15419.9	22131.5	485677	680081	3.17819e+06	986156	3.0877e+06	120842	47279.1	97894.4	70739.4	53510.6	33282.7	32300.3	55634.2	179901	27487.5	36523.6	153071	201549	116501	501596	36943.7	1.03271e+06	73471.4	12819.3	20053	2.18753e+07	59360.6	32993.9	68543.7
Dilauryl thiodipropionate	0.249008	0.013912	0.00661285	0.320794	2.41232e+06	4.83632e+06	Ca < Eu	3.84248e+06	2.00484	1.00349	0.161988	2.00936e+07	2.32353e+06	4.88668e+06	458739	3.94284e+06	316720	934914	1.52907e+07	616199	494538	311789	4.00851e+06	1.46717e+06	1.59743e+07	4.05345e+07	6.54888e+06	4.11964e+06	6.39794e+06	5.27467e+06	3.10834e+06	1.83939e+06	1.09787e+06	2.0651e+07	8.04826e+06	463379	684646	248707	2.17864e+07	2.77734e+06	433714	430486	2.6634e+06	204988	2.30088e+06	97343.9	483794	2.19365e+06	795476
Palmatine	-0.24881	0.0139904	0.00367288	-0.343117	4.84097e+06	235705	Eu < Ca	2.12386e+06	0.0486895	-4.36024	0.128701	718175	16699.2	73225.4	126617	120517	84291.5	34931.5	90481.3	21493.1	88468.2	415467	83380.7	65645.5	18778.5	74080.2	33882.2	79265.8	70716.8	45871.8	126552	81938.8	349779	26587.2	9	23867.7	12731.5	272236	55719.9	179927	145095	99155.4	93112	64039.2	252165	130062	42663	32522.6	9468.11
Castanospermine	-0.248769	0.014007	0.00765959	-0.315006	5.16512e+06	3.96608e+06	Eu < Ca	4457690	0.767859	-0.381087	0.161988	961025	4.53936e+06	5.31899e+06	1.5295e+07	1.17319e+07	4.19783e+06	2.94363e+06	2.60734e+06	1.23737e+07	2.82746e+06	3.62082e+06	10338569	1.07354e+07	1.42096e+07	2.91532e+06	6.97949e+06	4.12837e+06	5.44775e+06	7.49626e+06	1.08716e+06	979603	1.11826e+07	2.61798e+06	3.18894e+06	2.92527e+06	3.54636e+06	6.95233e+06	1.52975e+06	3.40315e+06	2.57873e+06	3.71737e+06	3.15882e+06	1.8505e+06	3.41714e+06	5.11439e+06	2.30258e+06	1.26669e+06	4.13191e+06
5-HPETE	-0.247951	0.0143353	0.0138855	-0.290616	1.91515e+07	1.36692e+07	Eu < Ca	1.59169e+07	0.713741	-0.486527	0.191842	9	2.78721e+06	1.44894e+07	1.9886e+07	2.48633e+07	1.99293e+07	2.83944e+07	9	1.52139e+07	2.5392e+07	4.64506e+06	6.21337e+06	2.03421e+06	975698	9	2.06805e+07	4.41459e+06	3.40247e+07	1.04407e+06	5.4361e+06	1.05329e+07	2.22999e+07	9	2.04797e+07	2.12533e+07	6.3091e+06	1.74559e+07	1.14726e+07	1.78958e+07	2.05417e+07	3.67774e+07	2.60917e+07	2.59131e+07	3.0622e+07	1.51108e+07	2.70509e+07	2.20213e+07	1.90967e+07
4-(Benzhydryloxy)-1-[3-(1H-tetraazol-5-YL)propyl]piperidine	0.247885	0.0143623	0.0053579	0.328648	494733	793581	Ca < Eu	671053	1.60406	0.681727	0.147998	101592	221345	9	87482.7	857486	614316	497359	521671	1.37205e+06	291096	9	395564	693885	9	9	2.9503e+06	2.39502e+06	581186	401867	419240	501830	316596	242423	311947	271476	1.19346e+06	1.93826e+06	9	85199.8	603217	262266	288093	418059	9	82295.8	524019	9	508526
Sildenafil	-0.246909	0.0147637	0.0102115	-0.303431	337991	221844	Eu < Ca	269464	0.656361	-0.607438	0.168579	9	41640.1	75399.7	1.41456e+06	120876	156046	1.39982e+06	8441.14	97913.4	960633	49096.6	55931.7	12675.3	5877.48	5052.93	14373.6	8678.02	140879	16619.2	11002.3	16100.4	162340	6680.96	18653.3	42391.1	50755.7	145520	6920.65	38709.2	1.02234e+06	709288	162405	325945	1.43575e+06	104456	418104	326154	43653.3
7-ketodeoxycholic acid	0.246465	0.0149496	0.00401567	0.33981	3.75382e+06	1.2004e+07	Ca < Eu	8621433	3.19781	1.67708	0.131941	2.43594e+07	9.81061e+06	189282	35117.4	2.354e+06	39144.3	1.09324e+06	5.43423e+07	109452	95522.4	278880	1.52548e+06	5.56543e+06	6.62735e+06	8.90654e+07	2.06268e+06	1.43458e+07	762302	3.73841e+06	3.73451e+07	4.07644e+06	236989	1.7718e+07	1.68575e+07	6.32598e+06	86420.3	51844.4	6.38825e+06	1.17069e+06	70306	180117	274006	51390.4	269003	21219.5	935028	1.84913e+06	1.31063e+07
3alpha,12alpha-Dihydroxy-5beta-chol-6-enoate	-0.245831	0.0152183	0.0118688	-0.29723	8.82293e+06	6.12974e+06	Eu < Ca	7233945	0.694751	-0.525432	0.183594	170410	1.19148e+06	1.16247e+07	2.88714e+06	1.6487e+07	6.60402e+06	6.32698e+06	98572.1	4.60256e+06	1.38402e+07	1.60895e+06	1.65456e+06	837304	161891	127802	4.19482e+06	1.12221e+06	1.49079e+07	274485	4.27392e+06	3.44406e+06	8.86403e+06	88419.5	8.01531e+06	8.83849e+06	1.2065e+06	6.00624e+06	4.34092e+06	7.99475e+06	7.56849e+06	1.31097e+07	1.35653e+07	7.53956e+06	1.18796e+07	3.72617e+06	9.31667e+06	524724	9.15009e+06
Piritramide	-0.245612	0.0153125	0.0295463	-0.257131	407698	377293	Eu < Ca	389759	0.925424	-0.111813	0.223993	217708	153264	212131	235923	479090	426368	76543.7	88119.3	1.00319e+06	792001	796345	244583	191945	74237.6	1.42832e+06	230129	132856	318193	108610	245546	99303.7	334634	73090.9	97649.5	132642	186000	550405	369792	136997	351653	434543	606613	178011	155679	531968	385424	82487.1	753181
Rimexolone	0.244417	0.0158332	0.00494826	0.331955	3.24925e+07	7.64813e+07	Ca < Eu	58445900	2.35381	1.235	0.138092	1.98874e+08	8.50993e+07	1.96026e+06	1.62559e+06	1.54592e+07	1.13197e+06	1.47319e+07	2.49294e+08	1.79173e+06	1.73841e+06	2.86145e+06	1.265e+07	4.40058e+07	1.00976e+08	3.79368e+08	5.04422e+07	1.08095e+08	7.08928e+06	7.87784e+07	2.52491e+08	3.47806e+07	2.18534e+06	1.69767e+08	1.25787e+08	3.60554e+07	2.40664e+06	1.50872e+06	1.37128e+08	1.02213e+07	1.31416e+06	1.91726e+06	3.50942e+06	1.06388e+06	2.04873e+06	964023	6.16447e+06	1.63771e+07	1.13433e+08
Glycochenodeoxycholic Acid	0.244285	0.0158918	0.0138969	0.290616	1.20346e+07	2.21702e+07	Ca < Eu	18014600	1.8422	0.881428	0.191842	1.11614e+07	9.85369e+06	2.43448e+07	4.85009e+06	5.22482e+06	5.62825e+06	2.49417e+07	1.04704e+08	1.94795e+06	3.29956e+06	6.31373e+06	1.00778e+08	1.14426e+07	1.02523e+07	2.50946e+07	1.0641e+07	1.55383e+07	2.5721e+06	7.3941e+06	7.55516e+07	1.03982e+07	1.60616e+07	9.74966e+06	3.20168e+07	5.88903e+06	1.2154e+07	8.96497e+06	4.82229e+06	4.48694e+06	1.04626e+07	1.83981e+06	1.51733e+07	4.76563e+06	5.3361e+07	1.59182e+06	1.05739e+07	2.92413e+06	2.10966e+07
4-Hydroxy-3-methoxybenzaldehyde	0.244261	0.0159023	0.0457813	0.236048	507707	649576	Ca < Eu	591410	1.27943	0.355502	0.252403	460060	262993	852419	423912	236107	258612	1.20105e+06	435158	558835	396141	434960	438421	746548	508624	334829	540022	255121	289801	575219	861487	359426	540285	427716	788438	406561	424570	679342	730135	669634	1.0139e+06	760696	536591	594369	1.10549e+06	397866	359904	257482	1.35757e+06
Calcipotriol	0.24359	0.0162026	0.0154608	0.286069	615295	932390	Ca < Eu	802381	1.51535	0.599655	0.194839	3.98841e+06	1.75836e+06	250704	360238	382452	708167	527979	340222	606629	674831	1.03477e+06	638743	938064	1.41567e+06	2.21269e+06	1.41527e+06	1.51466e+06	493992	1.73122e+06	692179	384258	435829	1.565e+06	661526	758034	386850	702059	1.69344e+06	223545	938285	236790	187018	602059	411684	283959	445164	631522	593952
His-Gln-Gln	0.243436	0.0162725	0.0019946	0.365027	947266	2.31331e+06	Ca < Eu	1.75323e+06	2.44209	1.28811	0.1116	1.20515e+06	1.79991e+06	693373	268171	292517	527163	1.34924e+06	1.36703e+06	9	105639	198306	248909	2.99711e+06	1.61079e+06	3.59156e+06	940400	1.54318e+06	179950	3.27354e+06	6.77818e+06	2.515e+06	131312	3.97624e+06	1.22821e+06	1.22174e+06	259770	392897	743632	411774	148045	110610	254009	9	553730	33909.5	680837	3.18075e+06	411668
succinylsulfathiazole	-0.2433	0.0163342	0.0143081	-0.289376	7.24868e+06	1.83239e+06	Eu < Ca	4.05307e+06	0.252789	-1.98399	0.192291	3.14501e+06	457947	1.29333e+06	3.85106e+06	1.79473e+06	251550	1.23069e+06	5.94661e+06	179577	522491	328348	1.58446e+06	253852	176165	4.2377e+06	618937	400872	231055	1.72216e+06	3.31619e+06	719376	2.3903e+06	109276	292645	385889	288970	3.06559e+06	1.83277e+06	1.60707e+06	6.19486e+06	2.51291e+06	2.25146e+06	3.02845e+06	2.70518e+06	5.25162e+06	273706	283173	246969
Traumatic acid	-0.243224	0.0163685	0.00913067	-0.307979	19750000	1.21463e+07	Eu < Ca	15263790	0.615	-0.701341	0.167845	8.99828e+06	9.78204e+06	3.31188e+07	4.84415e+07	7.31217e+07	1.71184e+07	1.69069e+07	1.12476e+07	3.04872e+07	1.13903e+07	1.86607e+07	2.11205e+06	270713	2.03022e+07	3.35413e+06	6.91639e+06	5.46062e+06	9.75358e+06	1.59686e+07	8.43776e+06	1.05864e+07	1.77524e+07	155237	1.83686e+07	3.89965e+07	1.02581e+07	1.2954e+07	5.49743e+06	5.83924e+06	1.06555e+07	9.40348e+06	1.33006e+07	1.79171e+07	9.22539e+06	2.46264e+06	2.73709e+07	1.77396e+06	1.35176e+07
3-Hydroxytetradecanedioic acid	-0.242984	0.0164781	0.00563411	-0.326995	1.97422e+06	1.20183e+06	Eu < Ca	1518510	0.608762	-0.716049	0.148073	159948	826666	956438	3.87886e+06	1.74996e+06	1.2117e+06	937622	686897	2.92526e+06	509541	2.24627e+06	511426	340724	469326	396298	1.39878e+06	700771	1.64993e+06	1.07391e+06	396949	362847	2.80829e+06	316889	347700	1.59704e+06	918149	969997	441436	579513	1.23444e+06	2.21612e+06	891169	1.5427e+06	1.37486e+06	1.57667e+06	991536	179513	1.21114e+06
Nomilinic acid	-0.242877	0.0165274	0.0221095	-0.27036	684177	161239	Eu < Ca	375643	0.235668	-2.08517	0.207462	3.16189e+06	290551	9	32827.3	10222.3	10490.8	10879.5	13886.3	5969.43	20462.2	60477.8	11754.1	27222.3	33229.1	102254	196846	39389.8	32222.7	12229.4	108717	175061	15451.2	67631.5	2.10582e+07	774036	34231.6	18086.9	7929.43	10065.7	12364.6	6622	7475.77	7675.18	9	6242.22	41367.9	14408.2	227314
Butacaine	0.242067	0.0169027	0.0124623	0.295163	468949	1.07951e+06	Ca < Eu	829178	2.30197	1.20287	0.185359	1.71705e+06	1.20551e+06	9	75550.8	207017	9	237987	2.05032e+06	85098.8	87176.1	103605	207530	523507	2.53251e+06	6.94226e+06	1.25032e+06	1.28964e+06	107890	1.80311e+06	3.81658e+06	494794	135697	3.10906e+06	1.66394e+06	345930	118261	77699.4	3.22369e+06	181943	9	111858	200765	59292.6	180942	125445	80884.7	113592	1.84332e+06
Taurochenodesoxycholic Acid	0.242058	0.016907	0.0099059	0.304671	2.28578e+07	3.48768e+07	Ca < Eu	29949000	1.52581	0.60958	0.168579	3.01411e+07	1.62068e+07	2.6875e+07	7.97615e+06	4.39849e+06	1.09153e+07	6.00522e+07	5.40358e+07	3.35688e+06	7.75694e+06	9.97025e+06	2.18466e+08	2.67468e+07	2.67493e+07	1.49304e+07	1.15074e+07	6.06417e+07	2.79829e+06	2.02886e+07	3.77517e+07	3.32569e+07	1.23903e+07	2.86076e+07	1.38688e+08	1.77672e+07	1.4396e+07	6.36662e+06	1.44112e+07	3.88913e+06	1.48834e+07	6.16379e+06	14175765	8.24712e+06	5.6252e+07	2.04256e+06	1.68493e+07	7.39047e+06	5.17219e+07
Cymoxanil	0.241836	0.0170112	0.0055741	0.327408	414361	881266	Ca < Eu	689835	2.12681	1.08869	0.148073	1.07199e+06	86859.1	531284	200354	220239	122549	358661	133900	367325	62148.3	110589	1.94167e+06	414885	603844	162836	1.54978e+06	2.75769e+06	274168	1.0083e+07	675051	3.17241e+06	1.42557e+06	144694	3.45102e+06	1.44187e+06	131011	157341	1.34774e+06	435066	78690.7	155716	74340.4	35347.8	45804.7	9	124742	406395	1.79685e+06
Syrosingopine	-0.241543	0.0171493	0.0308718	-0.255064	4.53605e+06	2.39281e+06	Eu < Ca	3.27154e+06	0.527511	-0.922728	0.223993	3.09828e+06	3.09835e+06	9.96887e+06	1.59568e+06	177407	815815	2.63238e+06	2.22871e+06	612473	3.30461e+06	2.46567e+06	4.46375e+06	4.85756e+06	1.81724e+06	9	902722	584238	9	1.62379e+06	858017	1.5999e+06	1.91333e+06	3.17829e+07	3.19017e+07	8.54748e+06	921192	932630	9	700012	629206	732372	2.00236e+06	337817	1.30428e+06	1.5413e+06	6.2718e+06	1.34782e+06	1.41226e+06
Phe-Asn	0.240668	0.0175683	0.00468551	0.334022	5.98171e+06	9.11378e+06	Ca < Eu	7829630	1.52361	0.607492	0.133512	7.53498e+06	5.95645e+06	5.61784e+06	1.04643e+06	8.12161e+06	5.60709e+06	6.16404e+06	4.64279e+06	7.68511e+06	1.56627e+06	2.9719e+06	7.41021e+06	2.13637e+07	3.61401e+06	4.31514e+06	8.90239e+06	6.30464e+06	5.59824e+06	8.31981e+06	9.11959e+06	1.14079e+07	2.00004e+06	2.91682e+06	4.30333e+06	1.34759e+07	7.67458e+06	6.27506e+06	6.9634e+06	3.72815e+06	3.2358e+06	1.41935e+06	1.59991e+06	1.97797e+06	2.45462e+06	1.07588e+06	6.79498e+06	1.12415e+07	2.09213e+07
N-Methyl-L-Glutamate	-0.240396	0.0177003	0.00359076	-0.343944	1.78229e+06	1.11322e+06	Eu < Ca	1387540	0.6246	-0.678995	0.128701	300294	1.24899e+06	1.40449e+06	1.70439e+06	1.87847e+06	941287	1.27363e+06	1.08719e+06	2.32644e+06	1.65555e+06	1.56043e+06	964539	459109	1.36709e+06	627584	882024	638699	1.40066e+06	614428	408230	1.52498e+06	1.18484e+06	5.38084e+06	1.34766e+06	1.60996e+06	721233	702488	5.00499e+06	344576	900335	798197	955275	1.24867e+06	1.64791e+06	2.27707e+06	973431	405831	695540
Thr-Val-Asp	0.240101	0.0178445	0.00202009	0.364613	2.47739e+06	4.11925e+06	Ca < Eu	3.44609e+06	1.66274	0.733562	0.1116	4.9039e+06	4.81586e+06	3.21548e+06	1.40132e+06	2.46297e+06	2.12247e+06	9.0699e+06	4.58046e+06	3.03344e+06	2.64546e+06	4.18857e+06	2.66306e+06	6.38872e+06	2.01589e+06	2.11953e+06	2.55351e+06	3.28719e+06	2.40186e+06	2.74245e+06	4.09131e+06	5.2379e+06	1.35612e+06	5.85994e+06	1.14119e+06	5.42688e+06	2.79065e+06	3.64795e+06	3.01745e+06	4.62835e+06	2.61771e+06	1.33133e+06	933233	1.3908e+06	3.95309e+06	326832	8.794e+06	4.87943e+06	7.22934e+06
(2-Hydroxyethyl)phosphonic acid	0.239967	0.0179103	0.0311565	0.254651	6.7012e+06	7.2418e+06	Ca < Eu	7020150	1.08067	0.111929	0.223993	7.40844e+06	465049	676870	712240	704706	1.35813e+06	938937	365691	5.93484e+06	3.17412e+06	4.92168e+06	6.82562e+06	2.17421e+06	9.06962e+07	191756	2.36795e+06	1.61245e+06	3.57328e+06	1.96497e+06	1.12168e+06	4.05447e+07	743018	5.21689e+07	5.85716e+07	2.03766e+07	379765	553763	7.32666e+06	3333126	1.50426e+06	484132	878715	2.01984e+06	1.39295e+06	270266	761364	222147	1.43643e+07
Mupirocin	-0.239494	0.0181446	0.00326659	-0.347251	146754	60069.2	Eu < Ca	95609.8	0.40932	-1.2887	0.128701	15995.2	32473.4	21276.5	174773	20356.4	322865	7758.08	10466.2	320477	186615	440656	78432.2	9268.02	68055.5	36826	50174.3	115025	530972	15100.8	9	79458.9	233346	8834.5	24416.7	25632.5	248003	14477.1	86718.7	42879.5	22771.8	524716	593703	545124	14840.8	21579.7	9	9	40741.8
Val-Ser-OH	-0.239421	0.0181808	0.0211236	-0.272427	1.32898e+06	1072502	Eu < Ca	1.17766e+06	0.807014	-0.309334	0.207462	2.17646e+06	802299	1.46604e+06	5.295e+06	501382	492711	295295	1.51607e+06	3.29984e+06	1.16555e+06	512171	3.16399e+06	1.48654e+06	690330	433783	3.5817e+06	2.47916e+06	203101	433371	1.48705e+06	299771	5.54976e+06	9	277287	247869	430550	2.90165e+06	120459	2.12912e+06	325216	743600	825037	470682	2.99191e+06	7.34094e+06	87998.3	298096	648547
Alangicine	-0.239267	0.0182575	0.00343646	-0.345184	1.54125e+06	782398	Eu < Ca	1.09353e+06	0.507639	-0.978125	0.128701	9	161326	153868	4.18787e+06	431314	41578628	9	149190	516234	390386	179556	97345.2	196426	9	62409.5	9	120192	215240	85042.1	42026.8	9	302374	32720.5	106481	9	346133	87564.1	79635.9	9	237562	100930	210758	1.01736e+06	88191.2	337536	3.02326e+07	121177	116785
His-Ile	0.239122	0.0183302	0.0091766	0.307152	34118.8	71140.2	Ca < Eu	55961.4	2.08507	1.0601	0.167845	29857	29291.6	19451.7	9	46947.9	9	28446.9	9	63505.9	9	24270.3	26922.7	114970	29693.1	9	44503.9	39879.9	48774.3	299548	48568.9	58172.5	18344.2	547153	47301.6	73410.7	44606	9	26478.1	37913.1	9	29234.4	26367.2	27053.4	32647.6	20014	32751.8	124572	142654
D-Ribono-1,4-lactone	0.238893	0.0184455	0.039558	0.218272	47033.2	113362	Ca < Eu	86167.2	2.41026	1.26919	0.243371	9	9	9	39827.5	9	57770.6	110495	9	9	9	9	9	9	2.67087e+06	9	93698.1	333084	9	9	9	52287.6	9	128932	197737	188048	9	9	154397	9	9	73531.9	34826	39684.5	127276	9	9	9	150222
15-keto Latanoprost	-0.238617	0.0185851	0.00950619	-0.306325	25953.9	19043.6	Eu < Ca	21876.8	0.733749	-0.446642	0.168579	2430.19	4525.1	27768.3	31030.4	30017.8	34769.3	46192.3	9	44079.6	54695.4	24605.4	36449.7	7348.85	2394.5	1895.96	25898.1	14827.5	44834.3	2411.95	10285.9	16296.4	25404	9	17847.3	26112.7	22077.4	17253.2	13127.4	21905.9	23485.4	39733.7	27450.7	27517.2	26244.9	35916	24757.5	10579.7	23415
L-Homophenylalanine	-0.238425	0.018683	0.00362609	-0.34353	248532	112399	Eu < Ca	168214	0.452252	-1.1448	0.128701	24657.5	9	81794.4	363701	75538	56657.6	31772.5	62465.5	139657	236286	484910	143657	28901.6	82332.5	38973.9	148510	28715.9	511826	9	143519	56496.7	194839	49702.8	1.60658e+06	1.623e+06	132551	243755	66813.1	96101.6	84319	233981	454636	132637	407568	125941	45559.5	36070.7	142529
(3S,4S,5S,9R,10S,13R,14R,17R)-3-hydroxy-10,13-dimethyl-17-[(2R)-6-methyl-5-methylideneheptan-2-yl]-2,3,4,5,6,9,11,12,14,15,16,17-dodecahydro-1H-cyclopenta[a]phenanthrene-4-carbaldehyde	-0.238042	0.0188792	0.0373831	-0.245969	3.10034e+06	2.60344e+06	Eu < Ca	2807170	0.839727	-0.252008	0.235921	1.70822e+06	4.92608e+06	2.98233e+06	1.89997e+06	1.18491e+06	1.84187e+06	665153	965937	2.07691e+06	6.33548e+06	893763	3.50363e+06	6.98882e+06	9.75232e+06	1.20034e+06	3.12264e+06	2.0717e+06	2.55122e+06	2.29492e+06	2.4092e+06	2.923e+06	2.30278e+06	2.37016e+06	3.25499e+06	4.18931e+06	4.54459e+06	4.88561e+06	2.04831e+06	2.25964e+06	1.9599e+06	2.46272e+06	4.43089e+06	1.66435e+06	3.30598e+06	2.63249e+06	1.06146e+06	715310	2.1318e+06
Leu-Arg-Ser-Lys	-0.238019	0.0188909	0.0157004	-0.284828	553059	315316	Eu < Ca	412790	0.57013	-0.810638	0.194839	9	9	233062	1.36186e+06	180819	144040	9	35428.6	321559	92124.3	857428	65902.3	9	9	9	1.01556e+06	1.00613e+06	160826	247964	9	23633.7	577965	9	73498	46366.8	241209	9	95584.7	63768.5	2.17749e+06	79023.2	98177.5	2.42329e+06	1.3576e+06	310850	9	35332	88734.5
Undecylprodigiosin	-0.237987	0.0189076	0.0170129	-0.281935	415088	324225	Eu < Ca	361479	0.781101	-0.356419	0.197338	433672	374607	1.24602e+06	446063	229778	352619	253373	219996	769893	421273	207144	562486	254075	173332	396288	225415	120379	136162	322429	219636	277388	1.14939e+06	159578	210076	291846	325430	499290	354357	230515	494091	953351	473405	353858	375616	383399	370893	32231.8	309155
Dyphylline	0.237794	0.0190071	0.00841045	0.311286	1.96554e+06	2.95288e+06	Ca < Eu	2548070	1.50233	0.5872	0.164203	3.62718e+06	5.00475e+06	1.63848e+06	749646	2.29389e+06	4.81906e+06	3.57122e+06	3.09538e+06	1.03741e+06	1.18876e+06	654356	1.05738e+06	4.60747e+06	5.79634e+06	1.10402e+06	1.53346e+06	2.80025e+06	632269	7.23942e+06	3.05333e+06	3.81199e+06	847098	1.78679e+06	2.68847e+06	2.91617e+06	2.4713e+06	873105	2.5864e+06	1.20805e+06	2.50691e+06	992270	1.9904e+06	378280	862260	719902	857128	3.55975e+06	2.41688e+06
Ser-Phe-Tyr-Arg	0.237767	0.0190215	0.00248967	0.357172	839464	1.84091e+06	Ca < Eu	1.43032e+06	2.19296	1.13288	0.11575	1.96302e+06	1.00888e+06	536079	169935	281188	214467	1.65875e+06	816904	123277	136046	327604	336831	4.37297e+06	1.08732e+06	1.28968e+06	609021	552970	9	7.1953e+06	2.27202e+06	3.46486e+06	225099	1.40281e+06	910958	818766	207842	323865	1.06849e+06	200085	257753	124109	9	125341	101541	9	580172	338607	799033
Loperamide	-0.236965	0.0194407	0.0141698	-0.289789	3.77757e+06	2.63215e+06	Eu < Ca	3.10177e+06	0.696785	-0.521215	0.192291	9	74267	5.23434e+06	4.68766e+06	2.80191e+06	3.16164e+06	4.534e+06	55485.8	3.86174e+06	6.37157e+06	405605	2.77037e+06	35007.9	5515.96	4864.95	2.12049e+06	512740	5.9009e+06	9691.58	819616	1.58608e+06	4.43792e+06	9	3.03386e+06	2.63784e+06	2.94033e+06	2.78627e+06	811538	1.63339e+06	3.66818e+06	8.08927e+06	4.40172e+06	5.26479e+06	5.93624e+06	4.87655e+06	3.19417e+06	835092	3.09209e+06
Quizalofop	-0.236747	0.0195563	0.0866138	-0.202563	1.30933e+06	369497	Eu <= Ca	754827	0.282204	-1.82519	0.313454	10485.3	8092.31	2.02639e+06	37149.7	304220	11350.1	373190	2.10806e+06	12132.2	12956.1	51062	4.43287e+06	14189.3	19863	518861	2.11955e+06	466103	15854.6	1.00464e+06	11988.7	33485.8	123966	63381.7	28491.7	28563.1	17020.1	9782.3	6.07886e+06	249200	18319	19547.1	2.26555e+06	20611.6	27856.2	820098	6890.61	18568.7	26575.3
Polyethylene,oxidized	-0.235676	0.0201316	0.00448414	-0.335676	1.63246e+07	6.05586e+06	Eu < Ca	1.02661e+07	0.370965	-1.43065	0.131941	1.9516e+06	9	400062	8.81277e+07	1.16986e+06	2.77626e+06	2.59659e+06	9.01036e+06	3.86247e+07	1.05216e+06	162509	124149	1.02157e+06	598700	280505	3.02574e+06	5.44988e+06	383932	6.73203e+06	468338	683185	5.459e+07	2.00452e+06	1.0819e+06	1.94708e+06	6.10056e+07	6.83682e+06	1.70491e+07	3.5203e+06	6.41708e+06	2.17431e+06	2.20788e+07	2.25704e+07	1.48163e+07	1.21607e+07	3.52945e+06	97974.4	6.28729e+06
Glycohyodeoxycholic acid	0.234951	0.0205297	0.00876263	0.309632	758217	1.10074e+06	Ca < Eu	960306	1.45175	0.537793	0.164725	1.37603e+06	1.12149e+06	1.64337e+06	146128	312376	212581	1.07481e+06	9.39148e+06	79800.6	111908	98152	1.25919e+07	969541	610499	701972	466906	573342	94222.6	148556	3.15471e+06	282062	219566	658262	182299	54593.8	485877	173098	71426.4	91885.5	216188	129883	776493	129573	388689	8881.72	151982	244559	219042
(3Z)-Phycocyanobilin	0.234872	0.0205732	0.0205429	0.273667	308661	476525	Ca < Eu	407701	1.54385	0.626529	0.207462	3.91436e+06	1.36602e+06	136438	178522	110644	87386.6	188908	461494	203567	89975.3	96839.6	91274.3	440152	286759	215603	210404	332786	251674	648964	508227	532088	211243	248533	292213	226483	184189	415521	141310	236736	155815	285797	161404	100465	124036	128901	84426.7	224331	478391
Eicosanoyl-EA	-0.234131	0.0209873	0.0186993	-0.277801	4.91468e+07	3.63397e+07	Eu < Ca	4.15906e+07	0.73941	-0.435553	0.202052	9	8.11814e+06	3.87127e+07	5.35947e+07	6.25765e+07	5.26752e+07	7.64702e+07	9	3.9098e+07	6.28105e+07	1.47328e+07	2.11856e+07	6.2056e+06	3.60439e+06	9	5.18722e+07	1.33515e+07	9.79407e+07	3.27646e+06	2.05835e+07	2.56993e+07	5.50187e+07	9	5.33079e+07	5.93078e+07	1.59282e+07	4.85699e+07	3.49594e+07	5.73686e+07	5.04982e+07	8.70808e+07	6.78691e+07	6.49983e+07	7.8252e+07	3.93902e+07	6.27009e+07	5.92855e+07	5.32998e+07
(3beta,9xi,22S,23R)-3-Hydroxy-17,23-epoxyveratraman-11-one	0.234087	0.021012	0.0055151	0.327821	1.68239e+06	5.21753e+06	Ca < Eu	3768120	3.10126	1.63286	0.148073	2.0009e+07	2.30773e+06	157765	44983.2	1.62752e+06	30334.1	901946	8.69593e+06	67679.2	72742.1	85925.5	1.68951e+06	2.55398e+06	6.78893e+06	2.49304e+07	2.36703e+06	5.27544e+06	91513.5	1.56564e+07	1.89207e+07	787199	55632.1	1.44319e+07	4.68114e+06	2.21768e+06	48329.9	108195	9.49502e+06	179092	69690.1	189791	747869	95014.7	96440.6	44219.5	153686	1.03072e+06	6.74729e+06
Verrucarin A	0.234003	0.0210599	0.00774001	0.314593	269438	614024	Ca < Eu	472744	2.2789	1.18834	0.16242	341970	1.73279e+06	55517.4	21122.8	19561.2	9994.55	867531	22405.1	232046	6224.58	11712	179832	110053	132535	252722	1.16506e+06	895881	14034.5	806256	848046	242721	9	74613	1.07406e+06	2.2754e+06	46130.3	11263.2	689381	456959	809288	6591.6	10434.3	20798.3	18505.6	13740.8	8482.96	8630.82	20405.6
Ameltolide	-0.233939	0.0210958	0.00727039	-0.317073	2.22902e+07	1.27515e+07	Eu < Ca	1.66624e+07	0.572066	-0.805746	0.161988	3.1895e+06	1.2257e+06	8.13292e+06	6.36056e+07	1.33138e+07	1.14548e+07	2.9113e+06	1.21766e+06	1.6081e+07	1.37191e+07	2.48538e+07	3.74852e+06	3.6533e+06	5.01119e+06	1.63407e+06	3.89069e+06	1.56037e+07	4.22427e+07	1.07943e+06	5.63189e+06	6.72666e+06	2.28711e+07	494841	1.3578e+07	2.84665e+06	1.07006e+07	3.53994e+07	4.1616e+06	5.32651e+06	2.2309e+07	2.03859e+07	9.01045e+06	3.36008e+07	2.03896e+07	8.44486e+07	2.08716e+06	1.11957e+06	1.03289e+07
Octadecanedioic acid	-0.233294	0.0214636	0.00742406	-0.316246	5.7412e+06	3.79669e+06	Eu < Ca	4593940	0.661307	-0.596607	0.161988	457827	879687	4.63341e+06	1.40638e+07	1.38944e+06	4.90183e+06	1.52369e+06	581795	2.26034e+07	6.93356e+06	2.36756e+06	928384	620918	459389	4.31977e+06	1.2926e+06	785986	1.12592e+07	1.58085e+06	1.52058e+06	939424	4.38146e+06	790199	947374	1.10467e+06	7.4075e+06	1.16825e+06	2.10354e+06	2.74674e+06	4.60462e+06	1.51004e+06	2.0873e+06	2.04679e+07	1.25233e+07	8.53698e+06	5.4319e+06	174193	3.96813e+06
Carnitine C14:2-OH	0.233217	0.0215084	0.0292815	0.257544	326003	1.13237e+06	Ca < Eu	801758	3.47349	1.79639	0.223993	4.69181e+07	229561	70860.6	70926.6	108299	142601	174231	54183.2	52795.6	43989.8	85285.3	1.29032e+06	296908	3.74387e+06	495151	75236.4	100175	79765	92978.7	417045	282319	81628	60109.7	744458	33164.1	122451	20389	32274	59661.8	65814.3	125033	65863.7	32702.6	55885.3	52822.4	9	50055.4	172192
Trp-Met-Trp	0.233056	0.0216013	0.0180135	0.279454	380061	631712	Ca < Eu	528535	1.66213	0.733035	0.199378	2.71955e+06	329502	279065	212607	511980	276024	549549	320629	195431	254398	338617	258207	466144	330841	313848	416997	498978	155284	386639	815767	229115	92734.9	286186	362938	868195	187877	207033	428084	275979	340548	119331	30307.3	189508	451708	42484.8	630206	261463	2.87428e+06
Thymidine-5-phosphate (dTMP)	-0.233048	0.0216057	0.0279743	-0.258785	32506.5	24512.3	Eu < Ca	27789.9	0.754075	-0.40722	0.221056	9	19352.5	42315.5	36199.8	122850	28535.7	15769.9	9	9	9	9	24756	15753.6	9	30201.6	22400.3	23692.8	9	9	14544.8	27153.4	40571.6	56543.3	9	9924.15	37373.1	27205.5	23997.5	19557.2	33691.5	9	21140	9	13303.4	36138.3	39018.9	9	17041.5
3-methylindole	-0.232767	0.0217684	0.0253681	-0.264159	968863	1.25479e+06	Eu < Ca	1.13756e+06	1.29512	0.373085	0.215312	129617	206004	472576	200098	424877	236883	174792	136294	2.75082e+06	801878	50828.4	125243	573141	107110	147882	426891	179707	96509.3	691891	247254	82040.1	210858	9	96942.3	528777	227001	584526	146251	54784.3	550448	1.86315e+06	285321	542701	4.7326e+06	3.68815e+06	138065	88710.2	122888
Rosmarinine	0.232665	0.0218279	0.0103152	0.303018	790882	1.42122e+06	Ca < Eu	1.16278e+06	1.79701	0.8456	0.168579	7.68103e+06	1.67354e+06	1.15788e+06	1.88236e+06	3.23538e+06	16591.1	646207	1.37077e+06	1.04076e+06	8451.3	1.40001e+06	583442	567522	2.18368e+06	359895	335532	782220	1.73068e+06	3.18547e+06	1.24861e+06	902481	62935.5	792211	1.14694e+06	573000	48874.2	178464	1.62319e+06	579952	43114.9	49006.6	323500	10537	9363.8	9	710035	33401	592514
Val-Thr-Val-Leu-Val	-0.2326	0.021866	0.0187057	-0.277801	9.64805e+06	6.22671e+06	Eu < Ca	7.62946e+06	0.645386	-0.631767	0.202052	9	4.09644e+06	2.59631e+07	2.68208e+06	9.62838e+06	1.30674e+06	6.80021e+06	1.68527e+06	4.10623e+06	1.13882e+07	1.03247e+06	1.82678e+07	1.80727e+06	1.414e+06	9	8.99741e+06	3.00868e+06	1.30685e+07	658285	4.92824e+06	2.59019e+06	1.66652e+07	2.74968e+06	1.48505e+07	7.58368e+06	1.12318e+06	8.37154e+06	1.21356e+07	1.04415e+07	2.43338e+06	5.16642e+06	1.23561e+07	3.88138e+06	1.00811e+07	7.75869e+06	2.53498e+06	2.71823e+06	8.13295e+06
Dihydrophaseic acid	0.231938	0.0222553	0.0207223	0.273253	407882	1.3386e+06	Ca < Eu	957005	3.28183	1.7145	0.207462	4.14527e+06	20029.2	11998.8	32083.9	47761	16806.5	48752.1	52436.5	97459.2	22941.1	26592.1	45701.5	15452	1.57217e+06	14984	90888.2	41579.7	17366.6	252743	190939	125682	24778.3	79557.4	9.20655e+06	2.24881e+06	21430.6	41848.7	1.00295e+06	20336.6	20060.2	19109	10561	23429.8	54885.6	9	65066.3	75028.7	1.3981e+06
4-Methoxybenzaldehyde	-0.231883	0.0222879	0.0144417	-0.288962	574000	479153	Eu < Ca	518040	0.834761	-0.260564	0.19258	130277	204486	530789	415064	555106	565847	310447	246696	1.6097e+06	635703	439226	487135	188308	216225	372107	357334	366497	557913	168306	370825	345675	505831	234103	542956	429726	565826	1.0067e+06	171812	312179	533730	448481	626524	454370	259869	592541	499431	288926	1.05975e+06
4-Hydroxyhippurate	0.231645	0.0224297	0.0367233	0.246796	127324	345982	Ca < Eu	256332	2.71733	1.44219	0.235921	421332	9	4053.45	6434.78	428822	56313.7	7823.6	21535.2	7417.93	22208.5	9662.78	511784	4150.2	7541.85	5683.42	44467.6	13080	29919.2	563484	13329.8	332050	25920.2	34326.6	25702.1	6909.37	9	24197.7	285513	9	23197.1	29799.6	17822.6	59042.4	2.60303e+06	41236	9	7245	168325
6-hydroxy-3-succinylpyridine	0.231645	0.0224297	0.0367233	0.246796	127324	345982	Ca < Eu	256332	2.71733	1.44219	0.235921	421332	9	4053.45	6434.78	428822	56313.7	7823.6	21535.2	7417.93	22208.5	9662.78	511784	4150.2	7541.85	5683.42	44467.6	13080	29919.2	563484	13329.8	332050	25920.2	34326.6	25702.1	6909.37	9	24197.7	285513	9	23197.1	29799.6	17822.6	59042.4	2.60303e+06	41236	9	7245	168325
Ethyl-maltol	0.23117	0.0227148	0.0107397	0.301364	1.14035e+06	1.38564e+06	Ca < Eu	1285068	1.2151	0.281073	0.170014	396772	369231	38388	155274	158753	106992	134745	297377	157426	61518.9	103041	3.11066e+06	2.52802e+06	2.51654e+06	1.05031e+07	276185	23994.8	268117	1.25501e+06	194038	929051	228190	108631	1.90069e+06	302290	294854	1.58303e+07	283419	68486	149004	162613	102226	1.99438e+06	1.0721e+07	45725.1	241714	282679	213074
Fulvine	-0.230871	0.0228958	0.00234906	-0.359239	819691	164616	Eu < Ca	433197	0.200826	-2.31598	0.11575	11368.5	23861.2	123905	45263.7	202045	298980	13165.3	9	191910	73840.4	21026.3	31631.1	23085.7	9	8357.3	79258.9	20961.6	2.11274e+06	5859.24	5248.71	34693.5	93605.2	6939.9	9	8531.07	6.10599e+06	191246	5199.73	4935.88	35614.4	2.48699e+06	8.57412e+06	709367	91196.8	725757	23634.6	8895.1	22173.7
MG(0:0/18:3(9Z,12Z,15Z)/0:0)	-0.230708	0.0229952	0.0253729	-0.264159	2.76967e+06	2.10875e+06	Eu < Ca	2.37972e+06	0.761371	-0.393328	0.215312	22585.4	204641	1.58669e+06	9.5205e+06	1.02275e+06	2.28191e+06	9.54805e+06	9	2.19508e+06	6.53242e+06	1.50293e+06	565562	198593	54464.9	72438.1	312536	496755	1.78234e+06	218472	219990	675823	2.92632e+06	47023.7	778028	2.17543e+06	1.22144e+06	2.64583e+06	435290	1.39874e+06	6.59802e+06	6.07966e+06	1.55876e+06	3.67025e+06	6.98293e+06	2.25023e+06	6.02124e+06	3.9982e+06	614701
1-Phenylicosane-1,3-dione	-0.229389	0.0238111	0.00668285	-0.32038	999439	683283	Eu < Ca	812907	0.683667	-0.548635	0.161988	122723	161211	3.03028e+06	771385	421252	591989	249626	88892.1	1.19558e+06	1.5446e+06	367935	316642	190373	110341	159230	422004	339540	1.04555e+06	78601.4	183738	93739.3	2.18901e+06	112119	479658	845647	540659	947958	575458	289686	825211	230206	653002	1.61093e+06	1.49015e+06	4.36573e+06	417842	227517	3.27538e+06
(8E,10R,12Z)-10-Hydroperoxy-8,12-octadecadienoate	-0.228868	0.0241404	0.0361218	-0.247623	2.27472e+07	1.69522e+07	Eu < Ca	19328150	0.745241	-0.424222	0.235921	1.17801e+07	1.65245e+07	3.12787e+07	1.45919e+07	2.20636e+07	1.22265e+07	1.17671e+07	2.41831e+06	2.96972e+07	1.4995e+07	7.87462e+06	1.7959e+07	8.50498e+06	534557	3.69303e+07	1.30112e+07	9.44091e+06	3.98318e+07	2.02813e+07	8.01888e+06	9.71638e+06	1.27423e+07	211962	4.2911e+07	2.79495e+07	3.13193e+07	3.13279e+07	3.24298e+07	457411	2.19508e+07	9.43602e+06	9.23878e+06	1.39112e+07	1.65392e+07	4.02809e+07	1.22594e+06	1.58096e+06	1.05689e+07
Pomalidomide	-0.228369	0.0244592	0.00330125	-0.345184	261431	152041	Eu < Ca	196891	0.581575	-0.781963	0.128701	170576	131563	676377	419252	311077	9	118049	9	481654	502150	9	249654	128673	211994	138792	297773	294100	269228	117807	200200	94538.1	590025	64787.7	256552	149484	497890	366379	9	115120	9	459200	174212	166709	9	587878	9	9	137106
3-methoxy-5-[7-methoxy-3-methyl-5-(prop-1-en-1-yl)-2,3-dihydro-1-benzofuran-2-yl]benzene-1,2-diol	-0.228337	0.0244802	0.0331271	-0.251757	4.98637e+06	3.31203e+06	Eu < Ca	3998510	0.664218	-0.590271	0.225889	300411	2.88903e+06	3.36316e+06	4.14827e+06	825781	2.42295e+06	3.23967e+06	1.73219e+06	5.89746e+06	5.91579e+06	3.61707e+06	2.86976e+06	1.43864e+06	1.30966e+06	2.80392e+06	2.1223e+06	1.55633e+06	3.12093e+06	3.9808e+06	2.15256e+06	2.68453e+06	2.35261e+06	550359	738854	1.65354e+06	1.73637e+06	2.41634e+06	2.15789e+06	3.18834e+06	2.62136e+06	1.33309e+07	1.1894e+07	5.87626e+06	3.6729e+06	1.59217e+07	1.85837e+06	204704	3.01986e+06
15-keto-Prostaglandin-E1	0.227613	0.0249497	0.00742424	0.316246	1.02388e+07	2.62903e+07	Ca < Eu	19709190	2.56772	1.36049	0.161988	7.10987e+07	2.44985e+07	867720	787752	5.61464e+06	490828	3.08351e+06	1.05119e+08	601668	604683	1.73907e+06	4.59956e+06	1.14781e+07	1.90792e+07	1.7363e+08	8.70603e+06	3.30084e+07	2.05711e+06	1.35401e+07	8.70402e+07	8.77941e+06	1.14779e+06	4.07695e+07	3.63229e+07	1.37456e+07	846065	906000	2.43805e+07	2.52164e+06	960319	677374	1.22547e+06	598655	851894	557933	2.52494e+06	5.39744e+06	2.93756e+07
8-isoProstaglandin E2	0.227613	0.0249497	0.00742424	0.316246	1.02388e+07	2.62903e+07	Ca < Eu	19709190	2.56772	1.36049	0.161988	7.10987e+07	2.44985e+07	867720	787752	5.61464e+06	490828	3.08351e+06	1.05119e+08	601668	604683	1.73907e+06	4.59956e+06	1.14781e+07	1.90792e+07	1.7363e+08	8.70603e+06	3.30084e+07	2.05711e+06	1.35401e+07	8.70402e+07	8.77941e+06	1.14779e+06	4.07695e+07	3.63229e+07	1.37456e+07	846065	906000	2.43805e+07	2.52164e+06	960319	677374	1.22547e+06	598655	851894	557933	2.52494e+06	5.39744e+06	2.93756e+07
delta-Undecalactone	-0.227542	0.0249961	0.00758119	-0.31542	985073	780441	Eu < Ca	864340	0.792267	-0.335942	0.161988	1.82447e+06	867261	1.26201e+06	1.10092e+06	727278	3.9317e+06	782354	528449	529984	935854	954556	1.85421e+06	764755	2.46753e+06	614458	601898	436391	1.01284e+06	267616	694951	675605	841474	527623	681320	672957	718213	664926	782912	1.004e+06	620434	1.51874e+06	995766	834521	569587	777410	584078	463300	666384
9-Oxo-10E,12Z,15Z-octadecatrienoic acid	-0.227459	0.0250505	0.0221239	-0.27036	1.4052e+06	1.30459e+06	Eu < Ca	1.34584e+06	0.928405	-0.107174	0.207462	2.00934e+06	3.89207e+06	3.25512e+06	522346	5.26774e+06	1.16023e+06	1.03459e+06	35550.7	116605	1.66135e+06	1.01189e+06	5.5931e+06	1.57259e+06	405413	1.25968e+06	5.47048e+06	1.91885e+06	412398	1.01764e+06	310209	344817	3.18721e+06	295407	534657	1.03281e+06	1.07161e+06	1.0928e+06	133526	2.48021e+06	1.00478e+06	3.17957e+06	711812	4.46512e+06	323121	695746	31950.7	38036.8	146773
Thr-Phe-Leu	0.227425	0.0250726	0.00375596	0.34229	4.59988e+06	6.79556e+06	Ca < Eu	5895330	1.47733	0.562997	0.128701	5.38545e+06	4.82434e+06	5.98718e+06	1.18438e+06	8.07019e+06	2.66608e+06	1.27204e+07	1.28398e+07	6.4219e+06	1.60184e+06	4.02577e+06	6.56291e+06	4.42936e+06	2.97678e+06	2.72733e+06	3.14593e+06	4.60621e+06	3.17745e+06	5.15882e+06	1.02608e+07	1.23062e+07	2.86915e+06	4.14206e+06	1.87167e+06	7.77732e+06	4.0486e+06	5.38154e+06	7.62833e+06	3.12429e+06	3.94503e+06	2.70589e+06	1.48526e+06	1.57893e+06	3.84522e+06	774709	6.1665e+06	1.05186e+07	1.91507e+07
L-Norvaline	-0.227291	0.0251607	0.00970564	-0.305498	2.83359e+07	1.84493e+07	Eu < Ca	22502800	0.651095	-0.619061	0.168579	1.29404e+07	1.3779e+07	9.96622e+06	4.37865e+07	2.16909e+07	3.79923e+07	1.51297e+07	1.3481e+07	3.51019e+07	4.97077e+07	1.58585e+07	2.77675e+07	1.25584e+07	3.52446e+06	2.11858e+07	4.99463e+06	1.81811e+07	2.22325e+07	2.03774e+07	1.67872e+07	1.39646e+07	7.32529e+07	1.26073e+07	4.75379e+06	7.95808e+06	4.42863e+07	2.78621e+07	2.04666e+07	7.54856e+06	4.9671e+07	3.34905e+07	2.53893e+07	2.61855e+07	2.64078e+07	2.74224e+07	1.41111e+07	2.91062e+06	9.97095e+06
L-Valine	-0.227291	0.0251607	0.00970564	-0.305498	2.83359e+07	1.84493e+07	Eu < Ca	22502800	0.651095	-0.619061	0.168579	1.29404e+07	1.3779e+07	9.96622e+06	4.37865e+07	2.16909e+07	3.79923e+07	1.51297e+07	1.3481e+07	3.51019e+07	4.97077e+07	1.58585e+07	2.77675e+07	1.25584e+07	3.52446e+06	2.11858e+07	4.99463e+06	1.81811e+07	2.22325e+07	2.03774e+07	1.67872e+07	1.39646e+07	7.32529e+07	1.26073e+07	4.75379e+06	7.95808e+06	4.42863e+07	2.78621e+07	2.04666e+07	7.54856e+06	4.9671e+07	3.34905e+07	2.53893e+07	2.61855e+07	2.64078e+07	2.74224e+07	1.41111e+07	2.91062e+06	9.97095e+06
FFA(18:5)	0.227154	0.0252513	0.0215174	0.2716	806588	1.60939e+06	Ca < Eu	1280239	1.9953	0.996607	0.207462	6.17879e+06	1.41234e+06	185598	189541	582988	193203	368382	1.11708e+06	136324	269350	156118	471862	632128	4.05301e+06	8.18309e+06	2.75848e+06	2.63025e+06	175534	1.6147e+06	4.87248e+06	1.17837e+06	128466	2.40973e+06	2.93756e+06	1.0258e+06	416482	167988	2.32006e+06	560706	125677	125622	358981	293734	749550	158123	123544	289488	2.99775e+06
15(R)-Pinane Thromboxane A2	-0.226566	0.025642	0.0295444	-0.257131	8.01366e+07	6.20625e+07	Eu < Ca	69472850	0.774458	-0.36874	0.223993	567680	1.47467e+07	1.04659e+08	9.4386e+07	6.72202e+07	7.4144e+07	9.64834e+07	273477	8.25225e+07	1.00968e+08	3.88487e+07	6.7404e+07	1.37703e+07	2.69067e+06	1.02909e+06	6.20969e+07	3.27096e+07	1.10755e+08	4.59555e+06	4.30262e+07	6.50569e+07	7.31633e+07	323879	7.43286e+07	8.3549e+07	7.63151e+07	5.69396e+07	4.83195e+07	6.17534e+07	8.17464e+07	1.33736e+08	9.46435e+07	1.01313e+08	9.51975e+07	1.13481e+08	8.39134e+07	4.75744e+07	7.25808e+07
3-(Methylthio)-1-propanol	0.225814	0.0261492	0.0151649	0.286895	8.83951e+06	1.36711e+07	Ca < Eu	11690170	1.54659	0.629094	0.194839	1.79285e+07	2.16983e+07	2.66812e+07	5.11453e+06	9.33736e+06	6.31072e+06	1.42668e+07	8.41025e+06	3.83537e+06	4.65642e+06	2.9344e+07	4.4341e+06	2.31931e+06	608006	3.69506e+07	6.21089e+06	2.97183e+06	2.98246e+06	1.93434e+07	8.27279e+06	5.64961e+06	2.62851e+06	1.8679e+06	4.10796e+06	5.00694e+06	1.31673e+07	8.82039e+06	2.85092e+06	3.083e+06	1.12663e+07	3.37341e+06	3.91145e+06	4.61519e+06	6.72416e+06	1.5806e+06	2.74073e+07	1.75745e+06	4.94585e+06
5,6-Dihydrouridine	-0.22547	0.0263844	0.032553	-0.252584	410732	348382	Eu < Ca	373945	0.848198	-0.237528	0.224798	1.42527e+06	226873	419149	893244	361510	390517	241460	368322	573758	379094	672249	291704	204172	421782	240830	242841	325826	215394	499556	450113	189337	377085	228310	116116	367486	464069	290529	225971	186795	579161	433846	414881	399946	458172	342435	305736	77050.4	311143
Paromomycin	0.225444	0.026402	0.0235731	0.267466	777465	848273	Ca < Eu	819242	1.09108	0.125752	0.210602	1.30468e+06	9	199984	95516.9	317771	182276	185332	590407	111445	135519	161217	166747	238964	150106	346737	478039	420293	172630	1.15071e+06	161552	116526	212802	430706	1.061e+07	2.82178e+06	283280	457219	139065	9	203093	139897	187029	103252	203157	61900	534503	176070	406066
Oxprenolol	-0.224753	0.0268794	0.026783	-0.261678	1.04202e+07	8.16403e+06	Eu < Ca	9089080	0.783478	-0.352035	0.217737	8.38679e+06	8.62242e+06	5.65338e+06	9.94632e+06	1.07882e+07	4.42955e+06	8.10711e+06	1.64462e+06	1.62779e+07	1.41558e+07	1.07612e+07	5.98124e+06	2.03482e+06	9.03129e+06	1.13545e+07	9.28507e+06	1.13254e+07	5.53129e+06	5.34222e+06	5.82507e+06	8.17469e+06	1.05747e+07	1.44327e+06	2.40073e+06	2.92078e+06	1.39897e+07	8.1782e+06	4.76415e+06	2.72456e+06	5.82311e+06	9.4611e+06	9.2303e+06	7.62662e+06	4.94705e+06	1.06595e+07	6.97892e+06	5.96354e+06	6.32554e+06
Tyr-Pro	0.223255	0.0279404	0.0043869	0.336503	4.7848e+07	7.31256e+07	Ca < Eu	62761800	1.52829	0.611916	0.131941	3.93124e+07	5.20011e+07	4.96914e+07	2.42636e+07	6.93469e+07	2.3119e+07	1.29625e+08	7.4281e+07	4.27869e+07	1.39015e+07	8.6814e+07	2.31947e+07	1.44043e+08	8.80989e+06	2.21487e+07	3.23883e+07	4.11269e+07	1.66093e+07	1.72696e+08	1.1039e+08	1.20582e+08	2.78303e+07	6.71174e+07	2.68583e+07	7.3843e+07	2.75297e+07	5.95067e+07	5.1949e+07	4.77131e+07	8.09538e+07	4.19456e+07	2.39522e+07	2.31135e+07	3.35928e+07	5.99787e+06	9.73181e+07	9.31454e+07	1.1079e+08
2,2-(3-methylcyclohexane-1,1-diyl)diacetic acid	-0.222052	0.0288175	0.0244683	-0.265812	3.03858e+06	2.38496e+06	Eu < Ca	2.65295e+06	0.784892	-0.349434	0.2122	9	58749.9	8.29748e+06	1.45095e+06	5.18761e+06	951676	360673	476989	2.62653e+06	4.80731e+06	692708	117807	29055.5	9170.41	1.78343e+06	645674	215932	3.29041e+06	36995.2	37006.2	46985.8	2.86401e+06	9	29097.1	43269.3	900929	6.85932e+06	57967.2	19527.3	2.47015e+06	1.22954e+07	6.24775e+06	5.84076e+06	5.54707e+06	2.07132e+06	695126	15578.9	88008.7
3-Hydroxy-4-methoxybenzoic acid	0.221697	0.0290809	0.00970564	0.305498	524144	922864	Ca < Eu	759389	1.76071	0.816156	0.168579	308175	166050	228846	87909.2	203487	242774	983857	701173	168277	247967	513563	299509	761443	432844	103965	859341	894560	167638	429293	1.23188e+06	225680	88795.7	577320	353053	1.03347e+06	204454	1.34753e+06	2.32906e+06	234716	351435	89569.3	103877	187428	1.47467e+06	104487	359591	279233	5.3233e+06
Glyceryl monostearate	-0.221614	0.0291423	0.0314292	-0.254237	2.05824e+06	1.56011e+06	Eu < Ca	1764347	0.757983	-0.399763	0.223993	53031.3	264997	2.62072e+06	2.19846e+06	1.86348e+06	1.8733e+06	2.60313e+06	8596.73	2.23134e+06	2.79842e+06	715415	1.67358e+06	216133	62158.8	72029.9	1.54409e+06	775684	3.07178e+06	91783.4	910743	1.26461e+06	1.64792e+06	24496.6	1.85735e+06	1.94313e+06	1.92827e+06	1.21937e+06	986369	1.48487e+06	2.20634e+06	3.81799e+06	2.40517e+06	2.44987e+06	2.92065e+06	2.43177e+06	2.16951e+06	889186	1.66459e+06
Leu-Met-Arg	0.220938	0.0296508	0.00563339	0.326995	2.68888e+06	5.73268e+06	Ca < Eu	4.48472e+06	2.13199	1.0922	0.148073	4.26086e+07	682011	898679	144596	183905	70368.9	6.52341e+06	1.41976e+07	79266.1	179542	1.42635e+06	5.36439e+07	1.91441e+07	1.03199e+07	975013	489645	1.76558e+06	118694	4.8907e+06	1.05183e+07	1.0429e+07	367025	82117.9	417091	236459	154729	287334	310187	1.66621e+07	1.9563e+06	61070.7	111324	9	298557	33102.3	3.56782e+06	4.36139e+06	464962
[(2R,3S,4R,5R,6R)-6-[(2S,3S,4S,5R)-3,4-dihydroxy-2,5-bis(hydroxymethyl)oxolan-2-yl]oxy-4,5-dihydroxy-2-(hydroxymethyl)oxan-3-yl] 2-methylpropanoate	0.22047	0.0300068	0.0233268	0.267879	434742	1.27756e+06	Ca < Eu	932004	2.93866	1.55516	0.209535	1.00292e+06	1.13504e+06	570900	53717.4	97442.6	494713	1.71861e+06	2.31788e+06	2.47381e+06	127864	426151	1.42762e+06	3.62623e+06	2.32223e+06	16859.3	2.96842e+06	448709	1.40083e+06	1.92293e+06	39613.5	150871	42574	159674	1.4275e+06	1.42416e+06	1.04173e+06	811865	964622	314474	637448	14600.7	13076.1	48194.8	16914.1	21163	297653	88129.8	334193
Leu-Ile	0.220451	0.030021	0.0101092	0.303845	463261	708807	Ca < Eu	608133	1.53004	0.613567	0.168579	268261	416609	482583	73204.4	707613	434301	517422	303267	502595	166883	277609	617045	1.0539e+06	223717	212737	350993	430993	1.17014e+06	404581	781330	930385	226652	249523	244900	962391	342322	685114	722637	263049	342007	149305	73330	271492	122674	79150.5	425930	617323	3.17606e+06
MG(0:0/16:0/0:0)	0.2201	0.0302901	0.0364346	0.24721	33951.2	41811.9	Ca < Eu	38589	1.23153	0.300449	0.235921	37371.9	30887.8	29992.6	49284.7	27667.9	40831.3	53725	63211.9	30386.3	30265.3	31882.2	47561.4	47381.3	30143.9	40270.4	104851	33175.3	38046.4	63295.6	54561.9	65107.3	26154.5	78960.4	66168.8	34416.8	51214.7	49560.7	39551.8	23082.7	47665.4	33671.1	28632.3	43208.7	23834.1	35479.4	71785.9	39884.2	70386.6
MG(16:0/0:0/0:0)	0.2201	0.0302901	0.0364346	0.24721	33951.2	41811.9	Ca < Eu	38589	1.23153	0.300449	0.235921	37371.9	30887.8	29992.6	49284.7	27667.9	40831.3	53725	63211.9	30386.3	30265.3	31882.2	47561.4	47381.3	30143.9	40270.4	104851	33175.3	38046.4	63295.6	54561.9	65107.3	26154.5	78960.4	66168.8	34416.8	51214.7	49560.7	39551.8	23082.7	47665.4	33671.1	28632.3	43208.7	23834.1	35479.4	71785.9	39884.2	70386.6
D-erythro-Sphingosine C-20	-0.21996	0.0303988	0.0334156	-0.251344	2.4932e+06	1.82635e+06	Eu < Ca	2.09976e+06	0.732533	-0.449034	0.22614	180752	390953	1.65633e+06	1.86883e+06	3.19602e+06	2.46004e+06	3.91857e+06	9	2.08602e+06	2.92333e+06	505738	833011	358805	108659	208264	2.73449e+06	640558	4.72763e+06	140142	764674	1.32942e+06	2.61442e+06	59482.3	2.78723e+06	2.45069e+06	586277	1.91997e+06	1.65618e+06	2.4687e+06	2.35784e+06	4.59721e+06	2.98655e+06	3.30606e+06	4.00863e+06	1.83459e+06	3.47522e+06	2.93352e+06	2.56993e+06
16-Dehydroprogesterone	0.219927	0.0304241	0.0319832	0.253411	264317	307119	Ca < Eu	289570	1.16193	0.216526	0.223993	330521	283835	267231	383807	236473	453280	432930	388083	292923	285241	261000	396575	308317	305947	371724	413100	269274	335084	384998	423350	600628	189279	609385	559228	278762	449659	409877	356936	199815	369444	224054	216396	357740	297874	232107	352868	466780	453588
Liquiritigenin	-0.219893	0.0304501	0.0136256	-0.291443	2322000	1.89846e+06	Eu < Ca	2072109	0.817595	-0.290541	0.191842	248897	4.99068e+06	1.8062e+06	6.97764e+06	3.4735e+06	1.33932e+06	917127	1.66366e+06	1.80806e+06	835050	1.60755e+06	4.95691e+06	1.00839e+06	7.08386e+06	2.12331e+06	1.98484e+06	1.81054e+06	4.14103e+06	928882	344077	804701	3.77948e+06	1.57532e+06	1.13432e+06	3.44005e+06	3.06915e+06	3.18992e+06	1.69871e+06	985526	3.07535e+06	2.36815e+06	1.72341e+06	725943	3.13681e+06	1.70364e+06	419982	954874	2.70813e+06
4-Hydroxyphthalic acid	-0.21934	0.0308812	0.0229435	-0.268706	393488	320712	Eu < Ca	350550	0.81505	-0.295039	0.209208	245668	435550	291012	210466	270720	374181	191872	206229	293656	298457	303064	651044	247968	377119	503251	307570	174656	313799	265719	187336	203922	457603	461984	181882	318450	724848	247844	395038	159916	323567	349506	584982	283009	322656	192540	130781	415544	228935
Lithocholic acid	-0.219168	0.031016	0.031708	-0.253824	3.41149e+07	2.56561e+07	Eu < Ca	29124210	0.752051	-0.411098	0.223993	188427	3.72171e+06	4.34663e+07	4.06262e+07	3.05252e+07	3.09939e+07	4.41185e+07	701355	3.92546e+07	4.86379e+07	1.10087e+07	2.91062e+07	3.34946e+06	650155	333372	2.5973e+07	1.24679e+07	4.77426e+07	1.02083e+06	1.34972e+07	2.15254e+07	2.61299e+07	113655	3.29778e+07	3.50151e+07	2.98384e+07	1.97515e+07	1.59425e+07	2.24552e+07	3.44718e+07	5.94862e+07	4.02281e+07	4.28133e+07	4.92796e+07	4.11779e+07	3.52283e+07	1.38983e+07	2.66267e+07
Isolithocholic acid	-0.218927	0.0312056	0.024022	-0.266639	180000000	1.35872e+08	Eu < Ca	153964200	0.754842	-0.405754	0.2122	3.26991e+06	3.55808e+07	2.21696e+08	2.85311e+08	1.06465e+08	2.27618e+08	2.50247e+08	4.97767e+06	207082892	2.49739e+08	8.20427e+07	101055351	1.52031e+07	16925457	1.65444e+07	7.3593e+07	3.67157e+07	2.22299e+08	2.48919e+07	5.89795e+07	1.3416e+08	285155054	1.97926e+06	1.44296e+08	2.12416e+08	175432172	169926008	5.63238e+07	1.71092e+08	1.71651e+08	2.40961e+08	1.95676e+08	2.26521e+08	2.28282e+08	2.54867e+08	2.14133e+08	6.82408e+07	207075341
alpha-Asarone	-0.218853	0.0312644	0.0242458	-0.266226	258724	205402	Eu < Ca	227264	0.793902	-0.332968	0.2122	117091	151869	212187	299704	324890	236179	355227	52752.7	245872	293176	107129	101782	124819	112394	84425.4	279427	94010.9	399498	74570.7	114870	182028	346272	36715.7	260635	269090	101247	245516	198452	265096	274223	466930	314346	316007	373183	204504	349867	233699	252520
N6-cis-p-Coumaroylserotonin	-0.218661	0.0314166	0.00823838	-0.312112	927244	596649	Eu < Ca	732193	0.643465	-0.636066	0.164203	52052.2	68299.4	5.17642e+06	406637	1.54479e+06	1.42122e+06	87123.3	1.1145e+06	708082	2.40267e+06	255193	1.2565e+06	23556.1	12765.8	45445.4	995174	519345	1.27519e+06	20504	80451.4	335119	1.16095e+06	39144.2	1.39987e+06	1.37905e+06	979972	1.4827e+06	167203	29335.7	168696	1.30209e+06	404874	2.78171e+06	604813	649798	273543	207082	490553
8-Cyclopentyltheophylline	-0.218361	0.0316558	0.00757938	-0.31542	2.31932e+06	1.43692e+06	Eu < Ca	1798705	0.619546	-0.690717	0.161988	632216	2.36449e+06	2.06082e+06	4.45461e+06	2.93633e+06	1.30423e+06	1.41276e+06	2.10413e+06	2.65259e+06	1.2683e+06	1.75654e+06	1.43079e+06	598684	1.40925e+06	1.89216e+06	2.17198e+06	1.06835e+06	2.57853e+06	1.60147e+06	1.24559e+06	532439	1.13044e+07	575601	535548	431108	1.64082e+06	482880	577276	179916	2.43241e+06	3.15791e+06	1.69906e+06	1.34701e+06	1.41805e+06	1.95082e+06	1.52438e+06	771137	903100
OLEASIDE A	-0.218341	0.031672	0.00556997	-0.326995	164531	70651.9	Eu < Ca	109142	0.429414	-1.21956	0.148073	5457.69	8785.29	158398	115018	113873	163506	9	22158.1	215395	201840	68406.5	52908.5	12921.1	14296.8	9	108048	31672.7	162922	9	9	6765.52	328502	10829.8	77526.2	23247.5	197193	77384.1	48426.9	15829.4	42993.2	144868	47991.6	217981	35967.1	409478	80522.8	11292.9	33233.1
Pregnanolone	-0.217397	0.0324353	0.0101089	-0.303845	658195	556541	Eu < Ca	598219	0.845556	-0.242028	0.168579	533097	498126	635742	656033	255913	528763	422463	287591	565659	1.01695e+06	261063	1.31115e+06	402842	262757	3.07129e+06	779267	760559	498532	213700	589893	385215	552727	74907.6	663362	397969	856220	527421	255257	477518	880320	549823	379122	567462	442963	1.05303e+06	382924	362566	1.3986e+06
Sorbitol 6-phosphate	-0.217196	0.0325998	0.0181922	-0.278214	99915.3	103834	Eu < Ca	102227	1.03922	0.055496	0.199378	65349.8	135297	17634.2	6395.68	10725.1	43610.8	9	226504	287377	30884.3	240463	395907	9	76886.8	27352.5	77205.2	93605.7	9	55398	9	12153.3	37029.3	9	53124.7	9624.25	62648.8	39791	76314.1	56887.1	67260.1	48323.3	5434.6	14223.7	518212	71396.4	6565.64	9	9
Pravadoline	-0.216781	0.0329411	0.0652341	-0.217859	691561	601018	Eu <= Ca	638141	0.869074	-0.202449	0.292579	991078	195951	1.4148e+06	2.16574e+06	401630	244363	559013	141517	280034	107363	1.78322e+06	598907	661581	5.48235e+06	642083	9	9	710842	718203	207842	468644	593933	714311	409093	759213	1.61588e+06	307774	606827	141170	331247	262485	9	332734	9	585615	9	246981	9
Nap-Gly-OH	0.216738	0.0329771	0.025145	0.264572	1.26373e+06	1.79854e+06	Ca < Eu	1579270	1.4232	0.509138	0.215312	1.38254e+06	1.00249e+06	6.44939e+06	587408	1.51759e+06	1.13296e+06	405259	1.27175e+06	656205	807790	766098	555644	540606	1.5286e+06	1.76154e+06	667919	1.74085e+06	421610	724415	2.54899e+06	3.83987e+06	453788	906832	3.69557e+06	1.70238e+06	655979	423334	1.25653e+06	598873	827707	127882	749835	361600	503506	282037	537160	624195	1.17187e+06
Glycitein	0.216094	0.0335134	0.0308839	0.255064	2.07213e+06	2.89162e+06	Ca < Eu	2555631	1.39548	0.480766	0.223993	4.25243e+06	408284	1.31416e+07	98751.5	1.15646e+06	46470.2	169010	7.77631e+06	545026	211591	243769	102678	7.15537e+06	2.17468e+07	2.96451e+06	3.1018e+06	798494	1.35578e+06	120208	7.30336e+06	1.45093e+06	126151	3.04964e+06	3.23431e+06	307218	694397	192685	1.44366e+07	7.50991e+06	88841.9	164181	8.01381e+06	588254	428463	225603	645279	76730.9	411333
Gly-Ala-Asn-Val-Arg	0.215913	0.0336659	0.00661285	0.320794	552798	977342	Ca < Eu	803279	1.76799	0.822113	0.161988	645498	390396	586961	250130	980745	677890	565732	1.87136e+06	660787	708528	355068	635698	1.0099e+06	684166	528350	1.24218e+06	1.2911e+06	1.89214e+06	164940	626227	429694	432317	749704	641850	448211	1.93315e+06	837693	1.24943e+06	171066	2.41881e+06	315859	591374	268348	1.31325e+06	90704.1	741119	3.10594e+06	530583
1,1-[1,12-Dodecanediylbis(oxy)]bisbenzene	0.215409	0.0340931	0.0181847	0.279041	95834.1	175575	Ca < Eu	142881	1.83207	0.873472	0.199378	349638	161814	65109.5	26559.4	38889.7	55952.7	97244.2	477119	107506	59409.6	65820.8	35905	76943.2	218790	1.01658e+06	111235	198140	87602.5	146152	548984	110939	29295.6	304422	213080	100260	111852	16551.3	290812	63950.9	94146.2	82650.8	60924.4	28533.1	23063.6	81343.8	12601.5	42975.5	173807
Fluocinonide	-0.215242	0.0342356	0.0131014	-0.293096	467634	314593	Eu < Ca	377340	0.672734	-0.571893	0.190675	243304	506408	248541	838080	355763	136110	479601	361117	228826	541817	1.06367e+06	544145	448740	478143	141466	185940	164815	261376	232017	347645	253860	361451	302994	322656	233601	285735	241999	243701	354324	549804	255367	165418	560985	381461	372044	250674	873766	229187
11-deoxy PGE1	-0.215047	0.0344025	0.0424667	-0.239768	733261	793399	Eu < Ca	768742	1.08201	0.11372	0.245111	4.91332e+06	31663.4	38249.2	138053	18783.1	125577	112812	9019.97	39054.5	716556	774461	8.7351e+06	2.06315e+06	1.54628e+07	148758	18917.2	211602	53977.8	77784.8	54324.8	49748.4	85652.5	119136	94753.3	157348	145117	54327.2	142041	286432	15923.2	117697	75831.7	44031.9	33214.3	236450	21534.8	130945	35343.3
Biliverdin	0.214875	0.0345496	0.0400209	0.242662	1.81122e+07	2.45315e+07	Ca < Eu	21899600	1.35442	0.437676	0.244045	9.46406e+07	5.69704e+07	1.33149e+07	8.65028e+06	9.66104e+06	2.12031e+07	2.52786e+07	1.25466e+07	1.79676e+07	1.15146e+07	1.25727e+07	3.67997e+07	5.15925e+07	3.27053e+07	1.5306e+07	3.00077e+07	1.8978e+07	1.68385e+07	3.4404e+07	5.07357e+07	3.74427e+07	1.79336e+07	1.58911e+07	4.41819e+07	2.49628e+07	1.80465e+07	2.14158e+07	9.66197e+06	1.41224e+07	1.7653e+07	1.46646e+07	1.19726e+07	6.86294e+06	1.54792e+07	1.12928e+07	1.1251e+07	1.83124e+07	3.955e+07
Neriifolin	-0.214663	0.0347332	0.00616052	-0.323274	1.06995e+07	3.5097e+06	Eu < Ca	6.45752e+06	0.328024	-1.60813	0.157326	9	98107.5	1.00969e+07	6.5792e+06	7.00141e+06	1.17618e+07	42805.8	9	1.14423e+07	1.10395e+07	2.09598e+06	1.51602e+06	1.07736e+06	355824	9	6.93131e+06	1.12525e+06	8.49676e+06	358225	9	361438	3.27161e+07	9	5.96095e+06	1.61047e+06	1.10106e+07	3.93593e+06	1.6264e+06	25202.2	2.04564e+06	5.83757e+06	861734	8.87054e+06	1.07804e+06	1.74632e+07	5.85205e+06	187781	2.54796e+06
Quercitrin	0.214577	0.0348073	0.0561621	0.225713	901512	1.49698e+06	Ca <= Eu	1252841	1.66053	0.731641	0.273929	1.38226e+06	20761.8	92113.7	72424.1	244577	73268.8	454713	1.71518e+07	756297	61194.8	218392	877019	686902	2.34969e+06	5.74348e+06	1.50579e+06	6.38942e+06	36392.9	58259.8	93667.3	65960.9	44625	2.64811e+07	1.02471e+06	387352	51872	36355.3	3.1669e+06	980434	1.29907e+06	48099.3	89454.3	69806.1	11726.2	86861.1	94366.9	126854	878357
Dexamethasone	-0.214384	0.0349749	0.0165354	-0.283175	2.88444e+06	1.98505e+06	Eu < Ca	2353800	0.688193	-0.539115	0.196499	522399	4.25103e+06	4.41426e+06	1.00424e+07	3.94377e+06	1.52978e+06	923126	2.58903e+06	3.419e+06	1.39794e+06	1.38551e+06	1.0488e+07	2.38085e+06	4.9073e+06	6.95997e+06	1.78567e+06	1.8387e+06	3.40154e+06	971609	647123	842714	7.88605e+06	2.24042e+06	1.80128e+06	1.67734e+06	2.7308e+06	3.93308e+06	1.09874e+06	781145	3.82885e+06	5.17841e+06	5.32391e+06	1.39812e+06	2.8386e+06	5.88886e+06	670755	1.04117e+06	2.47461e+06
4,4-Dihydroxybenzophenone	0.214375	0.0349826	0.0178431	0.279868	54324.4	62513.6	Ca < Eu	59156	1.15075	0.202569	0.199378	36241.5	45360.9	72860	32607.9	57535.5	58638.9	58170.7	50196.3	42972.3	52575.2	65032.5	52232.2	58842.7	41231	57563	45901.3	54078.1	45685.7	33310.4	66240.6	80174.1	38682	104695	67520.4	73301.9	54459.6	50495.5	77958.5	95901.7	63832.2	68712.3	72565.4	60685.9	52785.6	60010.8	65373.9	98380.3	68699.8
Asp-Leu-Ala	0.214137	0.0351901	0.00289549	0.351798	8.27246e+06	1.18959e+07	Ca < Eu	10410310	1.43802	0.524079	0.124439	1.76217e+07	7.6428e+06	1.11403e+07	3.65779e+06	1.03091e+07	6.58212e+06	3.43516e+07	2.04801e+07	1.3419e+07	3.91544e+06	1.04536e+07	1.01519e+07	1.09527e+07	6.44485e+06	6.39508e+06	1.08528e+07	1.15196e+07	4.4442e+06	9.25092e+06	1.81146e+07	1.96997e+07	4.65885e+06	1.29228e+07	5.10599e+06	1.93961e+07	7.82225e+06	1.16721e+07	1.41895e+07	7.38984e+06	1.14676e+07	3.51294e+06	3.48114e+06	3.15533e+06	1.07037e+07	751291	1.08898e+07	1.96961e+07	9.60885e+06
Thr-Pro-Thr	0.214016	0.0352963	0.00463448	0.334436	6.56044e+06	9.25508e+06	Ca < Eu	8.15028e+06	1.41074	0.496454	0.133467	4.33393e+06	7.57329e+06	5.81228e+06	2.36242e+06	7.84454e+06	5.69486e+06	2.41117e+07	1.00309e+07	6.81639e+06	3.22016e+06	7.11158e+06	6.65216e+06	1.18226e+07	4.74067e+06	5.76754e+06	8.30809e+06	7.35796e+06	2.97052e+06	8.09705e+06	1.49381e+07	1.35385e+07	3.11566e+06	9.10147e+06	4.3989e+06	1.05878e+07	5.02294e+06	1.27841e+07	1.09858e+07	4.43172e+06	1.10926e+07	3.0523e+06	2.58549e+06	2.88328e+06	8.71545e+06	998085	7.30516e+06	1.71865e+07	1.40981e+07
Asp-Ile-Met	0.214001	0.0353098	0.00388379	0.34105	15471000	2.32993e+07	Ca < Eu	20089710	1.506	0.590722	0.131418	10428284	2.03761e+07	2.00519e+07	7.03994e+06	2.2834e+07	1.1349e+07	83316542	3.1743e+07	1.76794e+07	5.03014e+06	1.05258e+07	1.78458e+07	2.39939e+07	9.99418e+06	1.10723e+07	1.39737e+07	1.86e+07	1.05279e+07	1.3727e+07	4.25982e+07	4.16044e+07	9.27285e+06	1.7626e+07	5.23325e+06	3.20602e+07	9.77163e+06	2.84547e+07	2.74801e+07	1.08337e+07	2.00049e+07	8.77997e+06	4.79221e+06	5.65915e+06	1.81805e+07	870655	2.7092e+07	4.13711e+07	3.66774e+07
His-Phe-Tyr-Asp	0.213655	0.0356142	0.0292844	0.257544	1.76888e+06	2.57042e+06	Ca < Eu	2241790	1.45314	0.539172	0.223993	9.38073e+06	7.05635e+06	1.35877e+06	860850	1.03999e+06	2.01557e+06	4.27477e+06	1.36266e+06	1.36382e+06	1.44996e+06	1.74251e+06	4.34215e+06	7.96009e+06	2.88864e+06	2.61371e+06	2.98382e+06	2.24062e+06	1.6901e+06	2.91607e+06	9.07627e+06	6.11709e+06	1.17999e+06	2.07594e+06	4.22863e+06	3.2557e+06	1.99341e+06	2.53239e+06	1.5723e+06	2.57373e+06	2.29631e+06	1.63659e+06	1.44156e+06	1.07245e+06	1.8827e+06	916139	682013	1.5429e+06	2.48535e+06
10-Hydroxymyristic acid methyl ester	-0.213594	0.0356677	0.0102119	-0.303431	970385	675631	Eu < Ca	796480	0.69625	-0.522323	0.168579	28560.2	444534	1.3622e+06	2.12738e+06	831268	995027	999693	34408.6	2.90841e+06	1.531e+06	374383	115527	34249	128831	42032.9	125428	290130	859643	1.20011e+06	55377.2	274990	1.04574e+06	31083.9	138186	502678	763456	994542	86724.9	43484.2	1.57889e+06	1.28197e+06	2.64891e+06	2.04536e+06	2.11753e+06	1.56856e+06	747350	55293.2	472802
Ecdysone	-0.213462	0.0357844	0.0225319	-0.269533	1.09533e+06	709046	Eu < Ca	867423	0.647334	-0.627417	0.207462	37648	163613	983900	1.39807e+06	180122	1.07207e+06	569226	292862	233816	1.54513e+06	920996	238964	81789.5	115631	143970	83798.1	113188	1.00554e+06	723398	319952	691033	1.68936e+06	50603.5	294964	185530	724959	223802	254622	367695	1.39815e+06	393656	1.10069e+06	2.29519e+06	1.61862e+06	1.40399e+06	1.39843e+06	73045.1	752302
Asclepin	0.213125	0.0360845	0.0505185	0.231087	1.49507e+07	1.60636e+07	Ca <= Eu	15607300	1.07443	0.103576	0.263092	1.21157e+07	1.28411e+07	1.39298e+07	1.45575e+07	2.08044e+07	1.10407e+07	1.58256e+07	1.53186e+07	9.5207e+06	1.5531e+07	2.17778e+07	1.19449e+07	2.21532e+07	1.48578e+07	1.14694e+07	1.42211e+07	1.55896e+07	1.54434e+07	2.0017e+07	1.8868e+07	1.51695e+07	1.93457e+07	2.26317e+07	2.2037e+07	1.33678e+07	1.61365e+07	1.22311e+07	1.40007e+07	1.60877e+07	1.48754e+07	2.12251e+07	1.51411e+07	1.74974e+07	1.45307e+07	1.34161e+07	1.88701e+07	2.5875e+07	1.49539e+07
N-2-hydroxyethylpiperazine-N-2-ethanesulfonic acid	-0.212709	0.0364581	0.0477093	-0.233981	417359	251990	Eu < Ca	319791	0.603773	-0.727922	0.258334	66589.6	120573	356181	174389	119648	317497	118782	1.13336e+06	92581.4	200059	109791	100588	84340.1	243853	68090.3	100453	165432	267304	278706	71859.4	195962	212250	56727.8	269902	114567	201117	120887	55624.7	38251	194060	130148	117813	323548	337485	230105	218974	116628	61741.9
(3-sulfo)Galbeta-Cer(d18	0.212288	0.0368386	0.023375	0.267879	18592	53083.7	Ca < Eu	38942.1	2.8552	1.51359	0.209535	54604	55292.7	39628.2	45011.5	46971.4	18387.1	20083.5	6539.82	6221.89	14993.6	16788.5	3654.84	9	16481.6	26371.5	7799.45	50625.2	13429.3	6388.3	20234.7	54672.8	9259.46	9524.69	10682.3	112677	19243.1	14795	20830.5	10232.3	36583.1	4861.7	18015.2	49338.8	14472.8	23299.8	26289.1	11761.7	15334.1
His-Met-Val	-0.212222	0.0368984	0.0258377	-0.263332	1.36707e+06	917073	Eu < Ca	1.10157e+06	0.670831	-0.575979	0.216489	203551	56759.2	2.18644e+06	1.74677e+06	1.08298e+06	1.0086e+06	653887	2.63327e+06	2.32624e+06	294427	459751	258844	78890.4	253575	703161	654928	543384	2.11023e+06	155492	78608	9	1.66786e+06	152463	226430	296497	726144	1.69117e+06	229498	164376	4.05694e+06	4.39126e+06	2.86565e+06	824529	2.44238e+06	2.68993e+06	902195	158454	257355
Cymathere lactone	-0.212183	0.0369346	0.0481125	-0.233568	3.9992e+06	1.07466e+06	Eu < Ca	2.27372e+06	0.268718	-1.89583	0.258487	279896	862617	2.35034e+06	7.45421e+06	2.15472e+06	2.11185e+06	668983	2.27808e+06	523740	2.74373e+06	822270	688168	423978	723725	238524	4.64017e+06	737202	1.51964e+06	663036	236378	235800	836769	153125	460634	246913	3.61547e+06	3.85207e+06	382282	271435	700029	175914	1.2148e+06	254234	523089	9	470396	627090	274765
Tyr-Arg-Leu-Ile-Val	0.212179	0.0369376	0.134558	0.176933	38629.7	48441.3	Ca <= Eu	44418.6	1.25399	0.326528	0.368739	97341.3	41544.4	126373	12757.9	16638.2	14806.3	29487	15808.9	50775.2	84869.7	58320.1	58818.9	51641.7	45971.1	28081.8	35081	71600.5	39646	24621.1	55094.1	46601.1	99924.4	23207.4	98159.6	59533.8	36911.5	33156.1	47632	121651	30094.4	11216.4	14520.2	48272.4	5118.92	45004.9	40734.8	30771.1	67609.7
Ibuprofen beta-D-glucuronide	-0.212158	0.0369571	0.0167797	-0.282348	361939	129980	Eu < Ca	225083	0.35912	-1.47746	0.196635	90010.9	87180.8	226847	153387	158306	137379	349006	162975	190284	1.05569e+06	136819	149312	161962	9	318698	116318	130072	198311	9	64870.9	110920	211305	83268.2	299442	175371	171630	185756	116822	39507.2	93936.7	120275	313211	131384	175930	783837	338341	77123.5	239536
Oleanolic acid	-0.212134	0.036979	0.080961	-0.206284	286961	231592	Eu <= Ca	254293	0.80705	-0.30927	0.304428	3.42807e+06	1.45892e+06	87086.9	125904	100476	95415.5	91872.6	57875.5	35023.3	67125.1	280484	590605	244681	1.18054e+06	327827	56944.8	149453	70852.4	73078.1	1.53506e+06	76668.4	123798	40859.6	312478	130905	52019.6	61108.1	202194	488962	62319.9	274655	76851.4	9	65802.3	76709.9	37412	943479	53186.2
Carnitine C10:1	0.211209	0.0378302	0.0270269	0.261265	1.846e+06	4.20852e+06	Ca < Eu	3239884	2.27981	1.18891	0.219048	3.78221e+07	107277	95189.9	155241	95485.6	95717.4	39521.1	40833.7	28520.2	32453	47475.2	1.01419e+07	1.33726e+07	4.98895e+07	2.82227e+06	83655.7	87333.8	93084.3	111026	2.11041e+07	528573	64334.4	201000	6.08059e+06	88189.5	119737	356965	75708.8	43388.9	158445	70671.1	185868	128139	1.8093e+06	131124	54830.2	2.06116e+06	1.0021e+06
L-tyrosine methyl ester 4-sulfate	0.211156	0.0378792	0.00700945	0.315006	1.46342e+06	4.74489e+06	Ca < Eu	3.39949e+06	3.24234	1.69704	0.161988	7.62685e+06	9	179803	9	9	9	62513.6	9	50896.8	34155.3	9	224189	540936	4.40507e+07	21007.5	47999.5	39810.2	9	2.18018e+07	1.00186e+07	379226	75544.1	2.38848e+07	9	1.09588e+06	9	379799	1.8327e+07	6.68504e+06	16274.7	9	16339.6	40628.4	7.35475e+06	17661.4	8281.55	370342	4.43959e+06
Gln-Ile-Glu-Arg	-0.211147	0.037888	0.0106313	-0.301778	3815000	2392102	Eu < Ca	2.97549e+06	0.627025	-0.673404	0.169288	9	7.44122e+06	3.52306e+06	5.00354e+06	6.18489e+06	2.92372e+06	615200	470005	7.69728e+06	873003	2.2758e+06	3.54374e+06	1.43294e+06	2.19758e+06	1.64104e+06	1.11248e+06	1.24894e+06	6.6785e+06	4.67115e+06	475559	675960	5.21539e+06	161064	719941	249752	2.91028e+06	3.75013e+06	3.06525e+06	1.93712e+06	2.85237e+06	6.32353e+06	2.56035e+06	2.26702e+06	1.7731e+06	8.01163e+06	2.12539e+06	1.12336e+06	1.76312e+06
(R)-2-Hydroxy-3-phenylpropionic acid	0.210726	0.0382813	0.0170105	0.281935	2.41976e+06	2.73746e+06	Ca < Eu	2607200	1.13129	0.177975	0.197338	3.20313e+06	2.97324e+06	2.50063e+06	1.95216e+06	2.43202e+06	2.47303e+06	2.70009e+06	2.92939e+06	1.83893e+06	2.6611e+06	2.84091e+06	2.74142e+06	2.84517e+06	2.23055e+06	2.68964e+06	2.52424e+06	2.74593e+06	2.80048e+06	2.41008e+06	2.87881e+06	3.43239e+06	1.84122e+06	3.43088e+06	3.06216e+06	2.95126e+06	2.3373e+06	2.45688e+06	3.31919e+06	3.40609e+06	3.19563e+06	2.38624e+06	2.56818e+06	2.6395e+06	2.01043e+06	2.53471e+06	3.10887e+06	3.62716e+06	2.57821e+06
Ac-Ser-Asp-Lys-Pro	-0.210215	0.0387634	0.00913087	-0.307979	1.236e+06	773359	Eu < Ca	963044	0.625693	-0.676474	0.167845	25073.7	347217	988734	2.52418e+06	1.55665e+06	1.38181e+06	12830	30100.6	2.49973e+06	2.14517e+06	693561	1.28377e+06	59772.8	58368.5	505390	1.3598e+06	579877	35973.8	37687.7	202118	407445	2.30243e+06	5916.51	504488	549243	2.53138e+06	3.16966e+06	207118	11225.7	2.12728e+06	1.3345e+06	50282.6	1.42741e+06	1.89473e+06	1.14982e+06	872233	176409	804363
9(S)-HOTrE	0.21005	0.0389198	0.0367538	0.246796	84822	122057	Ca < Eu	106791	1.43898	0.525051	0.235921	57567	121278	674361	48157	36097.1	48075.4	561954	77914.4	63984	47895.9	67391	73288.7	39744.2	98344.9	147517	57785.9	125402	20444.1	82486.4	109553	159238	29205.5	99191.3	533820	114750	48384.3	72213.9	109256	51471	73372.4	277878	251698	35219.5	54371.6	21805.2	403017	6094.7	212360
11-Beta-hydroxyandrostenedione	0.209955	0.0390107	0.0133929	0.291856	3.30081e+06	5.63487e+06	Ca < Eu	4.6779e+06	1.70712	0.771562	0.191842	2.23706e+07	6.09624e+06	9	2.50746e+06	9	3.33195e+06	9.45285e+06	2.54838e+06	1.28503e+06	9	9	2.23948e+06	4.85353e+06	8.90681e+06	4.59129e+06	3.09504e+06	3.2502e+06	2.50468e+06	1.54407e+07	5.45129e+06	1.26113e+06	1841613	1.74839e+06	1.7024e+06	9	9	9	1.7118e+06	1.98863e+06	2.69267e+06	1.621e+06	2.16868e+06	1.00606e+06	942500	1.19162e+06	9	3.46184e+06	2.21898e+06
Phthalazinone pyrazole	-0.209927	0.0390372	0.16738	-0.163291	317583	272098	Eu <= Ca	290747	0.856779	-0.223006	0.4082	265565	635393	224302	30813.3	9	66501.6	82201	185305	38374.1	19783.1	1.24416e+06	798054	79977.8	47632.3	828642	1.27425e+06	258325	22643.8	27326.9	39992.6	180302	89946.7	52187.1	573004	473804	40535.7	40046.3	171460	69384.4	9	150630	26068.8	9	1.906e+06	41180.6	102229	79229.8	61110.4
Histamine	-0.209923	0.0390411	0.0494116	-0.231914	4.69347e+06	4.12659e+06	Eu < Ca	4.35901e+06	0.87922	-0.185705	0.260028	1.65428e+06	9	973671	2.15701e+06	9	67148.7	265413	3.59644e+07	2.31091e+06	751142	323543	6.2351e+06	9	295029	4.77467e+07	7.53656e+07	2.10642e+07	9	409437	144361	452579	1.921e+07	522579	510514	135816	65069.5	2.78584e+06	2.87501e+06	990254	9.00982e+06	4.66686e+06	6.39136e+06	3.03283e+06	1.25955e+06	9.38958e+07	1.94584e+06	917493	585833
(Z)-7-[(1R,2R,3R)-3-Hydroxy-2-[(E,4R)-4-hydroxy-4-(1-propylcyclobutyl)but-1-enyl]-5-oxocyclopentyl]hept-5-enoic acid	-0.209469	0.0394758	0.0700271	-0.214138	286851	243461	Eu <= Ca	261251	0.848736	-0.236612	0.295758	349604	56092.6	402109	376961	170577	92848.5	154785	191172	316990	185692	315973	150834	230600	132021	195557	150809	76310.5	251236	154924	252568	413429	276915	239955	317602	436594	290666	170317	393498	297858	488789	341039	344352	287582	422918	357276	455960	277256	350121
Tetradecanedioic acid	-0.209355	0.0395863	0.0493154	-0.232327	9.74563e+06	6.57717e+06	Eu < Ca	7876243	0.674884	-0.567288	0.260028	4.39806e+06	1.60855e+06	3.75559e+07	1.98799e+07	1.38643e+07	4.84076e+06	1.09773e+07	2.1494e+06	6.8152e+06	6.41475e+06	8.31195e+06	128646	29845.6	1.93414e+07	875413	1.08627e+07	8.0214e+06	4.97693e+06	5.17674e+06	2.76789e+06	6.42136e+06	7.12829e+06	42847.3	1.60768e+07	1.97638e+07	1.72966e+07	3.38695e+06	5.47386e+06	2.23349e+06	1.21381e+07	1.67194e+06	1.27927e+07	2.18951e+07	4.2989e+06	321707	1.22838e+07	972742	6.91009e+06
N-3-oxo-tetradecanoyl-L-Homoserine lactone	0.209328	0.0396124	0.0166955	0.282761	640804	1317270	Ca < Eu	1.03992e+06	2.05565	1.0396	0.196499	263875	267892	323828	9693.79	491426	9763	506708	66480.4	23651.1	10369.4	1.13106e+06	555466	758871	6.94783e+06	1.04955e+06	8.95393e+06	731228	67596.2	3.6733e+06	2.39122e+06	820859	61878.8	2.45425e+06	1.12836e+06	823729	196432	56614.3	3.38071e+06	381581	48650	32076.7	28592.5	10065.7	36109.6	6872.51	146945	5380.01	1.46706e+06
Dodecanoic acid,12-[[(cyclohexylamino)carbonyl]amino]-	-0.209327	0.0396127	0.044281	-0.237702	3.24585e+06	2.50727e+06	Eu < Ca	2810087	0.772452	-0.372483	0.247609	39457.3	441645	4.25391e+06	3.83422e+06	2.84165e+06	2.88214e+06	4.28844e+06	17122.6	3.77331e+06	4.64412e+06	1.1408e+06	2.9076e+06	396552	83784.2	61831.9	2.47595e+06	1.28388e+06	4.78288e+06	129041	1.57588e+06	2.04524e+06	2.57417e+06	22520.1	2.99224e+06	3.1263e+06	3.01144e+06	1.9558e+06	1.62995e+06	2.36655e+06	3.27569e+06	5.86813e+06	3.87049e+06	3.85869e+06	4.6205e+06	3.76222e+06	3.53321e+06	1.46079e+06	2.66488e+06
3-Hydroxypyruvic acid	0.209305	0.0396344	0.0258377	0.263332	1.35814e+06	1.4135e+06	Ca < Eu	1.3908e+06	1.04076	0.057637	0.216489	1.8393e+06	9.10217e+06	2.05432e+06	40290.3	298501	103841	1.04333e+07	2.34178e+06	208948	107077	132154	133614	336586	4.00381e+06	44176.3	49832.8	325939	142630	1.13757e+07	128888	675166	58531.4	6.29137e+06	5.87272e+06	1.11068e+07	62132.2	252687	439496	4.12801e+06	56266.2	124568	42410.2	47772	100559	29191.4	135859	185626	3.3122e+06
(3beta,5alpha,9alpha,22E,24R)-3,5,9-Trihydroxy-23-methylergosta-7,22-dien-6-one	-0.209251	0.0396863	0.159961	-0.166184	123334	122437	Eu <= Ca	122805	0.992728	-0.0105293	0.398745	47379	165071	82474.2	156485	66472	191579	76699.4	48767.6	72389.7	178743	37342.6	119380	641807	649294	93632.1	137640	179625	62994.8	47433.5	163630	123060	61950	144678	82830.4	140240	76550.6	374730	100877	107213	75179.5	124409	242471	58028.1	161489	105256	74355.3	88842	84093
D-Ornithine	-0.209046	0.0398852	0.00750172	-0.315833	2.24856e+06	1.28293e+06	Eu < Ca	1678838	0.570555	-0.809561	0.161988	2.90598e+06	1.75381e+06	1.90358e+06	1.65377e+06	793180	1.5588e+06	321626	2.14725e+06	3.7559e+06	1.97867e+06	4.37373e+06	889930	192351	838458	190234	902700	1.01225e+06	2.21615e+06	703798	345187	409766	2.93213e+06	457315	503249	772443	1.24034e+06	1.34372e+06	1.44384e+06	1.08533e+06	1.4693e+06	2.28948e+06	2.26155e+06	2.05218e+06	1.62616e+06	1.32938e+06	229531	1.1087e+06	413681
URB937	0.209012	0.0399185	0.0100965	0.303845	5.79524e+06	1.59105e+07	Ca < Eu	1.17633e+07	2.74545	1.45704	0.168579	6.11369e+07	7.18276e+06	9	172848	7.11062e+06	258453	4.2602e+06	1.81984e+07	9	171637	170271	6.34118e+06	5.99213e+06	1.76044e+07	75491698	7.77291e+06	1.36679e+07	252855	4.09719e+07	6.59299e+07	3.50895e+06	173035	4.06029e+07	1.16609e+07	4.30644e+06	9	9	3.34567e+07	595135	9	1.68611e+06	5.6959e+06	194536	421449	453835	9	3.87967e+06	1.76506e+07
Droperidol	0.2087	0.0402223	0.00750172	0.315833	490866	743059	Ca < Eu	639660	1.51377	0.598149	0.161988	605401	389775	646498	143089	517690	279771	2.27153e+06	981468	697250	124568	281088	415461	535967	139598	292138	353042	480901	280316	500478	1.50387e+06	1.46118e+06	236220	572403	109562	887457	404536	664104	1.09489e+06	322042	413376	123696	61650	99583.4	379299	29821.8	614460	1.58313e+06	1.8623e+06
Lapachol	-0.208618	0.0403029	0.0410498	-0.241422	916780	709751	Eu < Ca	794633	0.774178	-0.369264	0.244664	195568	493759	1.12997e+06	381477	1.29302e+06	841662	628827	43263.9	750675	1.43375e+06	176467	857671	185848	160911	153996	839007	459474	1.38432e+06	101844	832608	539333	1.21126e+06	61221.7	716762	844786	357972	920618	1.19873e+06	443091	607036	553267	1.48324e+06	1.08759e+06	1.29911e+06	996300	584337	255348	1.35895e+06
Rhodamine B	0.208568	0.040352	0.0411884	0.231501	164507	1.02838e+06	Ca < Eu	674192	6.25127	2.64415	0.244664	360171	439295	9	440839	465615	9	9	478138	9	9	281054	9	9	277331	9	450084	9	322061	1.18522e+07	270671	449380	9	185006	433238	324045	9	9	395219	9	220850	411375	9	78168.7	9	162008	9	167260	7.61162e+06
(25R)-3beta,4beta-dihydroxycholest-5-en-26-al	-0.208267	0.0406472	0.147829	-0.171145	7.02098e+06	6.19105e+06	Eu <= Ca	6531320	0.881794	-0.181487	0.386642	1.65052e+06	8.28904e+06	8.11915e+06	6.43069e+06	6.53354e+06	7.38345e+06	1.60287e+07	4.95125e+06	1.27398e+07	7.73176e+06	6.88334e+06	2.1574e+06	6.61783e+06	2.09144e+06	3.8957e+06	1.8165e+06	4.34567e+06	5.74806e+06	1.64253e+06	4.71415e+06	4.3814e+06	5.27619e+06	3.77497e+06	2.85068e+06	6.51847e+06	7.03781e+06	7.04575e+06	1.93707e+06	5.0272e+06	6.08502e+06	6.62291e+06	6.18793e+06	6.60049e+06	6.77731e+06	6.2062e+06	6.19159e+06	2.5692e+06	4.48698e+06
Glu-Cit	-0.208068	0.0408448	0.101012	-0.193882	388756	329932	Eu <= Ca	354050	0.848687	-0.236696	0.326406	356378	195106	546964	351371	624588	280094	269085	370146	373676	338668	522072	604476	259100	904085	248397	227740	358096	343789	291148	168044	190516	233043	611389	194338	160835	445131	284137	278047	166871	377351	215002	235817	184978	248177	212984	262308	139949	195239
Adipic Acid	-0.207759	0.0411518	0.0331203	-0.251757	1.22731e+07	8.79941e+06	Eu < Ca	10223630	0.716966	-0.480024	0.225889	2.71977e+06	4.59102e+06	1.19616e+07	3.23092e+07	2.11991e+07	3.35107e+06	3.173e+06	1.26037e+07	3.75821e+07	5.58304e+06	2.30373e+07	1.57068e+07	711561	6.22788e+06	8.961e+06	1.05305e+07	5.36784e+06	1.59644e+07	3.36362e+07	3.99183e+06	4.73743e+06	2.33723e+07	573304	2.38395e+06	5.09273e+06	1.31246e+07	6.72398e+06	2.30509e+06	5.54313e+06	2.05882e+07	9.7389e+06	1.09514e+07	5.32981e+06	1.84541e+07	1.83161e+07	3.08983e+06	1.58444e+06	2.29412e+06
7alpha,12beta-Dihydroxy-5alpha-cholan-24-oic acid	-0.207751	0.0411596	0.041404	-0.241009	2.81528e+07	2.05139e+07	Eu < Ca	2.36459e+07	0.728664	-0.456675	0.244664	408706	1.65018e+06	3.52366e+07	5.45789e+06	4.80507e+07	2.00043e+07	3.76006e+06	9	1.57086e+07	4.7553e+07	485538	2.52362e+07	670434	175203	9	3.23632e+07	1.14764e+07	5.15723e+07	60971.6	2.39981e+07	9.31176e+06	3.83545e+07	13204.9	2.63039e+07	3.23871e+07	1.35826e+06	2.75353e+07	4.38855e+07	9.48278e+06	1.21698e+07	1.51197e+07	5.98853e+07	2.18176e+07	4.27307e+07	2.00275e+07	1.39935e+07	176926	4.81314e+07
3-(Acetyloxy)lanosta-8,24-dien-21-oic acid	-0.207575	0.0413352	0.0885587	-0.201323	443683	347336	Eu <= Ca	386838	0.782846	-0.353199	0.314639	130867	1.37878e+06	881485	167258	82797.7	362813	262928	173802	130474	669997	53172.9	326249	575384	830197	419889	670850	121558	130654	116164	279068	325761	142636	375456	139470	1.19718e+06	327071	839062	667484	131711	438011	228856	377777	147685	408439	493886	255269	97698.3	189280
Leu-Asn-Asp	0.207431	0.0414791	0.00990413	0.304671	2.32007e+06	3.27731e+06	Ca < Eu	2884840	1.41259	0.49834	0.168579	6.48262e+06	2.98915e+06	2.52009e+06	1.60254e+06	4.94688e+06	3.17634e+06	8.7507e+06	5.54994e+06	3.17009e+06	1.29289e+06	3.69397e+06	1.47741e+06	3.03524e+06	1.02927e+06	1.7731e+06	2.29584e+06	3.54454e+06	2.14603e+06	2.23473e+06	3.85497e+06	4.56427e+06	1.67995e+06	4.82922e+06	611022	4.45716e+06	2.47597e+06	2.0948e+06	2.37096e+06	3.55614e+06	2.23531e+06	1.0209e+06	724301	1.38938e+06	3.42084e+06	410411	4.48574e+06	4.90797e+06	5.59343e+06
Ser-Lys	0.20716	0.0417518	0.0486036	0.232741	665709	873798	Ca < Eu	788481	1.31258	0.392409	0.258487	1.51441e+06	609452	758994	312962	578108	531093	404973	1.77999e+06	2.37597e+06	9	439872	1.03343e+06	423023	945346	802146	2.21118e+06	1.12357e+06	9	795947	383354	566475	1.11651e+06	1.06776e+06	549795	404251	533322	4.53782e+06	1.10278e+06	563507	721124	1.11322e+06	635622	582301	1.11084e+06	350834	9	1.13747e+06	1.33717e+06
Ala-Lys-His-Asp	-0.207091	0.0418214	0.0223275	-0.269946	3.44442e+06	2.43102e+06	Eu < Ca	2.84651e+06	0.705785	-0.502699	0.207462	74166	1.85476e+06	3.05804e+06	4.52505e+06	3.95333e+06	3.31155e+06	245192	266087	7.24052e+06	3.93278e+06	4.81632e+06	8.30989e+06	213138	229308	2.30652e+06	2.82097e+06	1.79917e+06	9	348693	740956	1.76577e+06	5.49286e+06	72023.7	940416	1.1606e+06	4.46706e+06	5.92545e+06	779826	116648	6.24521e+06	3.64687e+06	240359	2.92109e+06	2.80158e+06	2.86712e+06	2.08777e+06	690917	2.07666e+06
Desmethylolanzapine	0.206886	0.0420295	0.113199	0.187267	1.10512e+06	1.49712e+06	Ca <= Eu	1.3364e+06	1.35471	0.437982	0.340914	2.26337e+06	2.17379e+06	434426	9	433816	1.20964e+06	780311	392042	1.38141e+06	1.07166e+06	334589	1.13309e+06	891229	1.22234e+06	1.13248e+06	1.43807e+06	1.08669e+06	9	948595	1.89384e+06	781742	693480	261021	1.43165e+06	677774	1.11097e+06	353368	811308	277777	562792	354602	9	959178	907150	786070	798895	472207	1.28212e+06
Chloralose	-0.206731	0.0421864	0.0219164	-0.270773	36958.8	30745.7	Eu < Ca	33293.1	0.831891	-0.265533	0.207462	3398.52	5101.55	38938.5	65716.3	52675.2	7216.33	11572.9	17782	30130.7	19815.9	30381.7	46419.7	9	17301.9	24807.3	64482.2	161460	42912.3	17210.8	19434.1	15539.3	97007.6	8199.18	10886.3	17003.6	50066.2	31581.1	40421.9	9408.53	6829.13	39985.7	22201.8	27508.5	19580.1	35857.2	14578.9	7308.16	24553.2
1-Aminocyclohexanecarboxylic acid	-0.206444	0.0424799	0.0122057	-0.29599	3.35839e+06	1.7102e+06	Eu < Ca	2.38596e+06	0.509233	-0.973601	0.185359	357538	252330	3.90805e+06	4.70787e+06	1.99032e+06	1.71249e+06	240708	9	884110	1.06784e+06	2.56097e+06	4.02408e+06	252760	1.48779e+06	619928	375591	466492	1.87545e+06	412544	386567	1.87542e+06	9	9	3.65699e+06	1.13433e+06	1.73687e+06	2.07143e+06	791984	314772	1.92646e+06	4.1587e+06	6.13258e+06	2.06835e+06	6.37709e+06	7.65487e+06	3.86823e+06	124286	821069
Scymnol	-0.20643	0.0424937	0.00892864	-0.308805	1.52369e+06	1.01501e+06	Eu < Ca	1.22357e+06	0.666151	-0.586079	0.166688	482571	61084.9	1.30893e+06	7.41596e+06	168256	3.16776e+06	78310.4	9	507805	198488	636611	4.07967e+06	1.95674e+06	6.20123e+06	101854	39795.2	147492	1.01259e+07	325114	260704	61140.7	903276	166019	89763.9	130594	835193	739961	475614	51832.3	76879.9	3.01245e+06	600479	7.13266e+06	191333	4.82005e+06	984818	108024	340512
13(S)-HOTrE(γ)	0.206268	0.0426602	0.0716713	0.212898	188527	217214	Ca <= Eu	205452	1.15217	0.20435	0.296426	258366	431188	395631	61613.7	125553	101830	335965	227258	196140	202187	267596	274394	76085.3	192598	519288	312227	450318	87365.6	156504	181787	295270	38574.7	201204	1.08539e+06	178086	171805	145032	164349	187459	50569.1	433799	423365	138768	85398.1	72568.5	268598	9051.38	409431
Deoxycholic acid	0.206256	0.0426725	0.0217772	0.270773	4.14249e+07	7.60598e+07	Ca < Eu	6.18595e+07	1.83609	0.876637	0.207462	2.59442e+08	8.0887e+07	8.61171e+06	9	2.36933e+07	9	1.10784e+07	8.15531e+07	9	9	5.19007e+06	4.36342e+07	4.48254e+07	1.80247e+08	2.77437e+08	1.31207e+08	1.09729e+08	7.7798e+06	9.38511e+07	2.02767e+08	8.14486e+07	9	1.29029e+08	1.55863e+08	6.63788e+07	1.72976e+07	5.94891e+06	1.35803e+08	4.02014e+07	5.07312e+06	6.21846e+06	2.45408e+07	9	4.49121e+07	4.43395e+06	6.51348e+06	1.55607e+06	1.56971e+08
Carnitine C16:2-OH	0.205856	0.0430847	0.0267702	0.261265	71655.4	81010.7	Ca < Eu	77175.1	1.13056	0.177038	0.217737	2.02802e+06	29115.6	9	4070.05	7342.02	9	8840.27	5291.98	9	9	5333.09	34908	114439	235743	158578	16695.1	18840.4	6040.64	3668.42	285231	23861.6	19398.6	15380.1	152080	5635.29	23798.4	7839.77	9	3438.26	6127.93	7114.45	4752.9	9	6929.46	11697.4	12487	9	20060.1
AM2201 6-hydroxyindole metabolite	0.205759	0.0431852	0.00790255	0.313766	752000	1.04936e+06	Ca < Eu	927440	1.39542	0.4807	0.163158	489640	707288	338845	182085	1.10926e+06	593235	774431	487571	1.07924e+06	507744	479159	764533	1.50284e+06	280363	461771	1.50264e+06	1.12655e+06	918890	530527	1.04235e+06	1.18134e+06	413913	302542	430214	863291	897532	1.48991e+06	1.14865e+06	310241	1.54753e+06	356500	371446	348004	975909	120093	1.00032e+06	798294	1.40853e+06
N-Acetylsphingosine	-0.205754	0.0431905	0.0358107	-0.248036	2.47527e+06	1.87032e+06	Eu < Ca	2.11835e+06	0.755604	-0.404298	0.23529	9	267381	3.00606e+06	4.70519e+06	1.07956e+06	3.19096e+06	3.93779e+06	9	2.62065e+06	3.76206e+06	663858	765302	171536	76642.9	108117	702490	282376	3.68785e+06	247710	504407	1.38796e+06	4.3486e+06	9	1.66184e+06	3.15289e+06	2.16968e+06	1.72848e+06	577631	2.12868e+06	2.06519e+06	3.32589e+06	2.4491e+06	2.91974e+06	3.33681e+06	4.23346e+06	2.83466e+06	867169	2.94259e+06
Thr-Val-Glu-Thr-Trp	-0.205486	0.0434701	0.0170584	-0.281521	8.65698e+06	3.91928e+06	Eu < Ca	5.86173e+06	0.452731	-1.14328	0.197338	9	1.07004e+06	1.08828e+07	7.0843e+06	3.43876e+06	1.46776e+06	9	9	2.71968e+06	4.85328e+06	7.18643e+06	2.51894e+07	65890.6	9	2.63591e+06	8.44213e+06	2.7878e+06	193148	9	725746	1.16933e+06	1.14151e+07	11751.2	3.16069e+06	808230	6.81937e+06	3.10675e+07	1.27853e+06	14136.9	1.13297e+07	2.33145e+06	9	1.00839e+06	1.2275e+06	2.65156e+06	874506	411105	2.66897e+06
Cyanazine	-0.205382	0.0435779	0.0148713	-0.287722	4.76654e+06	3.16515e+06	Eu < Ca	3821720	0.664036	-0.590666	0.194477	1.16032e+06	2.85949e+07	9.8826e+06	5.87372e+06	1.82859e+06	3.47549e+06	1.80261e+06	1.1849e+07	7.06951e+06	3.86062e+06	1.78359e+06	1.3065e+07	5.5272e+06	1.95594e+06	6.46435e+06	2.96641e+06	2.40624e+06	2.25643e+07	1.77462e+06	1.57578e+06	1.11431e+06	6.89658e+06	2.97586e+06	1.41991e+07	7.18955e+06	2.86701e+06	5.91449e+06	7.84176e+06	6.08681e+06	1.08302e+07	3.655e+06	7.11663e+06	2.19764e+06	5.6882e+06	5.34899e+06	818126	3.24026e+06	8.11338e+06
Mandelic Acid	0.205379	0.0435819	0.0221227	0.27036	8.00988e+06	1.27524e+07	Ca < Eu	10807980	1.59209	0.670919	0.207462	1.42871e+07	1.76659e+07	2.4477e+07	5.46328e+06	8.99892e+06	4.47823e+06	1.25083e+07	6.70595e+06	3.11969e+06	3.10272e+06	2.97177e+07	3.15889e+06	1.72204e+06	452270	3.53876e+07	5.13672e+06	874014	2.17342e+06	1.19676e+07	6.00686e+06	5.32523e+06	2.28575e+06	1.14147e+06	2.36961e+06	4.4755e+06	1.29779e+07	8.46306e+06	3.1906e+06	2.30143e+06	9.96757e+06	2.72509e+06	2.78175e+06	2.71773e+06	5.40718e+06	1.10546e+06	3.57898e+07	1.30121e+06	4.97107e+06
P–Hydroxyphenyl Acetic Acid	0.205379	0.0435819	0.0221227	0.27036	8.00988e+06	1.27524e+07	Ca < Eu	10807980	1.59209	0.670919	0.207462	1.42871e+07	1.76659e+07	2.4477e+07	5.46328e+06	8.99892e+06	4.47823e+06	1.25083e+07	6.70595e+06	3.11969e+06	3.10272e+06	2.97177e+07	3.15889e+06	1.72204e+06	452270	3.53876e+07	5.13672e+06	874014	2.17342e+06	1.19676e+07	6.00686e+06	5.32523e+06	2.28575e+06	1.14147e+06	2.36961e+06	4.4755e+06	1.29779e+07	8.46306e+06	3.1906e+06	2.30143e+06	9.96757e+06	2.72509e+06	2.78175e+06	2.71773e+06	5.40718e+06	1.10546e+06	3.57898e+07	1.30121e+06	4.97107e+06
His-Val-Tyr	-0.205241	0.0437265	0.0246914	-0.265399	1.63748e+07	1.44677e+07	Eu < Ca	15249600	0.88353	-0.178648	0.2122	6.31079e+06	1.30455e+07	26126047	8.45332e+06	3.67536e+07	10542769	9.11627e+06	1.28298e+06	6.34958e+07	1.26555e+07	6.75119e+06	2.6499e+07	5.44932e+06	442223	2.19369e+07	9.66418e+06	6.51697e+06	2.43704e+07	1.09392e+07	5.51698e+06	1.17187e+07	1.47957e+07	156352	2.11499e+07	1.55407e+07	1.9285e+07	2.17653e+07	2.57404e+07	418371	1.31768e+07	1.06198e+07	5.64221e+06	6.39133e+07	2.53314e+07	2.54742e+07	2.84644e+06	791869	5.17802e+06
Carnitine C8:1	0.205232	0.0437355	0.0179159	0.279454	345692	1.67309e+06	Ca < Eu	1.12886e+06	4.83983	2.27496	0.199378	1.51183e+07	36787.5	9	63959.4	98637.7	125547	109258	74368.8	9	70148.3	38086.7	1.25961e+06	3.59541e+06	1.21365e+07	872059	90999.5	30332.1	9	44823.4	3.16623e+06	489623	31748.1	300537	692115	9	123539	110188	217593	9	9	21394.4	90346.7	9	4.03084e+06	9	145940	2.13832e+06	362119
Carvyl acetate	-0.205025	0.0439533	0.0400191	-0.242662	2.30344e+06	1.78841e+06	Eu < Ca	1999570	0.776407	-0.365114	0.244045	171400	351883	3.24155e+06	2.53499e+06	2.33805e+06	2.33889e+06	3.20748e+06	376728	2.55289e+06	3.42015e+06	910758	1.86071e+06	320442	146570	193138	1.75076e+06	957359	3.3502e+06	197568	1.06059e+06	1.55259e+06	1.43501e+06	128405	2.16294e+06	2.27426e+06	2.06893e+06	1.31737e+06	1.20715e+06	1.90863e+06	2.4286e+06	3.99817e+06	3.05229e+06	3.02433e+06	3.15806e+06	3.08256e+06	2.54626e+06	1.02888e+06	1.91431e+06
Ancitabine	-0.204778	0.0442133	0.0386887	-0.244316	399390	296629	Eu < Ca	338761	0.742704	-0.42914	0.240759	133354	157802	424740	407675	605587	259392	276533	115360	367373	253225	184076	168918	97405.9	378258	219469	1.43741e+06	526830	577265	175226	104486	196625	471580	209204	229809	163206	301569	155485	232999	109614	162130	151506	230750	242084	222140	638298	174072	373367	201266
Myriocin	0.204733	0.044261	0.0229533	0.268706	794015	2.13956e+06	Ca < Eu	1.58789e+06	2.69461	1.43008	0.209208	3.67593e+07	242047	124978	128320	71759	282545	83811.1	80061.1	44127.5	9	28535.6	1.21503e+06	4.5883e+06	2.61291e+07	2.16297e+06	265274	329630	158629	36461.5	5.99774e+06	813264	79718.3	207191	1.54171e+06	34671.3	243573	98257.1	98503.3	59830.7	34419	36992.2	132486	102946	109677	37561.9	106598	1.01612e+06	466914
Lys-Thr-Glu-Lys	0.204703	0.0442933	0.0166416	0.282761	441113	1.26196e+06	Ca < Eu	925411	2.86085	1.51644	0.196499	8.24066e+06	9	30123.6	124474	51499.4	84183.9	26233.4	30600.9	43593	22746.7	125121	386560	5.02167e+06	5.62099e+06	122095	41384.5	154148	9	116923	3.26483e+06	131423	64456.9	37634.6	204232	25934.9	50000.4	102236	34188.5	9174.46	107872	18617.7	9	42940	25122.6	91625.3	26966.6	995191	247152
Melleolide H	-0.20461	0.0443919	0.0198723	-0.272427	1.92845e+06	199955	Eu < Ca	908636	0.103687	-3.26969	0.206874	18026.7	9	6.48392e+06	156775	9	126025	9	9	146088	9	9	19021.8	9	36972.2	20593.1	9	11045.8	67001.6	9	9	11338.8	121597	13705.7	2.03392e+06	99235.4	1.53358e+06	9	27378.7	14682.5	45858.6	7.28999e+06	6.53342e+07	389224	2.49776e+06	93231.2	33643.4	13736.9	48290.7
(3beta,5alpha,9alpha,22E,24R)-5,9-Epidioxy-3-hydroxyergosta-7,22-dien-6-one	-0.204413	0.0446008	0.0322668	-0.252997	119560	65085.7	Eu < Ca	87420	0.544379	-0.877316	0.223993	8135.41	8191.17	138356	507090	65573.5	267206	126812	20818.6	42324.4	103038	11478	15938.8	8936.6	63811.2	7131.09	24692.3	24822.7	77474.9	30111.3	12111.8	11976.5	92571.6	9	15408.7	9145.31	143775	11531.8	42129	6912.42	150205	77671.7	67218.2	86986.8	95002	464302	54052.2	7030.5	45388.7
Karbutilate	-0.204129	0.0449051	0.0489099	-0.232741	3.3742e+06	2.49915e+06	Eu < Ca	2857920	0.740666	-0.433104	0.259098	1.67977e+06	4.33134e+06	3.59823e+06	4.40639e+06	3.03679e+06	2.48399e+06	2.53025e+06	4.67491e+06	1.49834e+06	604308	2.5032e+06	3.28481e+06	2.07495e+06	1.72535e+06	1.88051e+06	1.54165e+06	1.36647e+06	880282	3.88186e+06	4.10526e+06	2.2333e+06	1.29078e+07	1.14779e+06	928427	739751	1.92431e+06	960147	1.12976e+06	283903	8.35692e+06	3.16055e+06	3.37567e+06	513264	2.51146e+06	3.64486e+06	733985	616879	1.43978e+06
hydroxy Farnesyl Phosphonic Acid	-0.203904	0.0451462	0.00807655	-0.310459	2.67038e+07	1.16702e+07	Eu < Ca	1.7834e+07	0.437023	-1.19422	0.163158	36544.6	9	1.02924e+07	5.01967e+07	9	1.48861e+07	9	103867	9	4.48491e+07	137102	184929	47872.5	9	9	1.38285e+06	9	94478.9	69037.1	9	2.91205e+07	3.17876e+07	9	61976.6	1.13305e+07	1.94832e+07	4.10414e+07	9	9	224754	2.73429e+07	9	5.88994e+07	6.21115e+07	9.6198e+06	503916	9	8.5329e+07
Deoxysappanone B 7,3-dimethyl ether	-0.203821	0.0452361	0.00790162	-0.313766	775171	447751	Eu < Ca	581994	0.577616	-0.791817	0.163158	17119.9	219999	2.60424e+06	536554	1.04092e+06	286732	678624	127858	71883.3	1.24593e+06	567825	661158	6250.27	9	13384.5	521967	357000	3.12572e+06	3409.53	50133.8	381065	2.78729e+06	9	270011	393536	855736	2.13025e+06	75191.8	6816.67	34257.3	504862	268765	3.68183e+06	43103.3	1.09006e+06	162516	96742.5	906473
Ursolic acid	-0.20371	0.0453553	0.0988363	-0.195122	48882.4	38564.2	Eu <= Ca	42794.7	0.788918	-0.342053	0.325916	87318.2	7441.33	21441.4	48590.4	12492.7	16985.5	9183.76	29126.4	21247.4	12037.6	59160.6	9	28885.5	4362.38	110309	25825.8	9581.33	39654.9	36561.7	20701	39679.5	17502.7	13997.1	18459.5	53395	39486.1	57907.2	124804	30034.2	95672.8	10405.2	54795.4	25332.9	37970.5	74797.7	131968	11095.9	119075
His-Asn-Ile	-0.203646	0.045425	0.108506	-0.189748	2.36505e+06	2.07115e+06	Eu <= Ca	2191650	0.875734	-0.191436	0.335702	418587	1.24442e+06	3.18269e+06	1.95247e+06	2.75805e+06	2.32395e+06	6.1072e+06	983622	5.03995e+06	3.50811e+06	2.10206e+06	870672	853592	223371	996731	497346	1.19393e+06	2.96335e+06	239135	1.22492e+06	1.09849e+06	1.15299e+06	431715	613054	1.70393e+06	2.62271e+06	1.4676e+06	524310	1.55102e+06	2.92628e+06	2.33182e+06	2.56742e+06	2.65474e+06	2.13619e+06	3.31302e+06	2.31234e+06	1.0361e+06	1.11025e+06
4-Hydroxy-6-methyl-3-(3-methylbut-2-enyl)pyran-2-one	0.203309	0.045791	0.0125967	0.29475	331698	493937	Ca < Eu	427419	1.48912	0.574458	0.186117	244959	485766	138262	60651.9	73322.5	66542	500668	61053.8	82951.9	15782.1	73903	49155.5	390621	500342	646165	316177	1.77579e+06	232783	249093	1.01477e+06	110393	44391	665008	290616	965421	75606	97741.6	576528	81942.4	85962.5	28173.4	40243.3	14213.4	26736.5	8595.43	39406.7	77390	416845
Vindoline	0.203138	0.0459778	0.0258675	0.262919	725014	985933	Ca < Eu	878956	1.35988	0.443482	0.216489	3.54137e+06	192305	131770	71660.5	175374	88199.9	198405	529600	216327	36822.9	43947.6	363006	9.2881e+06	7.37973e+06	58375.5	2.91866e+06	180584	77660.7	9	1.06703e+06	1.12421e+06	96255.3	165373	454318	881522	103883	54241.8	87314.7	121025	9	26134.7	51842.3	137686	200914	39320.3	218728	3.02094e+06	2.01125e+06
Aurin	-0.202988	0.0461416	0.0779634	-0.208351	692090	531641	Eu <= Ca	597425	0.768167	-0.380508	0.299957	268233	474347	630007	2.81062e+06	869531	868014	638084	434594	460958	131073	1.24637e+06	884020	1.5468e+06	1.71561e+06	1.07698e+06	295658	1.17865e+06	1.05492e+06	441059	412474	289242	1.23072e+06	487750	413703	300948	671422	665895	544578	156052	583002	1.10887e+06	1.23991e+06	77086.2	9	518428	455807	326826	407393
{4-[5,7-dihydroxy-3-(3,4,5-trihydroxybenzoyloxy)-3,4-dihydro-2H-1-benzopyran-2-yl]-2,6-dihydroxyphenyl}oxidanesulfonic acid	-0.202827	0.0463185	0.0124409	-0.281521	190469	875550	Eu < Ca	594667	4.59681	2.20063	0.185359	229166	9	469630	458139	7073.25	11288.4	6774.69	7689.01	9029.48	6889.76	1.53945e+06	11925.5	9	9	9	9	9	2.22005e+07	9	7904.41	9	229002	5191.08	14971	11167.2	9	8702.75	9	4912.82	9	12981.6	11690.2	9	7753.96	9	9	6937.86	9
Terephthalic Acid	-0.202366	0.0468275	0.0165335	-0.283175	4.16415e+06	2.90756e+06	Eu < Ca	3422760	0.698237	-0.518212	0.196499	1.21841e+06	1.74877e+06	5.0559e+06	7.7716e+06	3.93783e+06	1.26143e+06	2.20268e+06	2.36675e+06	6.29674e+06	2.43367e+06	3.09494e+06	2.41906e+06	1.67923e+06	3.69906e+06	1.56509e+06	4.2283e+06	1.64251e+06	5.23543e+06	8.759e+06	742982	1.21684e+06	1.47038e+07	1.59636e+06	1.4208e+06	5.33817e+06	2.9968e+06	2.69574e+06	2.03726e+06	1.62178e+06	3.23669e+06	4.45741e+06	2.96371e+06	4.7104e+06	3.32729e+06	5.07736e+06	2.2696e+06	2.61627e+06	1.96097e+06
S-Allyl-L-cysteine	0.202319	0.0468805	0.0593927	0.222819	3.69394e+06	3.57885e+06	Ca <= Eu	3.62603e+06	0.968843	-0.0456657	0.279143	579764	202621	685339	349792	245820	112072	871833	1.64634e+06	696575	112072	278241	1.4457e+07	5.03792e+07	5.82898e+06	72129	3.72805e+06	473219	2.67953e+06	589569	6.78986e+06	1.88064e+07	474871	592109	1.58112e+07	5.07022e+07	1.79402e+06	258455	3.20807e+06	1.94967e+06	9	88405.4	89670.9	121022	732636	81119	110763	3.12528e+06	2.54033e+06
(2S,4aS,6aS,6bR,10S,12aR,14bR)-10-hydroxy-2,4a,6a,6b,9,9,12a-heptamethyl-1,3,4,5,6,6a,7,8,8a,10,11,12,13,14b-tetradecahydropicene-2-carboxylic acid	-0.202045	0.0471857	0.291531	-0.124845	379510	473476	Eu <= Ca	434950	1.2476	0.319154	0.537587	8.93583e+06	543958	122045	107176	148663	52190.3	491403	319705	118160	89327	887008	1.0502e+06	156111	1.15644e+06	63017.9	81630.4	235751	60986.7	233325	3.64938e+06	59727.6	9	47555.6	172896	186350	179143	80697.3	421312	232365	111952	271652	183353	62461.4	126032	71278.2	90903.5	111697	9
Puerarin	-0.201927	0.0473173	0.0960138	-0.196776	1.47622e+07	77025.4	Eu <= Ca	6097936	0.00521776	-7.58235	0.322869	64044.2	24057.2	151698	80169.4	274713	72267.5	130140	61235	113111	68192.1	31896.2	127796	55792.7	36964.9	132195	59184.3	36644.6	39563.2	21720.6	183196	13552.9	28016.5	66631.9	30836.5	63824.9	31386.5	78321.8	60268.5	18158	21049.9	17056.3	212099	33744.4	28609.9	16115.3	98824.6	49541.8	54255.3
Lys-Met-His	0.201413	0.0478957	0.0668357	0.216618	3.28732e+06	3.36712e+06	Ca <= Eu	3334400	1.02428	0.0346039	0.293695	2.48654e+06	2.31909e+06	3.42649e+06	2.65632e+06	4.35766e+06	2.63871e+06	4.10391e+06	2.94326e+06	2671704	3.19788e+06	3.40542e+06	2.56358e+06	3.33583e+06	2.67379e+06	3.58747e+06	3.51612e+06	4.13224e+06	1.96849e+06	2.58326e+06	3.0835e+06	2.6616e+06	3.59296e+06	3.06225e+06	2.91784e+06	1.98415e+06	2.71816e+06	2.16106e+06	2.44939e+06	3.11635e+06	2.21977e+06	2.51467e+06	2.23722e+06	2.69027e+06	1.01645e+07	2.02684e+06	3.01287e+06	3.07271e+06	4.05046e+06
N-Methylnicotinamide	-0.20124	0.0480913	0.0364397	-0.24721	626888	351285	Eu < Ca	464282	0.560363	-0.835566	0.235921	75336.9	234416	664475	2.36465e+06	91843.9	642942	141190	489814	2.66616e+06	99935	2.9581e+06	153444	22095	35746.9	185948	348890	1.78669e+06	392575	133376	102031	410787	1.34682e+06	9	174784	135819	1.63669e+06	520461	131098	53991.2	264242	179369	514096	121576	364497	155960	45873	97072.4	128858
Formoterol	0.200957	0.0484132	0.00960892	0.305912	817871	1.24856e+06	Ca < Eu	1.07198e+06	1.5266	0.610325	0.168579	1.27907e+07	3.56251e+06	192555	53609.8	35341.8	33055.5	2.02345e+06	139587	26158.9	72138.5	1.74725e+06	4.24642e+06	4.24932e+06	2.44914e+06	1.48529e+06	183489	268902	73536.2	722983	3.98367e+06	3.62122e+06	44922.7	1.02626e+06	1.91528e+06	1.38956e+06	30330	41505.4	1.52408e+06	823732	347339	86125	52223.1	22789.9	23425.7	16861	880422	90537.6	835502
8-HDoHE	-0.200393	0.0490596	0.0194243	-0.276147	6.1628e+06	3.28221e+06	Eu < Ca	4463254	0.532584	-0.908919	0.204598	3.73041e+07	728914	3.5573e+06	5.71182e+06	740196	1.36544e+06	1.58884e+06	179332	1.20247e+06	2.45512e+06	4.51543e+06	3.39628e+07	1.06331e+07	3.09197e+07	1.78933e+06	444906	402923	1.54974e+06	826674	733298	1.32949e+06	1.99975e+06	1.85625e+06	1.1418e+06	856690	4.22593e+06	2.29912e+06	3.28768e+06	1.36374e+07	262768	2.18807e+07	4.04179e+06	1.17636e+06	2.08942e+06	3.35175e+06	465322	335680	655265
Asp-Ile-Ile	0.200276	0.0491947	0.00704462	0.318313	1.5041e+07	2.25164e+07	Ca < Eu	1.94515e+07	1.49701	0.582083	0.161988	9	2.10714e+07	1.91188e+07	7.01497e+06	2.59096e+07	1.23843e+07	8.0994e+07	3.33509e+07	1.7848e+07	4.63178e+06	9.46547e+06	1.62332e+07	2.57427e+07	1.09953e+07	1.05652e+07	1.31233e+07	1.93095e+07	9.28153e+06	1.44362e+07	4.31152e+07	4.46049e+07	1.59753e+07	1.63307e+07	4.94212e+06	3.5207e+07	9.3599e+06	2.76845e+07	2.51169e+07	1.18304e+07	2.12542e+07	6.5411e+06	4.91316e+06	5.26258e+06	1.5466e+07	878634	2.42375e+07	3.89775e+07	3.73879e+07
11-nor-9-carboxy-Delta(9)-tetrahydrocannabinol	0.200117	0.0493797	0.00849708	0.310872	953961	1.4654e+06	Ca < Eu	1.25571e+06	1.53612	0.61929	0.164203	604941	77821.7	909414	290308	2.88331e+06	592046	1.75069e+06	130297	1.57401e+06	496328	226683	1.0517e+06	3.60708e+06	660345	613307	1.62352e+06	1.41749e+06	766725	806746	2.50997e+06	2.88978e+06	584788	845594	32219.8	2.24676e+06	697393	2.1634e+06	1.86603e+06	590091	1.59333e+06	337764	345745	399739	1.23694e+06	9	124405	2.20889e+06	3.49676e+06
6b-Angeloyl-3b,8b,9b-trihydroxy-7(11)-eremophilen-12,8-olide	-0.20007	0.0494338	0.0539225	-0.22778	1.18795e+06	1.05231e+06	Eu <= Ca	1107920	0.885815	-0.174923	0.269418	1.20597e+06	970959	895924	796932	1.21144e+06	639244	661780	3.25161e+06	1.38257e+06	880755	1.31789e+06	1.75478e+06	735196	1.0657e+06	1.29014e+06	1.1021e+06	1.06749e+06	495615	754248	576255	886817	1.58566e+06	1.32313e+06	877992	1.14e+06	1.25206e+06	1.28605e+06	794222	1.95345e+06	1.13367e+06	710830	1.28282e+06	1.80609e+06	1.14212e+06	2.20145e+06	1.05916e+06	2.04358e+06	919005
2-ethyl-2-hydroxybutyric acid	-0.200012	0.0495011	0.0127189	-0.294337	7.72483e+06	2.45805e+06	Eu < Ca	4.61743e+06	0.318201	-1.65199	0.186117	170925	482992	5.12238e+06	3.16898e+07	5.28697e+06	3.54084e+06	1.63267e+06	472981	7.25706e+06	7.85498e+06	2.32502e+06	1.33152e+06	152080	208049	131893	1.29965e+06	1.13819e+06	2.73721e+06	9	9	1.4121e+06	7.00348e+06	9	500333	1.92173e+06	1.25626e+07	5.68254e+06	884377	660695	3.58677e+06	3.82774e+06	250817	8.50317e+06	4.67073e+06	2.19519e+06	370973	756823	1.75592e+06
23-Nordeoxycholic acid	-0.199933	0.0495936	0.0209242	-0.27284	264773	162821	Eu < Ca	204621	0.614944	-0.701472	0.207462	9001.77	14586	508086	118735	42025	121877	64558.9	9	312233	182864	36176.2	374624	27686.6	16832.7	13226.4	329978	33490	413568	9	21787.4	21753.1	553674	9	189154	163723	131606	151582	178814	22822.1	99850.2	79928.1	201272	271936	168009	401745	102830	51629.6	878007
LPC(12:0/0:0)	0.199891	0.0496414	0.0244671	0.265812	125959	251790	Ca < Eu	200199	1.99899	0.999271	0.2122	995765	29567.8	412891	74265.4	152841	72096.5	117626	62901.8	57975.4	47625.5	114921	106853	257133	57630	78164.3	65659.9	67494.3	18933.9	135532	1.09828e+06	3.3767e+06	52556.4	129624	355520	122033	129813	130874	140160	96528.6	34517.8	39937.2	53146.2	138644	78901	30450.1	247520	29506.9	243512
3-phenylbutyric acid	-0.199889	0.0496442	0.0290274	-0.257958	982293	672975	Eu < Ca	799795	0.685106	-0.545601	0.223993	393272	559106	1.8276e+06	2.0104e+06	3.55904e+06	848637	1.04779e+06	551220	1.27725e+06	641355	760338	272365	95460.7	1.12158e+06	124689	511297	423181	641025	751550	368678	561066	917195	9	823106	1.47062e+06	693146	631180	384304	508769	699352	497836	830756	1.01333e+06	509823	181139	1.58168e+06	135815	1.16974e+06
Tifluadom	0.199595	0.0499879	0.0762082	0.209591	357254	1.36624e+06	Ca <= Eu	952557	3.82429	1.93519	0.299852	272413	2.69188e+06	461008	138114	975274	68592.8	1.6285e+06	118311	244153	67607.8	705662	102662	292729	85354.7	101279	905989	223978	107308	22775.1	186049	2.94702e+06	58123.8	3.45097e+06	176653	963213	907000	112964	119411	67023	190099	93296.1	123214	390949	223046	71311.3	269878	498635	308662
3-Hydroxyphenylacetic acid	0.199558	0.050031	0.0265432	0.262092	7.84012e+06	1.22988e+07	Ca < Eu	10470740	1.5687	0.649569	0.217737	1.46942e+07	1.69738e+07	2.37487e+07	5.08804e+06	9.77685e+06	4.40121e+06	1.19104e+07	6.04301e+06	2.97104e+06	2.92782e+06	2.72544e+07	2.9275e+06	1.64241e+06	453770	3.40196e+07	4.89217e+06	897766	1.83777e+06	1.18545e+07	5.30582e+06	4.94498e+06	2.14081e+06	1.09002e+06	2.37927e+06	4.42393e+06	1.2519e+07	7.87969e+06	3.04146e+06	2.23786e+06	9.15985e+06	2.56954e+06	2.65968e+06	2.60615e+06	5.1097e+06	1.04288e+06	3.48022e+07	1.20458e+06	5.05514e+06
Anthranoyllycoctonine	0.199485	0.0501169	0.014032	0.290203	2.73776e+06	3.76802e+06	Ca < Eu	3.34561e+06	1.37631	0.460808	0.191842	2.1275e+06	3.64826e+06	3.24676e+06	2.34264e+06	4.52131e+06	2.3997e+06	1.38939e+07	6.08204e+06	2.41579e+06	612473	4.11755e+06	5.02892e+06	4.98775e+06	4.84106e+06	3.19968e+06	3.56305e+06	5.86175e+06	642379	3.2385e+06	3.98642e+06	8.05703e+06	1.07976e+06	5.99251e+06	1.35357e+06	6.55307e+06	3.19425e+06	2.30019e+06	7.6265e+06	2.18105e+06	3.22903e+06	827014	422989	520942	2.48007e+06	69271.1	681446	5.02676e+06	1.30098e+06
Tomelukast	-0.19928	0.0503582	0.00638651	-0.322034	771681	452954	Eu < Ca	583632	0.58697	-0.768641	0.160077	70430.1	125386	1.35741e+06	1.26339e+06	1.03388e+06	134142	85051.5	555257	1.87513e+06	205816	356715	246571	50473.2	29684.4	121218	45815.6	111730	833620	9	74881.8	295268	1.98525e+06	137000	278227	947210	824248	1.1586e+06	230666	57079	850561	1.01653e+06	617001	1.21111e+06	885977	1.20445e+06	992976	109123	1.39486e+06
Gln-Ile-Val	-0.199245	0.0503988	0.0658118	-0.217445	5.85237e+06	5.22478e+06	Eu <= Ca	5482090	0.892764	-0.16365	0.2935	3.09055e+06	5.50503e+06	1.77729e+06	2.97472e+06	4.40638e+06	2.07394e+06	4.37102e+06	9.58755e+06	1.06372e+07	3.426e+06	1.31383e+07	5.87874e+06	5.75432e+06	1.3782e+06	1.18212e+06	3.40057e+06	2.56859e+06	6.19387e+06	1.42839e+06	1.42841e+06	2.24297e+06	8.19674e+06	758907	678414	1.86238e+06	6.91841e+06	1.8867e+07	1.00295e+07	1.15198e+06	1.28072e+07	5.30189e+06	3.79937e+06	3.73494e+06	6.84296e+06	658620	8.44302e+06	948015	2.20744e+07
Phloretin	-0.199184	0.0504707	0.0122311	-0.295577	4.85789e+06	995711	Eu < Ca	2.5792e+06	0.204968	-2.28653	0.185359	8.38272e+06	1.20798e+07	2.72429e+06	2.19851e+06	13899.6	9	15224.3	5510.47	3.43844e+06	153142	1.65412e+07	5.52103e+07	58745.3	20702	21260.2	268459	220346	2.59959e+06	34127.5	9	2.21866e+06	777220	9	2.45532e+06	188814	188788	14070.1	32875.7	9	15209.1	660999	3.47026e+06	7.84372e+06	19212.4	3.98498e+06	9	31658.1	9
Thr-Gln	0.199124	0.0505414	0.0641019	0.207937	205466	595814	Ca <= Eu	435771	2.89982	1.53596	0.288245	193744	9	9	9	419628	74737	9	9	9	9	9	141981	153848	47110.9	379165	151803	73654	9	1.44609e+06	29269.9	157438	9	236695	26795.1	9	9	1.48672e+06	436155	32337.8	75046	85886.6	67601.1	9	1.0936e+07	141677	58313.5	9	116014
6β-hydroxytestosterone	0.199039	0.050642	0.0668365	0.216618	19410.7	21722.9	Ca <= Eu	20774.9	1.11912	0.162361	0.293695	24088.5	18101	25126.5	10661.7	24666.2	20722.1	13722.5	14870.7	6752.13	21832.5	16006.5	16738.5	15916.8	34843.2	14122.1	12485	8793.56	9507.99	24476.2	20835.6	14099.1	13934.6	18142.8	14155	43668.1	19874.8	21473.9	20764.7	20438.9	23565.5	19646.3	29022.4	20788.4	23791.5	25239.1	27740.7	21838.5	21782.8
His-Val	0.198768	0.0509636	0.0494697	0.231914	445490	528034	Ca < Eu	494191	1.18529	0.245238	0.260028	630893	640859	456383	792833	597475	9	402821	588406	550819	9	9	603234	556920	9	419019	1.08465e+06	822042	712213	450352	334421	614736	9	388380	1.27496e+06	721227	531391	449624	881116	237094	349488	683679	328059	351832	352849	9	344650	257136	631367
5-Fluorouridine	-0.198175	0.0516743	0.0253724	-0.264159	2.90161e+06	1.47093e+06	Eu < Ca	2.05751e+06	0.506937	-0.980122	0.215312	1.23572e+06	55812.4	1.57029e+07	1.02036e+06	559470	1.82405e+06	479795	577854	139683	4.63515e+06	316260	214461	315173	1.01982e+06	388813	260347	346323	599049	420850	305120	1.26024e+06	4.0058e+06	8267.43	159635	105243	979730	814791	392778	48112.3	1.01924e+06	4.41303e+06	1.18158e+06	2.40086e+06	995361	1.20358e+06	1.5306e+06	158231	157936
Guanidineacetic Acid	0.19816	0.0516922	0.0194116	0.276147	107388	214270	Ca < Eu	170448	1.99529	0.9966	0.204598	517939	35235.7	163096	18486.7	60790.5	11051.6	18114.1	339036	83929.3	9934.51	34453.1	240966	1.26415e+06	475585	77904.7	90654	386084	48381.7	648232	832446	63074	14156.2	15660.1	168561	43911.9	36344.1	14984.3	753639	154996	6809.42	12429.4	67376.8	13119	74019	9	15540.9	10110.2	50593.7
L-kynurenine	0.198051	0.0518235	0.0450214	0.236875	417735	642576	Ca < Eu	550391	1.53824	0.621281	0.249739	478980	377269	645208	381723	466151	215389	390765	663353	227333	284869	296005	1.06776e+06	314717	718722	627843	624442	218486	472931	740635	475429	394025	413721	836330	742826	278781	681213	808201	741343	99074	171085	9	287233	233420	1.10923e+06	137664	260491	919318	302582
Val-Nap-OH	0.197957	0.0519366	0.0443629	0.237288	3.41022e+06	1.02963e+07	Ca < Eu	7.47299e+06	3.01924	1.59418	0.247609	3.82423e+06	268892	496216	3.92554e+06	2.11603e+07	6.69413e+06	9	3.47197e+06	2.10318e+06	4.97764e+06	511937	206529	1.49637e+08	2.37419e+07	1.78402e+07	1.14622e+06	347963	794680	4.10513e+06	4.36217e+07	7.26064e+06	3.07319e+06	9	5.81408e+06	6.06393e+06	622064	1.72984e+06	376269	2.88683e+07	3.573e+06	9	2.13801e+06	3.56606e+06	1.22595e+06	438234	7.96299e+07	1.01803e+06	2.25995e+07
2-Isopropylmalate	0.197917	0.0519855	0.0246927	0.265399	6.81378e+06	8.68516e+06	Ca < Eu	7917898	1.27465	0.350097	0.2122	5.72626e+06	639923	420004	1.97326e+06	3.50605e+06	1.22088e+06	2.27597e+07	2.26407e+06	1.81772e+06	946013	2.92142e+06	1.23522e+06	3.71786e+07	5.30915e+07	182920	3.09194e+06	4.56636e+06	1.06282e+06	8.56434e+06	4.38149e+06	4.15949e+06	3.02111e+06	1.67587e+07	6.77362e+06	7.14662e+07	732473	1.45628e+06	2.39638e+06	3.31028e+06	844788	291002	197859	275248	1.08344e+06	150450	479751	2.86502e+07	6.76825e+06
Phe-Tyr-OH	0.197801	0.0521256	0.0303422	0.255891	609556	1.24019e+06	Ca < Eu	981631	2.03458	1.02473	0.223993	737241	16799.1	68226.9	323931	3.00247e+06	1.03099e+06	55252.7	382125	376048	517887	22400.7	49776.7	1.68379e+07	3.32473e+06	4.24835e+06	313320	95188.3	32276.4	182261	3.56516e+06	232748	443545	91382.4	364280	741042	32077.5	218169	22743.3	4.91202e+06	226934	19302.8	162094	721811	142134	75228.3	7.84014e+06	102090	2.48721e+06
D-ribonate lithium salt	0.197788	0.0521419	0.047716	0.233981	832849	865639	Ca < Eu	852195	1.03937	0.0557109	0.258334	2.17199e+06	432834	367667	78945.8	558019	104870	113202	768035	178248	61572.9	456468	535707	1.65191e+06	2.60319e+06	374430	110837	155011	136457	227749	77478.4	91151.3	113943	6.82999e+06	1.06671e+06	688977	71602.7	95146	693263	209083	92861.2	60547.7	29785.9	64926.6	489327	77225.6	73517.6	232047	479988
10-Formyl-Thf	0.197461	0.0525395	0.166303	0.163704	1.30985e+07	2.15516e+07	Ca <= Eu	1.80858e+07	1.64534	0.718388	0.406692	608306	730897	964240	694374	2.2866e+06	1.299e+06	1.27345e+06	2.31104e+06	1.99581e+06	938058	1.24457e+06	1.56953e+07	2.57252e+07	1.609e+08	3.45801e+06	1.30419e+06	866985	1.38147e+06	1.00674e+06	2.50176e+06	4.34761e+06	1.09639e+06	1.30952e+08	9.33755e+06	1.36742e+06	1.07418e+06	8.69902e+06	782980	212157	813143	476163	752196	633453	1.34039e+06	802261	686290	628766	9.11901e+06
Folinic acid	0.197461	0.0525395	0.166303	0.163704	1.30985e+07	2.15516e+07	Ca <= Eu	1.80858e+07	1.64534	0.718388	0.406692	608306	730897	964240	694374	2.2866e+06	1.299e+06	1.27345e+06	2.31104e+06	1.99581e+06	938058	1.24457e+06	1.56953e+07	2.57252e+07	1.609e+08	3.45801e+06	1.30419e+06	866985	1.38147e+06	1.00674e+06	2.50176e+06	4.34761e+06	1.09639e+06	1.30952e+08	9.33755e+06	1.36742e+06	1.07418e+06	8.69902e+06	782980	212157	813143	476163	752196	633453	1.34039e+06	802261	686290	628766	9.11901e+06
2-Methyl-1-Pyrroline	-0.197312	0.052721	0.0407054	-0.241835	1.76832e+07	1.36481e+07	Eu < Ca	1.53025e+07	0.771815	-0.373673	0.24437	8.35643e+06	4.14252e+06	1.76158e+07	2.10608e+07	1.95494e+07	1.95691e+07	1.59543e+07	9.74538e+06	2.30827e+07	2.70418e+07	2.17016e+07	1.45273e+07	5.70297e+06	1.34602e+07	4.65013e+06	2.79462e+06	1.33421e+07	1.25288e+07	9.69154e+06	6.39217e+06	8.8667e+06	3.16958e+07	1.13696e+07	6.65459e+06	9.70856e+06	1.33119e+07	4.13849e+07	4.52709e+06	1.21693e+07	2.16939e+07	1.4236e+07	1.22001e+07	1.74403e+07	2.5735e+07	1.44161e+07	1.53091e+07	2.62606e+06	1.20814e+07
Cyclo(Pro-Val)	0.197122	0.0529541	0.0424648	0.239768	77424.4	112031	Ca < Eu	97842	1.44697	0.533032	0.245111	93443.1	41655.1	20837.7	44029.1	298159	33845.6	55659.9	62483.2	62480.4	26585.8	32530.2	139705	209089	222578	291555	41730.1	63340.3	37503.7	195173	52992.6	92119.7	45100.2	157767	154582	191774	27997.6	149642	114796	82886.3	64751.1	56354.1	19487.9	58617.9	167665	74689.9	34177.9	92296.3	107357
Thymophthalein	0.196986	0.053122	0.0405656	0.241422	1.44221e+06	3.55966e+06	Ca < Eu	2.69151e+06	2.4682	1.30346	0.24437	1.95899e+07	490839	8.59133e+06	594504	328798	118228	9	140356	107972	98098.8	9	2.92181e+06	7.26224e+06	1.71824e+07	370728	282388	411326	1.64283e+06	100428	5.46204e+06	4.78827e+06	397737	184781	9	9	439055	224086	670203	9	9	102368	177538	573943	282884	651870	9	4.26781e+06	752051
Hyp-Trp	0.196962	0.0531514	0.0104205	0.302604	2.84568e+06	4.50642e+06	Ca < Eu	3825520	1.5836	0.663208	0.168579	9.19133e+06	4.46927e+06	1.41508e+06	1.2437e+06	2.92099e+06	3.28595e+06	1.03563e+07	3.35423e+06	3.20428e+06	1.31865e+06	3.04945e+06	3.23061e+06	9.09534e+06	1.27439e+06	1.74083e+06	4.26146e+06	1.99098e+06	1.50635e+06	3.02113e+06	7.6223e+06	6.21005e+06	1.18964e+06	5.3018e+06	1.07445e+06	5.62104e+06	2.53638e+06	3.53587e+06	4.09847e+06	2.17436e+06	4.29091e+06	978171	916051	710501	2.13685e+06	311773	3.38454e+06	5.87678e+06	1.25847e+07
4,5,7-trihydroxy-2H-chromen-2-one	-0.196874	0.0532599	0.0190614	-0.276974	826151	582129	Eu < Ca	682178	0.704628	-0.505067	0.203146	250655	58222.2	1.89973e+06	585030	204050	648313	176434	2.10445e+06	176922	1.07568e+06	150766	74541.7	130899	323627	224087	159076	217980	303678	332187	134882	201015	545957	9	1.84143e+06	73292.9	568084	456120	125200	45915.3	261261	261848	680280	1.16203e+06	428701	939295	1.91775e+06	317657	2.1575e+06
Mucronine B	0.196823	0.053323	0.0566016	0.2253	21677.3	36935.9	Ca <= Eu	30679.9	1.7039	0.768839	0.274621	195305	117972	30858.5	21651.5	18478.3	19428	19847.9	35575.6	18848.8	19521.2	22689.3	33541.9	25881.4	94186.1	29492.7	27621.5	36589.8	51156.2	21318.4	41276	26470.7	16648	16691.9	44991.1	25864	22451.7	17811.5	22699.5	20617	18141.3	11824.6	14678.6	13243.9	11794.5	9670.68	12345.5	112312	154008
His-Val-Arg-Asp	-0.196771	0.053387	0.02072	-0.273253	1.55288e+06	1.35025e+06	Eu < Ca	1433330	0.869517	-0.201713	0.207462	1.28972e+06	1.7317e+06	2.59029e+06	3.029e+06	1.09974e+06	1.5465e+06	1.43885e+06	1.17999e+06	2.3254e+06	1.29956e+06	1.51327e+06	1.36806e+06	1.8219e+06	1.9516e+06	2.43571e+06	1.94527e+06	1.3707e+06	1.26251e+06	872801	881424	1.22395e+06	1.25735e+06	1.37813e+06	1.47556e+06	1.05051e+06	1.49582e+06	965684	1.42576e+06	690278	1.4716e+06	1.15128e+06	814352	1.09279e+06	851648	1.17057e+06	1.29876e+06	925441	1.71933e+06
MG(18:2(9Z,12Z)/0:0/0:0)[rac]	0.196672	0.05351	0.0147073	0.288136	5.93981e+06	1.58079e+07	Ca < Eu	1.1762e+07	2.66136	1.41216	0.194208	6.69477e+07	8.28882e+06	2.11585e+06	199444	3.6453e+06	300682	2.55939e+06	2.02356e+07	901742	9	137508	1.85282e+06	6.3593e+06	1.76108e+07	7.83364e+07	8.33075e+06	1.21651e+07	182192	4.42675e+07	6.88518e+07	4.18346e+06	9	3.92655e+07	1.00809e+07	3.92792e+06	192955	9	3.18102e+07	665147	154122	2.1301e+06	6.84667e+06	253514	308714	483455	9	4.24716e+06	2.00686e+07
His-Thr-Lys-Lys	-0.196591	0.0536099	0.014349	-0.288549	5.94496e+06	2.47021e+06	Eu < Ca	3.89486e+06	0.415513	-1.26703	0.192291	108702	9	1.11026e+06	3.83599e+06	3.9358e+06	2.30194e+07	303357	169862	1.64416e+07	8.39249e+06	680851	230769	9	9	144716	2.6843e+06	176354	9.07751e+06	145195	130538	97082.6	1.2697e+07	9	252568	142737	5.55306e+06	953480	607733	9	1.08572e+06	564011	9	4.99882e+06	4.84007e+06	2.09997e+07	3.25445e+06	9	741753
Salicylaldehyde	0.196377	0.053876	0.0597767	0.222406	4.7939e+06	9.02746e+06	Ca <= Eu	7.2917e+06	1.88311	0.913119	0.279875	3.9672e+06	3.93242e+06	5.13676e+06	2.63265e+06	7.17546e+06	2.78466e+06	3.4187e+06	2.15171e+06	1.70435e+06	5.11014e+06	4.81544e+06	1.15033e+07	9	9	5.09873e+06	9	1.30589e+06	2.48284e+06	2.96546e+07	2.09497e+06	2.00364e+07	2.07287e+06	1.42317e+06	3.3086e+06	9	2.48351e+06	2.95125e+06	7.39393e+06	1.48822e+06	2.98833e+06	1.78859e+06	1.85319e+06	3.25493e+06	5.35734e+07	1.69525e+06	4.74188e+06	1.4466e+06	1.9008e+06
12,13-DiHOME	0.195958	0.0543995	0.0885597	0.201323	2.20168e+07	2.81974e+07	Ca <= Eu	25663350	1.28072	0.356954	0.314639	7.82772e+07	46641943	1.8851e+07	1.84353e+07	2.41852e+07	1.37138e+07	1.18157e+07	1.14138e+07	9.7681e+06	1.97558e+07	3.12991e+06	3.07165e+07	5.08734e+06	5.22786e+07	5.49166e+07	4.44944e+07	8.88299e+07	2.21664e+07	1.144e+07	2.4494e+07	2.71507e+07	1.28883e+07	1.44031e+07	2.16626e+07	2.01327e+07	1.69205e+07	2.70646e+06	3.3756e+07	9.48399e+06	1.31255e+07	2.32234e+07	1.45676e+07	3.22279e+07	1.72227e+07	6.55188e+06	3.05826e+06	6.09596e+06	1.59853e+07
N-Acetyl-DL-methionine	0.195659	0.0547772	0.018884	0.277387	351437	501564	Ca < Eu	440012	1.42718	0.513171	0.202052	1.07619e+06	55534.3	296625	358193	284006	251598	439373	773436	437618	400938	670274	418126	464629	1.76851e+06	610305	903499	321642	100345	553828	384482	669609	226353	568791	18859.6	383570	231479	406888	597209	290362	484062	121072	146220	143355	431801	110555	39291.4	125958	286973
Thr-Tyr-Ile-Arg	0.195476	0.0550076	0.113215	0.187267	824000	1.15469e+06	Ca <= Eu	1019110	1.40133	0.486795	0.340914	5.99144e+06	1.81147e+06	591483	751525	1.7629e+06	792618	725083	695103	535197	864536	354234	335198	1.05193e+06	1.39298e+06	5.1801e+06	1.45137e+06	2.50215e+06	959748	3.71701e+06	1.66624e+06	690368	912581	844972	626182	503287	908095	453629	1.11003e+06	586585	764293	605936	499154	744719	1.20961e+06	876409	479599	414451	626721
Asp-Ile-Lys-Glu-Met	-0.195467	0.0550199	0.0260715	-0.262919	1.8045e+07	8.66275e+06	Eu < Ca	12509480	0.480063	-1.0587	0.216489	272367	4.10062e+06	1.99752e+07	1.0389e+07	8.72211e+06	2.83049e+06	325642	694279	4.42646e+06	9.49923e+06	1.93125e+07	3.18442e+07	132658	2.67483e+06	4.87537e+06	1.31385e+07	4.3091e+06	1.53088e+06	855323	973508	3.16242e+06	3.47628e+07	212778	8.03017e+06	1.80202e+06	1.14658e+07	3.1544e+07	2.34488e+06	224957	1.15852e+07	2.32381e+07	246041	2.35857e+06	1.59152e+06	5.1322e+06	8.84171e+06	2.37572e+06	8.37373e+06
Enterolactone	-0.195415	0.055086	0.0154612	-0.286069	2.06548e+06	1.37053e+06	Eu < Ca	1.65546e+06	0.663542	-0.591739	0.194839	26585.3	172003	6.74623e+06	1.39161e+06	4.87204e+06	3.25925e+06	192104	2.96503e+06	2.07471e+06	4.24702e+06	516050	3.47454e+06	59103.7	9	145629	3.14079e+06	1.45798e+06	2.84598e+06	41843.3	213299	862885	4.50704e+06	34617.2	2.59829e+06	2.8211e+06	2.44615e+06	3.08304e+06	418758	40524.8	432896	3.51648e+06	968022	4.38103e+06	1.38042e+06	1.8794e+06	882013	498191	1.83141e+06
(3R,5S,6R)-6,10-dimethyl-3-prop-1-en-2-ylspiro[4.5]dec-9-en-8-ol	-0.195207	0.0553493	0.0407132	-0.241835	6010000	4.8878e+06	Eu < Ca	5347900	0.813277	-0.298181	0.24437	4.60333e+06	7.54725e+06	6.65076e+06	4.57931e+06	5.02659e+06	1.63071e+06	2.4253e+06	1.80169e+06	5.48745e+06	6.02457e+06	5.05121e+06	5.84706e+06	1.15302e+06	4.21826e+06	9.47863e+06	4.40523e+06	4.93787e+06	1.69491e+07	2.83959e+06	6.216e+06	1.86939e+06	2.69784e+06	2.99333e+06	3.79089e+06	3.01911e+06	6.48879e+06	1.8719e+07	2.9124e+06	3.9133e+06	6.542e+06	6.14789e+06	2.87494e+06	1.27746e+07	4.10548e+07	5.39986e+06	2.55743e+06	1.58042e+06	3.77567e+06
L-Cysteic acid	-0.194997	0.0556176	0.0613078	-0.221166	151895	98320.3	Eu <= Ca	120286	0.647291	-0.627514	0.281313	38421.5	90951.4	110430	80175	61686.3	138751	111416	119258	63989.5	105043	85879.5	50378.8	53741.4	83441.8	51484.2	56956.6	77030.9	45425.7	187865	32885.1	118609	127900	45835.8	116844	100744	59023.5	68435.8	46782.6	36492	145373	77111	50173.2	107879	162658	86701.9	66511	62865.9	58870.3
Sterigmatocystin	-0.194997	0.0556182	0.0308803	-0.255064	49678.5	45852.2	Eu < Ca	47421	0.922979	-0.115631	0.223993	25473.6	43584.7	104501	23914.7	42250.4	41717.5	19223.4	29876.9	425669	32726.2	22568.7	66273.8	39546.8	51485.1	34270.7	102617	42141.7	49883.4	19789.9	30870.9	17480.5	84111.6	16452.8	38474.4	44146.1	58287.5	51262.3	44106	13155.7	21157.6	32630.6	63383.3	35840.1	39419.9	58212.4	22375	18277.4	127046
FFA(20:6)	-0.194603	0.0561237	0.0123461	-0.295577	208820	156843	Eu < Ca	178153	0.751091	-0.41294	0.185359	132385	484228	142712	206463	189717	150523	143908	54076.6	168593	272865	65698.4	380374	110958	210086	647041	139690	220180	187234	59135.6	144588	246610	111192	9	160292	61059.8	160977	148819	97970.8	126690	239881	194776	93662.6	206211	123605	238769	204154	92294.5	262168
Glycerol-Tributyrate	-0.194101	0.0567731	0.0121855	-0.29599	857139	440650	Eu < Ca	611411	0.514094	-0.959896	0.185359	2.92096e+06	221497	298950	1.35709e+06	64997.8	278741	51904.1	9	175853	654843	339344	7.09918e+06	1.03306e+06	7.91145e+06	540341	82361.4	9	1.43299e+06	9	90476.3	9	380190	134441	26156.2	42850.4	939079	9	326993	1.67996e+06	27602.4	4.90178e+06	687580	360099	132022	548562	9	173480	53147.1
5-Formyltetrahydrofolate	0.194055	0.056833	0.120567	0.183547	294380	430906	Ca <= Eu	374930	1.46378	0.549694	0.347981	10139	7116.84	17888.7	11011.6	27848	23511.1	16202.4	22179	24750.8	11979.5	17427.9	324992	260400	3.34783e+06	63460.7	22945.8	18115.2	15439.6	17043.3	38124.7	73072.8	13786.8	2814410	140779	40831.9	16953.2	156976	19292.8	7158.15	11803.3	8927.77	19133.1	12635.5	23019.5	8076.23	8967.09	21532.2	154345
Asp-Phe-Val-Glu	0.19396	0.0569574	0.0140306	0.290203	1.26398e+06	1.68827e+06	Ca < Eu	1514313	1.33568	0.41757	0.191842	842035	760119	1.38134e+06	290422	2.49855e+06	919532	1.84752e+06	2.8733e+06	1.03688e+06	294519	706129	834688	839202	544972	1.10103e+06	1.27088e+06	1.05769e+06	525072	3.45007e+06	1.11232e+06	1.09322e+06	387837	595418	222562	1.0551e+06	706759	1.22003e+06	1.1213e+06	579409	702849	433285	157177	272150	1.35995e+06	63321.8	1.32905e+06	2.05647e+06	6.35164e+06
Lys-Lys-OH	-0.193617	0.0574055	0.0517899	-0.229847	2.47971e+07	2.26812e+07	Eu <= Ca	23548700	0.914672	-0.128674	0.266556	2.39266e+07	2.36765e+07	1.90887e+07	1.72508e+07	26709218	1.42206e+07	1.5599e+07	6.31643e+07	3.05825e+07	1.99118e+07	3.61491e+07	3.65755e+07	1.51645e+07	2.14957e+07	2.70501e+07	2.4221e+07	2.37586e+07	1.03837e+07	1.56535e+07	1.64579e+07	1.8346e+07	3.36566e+07	2.69975e+07	1.93735e+07	2.23176e+07	2.45842e+07	2.63848e+07	1.67683e+07	3.70021e+07	2.3649e+07	1.34114e+07	2.46585e+07	4.03645e+07	2.7276e+07	4.50156e+07	2.14142e+07	4.36197e+07	1.86278e+07
Caryophyllene oxide	-0.193497	0.0575632	0.0566083	-0.2253	2.15846e+06	1.8122e+06	Eu <= Ca	1954170	0.83958	-0.25226	0.274621	164905	4.77593e+06	1.52244e+06	1.68316e+06	632347	1.88788e+06	1.87466e+06	314407	1.66057e+06	3.39758e+06	659990	1.1401e+06	4.62715e+06	8.72539e+06	3.34521e+06	1.17562e+06	1.23984e+06	2.31374e+06	1.13804e+06	1.66775e+06	449991	1.45863e+06	2.41434e+06	554751	2.07254e+06	3.06236e+06	2.43586e+06	1.86254e+06	205503	2.59357e+06	2.36755e+06	5.17642e+06	1.46385e+06	2.25736e+06	2.89934e+06	725679	419499	914207
P-Aminobenzoate	-0.193351	0.0577563	0.0417565	-0.240595	4.81517e+06	3.79477e+06	Eu < Ca	4.21313e+06	0.788086	-0.343575	0.244664	341774	135931	1.27415e+07	7.39556e+06	7.7198e+06	1.67197e+06	95656.7	1.39515e+07	6.47339e+06	2.91509e+06	5.00561e+06	229769	89613.7	119495	1.22156e+06	398158	1.9756e+06	5.05486e+06	166397	163495	3.33206e+06	9.8238e+06	9	3.99466e+06	413998	6.06851e+06	973343	325464	100237	406780	1.3978e+07	4.93227e+06	5.96184e+06	2.55121e+06	7.38085e+06	3.31439e+06	260661	1.08511e+06
3,5-Dihydroxy-4-methoxybenzoic acid	0.1932	0.0579549	0.0267807	0.261678	1.14477e+06	1.6543e+06	Ca < Eu	1.4454e+06	1.44509	0.531163	0.217737	9.12635e+06	9	224397	114565	190279	97024	52518.3	2.41026e+06	345653	382918	113465	7.1648e+06	1.85524e+06	1.54593e+06	936462	729084	1.58236e+06	71678	1.25665e+06	4.63201e+06	14192224	411352	4.2002e+06	35263.3	1.17108e+06	68053.5	623932	2.81961e+06	511874	3.21107e+06	9	294510	76283.4	76884	55118.9	9	311007	2.06745e+06
MG(18:0/0:0/0:0)	-0.192975	0.0582535	0.0442778	-0.237702	7.75534e+06	5.87967e+06	Eu < Ca	6.64869e+06	0.758144	-0.399456	0.247609	72194.5	700309	1.01687e+07	1.46115e+07	3.09033e+06	9.46586e+06	1.23158e+07	36073.3	8.42084e+06	1.25694e+07	2.44172e+06	1.89779e+06	274122	209769	110222	2.19798e+06	841178	1.22975e+07	533883	1.3151e+06	4.46323e+06	1.41089e+07	9	4.71824e+06	9.30235e+06	6.72129e+06	5.59968e+06	1.38429e+06	6.6986e+06	6.30752e+06	9.948e+06	7.49781e+06	1.09468e+07	1.03292e+07	1.3679e+07	9.31359e+06	2.48796e+06	1.01549e+07
16-Oxo-palmitate	-0.192733	0.058575	0.0201625	-0.274494	301971	266700	Eu < Ca	281161	0.883198	-0.179191	0.207462	131250	205819	410438	266881	191609	242055	133439	808984	369348	646168	222540	206755	142289	154375	333535	111002	200340	310949	155126	125915	156116	802525	602700	84428	135767	175228	340390	94406.6	628857	350670	494553	213810	490118	314543	323041	171513	86458.5	249205
Zereno	-0.192724	0.0585881	0.018475	-0.278214	894915	523754	Eu < Ca	675930	0.585255	-0.772862	0.20166	9	66791.2	501836	2.0869e+06	411902	882241	460926	9	1.94286e+06	1.5036e+06	234002	9	9	9	65238.2	69954.2	9	1.60104e+06	9	68924.6	68478.6	1.50025e+06	22594.7	97342.8	247456	1.57838e+06	2.15726e+06	108418	24739	921650	772128	2.28083e+06	1.44674e+06	553112	532221	1.16622e+06	113741	704706
3-(2-Hydroxyphenyl)propanoic acid	0.192653	0.0586825	0.0303293	0.255891	3.08268e+07	3.32237e+07	Ca < Eu	32241000	1.07775	0.108027	0.223993	2.91641e+07	3.32323e+07	2.99564e+07	2.81484e+07	2.85311e+07	3.17004e+07	3.41913e+07	2.81974e+07	2.82918e+07	3.5439e+07	3.46211e+07	3.12404e+07	3.46502e+07	2.6192e+07	3.18093e+07	3.33205e+07	3.34576e+07	3.21776e+07	2.97855e+07	3.86568e+07	3.86384e+07	2.4392e+07	3.82915e+07	3.203e+07	3.4871e+07	3.40944e+07	3.48263e+07	4.04415e+07	4.16714e+07	3.54219e+07	3.23326e+07	3.15538e+07	3.75007e+07	3.0121e+07	3.21709e+07	2.81864e+07	4.05433e+07	3.1329e+07
3-(4-Hydroxyphenyl)-Propionic Acid	0.192653	0.0586825	0.0303293	0.255891	3.08268e+07	3.32237e+07	Ca < Eu	32241000	1.07775	0.108027	0.223993	2.91641e+07	3.32323e+07	2.99564e+07	2.81484e+07	2.85311e+07	3.17004e+07	3.41913e+07	2.81974e+07	2.82918e+07	3.5439e+07	3.46211e+07	3.12404e+07	3.46502e+07	2.6192e+07	3.18093e+07	3.33205e+07	3.34576e+07	3.21776e+07	2.97855e+07	3.86568e+07	3.86384e+07	2.4392e+07	3.82915e+07	3.203e+07	3.4871e+07	3.40944e+07	3.48263e+07	4.04415e+07	4.16714e+07	3.54219e+07	3.23326e+07	3.15538e+07	3.75007e+07	3.0121e+07	3.21709e+07	2.81864e+07	4.05433e+07	3.1329e+07
Carvedilol	0.192219	0.0592641	0.0351969	0.248863	214896	212575	Ca < Eu	213526	0.989199	-0.0156671	0.232954	2.75545e+06	82509.9	68212.4	73160.6	200828	129169	117471	140120	97417.8	16496	509136	40331.6	117037	163918	180221	47353.3	90960.1	47612.1	170506	151711	460810	78640.4	40653.4	269162	375117	68526.7	120503	27662.3	111674	9	43884.6	28327	20427.8	18502.4	16083.9	37855.5	77846.5	442283
Caffeic acid methyl ester	0.192189	0.0593044	0.0159144	0.284828	572798	850897	Ca < Eu	736876	1.48551	0.570958	0.195819	448914	898925	239402	110781	118233	100745	923789	97794.6	123923	23712.2	132676	76482.7	637618	827015	1.1173e+06	574447	3.40243e+06	404661	450610	1.57649e+06	183820	75972.8	1.19926e+06	471311	1.56639e+06	127112	166437	996954	126713	145124	39085.4	87653.7	20992.8	38119.2	9	67783.6	160005	717626
Glu-Phe-Leu-Lys	0.19213	0.0593843	0.0154608	0.286069	321259	450949	Ca < Eu	397776	1.4037	0.48923	0.194839	475905	385953	264545	164188	846983	463260	471500	245840	290705	143417	58253	491171	456394	146166	482046	346599	234872	186942	209431	372247	531340	206998	137848	238834	413084	418130	546242	451638	203629	284073	134734	110345	87868.9	243818	147042	656369	345222	776315
Asp-Thr-Ile	0.191741	0.0599118	0.0127195	0.294337	7.39332e+06	1.02666e+07	Ca < Eu	9.08856e+06	1.38863	0.473666	0.186117	1.14567e+07	1.02599e+07	1.39543e+07	3.20771e+06	8.71586e+06	8.79296e+06	3.28946e+07	1.58389e+07	8.55459e+06	2.96039e+06	7.90822e+06	6.50897e+06	1.78323e+07	3.73781e+06	8.67978e+06	4.82521e+06	6.59339e+06	4.57377e+06	1.82309e+07	1.2869e+07	1.50701e+07	3.54543e+06	1.13967e+07	2.0276e+06	1.8137e+07	6.1681e+06	8.65715e+06	7.70359e+06	7.7634e+06	9.83537e+06	4.99176e+06	2.47143e+06	2.71926e+06	7.45922e+06	586194	1.67837e+07	1.22254e+07	6.91062e+06
8-GINGEROL	-0.191712	0.0599502	0.0211031	-0.272427	1.50829e+06	870496	Eu < Ca	1.13199e+06	0.577141	-0.793003	0.207462	7886.24	40561.7	904392	3.61207e+06	664225	1.51013e+06	773503	9011.43	3.11522e+06	2.49467e+06	340499	26071.6	32738.2	9	84232.3	9	9	2.61017e+06	17302.8	97748.3	99926.3	2.67356e+06	9	89955.4	363392	2.91668e+06	3.88553e+06	90500.6	9	1.58821e+06	1.32615e+06	3.97432e+06	2.45972e+06	983937	869411	2.00649e+06	159565	1.18859e+06
Thymidine	0.191543	0.060181	0.0905426	0.200083	980293	1.3441e+06	Ca <= Eu	1194940	1.37112	0.455358	0.314639	487229	477423	542447	458194	1.49063e+06	1.71446e+06	780046	416645	495907	4.43702e+06	1.65194e+06	599472	1.55874e+06	513598	318962	804398	780925	223436	3.71604e+06	756764	766625	526190	868211	926982	1.27061e+06	339198	374983	1.09076e+06	507809	2.07453e+06	810188	897569	2.70686e+06	1.99909e+06	236063	819787	237465	574882
LPC(0:0/14:0)	0.191265	0.0605606	0.0219216	0.270773	5.48732e+06	1.33486e+07	Ca < Eu	10125450	2.43262	1.28251	0.207462	5.47117e+07	780029	2.42137e+06	1.2179e+06	2.15645e+06	1.06862e+06	995583	3.61794e+06	1.62114e+06	481593	1.13574e+06	4.61873e+06	8.86423e+06	2.64796e+06	4.29967e+06	5.36971e+06	2.75412e+06	436210	1.67544e+06	4.9018e+07	1.49709e+08	496903	1.63502e+07	6.08643e+07	3.65067e+06	2.55078e+06	3.70371e+06	3.59355e+06	3.11797e+06	1.56254e+06	957420	1.89115e+06	1.48727e+06	5.38618e+06	723036	2.00536e+06	2.96122e+06	2.04917e+07
(S)-Leucic acid	0.191207	0.060641	0.08661	0.202563	2.38292e+07	2.81683e+07	Ca <= Eu	26389260	1.18209	0.241344	0.313454	1.03834e+07	7.57391e+06	1.41234e+06	1.01993e+07	4.60536e+07	4.23767e+06	1.69167e+07	4.47765e+06	4.07e+06	8.16732e+06	7.33074e+06	2.16296e+07	3.19805e+07	1.69002e+07	3.69314e+07	7.43985e+06	3.90826e+06	5.91522e+06	9.66027e+06	2.0227e+07	4.90709e+07	976162	8.49885e+07	1.36538e+07	1.39983e+08	2.0392e+06	4.71993e+06	7.49098e+07	3.85853e+06	1.33068e+07	4.50654e+06	1.73496e+07	4.2549e+06	2.89673e+07	2.01153e+06	3.50516e+06	1.92179e+07	1.55929e+07
2-Hydroxyhexanoic acid	0.191207	0.060641	0.08661	0.202563	2.38292e+07	2.81683e+07	Ca <= Eu	26389260	1.18209	0.241344	0.313454	1.03834e+07	7.57391e+06	1.41234e+06	1.01993e+07	4.60536e+07	4.23767e+06	1.69167e+07	4.47765e+06	4.07e+06	8.16732e+06	7.33074e+06	2.16296e+07	3.19805e+07	1.69002e+07	3.69314e+07	7.43985e+06	3.90826e+06	5.91522e+06	9.66027e+06	2.0227e+07	4.90709e+07	976162	8.49885e+07	1.36538e+07	1.39983e+08	2.0392e+06	4.71993e+06	7.49098e+07	3.85853e+06	1.33068e+07	4.50654e+06	1.73496e+07	4.2549e+06	2.89673e+07	2.01153e+06	3.50516e+06	1.92179e+07	1.55929e+07
2-Hydroxyisocaproic Acid	0.191207	0.060641	0.08661	0.202563	2.38292e+07	2.81683e+07	Ca <= Eu	26389260	1.18209	0.241344	0.313454	1.03834e+07	7.57391e+06	1.41234e+06	1.01993e+07	4.60536e+07	4.23767e+06	1.69167e+07	4.47765e+06	4.07e+06	8.16732e+06	7.33074e+06	2.16296e+07	3.19805e+07	1.69002e+07	3.69314e+07	7.43985e+06	3.90826e+06	5.91522e+06	9.66027e+06	2.0227e+07	4.90709e+07	976162	8.49885e+07	1.36538e+07	1.39983e+08	2.0392e+06	4.71993e+06	7.49098e+07	3.85853e+06	1.33068e+07	4.50654e+06	1.73496e+07	4.2549e+06	2.89673e+07	2.01153e+06	3.50516e+06	1.92179e+07	1.55929e+07
5-Hydroxyhexanoic Acid	0.191207	0.060641	0.08661	0.202563	2.38292e+07	2.81683e+07	Ca <= Eu	26389260	1.18209	0.241344	0.313454	1.03834e+07	7.57391e+06	1.41234e+06	1.01993e+07	4.60536e+07	4.23767e+06	1.69167e+07	4.47765e+06	4.07e+06	8.16732e+06	7.33074e+06	2.16296e+07	3.19805e+07	1.69002e+07	3.69314e+07	7.43985e+06	3.90826e+06	5.91522e+06	9.66027e+06	2.0227e+07	4.90709e+07	976162	8.49885e+07	1.36538e+07	1.39983e+08	2.0392e+06	4.71993e+06	7.49098e+07	3.85853e+06	1.33068e+07	4.50654e+06	1.73496e+07	4.2549e+06	2.89673e+07	2.01153e+06	3.50516e+06	1.92179e+07	1.55929e+07
N,N-Dimethylarginine	0.191184	0.0606725	0.0157624	0.285242	5.24007e+06	6.81576e+06	Ca < Eu	6169730	1.3007	0.379288	0.194839	6.98002e+06	3.69423e+06	5.35369e+06	2.48882e+06	7.67849e+06	2.15832e+06	1.1029e+07	6.11277e+06	6.37483e+06	2.94499e+06	8.73558e+06	3.68153e+06	6.46867e+06	2.70935e+06	3.20858e+06	4.69645e+06	5.13759e+06	6.79809e+06	1.14502e+07	5.83734e+06	8.75698e+06	1.9731e+06	6.62069e+06	2.73563e+06	6.8882e+06	3.57313e+06	6.07017e+06	4.07477e+06	3.74265e+06	4.54761e+06	1.92083e+06	5.72548e+06	1.73236e+06	6.17134e+06	722956	5.57834e+06	5.53343e+06	7.77308e+06
Guaiaverin	-0.191108	0.0607771	0.0188699	-0.275734	449433	259284	Eu < Ca	337245	0.576912	-0.793576	0.202052	9	580903	618430	478039	262461	9	540223	203628	271778	907201	426372	271948	134305	9	340081	122659	192699	325052	9	9	105740	603590	9	259492	9	136444	272852	9	108677	857318	279685	853378	360439	340216	494298	9	299774	140889
Phe-His	0.191092	0.0607992	0.0348959	0.249277	1.49637e+06	2.08539e+06	Ca < Eu	1843890	1.39364	0.478854	0.232096	1.27294e+06	3.78894e+06	2.50154e+06	966607	2.30091e+06	746975	916156	751164	2.3142e+06	699350	1.20901e+06	1.40011e+06	1.8468e+06	1.01573e+06	969138	4.93554e+06	2.75254e+06	888873	972166	1.60508e+06	3.47641e+06	804413	734470	1.0615e+06	4.78314e+06	1.34825e+06	969892	1.37018e+06	762432	757708	603677	908893	956996	1.21982e+06	689080	861649	3.67483e+06	5.60322e+06
Notopterol	-0.190809	0.0611892	0.0112904	-0.299297	7.60049e+06	3.69647e+06	Eu < Ca	5.29712e+06	0.486347	-1.03994	0.176665	4.20011e+06	4.2313e+06	9.03922e+06	1.24582e+07	4.84368e+06	8.01727e+06	3.56689e+06	9	2.80523e+06	9.3421e+06	5.49336e+06	9.36155e+06	2.18772e+06	3.57984e+06	2.3634e+06	2.15406e+06	2.66959e+06	8.62587e+06	4.74886e+06	3.30085e+06	4.93386e+06	1.27837e+06	1.61933e+06	9	7.72819e+06	1.40922e+06	1.97312e+06	3.06222e+06	2.66577e+06	8.01414e+06	9.11757e+06	7.27097e+06	9.25488e+06	9.14638e+06	519733	110906	4.13889e+06	3.15327e+06
Methacholine	-0.190799	0.0612031	0.0244679	-0.265812	7.97827e+07	5.22e+07	Eu < Ca	63508880	0.654277	-0.612027	0.2122	4.94439e+06	5.50605e+07	3.16131e+07	2.0182e+07	6.52878e+07	5.99841e+07	4.80518e+07	4.09333e+07	1.32233e+08	9.82076e+07	3.849e+07	5.64673e+07	456579	1.31558e+06	5.30344e+07	1.02204e+08	6.28835e+06	1.27901e+08	1.09401e+08	1.45696e+07	7.29272e+07	1.33836e+08	2.48003e+06	5.37458e+07	4.95858e+07	5.54589e+07	2.10235e+08	9.39413e+06	2.74629e+07	9.47465e+07	8.87689e+07	7.54027e+07	5.66659e+07	7.54208e+07	7.00003e+07	7.72969e+07	3.3981e+07	5.69527e+07
Trp-Ala-Asp	0.190704	0.0613336	0.0295058	0.257131	375950	1.10722e+06	Ca < Eu	807401	2.94514	1.55833	0.223993	589658	600848	555084	167584	399592	196093	124695	414068	7.79173e+06	187618	444362	266223	886598	3.95249e+06	313058	683434	966854	184350	3.60657e+06	305473	1.19233e+06	167711	408334	478307	310441	157475	318145	636401	115189	603600	170721	120203	112582	196359	98914.2	299885	118529	785276
Desmethylcitalopram	-0.190514	0.0615985	0.0279823	-0.259611	3.61652e+06	1.21391e+06	Eu < Ca	2.19898e+06	0.335657	-1.57494	0.221056	9	187805	477909	160730	322830	9	76105.8	244036	178992	1.52827e+07	193416	278815	91094.5	135371	112857	9	1.37372e+06	718198	77835.2	116272	83339.7	117717	9	284410	94662	2.64888e+06	88659.2	127226	159680	145352	111497	530776	589263	117796	307846	102435	115007	164883
Nicotinic Acid Adenine Dinucleotide	-0.19027	0.0619383	0.0319894	-0.253411	1.01312e+06	697254	Eu < Ca	826760	0.688223	-0.539051	0.223993	655512	3.12414e+06	717230	1.41771e+06	448852	849010	416839	504319	2.20515e+06	2.10816e+06	875778	886846	672230	656961	525349	381393	2.47421e+06	1.07725e+06	633204	290936	223934	901351	418285	2.35793e+06	566605	894388	436424	348572	1.61832e+06	458877	876069	914904	2.06253e+06	436694	853840	617760	1.7259e+06	259903
Maltitol	-0.190192	0.0620473	0.0946186	-0.197602	53753.7	47609.5	Eu <= Ca	50128.6	0.885698	-0.175114	0.320172	39879.1	32338	40485.5	67493.4	65403.6	39148.2	58629.8	68155	63798.1	51262.1	69470.5	23689.5	21566	113128	43020.4	29138.1	44730.8	66897.8	57084.9	22182.4	30939.1	53357.6	33225.6	76621.1	48460.5	69044.5	32315.1	44888.3	19935.8	22150.4	21103.9	23006.6	29767.2	32504.1	34949.1	28440.5	45732.1	38218.3
Piperidine acid	-0.190174	0.0620719	0.0400268	-0.242662	2.03734e+08	1.47485e+08	Eu < Ca	170547000	0.723908	-0.466122	0.244045	3.58718e+07	1.33246e+08	1.13773e+08	3.16269e+08	2.6545e+08	1.6128e+08	2.26831e+08	460343372	3.56635e+08	187033006	216753512	1.65637e+08	6.7041e+07	1.11472e+08	6.20461e+07	2.90845e+07	9.14067e+07	1.62547e+08	4.92666e+07	1.8999e+07	2.05236e+08	4.80382e+08	7.60615e+07	6.82439e+07	9.86745e+07	1.66767e+08	3.73422e+08	5.64305e+07	9.17241e+07	1.72756e+08	9.8516e+07	1.04173e+08	140803231	1.73133e+08	1.54187e+08	178392016	3.69151e+07	2.30962e+08
(3S,4R,10S,13R)-4-(hydroxymethyl)-10,13-dimethyl-17-[(Z,2R)-5-propan-2-ylhept-5-en-2-yl]-2,3,4,5,6,9,11,12,14,15,16,17-dodecahydro-1H-cyclopenta[a]phenanthren-3-ol	-0.190085	0.062197	0.0181847	-0.279041	500595	384475	Eu < Ca	432084	0.768035	-0.380756	0.199378	205693	466436	418601	250735	827927	967931	222912	175910	381024	637377	219347	457924	455965	521468	697745	554684	667942	257543	170788	335755	290218	397696	159057	96393.9	294950	1.20865e+06	469252	364328	306667	399723	512691	555395	363658	337534	822204	184132	210636	565687
N-Acetylsulfadiazine	-0.189731	0.0626939	0.0417516	-0.240595	1.10473e+06	856923	Eu < Ca	958525	0.775682	-0.366463	0.244664	167673	146760	697128	1.02298e+06	1.12612e+06	657089	620428	1.89443e+06	50958.5	1.57556e+06	301644	427730	244757	535972	197944	787575	598108	815533	360997	91690.5	180847	1.44899e+06	7210.81	617346	258154	991290	211870	488369	74055.2	445207	1.41575e+06	327916	1.65911e+06	1.19833e+06	357018	75984.9	209728	300454
N1,N8-diacetylspermidine	0.189729	0.0626963	0.0345965	0.24969	3.29322e+06	4.62449e+06	Ca < Eu	4078670	1.40425	0.489796	0.231241	4.17764e+06	6.18908e+06	2.13185e+06	1.49332e+06	4.44482e+06	639388	1.80373e+06	2.0019e+06	3.62868e+06	1.49507e+06	1.9886e+06	6.84473e+06	3.416e+06	6.31915e+06	1.23015e+07	3.51115e+06	3.64782e+06	1.88903e+06	7.46961e+06	5.66418e+06	6.71005e+06	1.02548e+06	8.45797e+06	6.09435e+06	5.7244e+06	1.93009e+06	1.41474e+06	4.1806e+06	5.45204e+06	797387	591486	1.0408e+06	729440	1.33633e+06	148351	971102	3.21674e+06	4.9932e+06
Pyridoxamine	-0.189168	0.0634917	0.0417553	-0.240595	4.02388e+06	2.94614e+06	Eu < Ca	3388011	0.732164	-0.449762	0.244664	536371	977858	8.23453e+06	5.65123e+06	2.55873e+06	6.01981e+06	1.66248e+06	3.8828e+06	4.08023e+06	7.11305e+06	2.53988e+06	1.78876e+06	1.503e+06	1.54238e+06	1.75624e+06	871473	1.11616e+06	3.89535e+06	2.98489e+06	1.50978e+06	1.14147e+06	4.47457e+06	980864	596082	613174	2.36272e+06	3.14053e+06	1.21482e+06	1.56965e+06	5.93733e+06	3.72466e+06	6.05141e+06	2.32031e+06	7.89606e+06	1.99613e+06	1.34594e+06	709505	1.2726e+06
Leu-Arg-Lys-Arg	-0.188884	0.0638973	0.0892174	-0.200909	576132	435953	Eu <= Ca	493426	0.756689	-0.402228	0.314639	80773.8	77140.7	92452.9	426944	134806	814733	1.17199e+06	96160	189654	609183	1.64615e+06	348776	126336	279987	64933.4	92396.4	63322.6	389770	164641	2.84716e+06	189304	1.20834e+06	400319	47168.3	99412	185755	66980.6	52968.1	28936.7	531749	285251	116959	354965	466261	517380	196084	748875	309142
9,10-DiHOME	0.188768	0.0640648	0.10471	0.191815	5.13598e+06	6.75537e+06	Ca <= Eu	6091420	1.3153	0.395397	0.329975	1.99461e+07	1.09245e+07	4.03497e+06	4.14468e+06	5.17807e+06	3.2901e+06	2.4398e+06	2.51603e+06	2.11128e+06	4.44597e+06	714609	6.85146e+06	1.09158e+06	1.1724e+07	1.39113e+07	1.00075e+07	2.23853e+07	5.08456e+06	2.25562e+06	5.05378e+06	5.99481e+06	3.01345e+06	3.21239e+06	4.68303e+06	4.98993e+06	3.69439e+06	617419	7.85134e+06	1.97601e+06	2.67374e+06	5.20561e+06	3.11779e+06	7.20776e+06	3.79082e+06	1.711e+06	632595	1.34369e+06	3.73314e+06
(2S,3S)-3-methylphenylalanine	0.188761	0.0640737	0.0233758	0.267879	2.55876e+06	3.24303e+06	Ca < Eu	2.96248e+06	1.26743	0.341901	0.209535	5.51617e+06	1.93656e+06	1.72248e+06	1.08425e+06	2.05321e+06	1.68364e+06	1.81515e+06	921757	2.01365e+06	840088	1.31068e+06	4.81407e+06	2.69484e+06	2.4587e+06	1.84475e+06	2.22361e+06	2.55896e+06	1.8309e+06	2.08013e+06	2.92781e+06	3.97195e+06	1.27018e+06	1.37905e+06	166911	2.87924e+06	2.51906e+06	3.43989e+06	4.08725e+06	1.12927e+06	1.37386e+06	822730	1.31017e+06	873444	1.22304e+06	759465	2.33897e+06	1.14258e+06	3.65091e+06
Asp-Nap-OH	0.188761	0.0640746	0.217095	0.145928	50618.7	251230	Ca <= Eu	168979	4.96318	2.31126	0.463394	9.33996e+06	54250.9	17609.9	9	117939	48033.1	9	63231	9	7911.7	25348	37589.7	9	137710	99142.8	81041.5	155144	11778.5	26309.6	13599	11250.4	12845.1	28192.3	159904	30165.6	23148.4	13171.7	62342.6	43829.2	19272.1	20488.3	15305.9	50014.6	9	13764.1	20935.2	6808.97	174797
13,14-dihydro-15-keto PGE2	-0.188699	0.0641632	0.0138804	-0.290616	68563.6	46877.7	Eu < Ca	55768.9	0.683711	-0.548542	0.191842	5850.3	13132.5	183615	47974.2	144630	104579	30537.6	83424.3	76853.5	126496	23139.5	80179.8	9	9	14235.8	84085.3	55770.7	92861.2	9	21546.7	31290.1	139322	9	70152.8	70945.3	72141.4	89436.5	23994.2	9	57441.8	136211	34850.6	134881	47338.9	72151.1	35663.5	16202.9	46576
Simvastatin	-0.188615	0.0642846	0.274262	-0.129392	3.78924e+06	3.38544e+06	Eu <= Ca	3551000	0.893434	-0.162566	0.519908	1.46131e+07	6.633e+06	1.56011e+06	1.95267e+06	951265	538056	3.59246e+06	883699	1.23888e+06	1.01585e+06	4.29037e+06	1.07023e+07	2.36102e+06	8.59392e+06	797603	1.05402e+06	1.11435e+06	1.01106e+06	2.61727e+06	1.98199e+07	1.44696e+06	381695	1.25363e+06	4.16094e+06	5.74452e+06	1.89346e+06	4.1447e+06	7.81703e+06	6.09538e+06	844679	2.31969e+06	2.8274e+06	1.2825e+06	3.12439e+06	1.45432e+06	524243	4.06432e+06	932784
Trp-Pro	0.187892	0.0653314	0.046163	0.235635	1.93502e+07	2.76493e+07	Ca < Eu	24246700	1.42889	0.514892	0.25399	7.2673e+07	1.17213e+07	1.73939e+07	8.89029e+06	2.58408e+07	9.93213e+06	2.48234e+07	2.69752e+07	2.33686e+07	6.14392e+06	2.10007e+07	3.32525e+07	2.41766e+07	4.58546e+06	1.90719e+07	9.3787e+06	1.96462e+07	1.40726e+07	4.51931e+07	1.84059e+07	3.31161e+07	8.4354e+06	2.33013e+07	2.02302e+07	2.39547e+07	2.67407e+07	2.40129e+07	3.77521e+07	1.09297e+07	2.48867e+07	1.9006e+07	3.45689e+07	1.2039e+07	1.21053e+07	1.8562e+06	1.77023e+07	1.18801e+07	4.76668e+07
Leu-Ser-Glu-Lys-Tyr	-0.187799	0.0654669	0.0373865	-0.245969	391666	317173	Eu < Ca	347715	0.809805	-0.304354	0.235921	91307.7	429393	190443	400311	353396	396844	101683	102235	739184	1.30519e+06	211368	294078	210762	96559	83029.3	215462	144749	207434	448422	33422.5	292526	423929	102456	148990	365980	407084	793915	305539	47165.3	943112	506147	145918	557055	191717	374965	273912	108011	152003
Alternaria	-0.187785	0.0654874	0.0598625	-0.222406	314581	239865	Eu <= Ca	270498	0.76249	-0.39121	0.279875	144483	9	319052	728954	247589	237358	189750	124378	227023	296285	298899	186150	158732	237082	121820	204164	237597	276694	288084	91796.6	211197	383822	171610	245488	71827.2	335855	138250	149230	125242	315681	213914	391288	667270	180113	211295	201753	103497	138160
LPE(14:0/0:0)	-0.18759	0.0657731	0.0756172	-0.210004	1.06888e+08	8.98219e+07	Eu <= Ca	96818900	0.840338	-0.250959	0.298881	1.95467e+07	1.5866e+08	4.653e+07	1.08654e+08	3.64578e+07	1.59399e+08	8.98174e+07	6.49308e+07	1.66085e+08	1.56838e+08	1.03038e+08	1.1474e+08	9.66676e+07	4.32007e+07	2.89569e+07	1.09838e+08	1.1741e+08	7.48722e+07	8.06424e+07	8.53101e+07	1.12322e+08	8.0304e+07	2.80471e+07	7.97596e+07	8.12191e+07	1.09071e+08	1.05173e+08	1.01544e+08	9.99762e+07	1.39059e+08	100003163	1.0301e+08	1.29185e+08	8.92607e+07	4.37888e+07	1.1455e+08	1.19067e+06	9.38564e+07
Aphidicolin	-0.187536	0.0658517	0.0584464	-0.223646	133168	110237	Eu <= Ca	119639	0.827804	-0.272638	0.278107	74740.1	52562	74013	134823	84317.5	95542.9	110108	26357.3	62780.8	196137	59544.8	91996.1	84054.9	101153	124439	167400	314609	162646	103254	113994	49637.9	115570	118189	42951	42473.3	309927	113498	113351	37717.3	57457.9	181216	90870.5	175448	154283	239789	72840.3	92653.2	108930
Tyr-Glu-Val-Lys	-0.187018	0.0666162	0.0240262	-0.266639	467951	411692	Eu < Ca	434758	0.879774	-0.184794	0.2122	243397	398853	716650	366199	727066	646750	1.45431e+06	138703	565062	619196	173038	786323	216006	183036	274317	694696	546586	730515	197791	546500	458295	651894	160380	464341	600796	284971	670549	668390	425108	432890	508060	620663	601206	372105	286536	377161	19720.8	175710
Arg-Asn-His-Glu	-0.186648	0.0671657	0.0140315	-0.290203	2.80107e+06	2.19198e+06	Eu < Ca	2.44171e+06	0.782551	-0.353743	0.191842	716513	2.92289e+06	3.27775e+06	3.05533e+06	4.97356e+06	3.7516e+06	2.86071e+06	195098	2.80745e+06	3.59327e+06	1.40468e+06	2.35615e+06	1.30909e+06	794348	9	2.5545e+06	2.33505e+06	3.87102e+06	1.50374e+06	2.04033e+06	1.79506e+06	4.39114e+06	221228	652903	2.19405e+06	3.26663e+06	2.07474e+06	3.76502e+06	1.66646e+06	2.96553e+06	2.32554e+06	3.58414e+06	3.88694e+06	1.79778e+06	2.78867e+06	2.0699e+06	178039	2174969
Asn-Ala-Leu-Ala-His	-0.186614	0.0672167	0.0220089	-0.27036	1.39556e+06	762567	Eu < Ca	1.02209e+06	0.546424	-0.871907	0.207462	212264	9	1.552e+06	2.94178e+06	1.59646e+06	631686	143750	9	1.59188e+06	2.52698e+06	898579	1.76296e+06	99263.2	115551	85010.3	977258	507723	1.51739e+06	255467	80879.7	648441	2.66221e+06	9	421355	797079	1.07146e+06	1.4498e+06	9	45215.5	2.40802e+06	2.61783e+06	427132	460595	751179	4.95587e+06	422068	356464	1.40371e+06
Cytidine 5-diphosphate	-0.186612	0.0672192	0.0153147	-0.280281	1.47863e+07	8.83316e+06	Eu < Ca	1.1274e+07	0.597386	-0.743264	0.194839	2.75311e+07	2.54561e+07	5.3492e+06	9	9	1.86708e+07	9	1.34346e+07	1.13887e+07	1.11127e+07	7.62883e+06	17970965	9	1.81196e+06	1.12058e+07	6.26618e+06	1.86136e+07	9	9	9	9	9.37973e+06	9	7.08513e+06	9	3.00847e+06	1.08293e+07	3.1406e+07	4.51818e+07	2.24532e+07	2.49851e+07	4.01922e+06	1.8495e+07	5.91833e+07	1.89039e+07	9	165776	1.11659e+07
Egtazic acid	-0.186612	0.0672205	0.0420974	-0.240182	755537	590299	Eu < Ca	658046	0.781297	-0.356056	0.245111	633795	444897	558481	493369	901177	260881	312111	794631	9	692391	334922	9	481269	444203	339681	1.47212e+06	1.35979e+06	470366	381524	388532	585352	834087	220936	309462	456586	1.58554e+06	1.13754e+06	410462	236897	362484	1.07971e+06	272246	388230	523850	1074493	85092.5	490817	743387
Metanephrine	-0.18652	0.0673576	0.120572	-0.183547	342488	288161	Eu <= Ca	310435	0.841376	-0.249178	0.347981	149572	247215	294984	649169	301853	284035	174218	127168	362083	244027	220696	408091	93150.2	661897	114570	400825	293131	337019	254395	216408	233425	252554	132856	425278	316508	505616	218525	356822	113325	198068	124385	133603	244551	143201	248836	127471	64331.1	9
2-Methylglutaric Acid	-0.186346	0.0676184	0.0739122	-0.211244	1.13446e+07	8.76886e+06	Eu <= Ca	9.82491e+06	0.772956	-0.371542	0.296426	2.72463e+06	4.68144e+06	9.48779e+06	2.89256e+07	1.84342e+07	2.28036e+06	4.09333e+06	1.28104e+07	3.96629e+07	4.2333e+06	2.29525e+07	1.7162e+07	703397	5.63774e+06	8.83416e+06	1.18163e+07	4.85812e+06	1.31347e+07	3.24447e+07	3.79787e+06	5.41154e+06	1.6374e+07	9	2.20885e+06	6.56446e+06	1.33876e+07	5.25333e+06	1.4764e+06	5.01433e+06	1.95059e+07	6.18887e+06	1.06572e+07	4.48626e+06	2.49445e+07	1.69691e+07	2.69525e+06	5.83176e+06	2.04535e+06
SDMA	0.185984	0.0681629	0.0178441	0.279868	5.44607e+06	7.1878e+06	Ca < Eu	6473690	1.31981	0.400333	0.199378	4.86261e+06	4.67281e+06	5.16409e+06	2.34394e+06	8.18673e+06	1.99131e+06	1.24745e+07	6.44714e+06	7.25166e+06	2.5914e+06	9.7888e+06	3.48855e+06	6.54042e+06	3.24418e+06	2.85185e+06	7.18317e+06	5.00382e+06	8.09419e+06	1.16783e+07	5.69204e+06	7.99861e+06	2.04553e+06	6.42743e+06	3.41585e+06	7.12982e+06	3.85775e+06	6.20657e+06	4.18098e+06	3.13917e+06	4.54546e+06	1.88434e+06	4.15076e+06	1.92339e+06	5.45555e+06	728508	7.10016e+06	4.69003e+06	8.19818e+06
(1R,2E,7S,8R)-9-hydroxy-1,8-dimethyl-12-propan-2-yltricyclo[9.3.0.03,7]tetradeca-2,11-diene-4-carbaldehyde	-0.185822	0.0684072	0.0632776	-0.219512	8.73098e+06	6.99619e+06	Eu <= Ca	7.70745e+06	0.801306	-0.319574	0.286929	835144	3.66158e+06	4.03523e+06	3.0686e+07	4.38938e+06	5.28787e+06	2.23004e+07	4.48433e+06	3.10667e+06	3.43406e+06	1.15596e+07	6.41818e+06	5.20931e+06	3.49166e+06	1.98352e+07	5.42762e+06	5.76453e+06	4.30024e+06	4.32175e+06	8.70225e+06	1.00059e+07	6.4568e+06	2.71382e+06	3.83608e+06	1.23063e+07	1.35432e+07	1.37573e+07	8.72956e+06	7.5578e+06	1.52326e+07	6.52632e+06	1.35054e+07	3.24438e+06	2.87894e+06	2.37255e+06	4.51096e+06	1.94577e+06	1.17077e+07
Leu-Leu-Leu	0.185801	0.0684385	0.0319874	0.253411	1.27629e+07	1.81859e+07	Ca < Eu	15962500	1.4249	0.510864	0.223993	1.23037e+07	1.64607e+07	8.53933e+06	3.52042e+06	2.69515e+07	1.03339e+07	1.08016e+07	1.77347e+07	1.36346e+07	2.67131e+06	1.1397e+07	1.97502e+07	1.49193e+07	1.0348e+07	8.978e+06	2.80937e+07	2.83227e+07	1.3467e+07	7.4461e+06	1.09089e+07	1.6861e+07	1.33642e+07	2.31257e+06	9.11962e+06	1.12186e+07	1.96837e+07	3.54386e+07	2.41489e+07	4.55077e+06	2.08533e+07	1.04982e+07	9.11507e+06	3.84184e+06	1.43373e+07	1.20196e+06	7.35885e+06	5.60924e+06	4.61956e+07
Ser-Ile-Phe	0.185689	0.0686087	0.0105245	0.302191	5.16017e+06	6840000	Ca < Eu	6151270	1.32554	0.406578	0.168579	8.27378e+06	6.17207e+06	4.92256e+06	1.7413e+06	1.17852e+07	3.98944e+06	7.02779e+06	7.38194e+06	6.7989e+06	1.46374e+06	3.64517e+06	5.93702e+06	1.02035e+07	4.3141e+06	3.03968e+06	3.66907e+06	4.21861e+06	3.66131e+06	5.34066e+06	7.56016e+06	9.20912e+06	2.50269e+06	2.99222e+06	3.25292e+06	7.46029e+06	3.03024e+06	9.94823e+06	1.02102e+07	3.86624e+06	5.11755e+06	1.68135e+06	1.23777e+06	1.36148e+06	4.10848e+06	906820	8.15657e+06	5.672e+06	1.81349e+07
4-[(E)-2-(4-hydroxy-3-methoxyphenyl)ethenyl]-2-methoxyphenol	-0.185541	0.0688334	0.169552	-0.162464	134449	88984.1	Eu <= Ca	107625	0.661841	-0.595443	0.410173	16849.7	19723	32033.6	17795.4	24820.4	50247.9	14335.9	31012.7	35634.4	33459.8	51505.3	12059.1	7815.23	16964.6	41227.1	137887	77351.2	62430.3	506039	6087.06	9	50771.3	33360.8	9	22317	45204.3	16818.2	13222	11366.7	51865.2	87906.3	93731.8	47169.8	36424	26080.4	22250.9	18629.3	25553.6
3,4,5,7-Tetrahydroxy-6,8-dimethoxyflavone	-0.185475	0.0689347	0.116443	-0.185614	2.74898e+06	1.96736e+06	Eu <= Ca	2287823	0.715669	-0.482635	0.345626	489174	264992	187146	397422	214500	66403.2	211259	704645	290342	351972	501771	631181	60307.8	328981	333944	5.59516e+06	4.08886e+07	263659	195144	250778	239628	1.08134e+06	72579.1	95462.4	182671	255275	118263	5.14766e+07	158113	135297	74965.9	35563.5	1.00841e+06	230525	88544.9	111539	194901	86500.8
Chenodeoxycholic Acid	-0.184934	0.0697624	0.0785513	-0.207937	26560000	2.11426e+07	Eu <= Ca	23363741	0.796032	-0.329102	0.299957	1.3788e+06	6.15525e+06	3.54883e+07	1.09492e+07	3.97555e+07	2.28416e+07	7.79065e+06	19705.6	2.1364e+07	3.61806e+07	2.82904e+06	2.6846e+07	3.56636e+06	1.24744e+06	424278	2.5624e+07	1.2596e+07	4.32498e+07	1.04191e+06	2.70548e+07	1.67648e+07	3.51163e+07	32404.8	2.53435e+07	2.86523e+07	5.17192e+06	3.03704e+07	3.77136e+07	1.40457e+07	1.88294e+07	1.70244e+07	4.39277e+07	2.82508e+07	3.68221e+07	2.86159e+07	2.04305e+07	814000	4.23295e+07
(3beta,5alpha,6beta,9alpha,22E,24R)-23-Methylergosta-7,22-diene-3,5,6,9-tetrol	-0.184866	0.0698668	0.13733	-0.175692	230417	190571	Eu <= Ca	206908	0.827071	-0.273918	0.373393	83693.1	329082	147231	189499	72231.9	243379	126832	111386	139189	271148	69176.3	254677	851599	673025	314018	100876	43390.7	72014.3	129450	192356	162576	169895	245742	88760.1	249588	171623	460716	223567	71073.4	400009	390278	713761	166591	387945	643579	67209	107628	105129
Dihydrodaidzein	-0.184668	0.0701719	0.0797596	-0.20711	1.47792e+07	7.06429e+06	Eu <= Ca	10227399	0.477989	-1.06495	0.304097	111418	6.03813e+07	767672	4.17921e+06	5.01886e+06	797415	1.28972e+06	667316	1.07343e+07	2.35632e+07	7.25987e+06	6.8981e+07	1.67747e+07	5.42141e+06	4.94414e+06	1.65138e+06	568344	3.0982e+06	4.89694e+06	5.71303e+07	1.23713e+07	8.55293e+06	162305	3.78074e+06	113132	2.0809e+06	2.78121e+07	7.71606e+07	261705	427837	1.43459e+06	136533	852120	4.52256e+06	3.1993e+06	744651	1.86103e+07	366244
DL-Leu-DL-Val	0.184552	0.0703517	0.0219176	0.270773	1.56324e+06	2.29198e+06	Ca < Eu	1.9932e+06	1.46617	0.552053	0.207462	535306	9	1.4315e+06	313567	2.09664e+06	797874	1.12623e+06	742443	4.36899e+06	644050	769808	1.31319e+06	2.01085e+06	346970	821893	1.86563e+06	1.37975e+06	2.20242e+06	2.31188e+06	2.76023e+06	2.70095e+06	656627	590206	9	4.30885e+06	1.9203e+06	2.23213e+06	1.6651e+06	887673	1.04272e+06	1.08919e+06	608123	1.0453e+06	1.03712e+06	455896	1.81862e+06	5.71107e+06	8.30118e+06
Ala-Asn-Arg	0.184478	0.0704661	0.010108	0.303845	2.62632e+07	3.56714e+07	Ca < Eu	31814000	1.35823	0.441725	0.168579	2.20173e+07	2.8981e+07	3.12828e+07	8.71216e+06	5.52414e+07	8.15656e+06	3.78907e+07	6.19343e+07	2.57619e+07	1.07809e+07	7.44667e+06	2.35742e+07	1.27907e+07	2.05539e+07	2.26187e+07	2.68561e+07	2.96528e+07	1.74327e+07	2.7422e+07	6.07023e+07	6.00075e+07	1.66812e+07	1.76746e+07	1.08755e+07	5.68998e+07	2.45023e+07	5.87371e+07	3.84568e+07	1.64419e+07	3.98754e+07	1.00167e+07	1.00743e+07	1.09509e+07	5.9703e+06	2.15426e+06	5.70346e+07	4.73537e+07	6.17639e+07
Cocaine	-0.1839	0.0713665	0.0132321	-0.292683	5.51856e+06	3.7371e+06	Eu < Ca	4467501	0.677188	-0.562372	0.191547	144211	1.46759e+06	2.97169e+06	5.05225e+07	3.07655e+06	7.49491e+06	1.11069e+06	1.29e+06	6.84775e+06	3.12408e+06	2.20622e+06	4.35493e+06	1.19566e+06	192799	1.04273e+06	2.3254e+06	1.52533e+06	3.33956e+07	1.41717e+06	1.2243e+06	2.56908e+06	1.45957e+07	165183	7.5256e+06	1.35023e+07	1.28807e+07	1.12021e+07	2.93751e+06	108227	5.86631e+06	6.65549e+06	1.22561e+06	1.72232e+06	6.52207e+06	1.13928e+06	659089	330347	2.25503e+06
2-Linoleoyl-1-palmitoyl-sn-glycero-3-phosphoethanolamine	-0.183841	0.0714585	0.191185	-0.154609	31952.7	30440.3	Eu <= Ca	31060.4	0.952669	-0.0699535	0.437119	8321.16	48943.1	32956.9	25304	14245	22199.5	8237.37	9750.26	2463.51	27358.6	14538.8	24441.5	61503	273959	14288.9	75118.5	98556.6	55317.9	12809.2	8724.93	20704.5	16154.3	11593.5	10158.4	44248.2	21522.2	52926.8	29824.7	8274.73	37183.1	31945.2	58281.8	2900.2	25058.2	48334.3	19660.6	26926.1	12564.9
4-Methylhippuric Acid	-0.183837	0.0714658	0.0485125	-0.233154	699076	479217	Eu < Ca	569359	0.685501	-0.54477	0.258487	108560	211801	749866	343278	1.1485e+06	809096	1.14249e+06	405602	1.73547e+06	404011	384579	1.61762e+06	123431	189838	706854	1.34351e+06	684615	283335	258536	261934	139102	3.13396e+06	262729	361584	990009	1.30904e+06	168113	183238	151348	183761	820056	1.44678e+06	532164	732899	301174	688190	239922	1.38711e+06
3-Methyloxindole	-0.183819	0.0714939	0.0428212	-0.239355	379495	2.44709e+06	Eu < Ca	1.59938e+06	6.44828	2.68891	0.245594	90840.8	108086	156040	96216.3	120539	113058	54088.1	99125.4	1.34417e+06	708572	123585	88913.8	116080	124755	82112.4	603816	65990.7	76140	91175.2	109978	9	150516	97464.3	81666.7	94547.2	147725	313769	71472.5	55480	411163	1.26616e+06	124638	361177	1.18647e+06	1.15505e+06	84632.3	52621.5	105258
(E,E)-Geranyllinalool	-0.183682	0.0717093	0.00741463	-0.316246	927852	414633	Eu < Ca	625053	0.446874	-1.16206	0.161988	79715.7	73005.6	1.69298e+06	3.45207e+06	102936	1.31126e+06	56970.1	38754.5	298490	152258	131555	144596	369474	189042	119283	94322	157009	3.7064e+06	184200	64646.1	44054.7	429163	53470.2	212099	133555	651470	941372	189753	2.02129e+06	832691	583554	165217	1.02174e+06	622448	5.90424e+06	115669	95802.9	243516
Ketanserin	0.183647	0.0717642	0.0137593	0.291029	228657	364824	Ca < Eu	308996	1.5955	0.674012	0.191842	336858	165446	230093	86898.7	292853	167306	1.75957e+06	375350	252942	91807.9	92681.9	302955	285196	349970	270299	713866	405789	95044.9	121546	672428	519110	114443	171824	47842.4	509744	214309	322194	562710	108782	266091	38038.8	56047	55987.6	337749	6253.44	138548	1.35453e+06	819119
2-Naphthoic acid	0.183507	0.0719847	0.0678859	0.215792	187034	213808	Ca <= Eu	202831	1.14315	0.193017	0.294085	243813	277177	263038	106512	221034	94064.7	206455	140647	236765	81022.3	281100	308831	127190	264004	115684	214281	247450	312747	136612	244136	257032	66236.7	236219	218445	223793	251122	109890	268559	265153	270799	125392	229554	282941	119387	104064	225395	255952	225672
Asp-Ile	0.183389	0.0721707	0.0535048	0.228193	1.09405e+07	18366102	Ca <= Eu	1.53216e+07	1.67873	0.747368	0.268722	6.55906e+07	2.76389e+07	1.94045e+07	2.99784e+06	5.11024e+06	5.99129e+06	1.31372e+07	2.43072e+07	9.72117e+06	2.29687e+06	1.71754e+07	8.24855e+06	1.27302e+07	4.76558e+06	3.51813e+06	7.26151e+06	7.40833e+06	4.38195e+06	9	5.41003e+06	1.18435e+07	4.51686e+06	1.58795e+07	6.18293e+06	2.40626e+07	1.14289e+07	8.94162e+06	7.53878e+06	6.34189e+06	3.02667e+06	2.47733e+07	2.2987e+06	3.37154e+06	6.59694e+06	3.07381e+06	1.59556e+07	9	5.6445e+07
Asp-Leu	0.183389	0.0721707	0.0535048	0.228193	1.09405e+07	18366102	Ca <= Eu	1.53216e+07	1.67873	0.747368	0.268722	6.55906e+07	2.76389e+07	1.94045e+07	2.99784e+06	5.11024e+06	5.99129e+06	1.31372e+07	2.43072e+07	9.72117e+06	2.29687e+06	1.71754e+07	8.24855e+06	1.27302e+07	4.76558e+06	3.51813e+06	7.26151e+06	7.40833e+06	4.38195e+06	9	5.41003e+06	1.18435e+07	4.51686e+06	1.58795e+07	6.18293e+06	2.40626e+07	1.14289e+07	8.94162e+06	7.53878e+06	6.34189e+06	3.02667e+06	2.47733e+07	2.2987e+06	3.37154e+06	6.59694e+06	3.07381e+06	1.59556e+07	9	5.6445e+07
Ile-Asp	0.183389	0.0721707	0.0535048	0.228193	1.09405e+07	18366102	Ca <= Eu	1.53216e+07	1.67873	0.747368	0.268722	6.55906e+07	2.76389e+07	1.94045e+07	2.99784e+06	5.11024e+06	5.99129e+06	1.31372e+07	2.43072e+07	9.72117e+06	2.29687e+06	1.71754e+07	8.24855e+06	1.27302e+07	4.76558e+06	3.51813e+06	7.26151e+06	7.40833e+06	4.38195e+06	9	5.41003e+06	1.18435e+07	4.51686e+06	1.58795e+07	6.18293e+06	2.40626e+07	1.14289e+07	8.94162e+06	7.53878e+06	6.34189e+06	3.02667e+06	2.47733e+07	2.2987e+06	3.37154e+06	6.59694e+06	3.07381e+06	1.59556e+07	9	5.6445e+07
2-Methyl-d-erythritol 2,4-cyclodiphosphate	-0.18326	0.0723752	0.0160641	-0.284415	134095	107903	Eu < Ca	118642	0.804677	-0.313519	0.196499	122342	70893.6	236344	128501	178866	72374.2	52935.2	435255	174603	89268.5	156229	128017	43920	115515	108829	197499	305565	62162.8	50953.4	21710.4	53288.2	220080	196621	288301	57551.2	111825	63472.1	105611	90179.4	53653	9	67947.7	137313	109317	122977	163629	19148.8	74926
P-Hydroxyphenylacetylglycine	0.183185	0.0724932	0.0426369	0.238115	40149.4	55410.7	Ca < Eu	49153.6	1.38011	0.464788	0.24557	130286	72293.1	56273.4	193863	69918.6	9	113299	85198.4	9	9	100468	97209.5	98629.3	43746.6	24528.5	108961	103434	157265	77942.1	32078.1	92351.7	75715.2	38419.9	65008.1	66732.5	9	50575.6	37941.1	7310.13	9	9	153195	9	14419.3	9	54573.6	6529.84	24845
Gly-Val	0.182899	0.0729493	0.0579926	0.22406	1.5689e+06	1.46103e+06	Ca <= Eu	1.50526e+06	0.931246	-0.102766	0.278107	2.00967e+06	620110	784125	482375	621782	563570	541236	869952	712021	504437	516174	5.17347e+06	409010	813824	517204	1.76206e+06	824634	373312	7.77975e+06	3.10171e+06	727008	477254	4.36896e+06	5.25456e+06	2.11767e+06	394416	653765	3.34903e+06	930236	1.3621e+06	9	321099	436356	666771	206497	1.18316e+06	272503	1.00027e+06
Arg-Asp-His	-0.182803	0.0731011	0.077104	-0.208351	1.72185e+07	6.12313e+06	Eu <= Ca	1.06722e+07	0.355613	-1.49162	0.299957	9	9	1.88358e+08	1.00806e+07	172734	87601.7	158060	9	195044	9	84693.8	106004	9	9	9	9	9	470664	4.21218e+06	9	124423	90490.9	9	4.8015e+07	1.52126e+07	2.55453e+07	591949	9	1.34934e+08	9	3.07154e+08	1.09407e+08	1.21261e+06	1.00739e+07	342486	9	76747.6	173944
4,6-Diamino-5-formamidopyrimidine	-0.182525	0.0735471	0.0373871	-0.245969	26368.3	19722.8	Eu < Ca	22447.5	0.747976	-0.418936	0.235921	9	21441	32791.4	37771.1	27405.3	17346	18326.1	24311.4	37878.9	20258.5	36641	19470.7	6896.52	20074.7	14686.3	18104.5	17456.9	38475.6	20494.5	9	13430.3	24249.8	21822.9	89391.5	18239.7	20566.1	22127.4	13000.3	9454.89	27774.4	15116	19037.3	29524.2	11586.7	24434.9	18759.8	17607.3	29163.4
Menadione-9	-0.182496	0.0735938	0.0995037	-0.194709	1.02644e+07	8.42667e+06	Eu <= Ca	9.18013e+06	0.820961	-0.284614	0.326301	9	1.0296e+06	1.22357e+07	2.05898e+06	1.56255e+07	1.02953e+07	5.30571e+06	9	7.07267e+06	1.20681e+07	260842	7.50597e+06	256978	9	9	2.44786e+07	3.44424e+06	2.40121e+07	27322.6	1.02483e+07	2.65556e+06	1.3802e+07	9	1.05083e+07	9.68e+06	438862	7.99225e+06	1.83738e+07	2.22656e+06	4.09444e+06	4.26632e+06	2.10791e+07	8.21882e+06	2.14449e+07	1.12687e+07	4.32217e+06	1.54354e+06	2.03049e+07
Carnitine C10:2	0.182396	0.0737537	0.02247	0.269533	62050.3	109922	Ca < Eu	90294.9	1.77151	0.824976	0.207462	748032	29127	23293.2	54583.3	53382.9	40362.8	138137	9	90980.6	62751.7	31630.2	274267	105625	245323	179663	117100	55914.7	35490.3	57297.7	63700.9	24075	40011.6	34980.7	84971.2	9	24990.7	23800.5	33914.5	16407.5	37953.6	9	34795.6	118918	9	9	182466	128232	33211.3
Proglumide	-0.18201	0.0743767	0.021918	-0.270773	148108	102796	Eu < Ca	121374	0.694066	-0.526856	0.207462	9	19035.2	521955	97819.5	340076	240050	20875.9	182808	153648	292390	26640.7	252289	10509.3	9	13553.8	216550	111251	215417	13062.4	26734.6	53162.4	331635	9705.51	171260	172753	149079	239480	41286.4	2806.41	31434.3	249139	62913.5	317084	94814.8	120205	75534.5	34327.1	137382
LPE(15:0/0:0)	-0.181996	0.0743993	0.13456	-0.176933	1.20251e+08	1.07483e+08	Eu <= Ca	112718100	0.893822	-0.16194	0.368739	9.28576e+06	1.30176e+08	7.01224e+07	1.16483e+08	2.96739e+07	1.7079e+08	1.17978e+08	8.34904e+07	2.08275e+08	2.1025e+08	1.23776e+08	8.53055e+07	7.84354e+07	6.87323e+07	4.72298e+07	1.12424e+08	3.12472e+08	6.38611e+07	6.50945e+07	1.18893e+08	1.02307e+08	1.00833e+08	3.61946e+07	4.84997e+07	1.06193e+08	1.01405e+08	1.19922e+08	9.42557e+07	1.0428e+08	1.77216e+08	9.48878e+07	1.25405e+08	1.39313e+08	1.08292e+08	193533914	126387387	679951	1.08236e+08
Schaftoside	0.181957	0.074462	0.0367233	0.246796	682184	721976	Ca < Eu	705662	1.05833	0.0817903	0.235921	1.75353e+06	102739	549696	9	485136	81316.9	107419	368498	169400	23384.9	527868	306027	444267	840149	734853	200922	457776	104413	955758	207946	203540	60937.8	396466	656435	395156	89015.3	28728.3	3.62823e+06	49875.8	125639	46609.2	541165	25063.7	16711.5	47210.5	52586.9	14751.7	253545
Diacetyl-8-gingerdiol	0.181717	0.0748526	0.0543784	0.227367	1.1721e+06	2.16617e+06	Ca <= Eu	1758600	1.84811	0.886053	0.271091	7.25006e+06	2.06706e+06	656179	412832	515097	488678	162014	2.95079e+06	347259	306827	361644	775982	1.3171e+06	3.01871e+06	9.59699e+06	2.05774e+06	3.14057e+06	973132	2.77494e+06	7.20726e+06	846811	958358	3.48252e+06	2.76726e+06	1.07331e+06	333660	606399	4.81775e+06	271082	490169	517021	712744	636548	594257	1.44829e+06	280999	545128	4.27395e+06
Thr-Val-Ala-Lys	0.181224	0.0756581	0.0859622	0.202976	340244	459459	Ca <= Eu	410581	1.35038	0.433367	0.313454	377574	255197	430525	293105	1.3944e+06	296717	530435	235169	389559	173557	256469	256846	396314	163035	179109	419792	592784	538977	207194	462194	669462	325960	120929	381254	587208	744510	623907	565666	193507	455626	9	123152	227769	154268	75056.4	332012	283567	762338
Guanidine	-0.181077	0.0758993	0.0277599	-0.260025	97143.9	79144.2	Eu < Ca	86524.1	0.814711	-0.295639	0.221056	107206	189523	60488	119145	46552.4	70092.4	63979.3	56713.4	55304.4	93109.7	53969.2	160854	62545.3	22022.8	69523.5	89159	156777	121997	39936.7	62197	201521	71160.9	9	81126.1	30703.8	130631	197937	85550	117150	33178.5	36184.7	92895.3	78906	70825.9	38426.7	24238.7	132048	166856
Pantothenol	-0.181021	0.0759927	0.0689614	-0.214965	135698	123397	Eu <= Ca	128440	0.90935	-0.137092	0.295758	19987.5	112043	39900.2	96155.8	58496.6	77609.6	1.88269e+06	30676.1	166782	111365	553823	22414.4	98829.4	29802.6	35702.7	317360	319369	34496.6	124965	160375	66804.5	75285.7	50626	111179	271681	42323.2	63704.8	741464	38588.8	75970.9	37190.5	74048.7	76936.5	866651	67868.6	32567.6	39466.8	10177.5
Ser-Met-OH	0.180985	0.0760512	0.0613124	0.221166	3.74923e+06	3.85429e+06	Ca <= Eu	3.81122e+06	1.02802	0.0398694	0.281313	1.06656e+07	1.50997e+07	166435	27400.7	268429	95573.6	1.8012e+07	311301	296173	71039.5	930875	4.71446e+06	1.32637e+07	220979	352319	5.02825e+06	9.09429e+06	84441.3	232085	1.87152e+06	1.9714e+06	124590	608910	1.40384e+07	2.81979e+06	5.43156e+06	182263	1.2095e+07	313415	158186	88970.8	109317	64491.6	124418	9	188262	174350	7.67249e+06
7alpha,24(S)-Dihydroxycholesterol	-0.180463	0.0769167	0.247528	-0.136833	2.59915e+06	1.91259e+06	Eu <= Ca	2194080	0.735854	-0.442508	0.497076	509697	1.49514e+06	1.39937e+06	857442	840594	4.02101e+06	3.45123e+06	739370	1.48696e+06	762314	1.35696e+06	541979	750529	692438	713283	757110	528175	1.46283e+06	496266	1.56902e+06	2.02446e+06	468911	910639	710850	726862	1.05493e+06	1.04552e+07	486837	581116	5.08571e+06	1.03309e+06	1.12e+06	3.09671e+06	625810	634278	1.93421e+06	605288	1.00027e+06
Kinobeon A	-0.18041	0.0770047	0.0993314	-0.190988	42673.1	37440.8	Eu <= Ca	39586.1	0.877385	-0.188717	0.326301	25590.7	46105.2	94421.6	85589	95746.8	9	49359.1	9	9	42111.8	51949.4	94199.2	27015.4	9	115710	63158.3	9	9	39792.1	9	65702.3	105752	33603.9	28551.3	60666.8	9	34485.9	20332.6	14936.6	9	47284.3	9	9	17051.2	90344.9	9	34724.3	9
L-Thyronine	-0.180134	0.0774657	0.117164	-0.1852	95342.1	79194	Eu <= Ca	85814.7	0.83063	-0.267723	0.345781	84633.5	57128.7	103871	50752.5	131942	85940.9	9	74696.3	99442.2	61922	35510.5	119860	85537.2	9	81661.2	117795	109956	94868.3	9	110987	61181	207418	9	9	9	113929	135365	67039.6	46316.6	102871	75112.7	139339	54149.5	100618	94329.8	200525	24689.3	67552.9
Axillarin	-0.180123	0.0774836	0.164166	-0.164531	1.989e+06	1.3204e+06	Eu <= Ca	1.59453e+06	0.663853	-0.591065	0.402909	24516	40045.3	15290.4	82152.6	13461.8	23338.2	20278.8	543295	54928.5	10701.1	115661	339442	20680.9	25570.8	29059.6	2.85465e+06	2.16625e+07	145336	124899	23637.5	9	580589	14144.5	33142.6	33184.5	36123.5	9260.83	4.13421e+07	90315.5	73671.4	10161	23228	63825.5	41226.9	20056.4	7159.23	16391.4	31058.6
Trp-Glu-Gln	-0.179795	0.0780335	0.0178431	-0.279868	5.45875e+06	3.7141e+06	Eu < Ca	4.4294e+06	0.680393	-0.555559	0.199378	32364.5	193201	1.14223e+07	721577	9.06923e+06	3.41871e+06	36931	25364.6	2.39107e+07	7.2262e+06	8.58454e+06	5.34002e+06	48276.2	20029.9	832983	2.83998e+06	632678	307242	25846.7	273940	1.36794e+06	2.15694e+07	24909.6	2.28326e+06	520771	7.17236e+06	6.76292e+06	1.1643e+06	14742.3	1.80731e+06	1.50731e+07	35726.4	2.13527e+07	1.19589e+07	1.33038e+07	1.30718e+06	50269	1.31737e+06
Indole-3-carboxylic acid	0.179639	0.0782974	0.0579919	0.22406	768459	853992	Ca <= Eu	818923	1.1113	0.152254	0.278107	958043	4.34235e+06	591508	409968	103882	242435	946246	3.58892e+06	2.46926e+06	111118	877748	278974	331649	1.42365e+06	561444	1.72614e+06	161565	864646	1.05907e+06	439166	145758	1.99461e+06	496393	2.63073e+06	1.98239e+06	1.57165e+06	275392	504244	285564	668634	28747.5	52970.9	272441	893590	165296	831169	1.70949e+06	1.17914e+06
(9Z,12Z)-15-Hydroxyoctadeca-9,12-dienoic acid	0.179617	0.0783338	0.0885606	0.201323	397154	547280	Ca <= Eu	485728	1.378	0.46258	0.314639	245381	147472	241307	173635	367756	809331	288826	935341	191728	250385	368622	326012	117715	310595	831162	180567	253824	205100	149064	137527	5.24875e+06	136328	1.86693e+06	3.13216e+06	2.71503e+06	188578	916595	185496	148548	166298	179487	95805.2	281945	924081	203343	184290	48907	668303
N,N-Dimethylaniline	0.179507	0.0785198	0.0779331	0.208351	2.92683e+06	3.10271e+06	Ca <= Eu	3030600	1.06009	0.0841911	0.299957	2.24524e+06	2.47075e+06	2.56298e+06	2.23179e+06	3.66548e+06	2.10516e+06	3.74227e+06	2.73028e+06	2.14233e+06	3.69368e+06	3.16737e+06	2.52467e+06	3.2359e+06	2.51233e+06	2.48186e+06	2.99821e+06	4.22756e+06	2.45257e+06	2.25014e+06	2.46874e+06	2.57111e+06	3.41864e+06	2.48406e+06	2.04571e+06	2.25333e+06	3.56917e+06	1.53845e+06	2.06317e+06	3.46322e+06	1.82985e+06	2.20063e+06	2.41103e+06	2.43211e+06	1.26932e+07	2.00401e+06	2.41687e+06	3.01841e+06	2.94019e+06
Met-His	-0.179359	0.0787709	0.0694972	-0.214551	1.60632e+07	1.07897e+07	Eu <= Ca	1.29518e+07	0.671705	-0.574101	0.295758	9	58696.1	7.287e+07	5.99776e+06	1.49772e+07	5.7353e+06	208721	9	1.07725e+07	7.24032e+06	97070.5	106504	100520	93206.6	9	1.18507e+06	1.12628e+06	7.76944e+07	94587.1	2.38809e+06	646660	7.64365e+06	34645.4	1.22141e+06	107529	425397	2.48923e+07	85246.7	42587.4	78477.6	1.53177e+07	8.29772e+07	831066	9.82415e+07	295300	1.86038e+06	205400	1.83539e+06
Ala-Arg-Val	0.179213	0.0790175	0.0233762	0.267879	7.12739e+06	9.44424e+06	Ca < Eu	8494330	1.32506	0.40606	0.209535	14751862	4.42427e+06	6.8691e+06	1.45136e+06	1.74465e+07	2.26743e+06	5.85987e+06	6.36883e+06	8.997e+06	1.53739e+06	5.54583e+06	12460035	9.60455e+06	6.53311e+06	4.97787e+06	3.29616e+06	9.39748e+06	3.59279e+06	5.16481e+06	1.06696e+07	2.46895e+07	4.50464e+06	2.08139e+06	6.34997e+06	6.83564e+06	8.11126e+06	1.05645e+07	2.1737e+07	6.69525e+06	1.8849e+07	5.54588e+06	2.32306e+06	1.80886e+06	5.86163e+06	972964	9.71e+06	3.22031e+06	2.55287e+07
Pentadecanoic acid	-0.178893	0.0795631	0.0700397	-0.214138	566317	448598	Eu <= Ca	496863	0.792133	-0.336186	0.295758	78168.4	581242	1.02802e+06	569836	197736	427013	411462	326333	800392	722989	415140	371525	252060	247954	476467	382102	318603	603721	508272	346034	361070	405418	92130.8	137227	339075	334742	370241	377196	440903	370797	1.12052e+06	1.06116e+06	585956	548280	1.63401e+06	284770	22332.7	363479
Thr-Ile-Val-Arg	-0.178811	0.0797041	0.123945	-0.181893	459820	335706	Eu <= Ca	386592	0.730082	-0.45387	0.352873	42139.8	93015.3	860627	66759.8	388608	78727.8	315733	9	82852.2	242385	22172.2	441194	71382	29601.1	9	426236	109499	226085	16716.9	639837	322726	337505	9	673943	754608	38229	804818	1.09277e+06	376562	120181	78994.1	355257	128220	713828	355957	206913	140943	1.17413e+06
4-Hydroxybenzoic Acid	0.178624	0.0800243	0.0275136	0.260438	1.35654e+07	1.83843e+07	Ca < Eu	16408560	1.35524	0.438549	0.221007	1.34071e+07	1.08382e+07	2.12504e+07	1.84601e+06	3.27358e+06	2.21767e+06	1.04712e+08	8.61949e+06	3.8306e+06	3.49011e+06	4.12383e+07	9.7655e+06	1.19484e+07	1.4824e+07	4.22206e+06	2.8679e+06	1.17393e+07	2.29941e+06	2.93765e+07	1.79721e+07	2.1576e+07	1.85808e+06	3.75383e+07	86907982	5.24662e+07	6.80085e+06	7.54425e+06	1.64403e+07	1.34146e+07	2.53798e+06	8.76457e+06	3.04401e+07	2.077e+06	1.99586e+07	2.46995e+06	3.00893e+07	1.78449e+07	2.99049e+07
L-Stercobilinogen	-0.178344	0.0805061	0.068958	-0.214965	7.7124e+06	6.03691e+06	Eu <= Ca	6723864	0.782753	-0.35337	0.295758	98795.7	2.56202e+06	1.19253e+07	1.87368e+07	8.01198e+06	3.56616e+06	3.44062e+06	1.84938e+06	2.26135e+06	4.12041e+06	6.73706e+06	1.0894e+07	3.08017e+06	740480	2.51053e+06	1.51678e+07	1.15993e+07	1.1903e+07	2.75605e+06	1.63596e+06	7.68329e+06	6.3501e+06	530020	1.38391e+07	1.249e+07	1.039e+07	2.01095e+07	7.31904e+06	58596.5	1.36143e+07	1.17416e+06	1.23997e+07	1.37988e+06	1.46159e+06	1.75907e+06	1.31611e+06	1.5888e+06	1.31626e+07
Centaurein	-0.178175	0.0807993	0.130969	-0.178586	2.86664e+06	2.46413e+06	Eu <= Ca	2629161	0.859589	-0.218282	0.363998	314339	8.99349e+06	3.0904e+06	1.90713e+06	1.18982e+06	197226	1.33149e+06	802293	855940	1.15424e+06	96330	3.17919e+06	906612	471358	2.71196e+06	5.92919e+06	2.12089e+06	690137	1.27798e+06	1.40759e+06	1.99721e+07	3.61769e+06	5.52218e+06	5.09883e+06	5.95986e+06	987618	1.60196e+06	1.36642e+06	476014	1.06969e+06	961323	391372	514055	1.53469e+06	2.44877e+06	59185.8	330507	1.02778e+06
L-Cystathionine	-0.178142	0.0808564	0.112407	-0.187681	256780	219785	Eu <= Ca	234953	0.855925	-0.224444	0.340745	124463	232691	402074	267827	235201	159151	281470	498377	378290	281858	211841	186838	122339	485532	147480	319078	214853	243237	236659	103439	166802	167975	193519	214873	132985	373364	224522	180880	234283	299827	103242	190314	179145	269107	251513	157594	39653.7	91210.5
Phe-Asp-Gly-Gly-Val	-0.177758	0.0815226	0.0244688	-0.265812	7.67233e+06	4.87346e+06	Eu < Ca	6020999	0.635199	-0.654719	0.2122	132862	1.33414e+06	1.19834e+07	1.81467e+07	1.16008e+07	1.08458e+07	162511	127227	1.83583e+07	8.08986e+06	4.13076e+06	9.50432e+06	219862	304672	4.23505e+06	1.15553e+07	2.61573e+06	72680.3	193683	535170	1.51875e+06	2.33802e+07	52897.9	7.57268e+06	3.66359e+06	1.89394e+07	1.12738e+07	584558	9702.62	8.04736e+06	6.93807e+06	376164	7.59963e+06	5.74016e+06	7.79351e+06	1.11647e+07	1.63626e+06	7.69973e+06
4-hydroxyphenylglyoxylate	-0.177729	0.0815735	0.031155	-0.254651	5.07539e+06	3.51602e+06	Eu < Ca	4155360	0.692758	-0.529577	0.223993	1.32907e+06	2.46929e+06	6.48587e+06	1.07887e+07	4.91782e+06	1.598e+06	2.68744e+06	3.2388e+06	8.44633e+06	2.76153e+06	4.11346e+06	3.49109e+06	2.10665e+06	5.82167e+06	1.33555e+06	5.71926e+06	2.04167e+06	7.04797e+06	9.6516e+06	600718	1.29054e+06	2.0703e+07	2.08076e+06	1.71568e+06	3.48072e+06	3.8885e+06	2.36967e+06	2.03328e+06	1.60417e+06	2.37912e+06	5.14534e+06	3.37647e+06	3.96136e+06	3.37295e+06	5.85907e+06	2.13579e+06	3.92471e+06	2.7913e+06
Phthalic Acid	-0.177729	0.0815735	0.031155	-0.254651	5.07539e+06	3.51602e+06	Eu < Ca	4155360	0.692758	-0.529577	0.223993	1.32907e+06	2.46929e+06	6.48587e+06	1.07887e+07	4.91782e+06	1.598e+06	2.68744e+06	3.2388e+06	8.44633e+06	2.76153e+06	4.11346e+06	3.49109e+06	2.10665e+06	5.82167e+06	1.33555e+06	5.71926e+06	2.04167e+06	7.04797e+06	9.6516e+06	600718	1.29054e+06	2.0703e+07	2.08076e+06	1.71568e+06	3.48072e+06	3.8885e+06	2.36967e+06	2.03328e+06	1.60417e+06	2.37912e+06	5.14534e+06	3.37647e+06	3.96136e+06	3.37295e+06	5.85907e+06	2.13579e+06	3.92471e+06	2.7913e+06
[(E)-[3,5,14-Trihydroxy-13-methyl-17-(5-oxo-2H-furan-3-yl)-2,3,4,6,7,8,9,11,12,15,16,17-dodecahydro-1H-cyclopenta[a]phenanthren-10-yl]methylideneamino]urea	-0.177645	0.0817196	0.0135657	-0.291443	5.56612e+06	2.51842e+06	Eu < Ca	3.76798e+06	0.452455	-1.14415	0.191842	296462	276710	7.02785e+06	2.3894e+06	5.83271e+06	2.21622e+06	9	9	1.45807e+07	2.01217e+06	737862	1.95948e+06	472569	303327	120830	3.77897e+06	780968	2.94643e+06	162940	9	346219	2.21811e+07	9	2.39318e+06	718747	4.60021e+06	1.02092e+06	376857	9	1.10709e+06	8.10785e+06	876453	3.37235e+06	3.45171e+06	1.96635e+07	1.91614e+06	75198.9	1.03743e+06
Corticosterone	0.177392	0.0821624	0.0866138	0.202563	284847	389000	Ca <= Eu	346297	1.36565	0.449585	0.313454	435292	431356	350951	290268	313268	381641	437532	315912	124586	139499	309175	500346	122612	479740	718039	323354	606221	746361	422044	657847	557833	400397	60411.7	295305	336109	266262	169039	539181	176588	211874	279493	632123	151494	91475.6	139614	144177	56397.1	352903
6-azaniumylhexanoate	0.177374	0.0821947	0.0335611	0.236875	128754	276863	Ca < Eu	216138	2.15032	1.10455	0.226558	9	680741	9	123029	148193	9	462318	9	9	9	9	9	134048	304804	9	606040	9	28865.2	468839	706451	903462	9	111759	743450	633770	238663	9	9	9	9	9	9	9	9	9	189068	91902.8	787285
Phe-Tyr	0.177225	0.0824553	0.0221187	0.27036	1.2989e+07	2.01715e+07	Ca < Eu	1.72267e+07	1.55297	0.635027	0.207462	7.82068e+06	9	9.61858e+06	2.89991e+06	1.65807e+07	1.22517e+07	1.22007e+07	6.97075e+06	2.5032e+07	3.65605e+06	7.07207e+06	2.37806e+07	2.60407e+07	5.13473e+06	6.70818e+06	3.81062e+07	2.16203e+07	2.47376e+07	1.78685e+07	2.08106e+07	2.19568e+07	4.10437e+06	6.06566e+06	1.02981e+07	2.91621e+07	1.87518e+07	2.1057e+07	1.98861e+07	4.71232e+06	8.68385e+06	2.76375e+06	4.56252e+06	4.71977e+06	6.66462e+06	2.95631e+06	9	4.10705e+07	3.20293e+07
Pro-Tyr-Pro-Arg-Ser	0.177137	0.0826112	0.0765928	0.208351	89355.9	506425	Ca <= Eu	335426	5.6675	2.50271	0.299957	2.41471e+07	40498.4	9	9	9	95520.6	62989.8	28418.9	23394.9	9	15413.7	202502	131760	64900.7	164726	86505.3	18571.3	26570.4	35034	9	76617.6	179006	271107	208293	17342.9	31855.1	18821.4	14636.8	23951.8	41676.6	27397.3	17578.7	17848.9	40360	20539.7	66942.7	39533	27804.2
Cyanin	0.176906	0.083018	0.0804256	0.202563	228011	294958	Ca <= Eu	267510	1.29361	0.371404	0.304428	813339	946362	194073	9	976267	9	241945	143002	228486	9	397267	527943	807993	1.32462e+06	429267	676163	263996	173730	924634	9	244477	910748	499865	433223	215263	924522	147044	209026	75348.3	9	9	9	232671	9	9	9	9	238308
4-Amino-3-phenylbutanoic acid	-0.17674	0.0833122	0.0995657	-0.194709	810756	634124	Eu <= Ca	706543	0.782139	-0.354504	0.326301	193043	110825	580308	2.26559e+06	289185	573824	371851	494298	1.05647e+06	382406	1.12631e+06	1.11493e+06	259846	2.44165e+06	414312	815246	458125	329943	97589.9	212986	110812	4.06761e+06	513730	47231.5	142387	1.51308e+06	264697	856205	129731	212832	3.48895e+06	332521	483572	1.14418e+06	291563	362200	122605	221658
Phe-Phe-Thr	0.176475	0.0837825	0.0209288	0.27284	336966	498910	Ca < Eu	432513	1.4806	0.566178	0.207462	4.12299e+06	176826	232047	95229.8	330388	135508	252100	238290	561049	140049	276605	1.16637e+06	496036	667763	178915	256693	512013	155083	265745	441107	646429	109106	469049	1.08482e+06	261951	327118	313138	968696	240217	287869	121092	146287	112681	313514	62815.1	593793	479200	545779
Val-Cys-Asn-Ser-Lys	0.176411	0.0838979	0.0424654	0.239768	1.9489e+06	2.51993e+06	Ca < Eu	2285810	1.293	0.370723	0.245111	4.2089e+06	1.1556e+06	940980	319825	2.00981e+06	241510	1.01374e+06	450890	530172	874923	1.17939e+06	2.92317e+06	537751	822312	3.32174e+06	4.26872e+06	6.0822e+06	604972	1.47513e+06	2.68599e+06	9.65797e+06	184914	1.21578e+06	982816	3.95658e+06	3.6262e+06	490411	1.41506e+06	1.34523e+06	238720	189043	150085	445705	401828	138934	1.06031e+06	1.66928e+06	2.00796e+07
Thr-Val-Leu-Arg	0.176197	0.0842789	0.0221247	0.27036	394793	785537	Ca < Eu	625332	1.98975	0.992584	0.207462	4.63137e+06	862639	40761.7	78494.4	63812.2	64340.1	1.83558e+06	735506	51511.1	152660	79299.9	241226	1.28481e+06	1.55752e+06	477734	208337	549724	53011.2	1.01298e+06	2.13856e+06	187453	54294	877144	1.39267e+06	429616	52158.6	87736.7	431357	170690	84694.3	21495.7	128726	23246.5	58615.4	26645	46691.9	277376	1.24971e+06
7-Hydroxywarfarin	0.17605	0.0845425	0.0446303	0.237288	4.0078e+07	41500000	Ca < Eu	40917000	1.03548	0.0502991	0.248589	4.26596e+07	3.70906e+07	4.20669e+07	3.88223e+07	4.02179e+07	4.5259e+07	4.35326e+07	5.15842e+07	3.55217e+07	3.44334e+07	4.4487e+07	4.24399e+07	4.18437e+07	3.96533e+07	4.08895e+07	4.0911e+07	4.236e+07	3.91589e+07	4.10926e+07	4.73069e+07	4.52565e+07	3.43515e+07	4.79579e+07	4.69793e+07	4.48775e+07	4.10618e+07	3.95447e+07	4.85649e+07	5.28918e+07	3.95424e+07	3.6314e+07	4.02867e+07	4.35137e+07	1.04945e+07	4.01599e+07	4.28451e+07	4.89717e+07	4.55254e+07
Epinephrine	0.176049	0.0845453	0.0917725	0.199256	697050	855136	Ca <= Eu	790321	1.22679	0.294892	0.316442	885187	981751	1.94946e+06	960037	1.49598e+06	503686	1.50273e+06	9	519351	582772	607430	9	9	781133	206048	781909	614699	135748	1.37654e+06	720830	801083	9	1.26643e+06	873184	1.26165e+06	920602	754944	1.21542e+06	737751	709141	9	1.46195e+06	1.14265e+06	239065	9	515018	532494	816932
Glu-Leu-Arg	0.175519	0.0854997	0.163041	0.164944	243440	304926	Ca <= Eu	279717	1.25257	0.324893	0.401777	1.32023e+06	737110	239434	369276	247925	158928	201098	254155	541710	202958	9	389939	486112	9	146405	187920	400867	438881	232392	219304	272756	204570	145945	9	337256	276603	190295	349317	9	190540	165678	154338	9	214195	155061	378247	101278	405153
15(R),19(R)-hydroxy Prostaglandin E2	-0.1755	0.085535	0.0277581	-0.260025	257941	205940	Eu < Ca	227261	0.798399	-0.324819	0.221056	1.11532e+06	119428	48778.8	257109	389301	650869	148308	94026.4	458528	512637	268192	115230	5537.71	9	19836.9	38122.6	198980	873697	9	44197.2	370159	768805	2571.08	32671	466820	344072	230414	69685.8	11881.2	526997	961755	235489	915990	364579	45064.7	1.09396e+06	95152.5	49884.1
Lenalidomide	-0.175212	0.0860578	0.123968	-0.181893	1.83162e+06	1.15316e+06	Eu <= Ca	1431328	0.629586	-0.667524	0.352873	222537	469199	2.5437e+06	71248.3	280996	204981	80030	5.47873e+06	344521	810956	1.23392e+06	925232	266013	232691	1.47804e+06	3.73647e+06	1.62159e+06	2.07654e+06	61342.4	449437	499395	15045.7	207728	955436	740398	1.81621e+06	3.04514e+07	104213	38723.2	11029.6	28839.6	161097	1.08561e+06	227093	280895	138514	114146	96997.7
Leu-Val-Val-Val-Gly	-0.175198	0.0860824	0.104701	-0.191815	2.85683e+06	2.10138e+06	Eu <= Ca	2.41111e+06	0.735563	-0.443079	0.329975	143717	545586	3.07508e+06	504805	1.07691e+06	1.21043e+06	4.32485e+06	9	527823	2.56326e+06	110216	4612117	291190	257525	77717.6	1.5298e+06	476471	2.48269e+06	87538	3.71599e+06	1.14642e+06	1.7912e+06	9	1.145e+07	5.31247e+06	49879.6	3.49653e+06	6.71585e+06	3.25406e+06	1.67576e+06	405354	2.89186e+06	931847	5.1062e+06	777482	1.20135e+06	913421	4.76134e+06
4-hydroxy Nonenal Glutathione	0.175165	0.0861433	0.0207025	0.273253	235009	311899	Ca < Eu	280374	1.32718	0.408363	0.207462	267676	154415	399025	216113	797236	293373	492444	283687	175694	209673	470651	321609	397997	420799	420762	189082	388717	275949	364705	417817	301663	130351	89528.5	207625	265005	292064	213758	566125	60019.1	378091	139179	48616	96044.5	276656	9	866545	498572	360819
16-Epiestriol	0.175141	0.0861864	0.0902671	0.184787	128676	1.48838e+06	Ca <= Eu	930899	11.5668	3.53192	0.314639	9	9	9	28314.3	545422	13110.9	9	9	9	9	26176.5	120405	14952.9	9	248792	9	9	52738.6	1.41574e+06	96930.5	232776	9	9	9	9	9	651774	253851	9	8991.9	9	9	9	1.62202e+07	73681.6	9	6508.2	9
Carnitine C14:1-OH	0.175037	0.0863762	0.0406143	0.241835	2012345	3.96163e+06	Ca < Eu	3.16242e+06	1.96866	0.977216	0.24437	1.45693e+08	282981	77059.2	35256.1	33586.4	27868.2	39125.2	86663.1	9	21564.4	9	1.4222e+06	6.97591e+06	1.43692e+07	9.00901e+06	245031	133101	49385.6	45497	7.26749e+06	1.11443e+06	9	389626	7.61546e+06	64363	375732	52762.8	34528.4	19426.2	27703.2	9	44858.4	9	31811.7	9	31972.2	218241	323244
8-Dehydrocholesterol	-0.174982	0.0864768	0.0260652	-0.262919	1.66434e+07	1.25107e+07	Eu < Ca	14205100	0.751689	-0.411791	0.216489	2.55273e+06	2.14564e+07	1.05106e+07	1.08216e+07	8.42041e+06	8.7153e+06	1.24944e+07	5.30975e+06	1.59894e+07	4.41398e+07	2.92914e+06	1.22816e+07	1.94916e+07	2.49332e+07	7.42954e+06	1.61614e+07	7.79066e+06	1.36639e+07	7.50705e+06	1.10842e+07	1.21474e+07	1.22308e+07	6.46225e+06	4.66933e+06	8.43614e+06	3.39203e+07	1.56129e+07	7.82193e+06	1.44671e+06	1.17762e+07	2.21776e+07	1.87863e+07	1.52343e+07	2.24472e+07	3.24763e+07	2.7577e+06	6.05961e+06	1.63647e+07
Dinorcapsaicin	-0.174917	0.0865956	0.0282234	-0.259198	1.1165e+06	980382	Eu < Ca	1.03619e+06	0.878089	-0.187562	0.222095	9	24855.9	123084	101501	2.26095e+06	290880	2922.31	9	837160	54610.1	646935	11478.4	3467.23	6448.95	9	2.14664e+06	3258.24	2.59822e+07	11830.2	2907.45	5.30686e+06	44401.5	9	5288.57	35583.6	4.39515e+06	373068	26620	3478.04	32064.6	2.97149e+06	3.99922e+06	3.11447e+06	155888	701298	8065.85	2275.07	6670.54
Asn-Lys-Ala-Val-Gly	-0.174864	0.0866924	0.0147894	-0.287722	4.72438e+06	1.57025e+06	Eu < Ca	2.86344e+06	0.332373	-1.58913	0.194345	12488.7	29092.2	138759	453615	285344	404887	9	15134.7	238408	5.36502e+06	331493	62835.9	11714.6	44705.9	41413.5	110152	59194.3	137453	27183.1	18707.6	14574.4	377013	9	67071.4	65551.1	2.77116e+06	9	39759.7	9	100208	200173	63093.6	137074	113599	368016	108206	13636.4	24758.5
Carnitine C12:0	0.174637	0.0871092	0.0433033	0.238115	1.24779e+06	4.61093e+06	Ca < Eu	3.23204e+06	3.69526	1.88568	0.246115	1.77589e+08	247209	37699.4	39217	94301.1	17804.7	29597.5	78957.8	30640.9	11678.4	16972.9	366371	762312	2.7411e+06	2.19795e+07	329126	63762.7	6322.44	9	7.91678e+06	1.16991e+06	8574.52	391662	3.37797e+06	34570.2	535995	25287.7	141584	35058.8	39720.1	9	25572.4	13643.5	45206.6	11478.9	15351.5	9	1.89667e+06
Arg-Phe	0.174421	0.0875066	0.0246918	0.265399	3.5511e+06	4.64034e+06	Ca < Eu	4193750	1.30673	0.385965	0.2122	2.29206e+06	1.67251e+06	2.40238e+06	1.40705e+06	4.84244e+06	2.92192e+06	2.6426e+06	3.90502e+06	7.01617e+06	1.87189e+06	4031678	3.47093e+06	5.61011e+06	2.85007e+06	4.03805e+06	8.34975e+06	7.57654e+06	3.22957e+06	3.87111e+06	4.32709e+06	4.59536e+06	3.48406e+06	1.82076e+06	1.10579e+06	2.51431e+06	4.77893e+06	3.50495e+06	7.47793e+06	1.46915e+06	1.48642e+06	2.89622e+06	1.31204e+06	1.50761e+06	2.35795e+06	974618	2.98582e+06	2.30906e+06	1.00815e+07
1,2-epoxy-3-(p-nitrophenoxy) propane	0.174381	0.0875794	0.0913416	0.199256	95633.2	254730	Ca <= Eu	189500	2.66361	1.41338	0.316442	62970.1	9	9	9	260175	31606.7	6996.56	4820.68	9	15867.1	8002.72	639166	6049.58	12524.5	25824.5	19379	15614	23519.5	1.00927e+06	35520.3	135360	12182.1	7396.61	46183.3	68032	9	203179	419986	5931.46	8827.34	4415.12	9	105405	2.13856e+06	28519.3	9	4430.21	44398.6
Phe-Phe	0.174366	0.0876074	0.0157593	0.285242	2.20922e+06	3.26758e+06	Ca < Eu	2833650	1.47906	0.564684	0.194839	1.64144e+06	2.52094e+06	2.10078e+06	493952	3.72224e+06	2.15255e+06	2.14905e+06	1.3509e+06	3.29983e+06	639878	1.14056e+06	3.89758e+06	3.76649e+06	1.13059e+06	1.35373e+06	4.67173e+06	3.08818e+06	2.76794e+06	2.98569e+06	3.22362e+06	3.66979e+06	710125	1.08684e+06	1.58823e+06	4.78139e+06	3.33555e+06	2.98592e+06	2.88726e+06	786137	1.40186e+06	566696	582327	760812	1.05699e+06	476665	2.60089e+06	6.83645e+06	4.61405e+06
Leu-Pro-Tyr	0.17421	0.0878958	0.0165302	0.283175	1.6239e+06	2.20769e+06	Ca < Eu	1968340	1.3595	0.443076	0.196499	1.53566e+06	1.25422e+06	2.28412e+06	289362	2.9762e+06	1.25641e+06	3.64597e+06	446714	1.03649e+06	523391	293344	2.58807e+06	3.73144e+06	1.8569e+06	1.4047e+06	979019	1.65561e+06	971015	2.85727e+06	3.53346e+06	3.31425e+06	241579	1.56507e+06	1.02469e+06	2.95023e+06	1.1988e+06	1.28471e+06	4.02393e+06	985082	1.10831e+06	402467	154844	272523	847595	101429	1.95253e+06	1.28183e+06	687767
Ile-Met	0.174108	0.0880853	0.0414059	0.241009	6.78649e+06	1.09537e+07	Ca < Eu	9245160	1.61405	0.690685	0.244664	4.70405e+06	5.92078e+06	7.98916e+06	1.26532e+06	1.3807e+07	3.42012e+06	5.33526e+06	1.09877e+07	1.52195e+07	1.41552e+06	4.02456e+06	1.26993e+07	5.36005e+06	4.95238e+06	2.79587e+06	1.85858e+07	1.25014e+07	1.68267e+07	5.32285e+06	5.61772e+06	1.0989e+07	4.47429e+06	3.36602e+06	7.38774e+06	1.50069e+07	1.26458e+07	4.31458e+06	9.45767e+06	1.77336e+06	2.46906e+06	1.59004e+06	1.50848e+06	2.15813e+06	2.99063e+06	816398	5.48735e+06	7.87729e+06	4.72036e+07
fluticasone 17beta-carboxylic acid	-0.174036	0.0882175	0.0513723	-0.23026	5.48026e+06	337056	Eu <= Ca	2.44577e+06	0.0615037	-4.02318	0.265391	119568	210566	642710	562084	351719	148532	437105	193835	1.28629e+06	3.01052e+07	905695	196876	9	167750	273600	448995	354349	396061	461981	111632	102046	716620	58278.3	231271	194392	225480	172258	148672	88641.7	195545	314282	475900	428039	165003	3.078e+07	187214	137795	259985
3-Hydroxybenzoic Acid	0.174035	0.0882194	0.0328377	0.25217	1.66339e+07	2.22478e+07	Ca < Eu	19946110	1.3375	0.419537	0.225889	1.61373e+07	1.43e+07	2.59435e+07	2.5787e+06	4.32539e+06	2.61414e+06	121275032	1.1147e+07	5.07312e+06	4.33534e+06	5.04882e+07	1.17716e+07	1.28253e+07	1.83749e+07	4.53077e+06	3.48476e+06	1.42459e+07	2.98914e+06	3.91308e+07	2.21104e+07	2.67067e+07	2.24037e+06	4.37478e+07	1.04655e+08	6.37937e+07	8.42887e+06	9.48248e+06	1.98326e+07	1.58862e+07	2.93004e+06	1.04189e+07	3.71856e+07	2.41187e+06	2.56232e+07	2.85481e+06	3.52939e+07	2.0569e+07	3.58681e+07
Gln-Tyr-Thr-Lys	0.173934	0.0884072	0.0570701	0.224886	663951	866998	Ca <= Eu	783749	1.30582	0.384952	0.275873	1.13003e+06	1.11079e+06	293166	64966.9	530735	1.25558e+06	1.10383e+06	441404	1.63079e+06	538074	289859	1.66817e+06	914588	1.4453e+06	526898	885920	479747	288196	1.61529e+06	1.2717e+06	788526	589037	508311	2.16825e+06	1.32553e+06	1.04112e+06	1.41491e+06	565269	206650	1.42722e+06	271681	536185	280885	219403	21373.8	925262	354187	815408
Cys-Met	-0.173609	0.0890128	0.0260711	-0.262919	780537	641337	Eu < Ca	698409	0.821662	-0.283383	0.216489	300593	463276	1.40579e+06	2.11015e+06	768070	366697	332842	450548	846230	818460	588336	705093	190345	1.29482e+06	227210	824974	523903	307635	412536	247662	598053	1.0536e+06	643958	1.25202e+06	1.08974e+06	1.07903e+06	320913	211503	478706	334473	1.03654e+06	803609	917465	1.14865e+06	654895	411875	644064	605994
Leukotriene E4 methyl ester	-0.173556	0.0891132	0.0689597	-0.214965	2.24285e+06	1.72197e+06	Eu <= Ca	1935533	0.767759	-0.381274	0.295758	2.72381e+06	4.48242e+06	1.00425e+06	2.56318e+06	2.9923e+06	722649	2.7627e+06	2.8445e+06	1.02942e+06	747221	5.082e+06	2.16426e+06	1.40956e+06	2.71608e+06	2.0152e+06	1.2887e+06	738609	1.02657e+06	2.09732e+06	3.71717e+06	1.89186e+06	2.47013e+06	190914	788921	902481	2.04475e+06	838502	778580	1.05014e+06	2.14532e+06	459818	2.17538e+06	690356	1.69142e+06	806696	243517	697792	852755
Prostaglandin E2 methyl ester	-0.173273	0.0896432	0.0370633	-0.246383	147371	120143	Eu < Ca	131306	0.81524	-0.294703	0.235921	42632.4	121424	113448	267731	230073	183339	144497	58926.8	90197.9	81474.6	150202	108055	90379.8	80747.2	125161	129608	122182	191771	118161	68860.3	78444.8	372513	31218.1	33982.1	84501.6	159602	34202.5	64468	14106.8	169976	208447	126078	119434	113420	163711	100086	55500.9	88911.6
Soyasapogenol B	-0.173123	0.0899265	0.392542	-0.101282	3.40549e+06	3.10444e+06	Eu <= Ca	3227870	0.911599	-0.133528	0.623964	1.44549e+07	6.15739e+06	1.16579e+06	1.59612e+06	629522	318127	3.0232e+06	721121	534915	666726	3.70902e+06	9.98582e+06	2.37764e+06	8.2145e+06	813431	823071	798967	635087	2.65961e+06	1.8883e+07	1.40516e+06	157297	940301	4.11349e+06	5.5567e+06	1.44611e+06	3.90207e+06	7.17091e+06	6.14095e+06	565765	1.97767e+06	2.5215e+06	380055	2.91617e+06	194243	425662	4.04259e+06	139377
Cytochalasin H	0.172938	0.0902742	0.145853	0.171972	160141	151959	Ca <= Eu	155314	0.948907	-0.0756617	0.38221	127476	109497	125602	91617.9	164653	121060	201955	170784	135470	208685	184089	136790	167080	81514.9	78430.2	154915	128452	147222	146715	96792.9	150401	156220	137426	517758	113562	155944	115191	75073.8	297358	91785.3	78042.1	154794	142535	648131	117815	127005	178453	142998
2-Phenylpropionic acid	-0.172905	0.090338	0.0195463	-0.275734	411939	287007	Eu < Ca	338229	0.696721	-0.521347	0.204906	9	147501	317294	451243	228642	78661.7	162631	103957	713886	359983	1.53103e+06	199800	9	70053.4	9	961305	104540	867024	82965.1	277920	134453	569389	84957.1	326613	798206	800783	243995	384725	230745	241940	182323	298320	341923	257294	233093	9	67744.4	298704
Leu-Arg-Pro-Thr-Leu	0.172724	0.0906798	0.0373882	0.245969	607267	394728	Ca < Eu	481869	0.650008	-0.62147	0.235921	3.23916e+06	139934	5799.88	10935.9	15380.8	674333	109106	374790	24364.8	32769.6	104902	50436.2	1.32209e+06	421025	362169	1.36034e+06	127304	110298	58899.1	148561	101665	7641.38	37988.8	693419	357647	97427.5	1.64445e+06	427663	22772.3	97311.9	5844.97	29368.9	89733.8	42639.5	7793.81	23660.5	339462	179540
Asn-Thr-Gln-Glu	-0.172531	0.0910475	0.0608301	-0.221579	592122	469005	Eu <= Ca	519483	0.792075	-0.336291	0.281313	58833.6	248113	761565	339718	1.63059e+06	580549	784255	15847.8	412068	1.10893e+06	128526	381138	188001	67862.5	90270.2	455339	649559	1.2108e+06	30387.1	346018	158809	790215	58738.2	237202	410116	236271	416499	650413	274341	369368	470072	988394	602140	861576	488707	438612	13980.6	579736
2-(4-Hydroxyphenyl)ethanol	0.172391	0.0913124	0.0337105	0.25093	1.72402e+07	2.30832e+07	Ca < Eu	20687600	1.33891	0.421064	0.227001	1.71986e+07	1.33872e+07	2.66646e+07	2.86104e+06	4.33363e+06	2.90898e+06	1.24462e+08	1.04033e+07	5.14557e+06	4.53209e+06	5.12908e+07	1.26212e+07	1.47027e+07	1.87662e+07	5.48471e+06	3.68e+06	1.50343e+07	3.23839e+06	3.75146e+07	2.35129e+07	2.75232e+07	3.10341e+06	4.79216e+07	1.06297e+08	6.6393e+07	8.81278e+06	9.77895e+06	2.1628e+07	1.74571e+07	3.17431e+06	1.0844e+07	3.77405e+07	2.94193e+06	2.72432e+07	3.41455e+06	3.26637e+07	2.16502e+07	3.77928e+07
Isoprenaline	-0.172364	0.0913642	0.155816	-0.167838	154224	137175	Eu <= Ca	144165	0.889448	-0.169018	0.393901	100526	203629	279329	130412	114735	69921.4	151907	116452	151822	99228.3	107562	101042	90584.3	713170	166847	369513	242818	52374.4	359355	67363.9	72295.5	95111.8	145810	145365	97492.3	111679	28421.9	243478	167257	21173.6	67364.1	202014	53242.9	41836.8	217953	131000	30239.2	151518
(2E,4E)-5-[(1S)-1-hydroxy-2,6,6-trimethyl-4-oxocyclohex-2-en-1-yl]-3-methylpenta-2,4-dienal	0.172354	0.0913843	0.0637521	0.219099	963767	1.51108e+06	Ca <= Eu	1.28668e+06	1.56789	0.648823	0.287282	9.86529e+06	2.10734e+06	629763	102747	320480	72339.7	363420	612504	161514	125523	52102.5	1.44184e+06	1.17192e+06	2.60433e+06	2.17259e+07	265686	1.18001e+06	222920	162383	6.91615e+06	309314	56372.5	1.46199e+06	1.20711e+06	942086	729085	69726.6	3.79282e+06	1.59047e+06	149128	286469	230400	72574.4	9	9	296239	76549.8	340636
Epicatechin gallate	0.17204	0.0919838	0.0722303	0.212484	6.05414e+06	949153	Ca <= Eu	3.0422e+06	0.156778	-2.67321	0.296426	1.26257e+07	73421.2	295948	60419.5	9	46951.7	27678.6	220888	52831.4	44907.9	45238.1	8.36388e+07	425314	3.48171e+06	3.10872e+06	66071.1	104702	50849.4	45278.9	44043.6	135547	332489	125768	15919.4	54973.9	31853.7	23475.4	22345.3	88563.9	37048.1	39496.5	25303.5	69721.2	9	37801.9	51706.7	233741	40952.4
N8-Acetylspermidine	0.172032	0.0919994	0.0548098	0.226953	19480.7	25459.5	Ca <= Eu	23008.2	1.30691	0.386157	0.2723	26358.7	7893.75	14193.2	5931.16	47814.7	14632.8	26407.4	27262.1	18106.2	68272.8	23682.7	6479.01	39462.9	16173.2	51565.2	11342.4	20240.6	19967.2	29694.5	28814.3	19113.1	11992.4	19093.5	20245.2	21226.2	9	25850	23441.2	13517.3	18094.5	10062.1	19574.7	17425.5	49478.6	12427.2	18448.7	11031.5	16960.2
2-Hydroxy-3,4-dimethoxybenzoic acid	0.17189	0.0922728	0.0937268	0.188921	31582.9	48347.6	Ca <= Eu	41474.1	1.53082	0.614301	0.320172	9	9	9	9	9	28020.1	24886.2	39155.1	26900.9	9	108716	9	9	84326.9	9	33935.4	37053.4	133444	44649.7	52433.3	9	9	134700	71377.1	84234.5	9	9	139426	9	9	9698.92	9	26356.9	35195.1	9	13808	46011.4	130421
9,10-dihydroxystearic acid	-0.171824	0.0924001	0.103958	-0.192228	5.84985e+06	4.7278e+06	Eu <= Ca	5.18784e+06	0.808192	-0.30723	0.329975	347536	1.31041e+06	7.62362e+06	2.10952e+06	9.06472e+06	4.72965e+06	3.93371e+06	9	4.40152e+06	8.28734e+06	544471	5.19031e+06	721127	282245	269146	6.13749e+06	3.08154e+06	1.05799e+07	226669	5.89901e+06	3.30233e+06	7.36649e+06	9	5.59249e+06	5.96787e+06	980478	6.08871e+06	8.41032e+06	2.70326e+06	3.9611e+06	3.71757e+06	1.05273e+07	6.18236e+06	8.67573e+06	6.27986e+06	4.27936e+06	1.43595e+06	9.13784e+06
Carnitine C9:0	0.171808	0.0924296	0.039355	0.243489	3.60169e+06	1.02819e+07	Ca < Eu	7543030	2.85475	1.51337	0.242674	114385169	228231	72570	66176.3	88826.7	65999.9	36819.2	34347.8	52723.1	54216.6	51205.1	2.62421e+06	3.08826e+07	3.93118e+07	489229	29437.7	27029.7	62019.2	24702.9	1.68439e+08	387962	35032.9	598417	2.02989e+06	125455	153268	56166.5	88368.8	34181.6	67064.3	57057.9	273080	65328.4	1.05669e+06	72422.2	83787.4	3.38994e+07	577946
Isohyodeoxycholic acid	-0.17179	0.0924656	0.110843	-0.188508	8.16285e+06	6.72873e+06	Eu <= Ca	7.31672e+06	0.824311	-0.27874	0.338278	473161	1.75336e+06	1.32151e+07	3.50877e+06	1.68232e+07	5.88883e+06	5.2081e+06	9	4.96486e+06	1.1663e+07	636907	9.51403e+06	722574	310708	859425	6.01867e+06	2.96573e+06	1.44744e+07	342134	7.64432e+06	3.2548e+06	1.18234e+07	9	9.48692e+06	1.29082e+07	2.304e+06	7.52362e+06	1.04396e+07	5.10958e+06	3.40985e+06	3.70187e+06	1.38972e+07	6.21943e+06	1.13119e+07	8.84393e+06	6.2605e+06	1.68681e+06	1.55962e+07
3-Methylglutaric acid	-0.171736	0.0925683	0.0493161	-0.232327	3.8838e+06	2.59627e+06	Eu < Ca	3124160	0.668487	-0.58103	0.260028	117994	892922	6.62419e+06	1.22617e+07	1.78756e+06	816892	327692	171983	6.8492e+06	3.14205e+06	1.46443e+06	2.90287e+06	5.83547e+06	2.92792e+06	703237	4.92068e+06	1.10099e+06	6.00274e+06	290991	2.73322e+06	2.4054e+06	1.03879e+07	5.47314e+06	1.32676e+06	4.03582e+06	1.7579e+06	5.79337e+06	2.13066e+06	2.79505e+06	5.61315e+06	7.31071e+06	4.21235e+06	3.50164e+06	5.1724e+06	4.20709e+06	1.12968e+06	267638	554072
L-Norleucine	0.171474	0.0930763	0.0166861	0.282761	1.52937e+07	2.00841e+07	Ca < Eu	18120000	1.31323	0.393118	0.196499	7.80259e+06	1.43414e+07	2.07997e+07	9.10944e+06	1.13376e+07	1.81821e+07	2.2282e+07	2.50162e+07	1.348e+07	1.40404e+07	2.87924e+07	2.51362e+07	1.51108e+07	1.82258e+07	2.05894e+07	6.68152e+06	8.11607e+06	5.32477e+06	3.81131e+07	1.67535e+07	1.92694e+07	8.61202e+06	2.86613e+07	1.22202e+07	1.21101e+07	8.1237e+06	1.86328e+07	1.31272e+07	9.49664e+06	3.31058e+07	1.30878e+07	1.18415e+07	1.10982e+07	2.26344e+07	4.29463e+06	2.22835e+07	1.17017e+07	2.14112e+07
Camylofine	-0.171354	0.0933089	0.104697	-0.191815	3.39902e+06	2.76183e+06	Eu <= Ca	3.02308e+06	0.812536	-0.299496	0.329975	243638	835262	4.76647e+06	1.23454e+06	5.7367e+06	3.22896e+06	2.31296e+06	9	2.63869e+06	4.57039e+06	333786	3.25633e+06	382803	190947	301028	3.63737e+06	1.64e+06	5.85962e+06	180788	3.86595e+06	2.03375e+06	4.73731e+06	9	3.15521e+06	3.47657e+06	608945	3.77525e+06	4.9533e+06	1.66264e+06	2.29518e+06	2.22453e+06	6.01674e+06	3.76877e+06	5.04535e+06	3.44041e+06	2.54713e+06	914217	5.50794e+06
Ala-Asn-Lys-Glu-Asn	-0.170995	0.0940068	0.0334151	-0.251344	5.61483e+06	3.17064e+06	Eu < Ca	4.17276e+06	0.56469	-0.824468	0.22614	437930	3.33195e+06	2.30211e+06	2.64693e+06	7.54457e+06	1.65205e+06	4.47437e+06	98527.5	8.50742e+06	3.74431e+06	2.848e+06	2.43726e+06	648189	276434	109130	1.29051e+06	3.68358e+06	1.46506e+06	1.60408e+06	1.21708e+06	2.56146e+06	2.16598e+06	466135	755688	1.30085e+06	779692	855433	1.55169e+06	475698	5.39365e+06	1.94524e+06	4.64824e+06	2.28432e+06	5.05727e+06	5.02649e+06	201317	698152	4.70716e+06
9-Octadecenal	0.170972	0.094052	0.0828157	0.205043	670805	746746	Ca <= Eu	715610	1.11321	0.154724	0.308229	771541	551118	502401	821608	542423	846071	1.06696e+06	911273	558685	600131	640624	783253	661391	654694	750079	943663	579538	740618	1.02276e+06	924606	1.2728e+06	436093	1.15172e+06	1.36179e+06	618312	1.05939e+06	1.05744e+06	887660	356167	851845	571256	688627	892195	691761	510617	756538	1.18601e+06	1.1798e+06
4a-Carboxy-4b-methyl-5a-cholesta-8,24-dien-3b-ol	-0.170947	0.0940996	0.285164	-0.126499	4.9639e+06	4.69593e+06	Eu <= Ca	4805800	0.946016	-0.0800632	0.531639	1.7546e+06	8.0578e+06	3.45605e+06	3.81473e+06	2.68739e+06	4.98374e+06	2.93595e+06	1.44968e+06	4.72982e+06	8.47913e+06	2.00943e+06	3.79721e+06	1.31617e+07	2.1643e+07	4.17449e+06	5.55501e+06	5.15667e+06	2.73048e+06	3.65944e+06	5.07923e+06	4.92603e+06	3.35978e+06	5.38405e+06	2.72914e+06	4.4854e+06	7.14746e+06	7.46446e+06	4.4915e+06	1.40017e+06	4.73318e+06	4.12809e+06	8.2005e+06	3.31445e+06	5.66138e+06	5.61824e+06	2.36977e+06	1.9994e+06	2.79904e+06
1-Aminopropan-2-ol	0.170869	0.0942532	0.0716798	0.212898	143929	218983	Ca <= Eu	188211	1.52146	0.60546	0.296426	167667	83404	104666	44943.3	74708.6	57416	43720.4	50184.1	74988.1	96779.2	104501	317060	165517	686460	446282	122329	168243	78930.5	264834	57094.4	204955	32019.4	141549	112624	39985.8	71662.6	66978.3	279676	374381	60732.9	23506.1	70037.4	89863.8	148987	265153	48431.4	9	110617
Trimethylamine-N-Oxide	0.170869	0.0942532	0.0716798	0.212898	143929	218983	Ca <= Eu	188211	1.52146	0.60546	0.296426	167667	83404	104666	44943.3	74708.6	57416	43720.4	50184.1	74988.1	96779.2	104501	317060	165517	686460	446282	122329	168243	78930.5	264834	57094.4	204955	32019.4	141549	112624	39985.8	71662.6	66978.3	279676	374381	60732.9	23506.1	70037.4	89863.8	148987	265153	48431.4	9	110617
Met-Asp	-0.17075	0.0944863	0.0407108	-0.241835	1.24527e+06	825824	Eu < Ca	997796	0.663169	-0.592551	0.24437	366911	454500	895111	919325	1.13836e+06	1.05315e+06	715041	307955	1.34067e+06	2.7582e+06	535027	450029	1.53637e+06	186064	223006	679883	990763	1.25565e+06	158588	796585	1.37616e+06	1.00858e+06	797198	221467	1.02497e+06	479973	658724	602757	1.88512e+06	867641	5.30579e+06	5.50335e+06	624361	1.70287e+06	4.42082e+06	534590	230307	558304
Leu-Phe	0.170613	0.0947547	0.0370605	0.246383	8.16268e+06	1.17947e+07	Ca < Eu	10305600	1.44496	0.531029	0.235921	9.22541e+06	7.9538e+06	9.06639e+06	1.33017e+06	1.55105e+07	5.61305e+06	7.36002e+06	5.91106e+06	2.06249e+07	2.07073e+06	4.13565e+06	1.81328e+07	1.02121e+07	4.85635e+06	4.27447e+06	1.57806e+07	1.0364e+07	1.72124e+07	8.01805e+06	1.07221e+07	1.47936e+07	4.53753e+06	2.91939e+06	6.92412e+06	2.06499e+07	1.39297e+07	6.43786e+06	1.03226e+07	3.7329e+06	4.29751e+06	2.93936e+06	2.37955e+06	3.04916e+06	2.38025e+06	1.46906e+06	7.71334e+06	1.70077e+07	3.32587e+07
Arg-Ile-His	-0.170605	0.0947699	0.0224679	-0.269533	1.84062e+06	1.58617e+06	Eu < Ca	1.69049e+06	0.861759	-0.214643	0.207462	9	9	1.6296e+06	2.57566e+06	1.28616e+06	1.67239e+06	270600	168958	4.56359e+06	4.64475e+06	1.96826e+06	328687	210381	600188	9	982253	234157	1.13358e+06	203092	508053	1.0204e+06	3.53386e+06	9	758742	1.77658e+06	1.35247e+06	1.34869e+06	1.06109e+06	9	2.28953e+06	2.54467e+06	175720	3.56497e+06	1.32786e+06	3.31566e+06	1.70171e+06	100524	739908
Carnitine C9:1	0.170456	0.0950626	0.057315	0.224473	269850	764126	Ca <= Eu	561473	2.83167	1.50165	0.276563	1.06338e+07	9	9	12693.1	21161.5	9	15646.7	9	9549.74	13894.8	7132.42	162972	3.2262e+06	3.32253e+06	63470.4	9378.96	10827.3	27716.9	7892.25	1.39512e+06	56050	6418.57	19275.2	143951	7070.35	12064.2	12514.9	23942.3	7659.54	16407.4	20746.2	59868.9	8681.52	184175	9896.25	15270.5	1.28129e+06	16947
Glu-Gly	0.170325	0.0953222	0.186385	0.156263	1.4562e+06	1.72148e+06	Ca <= Eu	1.61271e+06	1.18217	0.241441	0.430349	1.40916e+06	1.30959e+06	5.24109e+06	1.53597e+06	3.08125e+06	1.47803e+06	2.04896e+06	500747	1.72079e+06	2.24815e+06	2.23078e+06	1.21648e+06	609082	2.31383e+06	428555	1.43329e+06	1.57046e+06	9	9	1.51728e+06	2.19302e+06	1.64488e+06	2.19509e+06	2.5362e+06	2.20966e+06	1.44236e+06	1.37878e+06	1.26738e+06	2.00383e+06	1.43903e+06	1.01515e+06	1.29575e+06	5.16619e+06	4.75192e+06	899911	2.17311e+06	918228	2.41952e+06
Gly-Glu	0.170325	0.0953222	0.186385	0.156263	1.4562e+06	1.72148e+06	Ca <= Eu	1.61271e+06	1.18217	0.241441	0.430349	1.40916e+06	1.30959e+06	5.24109e+06	1.53597e+06	3.08125e+06	1.47803e+06	2.04896e+06	500747	1.72079e+06	2.24815e+06	2.23078e+06	1.21648e+06	609082	2.31383e+06	428555	1.43329e+06	1.57046e+06	9	9	1.51728e+06	2.19302e+06	1.64488e+06	2.19509e+06	2.5362e+06	2.20966e+06	1.44236e+06	1.37878e+06	1.26738e+06	2.00383e+06	1.43903e+06	1.01515e+06	1.29575e+06	5.16619e+06	4.75192e+06	899911	2.17311e+06	918228	2.41952e+06
Mibefradil	-0.170319	0.0953324	0.0345949	-0.24969	196905	153624	Eu < Ca	171369	0.780193	-0.358098	0.231241	209327	257095	74726.4	189972	217043	125291	166913	192263	130345	144874	491633	174723	105307	182824	188708	94269.8	109568	164356	169836	312611	185820	204609	50254.6	63769.1	66621.8	144517	110995	88006.2	150246	225346	186570	255775	87383.7	110031	72707.6	90578.6	96612	151000
Asp-Tyr	0.170251	0.0954666	0.0530671	0.228607	1.53012e+06	2.7611e+06	Ca <= Eu	2.2564e+06	1.8045	0.851597	0.268722	3.87367e+07	1.9018e+06	1.76928e+06	860407	552780	1.25239e+06	2.69153e+06	2.97755e+06	1.55541e+06	686840	2.06389e+06	1.78093e+06	1.76806e+06	1.08945e+06	878581	1.57808e+06	1.55393e+06	928084	1.35777e+06	1.56771e+06	2.07555e+06	1.13397e+06	1.5814e+06	595619	2.54987e+06	1.31382e+06	1.24902e+06	1.44929e+06	1.4063e+06	1.20123e+06	1.38009e+06	528456	344740	1.43487e+06	300001	2.15239e+06	1.05565e+06	3.69037e+06
Trigonelline	-0.170242	0.0954852	0.0275131	-0.260438	8.76654e+06	6.47107e+06	Eu < Ca	7412210	0.738156	-0.438003	0.221007	387088	763278	7.53552e+06	1.44021e+08	1.40332e+06	1.05219e+07	1.15556e+06	1.20843e+06	1.9837e+06	2.09193e+06	7.45388e+06	6.47956e+06	309213	605529	533376	1.00889e+06	797665	953969	1.92346e+06	726220	1.99746e+06	1.79725e+06	430730	4.37913e+07	1.9889e+07	572807	9.39121e+06	822205	950802	637066	930264	1.87846e+06	1.67464e+06	1.59202e+06	1.45941e+06	844932	4.48055e+07	2.06845e+06
Gly-Gly-Phe	0.17021	0.0955483	0.019605	0.275734	3.71566e+06	5.40788e+06	Ca < Eu	4.71407e+06	1.45543	0.541445	0.204906	2.29436e+06	4.51984e+06	2.06921e+06	2.36921e+06	8.80018e+06	2.60143e+06	6.35199e+06	8.22722e+06	5.28889e+06	1.83865e+06	6.6219e+06	1.67742e+06	6.78272e+06	628302	1.30638e+06	2.21164e+06	2.20211e+06	1.65228e+06	1.03695e+07	5.38824e+06	7.78357e+06	2.48482e+06	3.98135e+06	979092	4.89593e+06	1.13576e+06	8.14687e+06	2.54504e+06	4.23025e+06	9.10608e+06	3.42916e+06	4.03443e+06	2.19447e+06	6.15053e+06	1.08479e+06	7.30408e+06	3.84578e+06	9
Gly-Val-Ile-Gly-Ile	-0.170191	0.0955852	0.0767888	-0.209177	3.05407e+06	2.00771e+06	Eu <= Ca	2436720	0.657388	-0.605182	0.299957	1.52339e+06	4.06182e+06	942909	6.26683e+06	1.88829e+06	6.27801e+06	360614	342620	4.95851e+06	2.94041e+06	592210	6.09862e+06	1.22462e+06	4.34228e+06	2.00834e+06	1.19438e+06	509439	1.35636e+06	3.37084e+06	3.84369e+06	1.03796e+06	9.09137e+06	1.11721e+06	381680	396269	1.41017e+06	370509	4.642e+06	1.2284e+06	1.74938e+06	7.23138e+06	6.33917e+06	1.72556e+06	2.40389e+06	6.43006e+06	492303	3.01697e+06	1.87676e+06
Esmolol	-0.170108	0.0957507	0.0229447	-0.268706	2.87386e+06	2.5901e+06	Eu < Ca	2.70644e+06	0.901261	-0.149983	0.209208	19145.4	75647	234711	370467	9.08102e+06	842913	9	16078.3	2.73715e+06	130164	1.5793e+06	38112.5	18935.3	9	11973.8	6.32085e+06	9	6.06581e+07	31160	27251.5	1.19107e+07	132267	6567.77	18052.3	92461.6	1.12537e+07	1.34481e+06	54062.8	7074.95	85443.8	5.49225e+06	8.42523e+06	7.4412e+06	636033	1.93099e+06	24742.7	7335.58	25487.4
Formamide	0.170017	0.0959313	0.241793	0.138487	59749.2	288311	Ca <= Eu	194601	4.82536	2.27064	0.49076	166187	4766.35	16059.9	13504.4	479545	54260.8	9	3994	11223.3	50275.6	15780.7	232753	7758.2	7014.12	28572.1	61615.4	26678.4	49133.1	654076	17461.3	61241.3	9644.38	5310.79	71016.2	52444.3	6896.86	19243.2	149990	6839.96	6253.73	5560.82	12869.4	39587.2	3.05421e+06	17813	98464.2	4286.96	130443
Met-Phe	0.169709	0.0965425	0.0298054	0.256718	2.95041e+06	4.42031e+06	Ca < Eu	3817650	1.4982	0.583228	0.223993	3.00139e+06	2.94409e+06	2.71063e+06	518606	5.51894e+06	3.22086e+06	2.01648e+06	1.5807e+06	4.80746e+06	1.00468e+06	1.90036e+06	4.88722e+06	3.88028e+06	1.29247e+06	1.73883e+06	5.14038e+06	3.76671e+06	6.28535e+06	2.75094e+06	3.84273e+06	4.12489e+06	1.1733e+06	1.20113e+06	3.1552e+06	4.495e+06	4.95996e+06	4.17447e+06	4.28253e+06	899901	1.7408e+06	713332	850615	1.41869e+06	1.31283e+06	454267	3.37926e+06	2.86637e+06	4.33081e+06
Caffeine	0.169663	0.0966341	0.118082	0.184787	5.9988e+07	8.8049e+07	Ca <= Eu	76544000	1.46778	0.553631	0.346702	2.5878e+07	1.50891e+07	2.19142e+07	4.78061e+07	1.07681e+08	4.21786e+07	1.19305e+08	1.73588e+08	1.98607e+08	9.90504e+06	5.64849e+07	2.16438e+08	1.68802e+08	1.89804e+08	1.48921e+08	1.07843e+07	1.40435e+08	1.18121e+08	2.54251e+07	2.79575e+07	4.13819e+07	1.81816e+07	3.69726e+07	6.07121e+07	2.32097e+08	4.52376e+07	4.54417e+07	1.34337e+08	1.57959e+07	2.17412e+08	3.72864e+07	1.67003e+07	1.93319e+08	1.99249e+07	6.56488e+07	1.1455e+08	5.24136e+07	1.58258e+08
Decanoyl m-Nitroaniline	-0.169636	0.0966892	0.0225015	-0.269533	788508	604365	Eu < Ca	679864	0.766467	-0.383704	0.207462	12617.9	22926.6	1.02708e+06	473687	2.12414e+06	680378	32719.4	23935.1	5.07531e+06	1.54762e+06	785728	124607	25646.8	9	9	504349	72672.9	1.63379e+06	85186.6	37687	112396	1.85473e+06	9	530440	151815	1.19047e+06	453797	387562	5951.37	589300	1.03965e+06	190555	3.51053e+06	1.4696e+06	2.28649e+06	344613	6047.25	180353
Debromoaplysiatoxin	-0.169626	0.0967077	0.058457	-0.223646	2.27337e+06	967986	Eu <= Ca	1.50319e+06	0.425794	-1.23177	0.278107	154114	86009.5	940957	3.74929e+06	1.39292e+06	188295	183181	42789.4	376254	351060	4.06804e+06	935622	57644.8	36413.9	64277	2.68112e+06	1.79971e+06	1.01493e+07	88144	54513.1	327948	407731	10951.3	2.08793e+06	1.23959e+06	2.47441e+06	1.80591e+07	484023	9	2.60247e+06	133663	2.55113e+06	2.045e+06	215781	60481.7	327768	64166.4	1.19864e+06
1-[5-Ethyl-2-hydroxy-4-[[6-methyl-6-(1H-tetrazol-5-YL)heptyl]oxy]phenyl]ethanone	-0.169451	0.0970587	0.101	-0.193882	467293	396317	Eu <= Ca	425417	0.848113	-0.237672	0.326406	184902	334347	310181	859902	500142	208649	232630	370203	541255	317068	648910	273830	129021	453923	401113	303203	320083	333858	493933	599387	567717	1.23867e+06	189085	121526	138456	351590	324194	139313	121875	646576	432967	317044	316769	672772	441024	436379	202138	292706
1-Cyclohexene-1-carboxylic acid	0.168845	0.0982778	0.0435402	0.238528	442420	676446	Ca < Eu	580495	1.52897	0.612559	0.246115	81250.2	158577	52815.9	256235	152095	115245	226423	200851	650305	140342	8.3292e+06	343544	520954	156863	271203	219806	162843	683552	744637	225394	1.73917e+07	161921	640400	517186	923062	120360	133578	285724	915026	142232	273513	140051	118113	758527	82066	1.30542e+06	158501	1.44199e+06
3-Hydroxypropanoic Acid	-0.168733	0.0985032	0.0173281	-0.281108	36667	31280.8	Eu < Ca	33489.1	0.853103	-0.229208	0.198867	22017.5	27522.7	7656.46	25450.2	12984.6	66082.3	7938.37	27958.4	101769	75497.2	88091.5	13614.7	8080.61	10200.6	10810.6	25592.4	36218.2	5145.74	10321.8	141447	9	22033.9	35100.7	120878	31441.2	27908.1	30670.8	25129.6	10224.1	21791.5	9025.18	5337.56	100549	18865.9	16569.5	19290.7	9	19877.5
Carnitine C16:1	0.168398	0.099184	0.0428224	0.239355	6.48914e+06	1.02188e+07	Ca < Eu	8.68965e+06	1.57476	0.655128	0.245594	1.6042e+08	2.41254e+06	176180	81301.7	340569	394062	201092	2.76475e+06	334253	38419	254341	6.79657e+06	1.16745e+07	1.23811e+07	5.54496e+07	1.0452e+07	2.8176e+06	64403.2	174829	2.96774e+07	8.5776e+06	203121	3.19645e+06	1.29999e+07	902041	1.50638e+07	394109	1.85024e+06	342438	201528	9	347842	441801	350355	77472.3	149331	2.25272e+07	2.03557e+07
2,2-Dimethylbutyric acid	0.168338	0.0993066	0.0828929	0.20339	437292	531396	Ca <= Eu	492813	1.2152	0.28119	0.308229	556716	9	13421.9	22775.9	14026.2	10918.5	12062.5	2.14052e+06	104464	7634.24	42426.4	611726	76714.5	7.43898e+06	5309.46	1.84912e+06	255030	5793.86	565841	9	556467	9	9	6.89057e+06	1.20892e+06	20753.4	24070.2	382372	21572.1	9	12942.2	14698.5	9	11304.6	9	9	1.0833e+06	220152
His-Pro-Tyr	-0.167729	0.100553	0.195998	-0.152956	971024	1.21993e+06	Eu <= Ca	1117880	1.25634	0.329222	0.441404	138149	361712	526157	160425	403828	929212	1.13482e+06	242241	1.58006e+07	239701	290721	819647	1.16676e+06	213235	421225	198832	580292	1.56868e+06	1.15529e+06	243900	1.56559e+06	245674	205010	2.11797e+06	3.63901e+06	614655	941642	1.08032e+06	457064	283713	806503	509657	5.3807e+06	2.32474e+06	576705	769773	405749	623411
Trp-His-Lys	-0.167328	0.101381	0.0242758	-0.265399	804076	444167	Eu < Ca	591730	0.552394	-0.856231	0.2122	39951.6	128098	281097	158026	644850	619915	24404	36700.3	2.94448e+06	1.89247e+06	393292	213264	9	54698.3	9	455225	9	313959	38678.4	46679.9	23432.9	2.80927e+06	19521.9	129165	46849.8	785914	740983	34650.8	8698.85	568799	446174	9	1.26386e+06	1.18135e+06	1.90729e+06	619195	13990	62920.3
Marinobufagenin	-0.167077	0.101902	0.017673	-0.280281	250844	177405	Eu < Ca	207515	0.707233	-0.499743	0.199378	288598	147094	349750	514113	262154	427401	242666	301878	235706	254772	119045	413988	131859	86299.4	222360	128763	207533	330993	107536	74389.7	88959.9	257445	72915.5	69853	171191	299186	70818	128163	93692.7	58159.6	376217	441974	267987	191209	437846	200025	79570.4	153981
Asn-His-Val-Asp	0.166867	0.102339	0.0209242	0.27284	207334	397413	Ca < Eu	319481	1.91678	0.938682	0.207462	337023	1.37407e+06	91435.1	56103	86873.7	17077.8	783519	1.33549e+06	9	67196.7	115537	48802.5	820704	488107	157143	48781.9	148985	230399	3.47752e+06	346238	509069	28939.8	228552	95715.1	433254	21456	81361.5	113665	238894	119020	20693.2	134338	10300.2	34383.8	48178.4	9	319058	168139
Pipernonaline	-0.166525	0.103054	0.0561569	-0.225713	1.34878e+07	1.10872e+07	Eu <= Ca	12071450	0.822017	-0.28276	0.273929	897895	1.31497e+07	7.59586e+06	2.22224e+07	1.0111e+07	1.07732e+07	3.70628e+06	2.92328e+06	2.76315e+07	1.08047e+07	4.91407e+06	1.65721e+07	3.65299e+06	4.0043e+06	1.35659e+07	8.77084e+06	1.40681e+07	1.08816e+07	8.89129e+06	8.25834e+06	3.94307e+06	3.52658e+07	684096	6.83419e+06	6.57722e+06	1.38395e+07	7.4879e+06	8.41471e+06	2.23691e+06	9.39925e+06	1.80345e+07	6.00049e+06	4.93093e+06	8.71859e+06	3.0107e+07	7.89273e+06	5.52429e+06	1.63051e+07
(±)-Homocitric acid	-0.1665	0.103106	0.123111	-0.182307	119027	89773	Eu <= Ca	101767	0.754225	-0.406933	0.352873	54601.3	168633	259955	164368	87173.9	64187.3	60732.1	102455	208396	102148	83364.1	65726.4	18949.4	156419	60449.7	70199.1	38339	164566	43665.4	49637.5	67478.8	147929	90251.5	55854	77086.8	44078	58372.4	57099.4	52128.5	39076.1	52223.7	24130.8	33713.7	81871.5	42235.3	81609.6	149846	42625.9
Chrysosplenol D	-0.16649	0.103128	0.216094	-0.146341	2.47547e+06	1.50442e+06	Eu <= Ca	1.90255e+06	0.60773	-0.718498	0.462059	475400	220916	116522	95162.9	176740	43705.4	121793	321880	98888.1	168671	317798	560182	259884	54728.7	105202	5.71148e+06	1.73865e+07	25115.1	111754	211319	1.30233e+06	455694	820705	933742	1.09085e+06	84425.5	641265	3.28874e+07	208413	137105	8000.65	132363	84615.7	73335.9	65161.6	48594.3	89978.8	52192.1
Iriomoteolide 1a	0.16642	0.103275	0.20212	0.150889	246846	408076	Ca <= Eu	341972	1.65316	0.725226	0.449598	1.03207e+06	149981	84846.7	270555	240090	117446	104356	416705	377822	149245	188791	137552	354749	365817	691694	455773	377539	142526	61097.7	2.05227e+06	242475	300978	572274	249007	145352	322330	90340.5	353342	110353	230207	70143.6	187737	171724	117689	183439	193769	48193.7	294031
L-Tartaric Acid	0.166281	0.103567	0.123962	0.181893	55981.5	99649.8	Ca <= Eu	81745.8	1.78005	0.831918	0.352873	107414	179693	110209	49420	105185	37944.2	38193.4	410245	108215	48779.6	57333	50223.4	58722.5	70554.7	118928	86870.1	53092.6	58741.3	102750	60317.1	29812.6	42563.6	551000	67561.3	130758	33566.4	57556.5	100860	75978.4	19402.7	18629	25091.5	19625.7	88347.3	7939.86	147361	44955.8	13558.2
cyclo(gly-glu)	-0.166257	0.103618	0.0828092	-0.205043	461780	354678	Eu <= Ca	398590	0.768066	-0.380698	0.308229	593459	270683	349408	1.18713e+06	644630	248629	256476	461807	658128	338278	744089	348977	466177	503308	613959	421793	394853	665889	318801	162332	191479	1.15345e+06	330932	411940	259217	691569	272766	295100	215155	391331	206418	222846	381058	417535	646502	241168	250142	390734
His-Tyr-Val	-0.166212	0.103713	0.0442791	-0.237702	2.76446e+06	2.67342e+06	Eu < Ca	2710750	0.967068	-0.048311	0.247609	1.15253e+06	4.73985e+06	3.57709e+06	1.51336e+06	5.37636e+06	1.30725e+06	970595	311047	9.85979e+06	2.10141e+06	931834	3.357e+06	1.18332e+06	311074	3.88788e+06	1.59191e+06	1.08027e+06	5.37596e+06	3.70341e+06	459535	1.75955e+06	3.33613e+06	191456	3.158e+06	2.06736e+06	2.53469e+06	2.60818e+06	2.79076e+06	222222	1.81292e+06	3.34689e+06	2.12141e+06	9.18915e+06	3.16027e+06	3.73661e+06	584587	314675	671741
PUROMYCIN	-0.166145	0.103854	0.0995657	-0.194709	5.33664e+06	3.97221e+06	Eu <= Ca	4.53162e+06	0.744328	-0.42599	0.326301	313996	1.38817e+06	1.32851e+06	1.12861e+06	1.51821e+06	7.80023e+06	5.60523e+06	641805	1.11046e+07	822901	1.75215e+06	3.37264e+06	4.94328e+06	605171	5.5351e+06	1.58151e+06	1.76774e+06	1.20431e+07	4.73715e+06	148676	5.3246e+06	1.86415e+06	38518.3	1.23234e+07	1.01292e+07	1.37784e+07	6.49966e+06	2.81027e+06	51103.9	3.09526e+06	1.95232e+06	668356	3.30801e+06	6.09563e+06	2.62211e+07	655095	361101	6.27098e+06
Phe-Tyr-Gln-Lys	0.166046	0.104062	0.0209281	0.27284	79867.1	126941	Ca < Eu	107641	1.58941	0.668489	0.207462	209583	194216	61020.9	18038.6	21690.6	3853.55	213492	11209.2	19616.4	16946.5	77419.5	176529	284421	91479.8	25504.5	219331	240158	29468.7	29692.7	183216	195985	22173.8	99095.8	143407	197856	26748	83845	95973.1	50263.2	118984	7076.08	57035	4377.19	29868.6	12655.4	52777.4	94370.8	97152.1
4-Oxoretinol	-0.165829	0.104523	0.0898674	-0.200496	142656	118592	Eu <= Ca	128459	0.831315	-0.266533	0.314639	9	44759.7	202741	48967	225689	153472	150000	9124.4	147521	212403	12206.3	143165	74180.8	30381.5	9	220574	135015	245278	18487	137896	58940.6	189276	11423.3	115455	146304	53588.3	156136	212559	82377	98052.8	168383	202981	142018	195092	229029	80511.8	48152.5	185100
Hispidol	-0.165568	0.105078	0.275796	-0.128979	1.13206e+07	8.96537e+06	Eu <= Ca	9931020	0.791951	-0.336516	0.521007	1.07951e+08	1.35163e+07	2.05938e+07	1.9336e+06	584212	195667	6.44464e+06	5.01727e+06	7.1689e+06	5.63362e+06	8.8798e+06	3.13607e+07	8.0123e+06	1.33806e+07	7.13888e+06	1.86635e+06	3.23753e+06	285475	4.76398e+06	5.4125e+07	1.61539e+07	604650	1.33834e+06	4.27506e+07	2.07311e+07	886835	9.65898e+06	2.63196e+07	1.02212e+07	174567	4.03213e+06	4.39891e+06	203408	685842	523105	2.43769e+06	8.29237e+06	2.98819e+06
Astemizole	0.165469	0.105288	0.0468941	0.234808	591659	835967	Ca < Eu	735801	1.41292	0.49868	0.256449	9	346418	890863	498920	951629	596504	1.65649e+06	1.17046e+06	917268	205581	948400	490679	275979	9	242880	1.21208e+06	402721	539556	1.71797e+06	1.02717e+06	432212	140833	1.46706e+06	9	275708	285542	879481	1.31681e+06	586894	584219	211153	179386	428297	2.81459e+06	109066	999897	157433	1.01731e+06
20-hydroxy Leukotriene B4	-0.165456	0.105315	0.0179711	-0.279454	298146	190992	Eu < Ca	234925	0.640597	-0.64251	0.199378	9	17621.2	543626	98904.8	415862	301536	56582.7	41053.2	261749	370376	81571.4	136990	5045.7	9	13311.2	69301.1	103313	574900	3342.96	6435.07	194991	653052	9	45154.1	318303	602628	246749	41490.5	6221.37	175470	488759	128633	679879	377578	553732	594729	14735.7	521610
Ala-Met	0.165401	0.105432	0.0517948	0.229847	597000	817441	Ca <= Eu	727060	1.36925	0.453383	0.266556	660065	885695	1.10573e+06	113934	1.35661e+06	311872	352005	386611	842159	241364	314076	1.13882e+06	477869	750104	253939	982767	1.26689e+06	559067	564691	722452	908080	273284	303333	665261	952538	879441	298999	730156	460427	127563	168420	194225	202740	277493	128181	422802	584638	1.35902e+06
(+)-Eudesmin	0.164999	0.106293	0.0613117	0.221166	374620	882071	Ca <= Eu	674016	2.35458	1.23547	0.281313	1.56475e+06	380159	193957	76209.6	205904	152246	107834	51765	237702	80716.7	199175	114874	53045	6.35642e+06	651015	961952	697126	538238	8.33757e+06	417437	70942.8	180774	118748	987243	633125	198625	96752.6	589138	55404.1	117803	109945	111699	104343	89773.6	173037	81582.1	56605.6	2.53477e+06
5Androstan-3ol-17-one sulfate	0.16498	0.106335	0.078562	0.207937	111078	223895	Ca <= Eu	177640	2.01565	1.01125	0.299957	507443	104684	139102	116186	70835.3	53621.7	29432.2	52763.6	222284	24337.7	116850	188646	84024.4	108492	104838	55406.4	192566	97385.4	184723	293577	512860	59190.3	224605	258054	68819.7	62799.1	24006.3	106825	26375.6	17856.2	74782.5	26992.5	25786	292249	95847.4	42764.5	96549.9	214471
10-Hydroxy-alpha-humulene	-0.164846	0.106623	0.40035	-0.0996279	3.44271e+06	3.14092e+06	Eu <= Ca	3264650	0.912339	-0.132359	0.628623	1.51611e+07	5.95456e+06	1.17525e+06	1.92158e+06	784209	489649	3.17891e+06	983883	1.1921e+06	652877	4.01292e+06	1.0423e+07	2.04411e+06	7.81331e+06	725742	1.07086e+06	1.05501e+06	778836	2.53918e+06	1.72451e+07	1.44685e+06	189128	1.22841e+06	3.81718e+06	5.53408e+06	1.48826e+06	4.20477e+06	7.10786e+06	5.8538e+06	702331	2.17138e+06	2.67093e+06	1.25025e+06	3.02582e+06	144918	563253	4.85449e+06	818966
Indoxylsulfuric acid	0.164768	0.106792	0.105424	0.191401	1772836	6.36861e+06	Ca <= Eu	4.48435e+06	3.59233	1.84492	0.330814	943100	435909	100069	9624.22	142988	440785	6776.06	2.28922e+06	23866.1	19142.4	100246	3.0751e+06	17743.1	727228	322696	68578.3	206956	6599.22	1.37348e+07	2.05997e+06	161446	9	423914	874513	566226	174742	3.37082e+06	4.01677e+06	377847	6448.16	19402.8	9	79094.6	1.18201e+08	70869.4	9	28087.1	510692
Methylergonovine	0.164735	0.106863	0.0267839	0.261678	4.41641e+06	5.59897e+06	Ca < Eu	5.11412e+06	1.26776	0.342285	0.217737	6.86277e+07	1.38209e+07	1.07276e+06	213884	184950	320768	8.93123e+06	877762	211751	112545	7.62025e+06	2.30831e+07	1.3874e+07	1.58533e+07	6.88024e+06	785680	1.05037e+06	328988	5.54175e+06	1.1713e+07	1.32589e+07	363811	3.83446e+06	1.39534e+07	6.32939e+06	373684	112917	5.16605e+06	1.77733e+06	1.11069e+06	254665	9	117588	115345	100749	5.04517e+06	364711	3.96081e+06
[(9R,10S,12S,13E,14R,16S,18R)-13-ethylidene-14-hydroxy-8,15-diazahexacyclo[14.2.1.01,9.02,7.010,15.012,17]nonadeca-2,4,6-trien-18-yl] acetate	0.164677	0.106988	0.0157628	0.285242	2.8118e+06	3.83212e+06	Ca < Eu	3413790	1.36287	0.446646	0.194839	3.76044e+06	2.54612e+06	1.9223e+06	791229	3.03704e+06	2.24692e+06	8.49628e+06	5.08031e+06	1.86909e+06	880535	961022	4.71812e+06	3.30845e+06	2.94379e+06	2.60232e+06	4.82129e+06	3.43987e+06	1.29334e+06	2.36242e+06	5.49011e+06	3.99299e+06	932477	1.32153e+06	1.88358e+06	2.96894e+06	2.17914e+06	4.16143e+06	6.74081e+06	683712	2.69345e+06	842033	668473	806396	2.08204e+06	316366	3.72018e+06	6.2368e+06	5.54239e+06
Eletriptan	-0.164669	0.107006	0.0773801	-0.208764	7.39678e+06	4.4178e+06	Eu <= Ca	5639180	0.597259	-0.74357	0.299957	492577	698056	2.6933e+06	6.9658e+06	9.35809e+06	1.75094e+06	1.94606e+06	1.03194e+06	2.07393e+07	1.73451e+06	4.02457e+06	933362	790352	1.45519e+06	2.36761e+06	9.57977e+06	5.49521e+06	3.89167e+06	2.42365e+06	1.84e+06	1.22953e+06	4.82271e+06	529762	2.3209e+06	3.63303e+06	9.44045e+06	1.51142e+07	1.59777e+06	194039	2.36047e+06	2.50477e+06	1.37122e+06	3.82445e+06	3.69911e+06	1.14978e+07	7.50897e+06	533583	2.14377e+06
Neopterin	-0.164615	0.107123	0.186453	-0.156263	158400	140366	Eu <= Ca	147760	0.886149	-0.174379	0.430349	233247	29555.8	283160	212425	155545	141099	302323	59783.9	182070	85424.5	114004	279135	133997	383691	67483.4	63613	231618	285581	92185.3	161725	55257.2	158958	199237	146748	51626.4	117626	42820.5	229792	9	132783	74741.3	212725	9	169348	100757	72332.1	33135.9	67544.2
N-[2-(4-Oxo-1-phenyl-1,3,8-triazaspiro[4.5]decan-8-yl)ethyl]naphthalene-2-carboxamide	-0.164561	0.107238	0.0981621	-0.195122	3.81216e+07	7.46002e+06	Eu <= Ca	2.00313e+07	0.19569	-2.35336	0.325245	9	9	1.36469e+08	7.57002e+06	9	192024	9	392326	3.39171e+06	408274	355941	453051	9	9	9	279398	1.23372e+06	2.37841e+06	607363	312485	183234	3.75537e+06	102273	4.29979e+07	6.15492e+06	3.51195e+07	422979	9	9	1.77789e+06	6.84775e+08	6.5959e+08	3.25588e+07	1.10532e+08	2.20541e+06	9	220126	393536
Baicalein 7-methyl ether	-0.164452	0.107475	0.0934794	-0.198016	1.3702e+06	662965	Eu <= Ca	952932	0.483845	-1.04738	0.320172	1.19698e+06	23301.3	32104.5	24825.6	17451.4	9	39601.8	20073.2	9	15098.2	30181.5	30556.9	23331.6	177846	9	48776.4	10938.2	11681.4	13564.1	143294	9	16299	36926.4	11894.8	40838.5	9	20616.2	86960.6	94109.3	23253	31316.1	13842.2	11194.3	9	17927.5	14128	4973.23	7178.95
(4Z,7Z,10Z,13Z,16Z,19Z)-Eicosahexaenoate	-0.164387	0.107615	0.118055	-0.184787	1.74285e+07	1.41371e+07	Eu <= Ca	1.54866e+07	0.811145	-0.301968	0.346702	863550	3.92677e+06	2.36965e+07	6.28444e+06	2.59188e+07	1.47633e+07	1.2327e+07	9	1.42378e+07	2.59597e+07	1.81837e+06	1.68287e+07	2.09333e+06	674139	9	1.76181e+07	9.10762e+06	3.04125e+07	529135	1.82966e+07	1.10207e+07	2.28405e+07	9	1.60183e+07	18824720	3.06583e+06	2.07314e+07	2.51337e+07	8.76584e+06	1.12947e+07	1.10252e+07	3.1207e+07	1.93761e+07	2.57974e+07	1.9085e+07	1.27239e+07	5.03184e+06	2.92446e+07
FFA(16:2)	0.164256	0.107901	0.0383507	0.244729	81475.6	93642.4	Ca < Eu	88654	1.14933	0.200793	0.239282	85684.8	54132.5	96170.4	48893.7	87991	89116.7	125665	143225	108483	126721	116674	123209	127909	140218	105851	42767.5	42894.4	77008.4	124570	108945	110539	76464.3	111769	71717.2	82580.7	83090.7	33262.8	108571	91143.9	81728.9	123797	67562.8	67287.2	43778.9	97447.3	106791	143795	63329.8
2-Aminoethanesulfonic Acid	0.16411	0.108218	0.0267848	0.261678	6.80505e+06	1.1692e+07	Ca < Eu	9688360	1.71814	0.780846	0.217737	1.82259e+07	7.80864e+06	659393	283161	394273	618414	3.13689e+07	2.29335e+07	753503	407772	2.71806e+06	9.81499e+06	4.43504e+06	1.74256e+07	631968	4.20289e+06	1.6051e+07	2.52613e+06	1.4666e+07	1.86658e+07	8.7846e+06	622065	2.11796e+07	9.25829e+06	5.37649e+06	1.62259e+06	712717	1.97678e+07	6.11581e+06	3.45094e+07	165057	1.14921e+06	179928	1.53204e+07	195799	2.14978e+06	747651	5.84283e+06
Cholesta-4,6-dien-3-one	-0.164077	0.108291	0.0290249	-0.257958	465415	349393	Eu < Ca	396962	0.750714	-0.413664	0.223993	186268	855012	254606	408130	1.75887e+06	390832	392325	245100	329771	331692	824949	417230	264297	147162	317862	476786	537624	743847	162390	222770	137252	947361	191193	230301	325590	322963	1.72642e+06	265323	477096	617074	868384	339957	623350	327070	223469	292772	126127	183245
Citalopram N-oxide	-0.163721	0.109068	0.0318601	-0.252584	890660	610600	Eu < Ca	725425	0.68556	-0.544646	0.223993	84543.7	410536	355775	1.15994e+06	811420	808732	9	9	1.63553e+06	1.79462e+06	1.4732e+06	1.00277e+06	9	9	510267	1.21976e+06	400214	266566	86626.4	307786	645808	2.16569e+06	9	243690	281133	949237	1.17103e+06	395788	9	1.63849e+06	1.49517e+06	9	955079	1.31473e+06	1.14883e+06	766546	305628	483426
N-(3-Indolylacetyl)-L-alanine	0.163603	0.109327	0.216087	0.146341	252105	362137	Ca <= Eu	317024	1.43645	0.522513	0.462059	898029	311812	608934	843630	521900	173718	951793	4.0409e+06	54553.4	179522	173341	393652	372541	651800	379817	269584	165481	191487	170573	387786	273559	290104	498635	426336	228033	79489	189956	277946	153574	111307	82850.8	97467.5	176787	102831	131980	226593	161494	151549
Caylin-2	-0.163587	0.109362	0.159953	-0.166184	2.76422e+06	2.88844e+06	Eu <= Ca	2837510	1.04494	0.0634187	0.398745	197750	6.58189e+06	4.95015e+06	1.28161e+06	844319	247191	1.0831e+06	497457	776186	1.21864e+06	167930	2.64009e+06	689903	301918	2.46667e+06	9.73954e+06	2.09784e+06	811005	1.16442e+06	1.21208e+06	1.69996e+07	2.89603e+06	4.73142e+06	3.58267e+06	4.91419e+06	699878	934171	1.25413e+06	481853	985843	1.20485e+06	356439	616308	2.07952e+06	3.19576e+06	96578.4	344118	893914
Biotin	-0.16345	0.109663	0.0809701	-0.206284	2.22546e+07	1.67312e+07	Eu <= Ca	18995780	0.751807	-0.411566	0.304428	533607	7.86512e+06	2.6129e+07	2.32299e+07	9.8548e+06	2.19382e+07	1.39442e+06	1.47433e+07	1.60753e+07	3.48081e+07	1.00568e+07	5.00507e+06	3.01508e+06	1.86755e+06	1.62305e+07	5.36457e+06	5.44994e+06	2.54228e+07	1.2145e+06	8.28466e+06	9.58837e+06	2.39374e+07	697985	7.76097e+06	4.09119e+06	5.38713e+06	2.01813e+07	3.76168e+06	8.32469e+06	4.82565e+07	5.07486e+07	6.21439e+07	2.2939e+07	4.82429e+07	2.85811e+07	7.12776e+06	3.98257e+06	6.73369e+06
Sesamin	-0.163324	0.109943	0.0373745	-0.245969	199669	201307	Eu < Ca	200635	1.0082	0.0117884	0.235921	64577.7	16518.7	28981.6	32875	34542.2	31655.7	9	1.28656e+06	11212.9	18006.5	20844.4	9	10453.8	53990	42462.6	16436.9	174096	17706.3	9442.4	11929	13871.7	37114.9	15057.5	55878.8	36634.3	45455.8	122521	212120	514562	9447.14	15856.8	15037.1	67957.6	22295.9	24981.3	12794.3	15805.4	75028.5
Murideoxycholic acid	-0.163321	0.109948	0.113198	-0.187267	171959	156138	Eu <= Ca	162624	0.907996	-0.139242	0.340914	22234.7	69797.2	152467	107716	277917	248709	68395.6	4935.92	164727	235887	25762.8	178149	43610.6	18655.5	42453.6	212739	137104	252272	32863.7	175979	150795	175253	7146.06	137202	239102	63712.4	211750	194475	117061	141022	208428	270641	223811	162093	274692	151450	3567.43	398516
12-Ethyl-8-isobutylbacteriochlorophyllide d	-0.163293	0.11001	0.0287723	-0.258371	102093	78197.8	Eu < Ca	87994.8	0.765947	-0.384683	0.223993	7071.08	61097.9	40147.7	155159	139079	297820	25291.7	18166.2	326024	172163	46658.9	39413.8	16753.6	12749.8	18066	76284.4	36524	136115	39525.4	7168.16	18289.5	109456	5241.84	72339.1	39626.1	182130	100789	15267.8	5661.37	314243	78493.3	54233.4	93763.3	157128	121837	418156	15991.6	39338.9
4-Acetylbutyric acid	-0.163256	0.110092	0.0530614	-0.228607	211046	111553	Eu <= Ca	152345	0.52857	-0.919832	0.268722	36396.6	71225.2	134330	780539	138755	145672	92254.1	100224	136053	222463	160169	131017	33168.3	124940	50667.4	113205	114800	78779.5	136347	71886.6	91371.9	201926	98221.2	61869.2	76727.2	242768	172065	51683.5	49100	97621.7	112700	54519.4	291910	203327	84816.5	34221.7	110127	204135
Trp-Met	0.163202	0.11021	0.0535034	0.228193	1.07924e+06	1.61869e+06	Ca <= Eu	1397520	1.49984	0.58481	0.268722	2.05107e+06	1.43735e+06	1.38946e+06	310772	1.57523e+06	433137	681037	379392	1.85325e+06	283173	719022	1.6723e+06	3.36857e+06	536015	1.2599e+06	2.70108e+06	2.14427e+06	1.89488e+06	868088	784259	1.77913e+06	395388	584888	1.01646e+06	1.91047e+06	2.16709e+06	810503	1.28291e+06	440572	356820	240199	353065	372669	694422	355807	737732	3.24794e+06	3.76975e+06
Thiobinupharidine	-0.163146	0.110335	0.173948	-0.16081	331551	252685	Eu <= Ca	285020	0.76213	-0.39189	0.416339	8226.4	252640	5691.56	5964.85	518122	366421	170462	630107	137788	141580	619540	169194	6192.43	682850	319761	279530	475682	5928.65	5944.03	10520.5	7912.17	971525	105778	204004	39880.3	259042	20188.6	11160.4	20455.2	8152.35	245540	75814.1	7230.41	137203	339176	314586	123518	494349
Calafatimine	-0.163062	0.110522	0.0145556	-0.287309	3.19867e+06	787528	Eu < Ca	1.7761e+06	0.246204	-2.02207	0.193148	9	302106	2.45212e+06	2.73748e+06	2.9541e+06	407229	286656	237318	3.14834e+06	2.7779e+06	3.14564e+06	313518	9	100900	9	776349	771347	681779	252255	9	244726	2.07512e+06	124675	1.43387e+06	676272	703946	257275	9	9	2.04004e+06	1.02458e+06	664524	1.42325e+06	1.06422e+06	288718	352725	208271	450830
Cyclo(Ala-Pro)	0.163045	0.110558	0.089877	0.200496	350539	431251	Ca <= Eu	398159	1.23025	0.298952	0.314639	276032	241862	268616	233393	471573	217125	325370	365072	319045	450794	424264	539790	357591	266397	362779	405428	332895	232679	624635	338286	434384	256781	381936	520569	378079	400716	522568	335281	256036	268922	261240	311045	78791.6	1.80535e+06	224444	288829	197514	385147
9-Fluorenone	-0.162974	0.110717	0.0561458	-0.225713	139505	116737	Eu <= Ca	126072	0.836797	-0.25705	0.273929	70678	104547	157922	90473.9	211033	169754	133679	119365	188319	177035	203899	130379	164349	28490.1	169489	60107.4	132677	64921.1	75596	147913	142616	64777.2	70096.9	46266.6	156594	165395	179836	69809.4	56706.9	190362	284913	175752	174937	64466.7	142443	111004	107620	64348.7
3-Methoxy-16-octylestra-1,3,5(10)-triene-16beta,17beta-diol	0.162221	0.112396	0.103148	0.192642	1.90244e+08	1.99576e+08	Ca <= Eu	195750000	1.04905	0.06909	0.329885	1.6929e+08	1.8402e+08	1.82809e+08	1.65257e+08	2.21958e+08	1.60444e+08	237219689	1.90565e+08	1.70004e+08	2.16619e+08	2.03265e+08	1.81032e+08	2.14163e+08	1.87782e+08	1.9392e+08	2.14207e+08	2.56514e+08	1.81599e+08	1.71893e+08	1.74172e+08	1.78275e+08	209128779	1.88031e+08	146943226	1.65021e+08	2.30385e+08	1.39569e+08	1.58923e+08	2.24272e+08	1.45571e+08	1.73601e+08	1.85456e+08	1.94416e+08	3.20409e+08	1.55309e+08	1.81755e+08	2.10966e+08	1.95144e+08
1-Hydroxypyrene	0.162169	0.112513	0.0853259	0.20339	199854	247856	Ca <= Eu	228175	1.24019	0.310558	0.313402	525581	437176	194847	131065	387669	99769	117993	194325	135980	147228	155509	118836	192519	401605	725115	371588	326357	115617	278537	448648	261733	216059	329830	343628	255348	237259	162114	256162	156315	115241	125244	191326	233116	207876	197432	93839	119578	301409
Cycloleucine	-0.162133	0.112595	0.078562	-0.207937	1.19829e+08	92590000	Eu <= Ca	103757800	0.772687	-0.372043	0.299957	2.41185e+07	6.47981e+07	1.14795e+08	2.81452e+08	1.68718e+08	8.27605e+07	128545921	569391938	1.55846e+08	1.7924e+08	1.63436e+08	1.32176e+08	4.15453e+07	7.36615e+07	5.32756e+07	2.14144e+07	7.5352e+07	9.65441e+07	1.22609e+07	1.8218e+07	1.23403e+08	262433107	6.29738e+07	4.45951e+07	6.17025e+07	1.26621e+08	1.68105e+08	4.80517e+07	7.75612e+07	9.23543e+07	8.31517e+07	8.12809e+07	1.13397e+08	1.42633e+08	9.99129e+07	8.94327e+07	1.77506e+07	4.07034e+07
3,4-Dimethoxycinnamic acid	0.161898	0.113124	0.0351539	0.24721	11536	16719.6	Ca < Eu	14594.4	1.44934	0.535394	0.232954	116277	4532.66	9	4251.26	9	5091.83	9	3411.07	9	3274.11	6446.92	9	16105	62053.3	9	15976.3	4589.34	4579.45	8652.32	21267	17904.2	7019.79	21463.4	72863.6	106226	9	3823.35	15017.1	11758.3	9	9	4703.7	3471.08	6135.35	1615.52	2269.01	6741.63	136928
Lys-Gln-Ala-Gly-Asp-Val	-0.161825	0.113287	0.040367	-0.242249	1.5282e+08	1.16482e+08	Eu < Ca	131380590	0.762217	-0.391726	0.24437	2.77121e+06	4.44799e+07	2.1612e+08	2.72573e+08	2.37228e+08	1.91892e+08	3.41207e+07	3.11745e+07	1.8978e+08	1.89333e+08	1.41537e+08	1.50356e+08	4.19019e+07	1.52109e+07	3.99978e+07	2.74068e+08	1.71713e+08	2.22759e+08	4.50562e+07	28094583	1.21252e+08	1.97942e+08	9.06596e+06	2.24834e+08	1.93197e+08	2.5815e+08	2.76017e+08	1.26615e+08	919461	2.51818e+08	3.73228e+07	2.16516e+08	1.16335e+08	1.24773e+08	1.09162e+08	104376319	30869762	2.21284e+08
FFA(14:0)	-0.161733	0.113495	0.218713	-0.145515	734317	665017	Eu <= Ca	693430	0.905626	-0.143012	0.464722	1.39847e+06	160909	535316	976884	437051	449787	295076	243066	610560	352516	883624	237881	541604	213705	1.31648e+06	559395	344184	858124	992134	591923	1.0878e+06	488070	439186	480582	820774	760493	845816	1.24408e+06	738518	1.4481e+06	614675	857399	598475	860401	998100	1.35799e+06	424632	1.16777e+06
7,8-Dihydroxy-3-(4-hydroxyphenyl)benzopyran-4-one	-0.161702	0.113565	0.0693968	-0.214551	414024	281395	Eu <= Ca	335773	0.679657	-0.557121	0.295758	224343	1.6249e+06	343809	1.17529e+06	220496	298965	197861	624600	696079	133682	264793	1.73327e+06	238793	109799	1.18307e+06	1.0589e+06	878691	397004	131097	264641	223397	337012	402219	1.20667e+06	1.20548e+06	476583	148145	655249	506676	63117	335133	1.48758e+06	9	75727.7	218438	9	457904	1.1866e+06
Putrescine	0.161505	0.114013	0.0678991	0.215792	7.92873e+06	1.69809e+07	Ca <= Eu	13269500	2.14169	1.09875	0.294085	1.87229e+07	6.30154e+06	5.75572e+06	219601	9.67881e+06	912584	1.30352e+06	3.00653e+08	6.59263e+06	796453	1.44052e+07	2.65871e+07	9.80679e+06	1.24683e+07	1.56527e+08	5.14395e+07	6.67934e+06	2.31646e+06	3.27023e+06	5.59202e+06	3.24059e+06	1.72745e+06	1.99673e+07	9.2845e+06	1.59206e+06	861683	936674	7.44133e+06	9.13805e+06	877990	1.73092e+06	7.81022e+06	215838	1.60763e+06	466240	1.1509e+06	1.05647e+07	4.11826e+06
2(R)-hydroxyicosanoic acid	-0.161411	0.114227	0.234867	-0.140554	4.75093e+06	4.05342e+06	Eu <= Ca	4339400	0.853186	-0.229068	0.483138	7.41852e+06	366450	2.30215e+06	6.04794e+06	1.38593e+06	2.10432e+06	1.45925e+06	1.44397e+06	3.22706e+06	1.5842e+06	6.02743e+06	885029	1.79948e+06	709179	6.72261e+06	2.01547e+06	759936	3.58475e+06	3.57133e+06	2.92137e+06	7.61005e+06	2.34125e+06	2.15644e+06	2.19081e+06	5.17389e+06	2.74465e+06	2.71797e+06	8.74755e+06	3.10929e+06	1.20111e+07	3.24967e+06	7.04964e+06	2.98668e+06	6.69906e+06	7.36918e+06	1.11937e+07	3.28082e+06	1.07633e+07
Tyr-Leu	0.161371	0.114316	0.018883	0.277387	1.89068e+07	2.78425e+07	Ca < Eu	2.41789e+07	1.47262	0.558384	0.202052	1.29678e+07	9	1.93971e+07	2.69972e+06	2.88591e+07	1.57742e+07	2.28067e+07	1.14339e+07	3.15315e+07	5.60772e+06	1.37172e+07	3.27232e+07	3.89345e+07	9.81462e+06	1.74897e+07	2.76424e+07	2.19053e+07	1.62862e+07	3.41231e+07	3.75166e+07	3.33685e+07	7.42082e+06	1.1774e+07	1.05044e+07	5.19455e+07	2.26049e+07	2.34655e+07	2.3508e+07	7.97605e+06	9.12659e+06	6.03773e+06	4.67128e+06	5.34478e+06	8.19657e+06	2.92162e+06	5.88008e+06	5.38476e+07	4.85561e+07
3,5-Dinitrobenzamide	-0.161363	0.114335	0.0298088	-0.256718	161527	121555	Eu < Ca	137943	0.752535	-0.41017	0.223993	39784.4	150964	93620.3	331926	126728	184587	50840.5	107601	199251	514666	100725	83083.5	81531.7	9	72744.7	135791	111880	147333	117108	49915.5	51793.6	266949	24548.4	41786.9	56284.8	99981.5	92927.1	106019	60742.4	373260	150684	178950	154156	177111	156399	65218.1	60208.7	69466.6
Brucine	-0.161335	0.114398	0.117262	-0.1852	4.20522e+07	1.67306e+07	Eu <= Ca	27112450	0.397852	-1.32969	0.345781	295733	2.43471e+06	7.44558e+07	2.84544e+06	2.48172e+06	778291	7.70179e+06	8.13321e+06	2.55456e+06	2.89526e+06	3.80938e+06	3.77367e+06	1.70481e+06	405681	7.11494e+06	749353	2.42302e+06	2.49366e+06	1.11163e+07	1.78703e+06	1.84489e+06	722478	1.18191e+07	1.38529e+07	1.06739e+07	4.66014e+06	4.56995e+06	1.46771e+06	300535	7.52334e+06	1.28864e+08	4.92189e+08	8.94665e+06	1.9367e+07	4.78475e+07	1.41197e+06	1.016e+06	4.07549e+06
Dihydroceramide C2	-0.161295	0.114489	0.0319894	-0.253411	1.59072e+06	928485	Eu < Ca	1200003	0.583687	-0.776734	0.223993	154338	509407	202892	1.87607e+06	243409	832072	203529	138451	1.11442e+06	1.02429e+06	1.25186e+06	305797	182342	119780	179333	612188	864633	346119	148626	56210.9	1.1626e+06	322086	57417.6	228895	1.59594e+06	521029	170449	194866	230731	3.01638e+06	2.43192e+06	207494	5.31877e+06	2.74664e+06	95725.8	880994	136486	1.82653e+06
N-Formylkynurenine	0.161141	0.114841	0.0435459	0.238528	1.19193e+06	1.72676e+06	Ca < Eu	1.50748e+06	1.44872	0.534774	0.246115	2.39909e+06	1.5878e+06	1.71089e+06	392608	1.81856e+06	725433	1.56022e+06	2.07909e+06	884937	629765	578678	3.56724e+06	463041	1.03194e+06	2.2767e+06	1.04112e+06	771444	1.84927e+06	3.9481e+06	1.31697e+06	663223	374049	1.25374e+06	1.40564e+06	960124	520522	2.1935e+06	1.21409e+06	628342	587378	1.91144e+06	894924	269283	2.51875e+06	336168	707552	1.32367e+06	9
Asn-Ile-Ala	0.161128	0.11487	0.0156102	0.285655	4.27088e+06	5.6991e+06	Ca < Eu	5113530	1.33441	0.416202	0.194839	2.58845e+06	5.05122e+06	4.99649e+06	1.84323e+06	6.5085e+06	2.99316e+06	7.40765e+06	1.2875e+07	1.85191e+06	2.77986e+06	3.96049e+06	3.7772e+06	7.83325e+06	2.81723e+06	3.61641e+06	6.30562e+06	6.35107e+06	2.97348e+06	4.32938e+06	1.02836e+07	7.87334e+06	2.8342e+06	3.48923e+06	2.89801e+06	8.0094e+06	4.46702e+06	7.5414e+06	4.03549e+06	3.13274e+06	5.99496e+06	2.20763e+06	2.44602e+06	2.62109e+06	5.19427e+06	546133	6.94714e+06	7.79236e+06	7.68426e+06
Paxilline	-0.16109	0.114958	0.118085	-0.184787	4.37854e+06	3.99556e+06	Eu <= Ca	4152580	0.912533	-0.132051	0.346702	7.23828e+06	6.03197e+06	3.31301e+06	1.88094e+07	6.45607e+06	2.71523e+06	4.39669e+06	1.23899e+07	1.61997e+06	2.1343e+06	4.26951e+06	7.41397e+06	1.49545e+07	9.65433e+06	1.03976e+07	3.05584e+06	4.06426e+06	6.09792e+06	8.31955e+06	1.24894e+06	1.25137e+06	7.71564e+06	2.39147e+06	6.09929e+06	1.64717e+06	5.85532e+06	9.31002e+06	1.86481e+06	2.24688e+06	4.58725e+06	4.07834e+06	2.50153e+06	777139	873013	2.66152e+06	1.53996e+06	1.52969e+06	3.58928e+06
Fasciculol C	-0.16083	0.115553	0.0334145	-0.251344	87790.2	70521.7	Eu < Ca	77601.8	0.803298	-0.315993	0.22614	27690.9	172011	78501.4	120432	86659.6	114914	60236.7	1807.41	20717.5	231839	28475	39075.1	17685.7	20150.8	91900.9	62933.6	127127	69403	69047.3	61288.8	15658.1	53847.3	11852.9	32632.4	24249.7	106756	18085.4	29758.4	53164.7	29447.5	53373.4	87739.7	128834	63553	138658	5983.22	27152.2	16054.3
Lys-Trp-Lys	-0.160791	0.115641	0.257678	-0.13394	209008	200387	Eu <= Ca	203921	0.958754	-0.0607676	0.508446	103565	94942	341443	344539	48818.5	169678	183895	265029	368858	157069	248541	162732	160324	129855	88477.4	100233	33883.7	115693	145605	123649	234461	235374	190441	202345	339938	193109	215114	160443	229897	265461	250429	216912	124292	159926	190531	208027	7817.18	263402
2-Hydroxy-3-Methyl Butanoic Acid	0.16076	0.115714	0.142993	0.173212	1.58841e+07	1.75282e+07	Ca <= Eu	16854109	1.10351	0.142097	0.376905	7.60133e+06	8.07878e+06	582092	3.89566e+06	2.19072e+07	940847	2.43817e+07	2.21302e+06	1.4606e+06	2.24622e+06	1.46673e+06	1.92851e+07	2.33831e+07	2.10521e+07	1.90862e+07	3.06425e+06	2.12616e+06	3.28248e+06	2.24153e+06	2.05408e+07	2.98566e+07	463222	4.84499e+07	1.23438e+07	1.15206e+08	1.38032e+06	1.36713e+06	3.37404e+07	4.04237e+06	3.59056e+06	1.55891e+06	9.13657e+06	1.21218e+06	7.81643e+06	624565	263693	2.55436e+06	9.32249e+06
Cinncassiol E	-0.160722	0.115799	0.0552646	-0.22654	420700	351712	Eu <= Ca	379997	0.836016	-0.258398	0.273494	329703	429381	402731	261299	947303	245891	379341	820884	404106	424137	607430	702537	167586	160719	751260	439110	661320	237786	180227	217316	93285.8	601401	338397	85713.9	251432	257950	486373	374871	602275	396515	758908	332273	716620	272446	817566	194345	467993	417036
N-Amidino-L-Aspartate	0.16058	0.116126	0.0393532	0.243489	860439	973424	Ca < Eu	927100	1.13131	0.177995	0.242674	764501	1.25093e+06	157688	443706	911000	467367	1.52275e+06	1.18636e+06	832719	648286	1.29828e+06	619320	758328	2.49219e+06	449119	735885	498389	688780	662696	636839	1.71024e+06	517411	1.24324e+06	1.84235e+06	1.1181e+06	341154	475045	874618	1.10388e+06	333013	527299	273459	356840	805501	614190	482025	1.11999e+06	496451
Probenazole	-0.160532	0.116237	0.0707462	-0.213311	1.94284e+06	2.02506e+06	Eu <= Ca	1.99135e+06	1.04232	0.0597997	0.295997	9	1.84764e+06	204952	131345	3.50326e+06	2.68461e+06	9	1.06038e+07	24243.7	546603	376316	9	9	3.29118e+06	680188	9	10215.5	216060	524545	9	299746	1.49377e+06	9	1.80628e+07	26152.2	4.56188e+06	1.21045e+06	18863.3	750989	9	668163	3.01468e+06	7.043e+06	118218	97657.1	8.50676e+06	387993	4.15477e+07
2-Palmitoyl-rac-glycerol	0.160404	0.116531	0.060827	0.221579	598756	778571	Ca <= Eu	704847	1.30031	0.378861	0.281313	1.27636e+06	1.45157e+06	229278	240207	177753	300982	450418	527578	276574	153625	977874	328098	377139	408564	850028	649040	2.2546e+06	323084	705106	660168	718604	212937	884830	5.24966e+06	504062	214841	842025	469621	453810	323713	101700	352539	189554	3.77379e+06	278900	270137	294587	2.62667e+06
Ile-Lys	0.160365	0.116623	0.0322709	0.252997	4.06722e+07	5.47425e+07	Ca < Eu	48973700	1.34595	0.42862	0.223993	1.39582e+07	2.89729e+07	3.49121e+07	1.00755e+07	6.79283e+07	2.03574e+07	3.77725e+07	4.82414e+07	7.78442e+07	1.70895e+07	4.70286e+07	4.08207e+07	3.82452e+07	3.20729e+07	1.32258e+07	3.69914e+07	5.94853e+07	4.86231e+07	4.44758e+07	3.63014e+07	6.63047e+07	2.14877e+07	1.90719e+07	3.53688e+07	6.2124e+07	3.18999e+07	4.31342e+07	4.91278e+07	2.00199e+07	2.0051e+07	2.08792e+07	1.35682e+07	1.50704e+07	2.77331e+07	2.05563e+06	2.95045e+07	6.37018e+07	135173797
1-Naphthyl glucuronide	0.160363	0.116626	0.135611	0.176106	408660	105428	Ca <= Eu	229753	0.257984	-1.95465	0.370807	497010	12441.2	34895.4	9715.63	12936.1	14137.1	116426	111502	6774.16	1.12752e+06	9	194963	112698	12908.6	319449	9	9681.52	29772.3	6269.67	19919	22020.3	37493.6	41836.3	11037.8	12304.5	9	9	25109.6	11486.9	17881.8	5271.32	9	7871.08	59280.7	5648.97	18233.2	69399.7	9
Lys-Leu	0.160356	0.116643	0.0272677	0.260852	3.75415e+07	5.07707e+07	Ca < Eu	45346700	1.35239	0.435511	0.220339	1.56063e+07	3.24701e+07	3.14334e+07	1.0426e+07	6.2407e+07	1.80399e+07	3.27492e+07	4.44381e+07	6.93748e+07	1.49971e+07	4.41263e+07	3.94067e+07	3.58638e+07	2.93058e+07	1.15501e+07	4.47424e+07	5.44119e+07	3.74964e+07	4.41354e+07	3.52118e+07	6.77169e+07	1.8322e+07	1.73901e+07	2.947e+07	6.1422e+07	3.12261e+07	3.74173e+07	4.39998e+07	1.72155e+07	1.96371e+07	1.98485e+07	1.21257e+07	14223464	2.31362e+07	3.90405e+06	31235485	5.82669e+07	1.10105e+08
Ser-Tyr-Tyr-Gln-Ser	-0.160174	0.117064	0.214173	-0.146755	883898	542539	Eu <= Ca	682496	0.613802	-0.704154	0.460864	1.73753e+06	97579	52725.5	9	102915	28341.5	66049.5	110007	192532	812514	34969.3	221290	155305	41978.9	75849.3	468790	200270	77249.1	125263	69059.3	9	9	35133.1	359679	1.83785e+06	1.39638e+07	79841.6	607789	35279.4	9	121412	54546.6	51450.8	27654	26032.4	459893	44914.7	82646.6
DL-threo-3-isopropylmalic acid	-0.160149	0.117122	0.369671	-0.106242	163222	130705	Eu <= Ca	144037	0.800781	-0.32052	0.605771	72455	106862	362491	247313	76854.2	80447.5	702192	119555	131714	67156	163569	77829.2	183362	564394	43234.3	82188.8	130575	79387.4	290969	45507.6	129051	223591	88347	185753	429586	85950.4	48216.1	63935.5	86006.5	49527.2	116797	23452.2	72312.8	92228.9	144537	64689.3	351233	104388
Laricitrin	-0.160077	0.117289	0.0232273	-0.267879	949098	529613	Eu < Ca	701602	0.558017	-0.841618	0.209535	31027.5	9	105607	1.17152e+06	3.29479e+06	96730.6	40903.4	9	330095	178200	9	161684	14382.8	9	68379.3	219248	689704	4.08067e+06	9	9	96828.5	4.7814e+06	19553.6	661594	739516	484558	7.18723e+06	41778.6	49581.1	21553.4	2.87104e+06	241625	4.62468e+06	210521	107823	231654	13047.3	56786.1
(-)-Epigallocatechin	-0.160043	0.117367	0.0304654	-0.255477	3.93419e+06	471044	Eu < Ca	1.89093e+06	0.119731	-3.06213	0.223993	2.00413e+07	51632.9	291883	217576	151740	183548	74539	216118	113602	97253.4	115500	5.36709e+06	47810.2	303923	1.78459e+06	9	9	135611	104122	49913	9	320904	45443.8	372555	83587	99647.1	78871.2	56868.2	92359.7	105565	213683	9	71809.2	92375.4	80245	363987	185764	101823
Tubocurarine	-0.160001	0.117464	0.0988293	-0.195122	53909.7	36560.8	Eu <= Ca	43673.9	0.678185	-0.560248	0.325916	2631.25	224445	27861	17787.9	82429.6	86680.7	17517	38732.4	95463.6	19732.2	9019.38	35947.8	3597.33	14013.2	5101.82	28920	21369.8	32091.1	137066	2974.41	23167.5	30803.4	11085.9	17432.1	13010.4	10261.4	6793.36	6301.86	85799.6	16887.1	118195	112341	20716	62365.1	54130.2	26153.6	4585.83	16466.4
Gly-Arg-Val-Arg-Leu	-0.16	0.117468	0.0290004	-0.257958	4637469	2.92719e+06	Eu < Ca	3.6284e+06	0.631204	-0.663822	0.223993	7387.84	14072.3	1.78779e+06	3.50708e+06	8.74875e+06	1.06592e+07	10230.9	12950	1.5002e+07	1.02391e+07	3.02959e+06	234669	13377.5	9863.26	11664.2	4.09725e+06	319500	2.55626e+06	32442.5	18758.4	315507	1.17032e+07	11328.5	3.01724e+06	560945	1.05464e+07	2.91284e+06	556227	5726.16	6.44357e+06	1.73396e+06	1.3433e+06	8.05182e+06	1.06633e+07	1.02088e+07	1.03864e+07	17268.8	1.41092e+06
4-[[(2S,3S,4R,5R)-5-(6-aminopurin-9-yl)-3,4-dihydroxyoxolan-2-yl]methyl-methylsulfonio]-2-oxobutanoate	0.1595	0.118634	0.0885625	0.201323	454900	754380	Ca <= Eu	631593	1.65834	0.729742	0.314639	308303	23987.8	52086.5	300891	3.36568e+06	886449	79250.3	290904	456438	678824	14815.9	63399.5	7.02298e+06	1.36303e+06	2.65557e+06	186301	38384.4	37200.9	388525	1.34132e+06	78477.8	225036	69589.3	152225	313097	30508.4	338278	20211.7	2.11423e+06	175686	14572	129895	681242	146227	125043	4.96549e+06	38283.8	1.59218e+06
Olanzapine	0.159476	0.11869	0.0280096	0.259611	292051	668759	Ca < Eu	514309	2.28987	1.19527	0.221056	743425	122997	57560.3	128192	83849.1	782216	1.28156e+06	181456	63371.8	54614.4	74503.7	593617	357179	1.05548e+06	153820	166599	306531	43735	650093	1.77965e+06	279559	69461.6	181361	2.27736e+06	505347	296137	412073	189282	80409.6	501275	38299.4	70263.4	54920.9	935273	59207.4	530526	181635	416903
Pro-Ser	0.159422	0.118815	0.0295463	0.257131	5.48695e+06	7.06136e+06	Ca < Eu	6415850	1.28694	0.36394	0.223993	3.92106e+06	4.71332e+06	5.01993e+06	2.58613e+06	8.78093e+06	1.67635e+06	1.10733e+07	8.58924e+06	1.05008e+07	2.34709e+06	1.30766e+07	3.51941e+06	6.81738e+06	4.7765e+06	2.1732e+06	5.55473e+06	4.8621e+06	1.22207e+07	1.22144e+07	7.74551e+06	6.05014e+06	2.31531e+06	6.56802e+06	3.71968e+06	5.4807e+06	4.74949e+06	7.84064e+06	4.73206e+06	2.58532e+06	4.51701e+06	1.57673e+06	3.46596e+06	1.06866e+06	1.04511e+07	375227	8.10757e+06	3.60016e+06	6.49691e+06
Phe-Thr-Arg-Lys	0.159215	0.119301	0.189782	0.155023	165714	190075	Ca <= Eu	180087	1.14701	0.197876	0.435149	9	219791	463666	311408	262427	214822	211746	173961	82520.1	35408.5	76294	123261	43014.9	109784	137151	182242	285129	384785	296133	106714	130686	63496.2	24437.6	67199.3	44260.8	9	68922	60610.6	48178.3	357674	261049	440408	115749	242958	9	19702.8	21985.8	142806
Hydroxyzine	0.159109	0.11955	0.0223279	0.269946	336632	502110	Ca < Eu	434264	1.49157	0.576833	0.207462	1.4337e+06	483829	496764	128955	502610	211850	1.06653e+06	1.1098e+06	207333	257195	378412	423247	734141	257770	261980	414267	414630	84783.2	1.10883e+06	539201	602206	136701	97613.5	150712	494987	218452	444616	562645	193743	244843	79729.9	72147.4	76970.5	194841	51859.7	509263	1.0482e+06	757972
Nandrolone decanoate	-0.158812	0.120253	0.0431826	-0.238942	330598	264398	Eu < Ca	291540	0.799759	-0.322363	0.246115	240564	607890	870741	149256	263844	135816	144169	115284	286838	241001	62491.4	304492	794621	1.07328e+06	163977	410027	318113	603174	82760.3	228888	244282	383721	129803	102283	164613	1.44183e+06	304764	345301	98042.2	180499	317919	397373	310979	145303	632803	119292	129543	203229
Thr-Thr-Gly-Leu-Ile	0.158783	0.12032	0.148814	0.170732	5.74775e+06	2.41826e+06	Ca <= Eu	3783348	0.420731	-1.24903	0.387361	348907	68061.7	3.4715e+06	109613	1.52783e+06	300581	674309	5.80891e+06	380605	45639.1	351941	172388	145205	589085	394826	211023	690850	26183.8	79568.3	618369	4.34224e+06	33896.2	1.07397e+06	1.9307e+08	4.78735e+06	362572	1.20856e+07	147007	2.75514e+06	230580	855362	1.52461e+06	197052	5.74494e+06	36565.9	1.45312e+06	22218.5	456241
Chrysophanol	-0.158584	0.120791	0.304552	-0.121538	1.62029e+07	1.31465e+07	Eu <= Ca	14399590	0.811366	-0.301576	0.549615	1.49622e+08	2.10814e+07	2.88075e+07	2.9074e+06	939662	291318	9.81179e+06	7.56331e+06	1.06413e+07	8.5996e+06	1.4017e+07	4.72088e+07	1.18778e+07	2.00471e+07	1.12659e+07	2.9341e+06	4.84412e+06	472917	6.95342e+06	7.77519e+07	2.5834e+07	968857	2.19242e+06	5.99059e+07	3.15798e+07	1.34877e+06	1.41722e+07	3.50371e+07	1.49962e+07	251433	5.69509e+06	6.32976e+06	560895	1.11913e+06	867662	3.59714e+06	1.29703e+07	4.31674e+06
Val-Gly-Asp-Ile-Val	-0.158301	0.121464	0.0809692	-0.206284	1.9619e+07	1.53281e+07	Eu <= Ca	17087400	0.781289	-0.356071	0.304428	6.18445e+06	9.27674e+06	1.99997e+07	1.27735e+07	1.8794e+07	1.78381e+07	3.20831e+06	8.76843e+06	3.09054e+07	2.38047e+07	1.10802e+07	1.30035e+07	1.63735e+07	7.3345e+06	1.45104e+07	1.20823e+07	1.92946e+07	7.46297e+06	6.71444e+06	1.41692e+07	2.28702e+07	1.4569e+07	1.57537e+07	1.16571e+08	2.08175e+07	1.17052e+07	2.36541e+07	1.40146e+07	1.75908e+07	8.64669e+06	1.40045e+07	1.80844e+07	1.34796e+07	2.75463e+07	1.58244e+07	1.51568e+07	5.59315e+06	1.73881e+07
Tyr-Gln-Thr-Lys	0.158301	0.121465	0.0946206	0.197602	278181	388144	Ca <= Eu	343059	1.3953	0.48057	0.320172	544416	495175	127145	126105	191027	495021	463609	147468	1.00427e+06	181751	142723	675614	357671	684029	208984	434039	146319	132913	658375	398504	238605	368514	204617	779429	435791	482778	611006	198101	68959.6	547661	83978.3	203871	70121.6	82322.3	9	386577	163246	292752
Arg-Lys-His-Arg	-0.158057	0.122046	0.0311575	-0.254651	1.33704e+08	8.92322e+07	Eu < Ca	107465690	0.667385	-0.583409	0.223993	244832	9.29897e+06	8.24699e+07	1.98086e+08	2.71998e+08	283925071	1.53741e+07	8.1408e+06	3.17578e+08	2.54824e+08	6.86793e+07	6.23231e+07	1.05624e+07	1.50488e+06	8.09905e+06	1.95183e+08	6.59299e+07	9.93687e+07	1.27194e+07	7.65647e+06	4.12554e+07	2.60284e+08	1.73283e+06	1.62021e+08	8.66219e+07	3.06005e+08	1.83247e+08	4.73897e+07	202478	3.13228e+08	2.42683e+07	8.82579e+07	1.74684e+08	2.04902e+08	1.47835e+08	1.35678e+08	7.11963e+06	8.57393e+07
(1R,2E,7S,8R)-4-(methoxymethyl)-1,8-dimethyl-12-propan-2-yltricyclo[9.3.0.03,7]tetradeca-2,11-diene-4,9-diol	-0.158008	0.122164	0.0557107	-0.226126	992610	738373	Eu <= Ca	842610	0.74387	-0.426877	0.273708	991533	821195	730987	1.1615e+06	1.55281e+06	1.25361e+06	2.2732e+06	331459	476007	1.09463e+06	764014	174114	731155	449452	1.25302e+06	1.24975e+06	1.51962e+06	1.32074e+06	153244	838950	740619	1.03423e+06	477482	453027	547251	335080	934772	362442	808270	1.39346e+06	2.55152e+06	1.01134e+06	538921	881278	328721	1.38342e+06	1.51328e+06	216593
Val-Arg-Ala-Glu	-0.157794	0.122678	0.0319838	-0.253411	7.72796e+06	3.29869e+06	Eu < Ca	5.11469e+06	0.426851	-1.22819	0.223993	22395.8	111457	1.18643e+07	3.73343e+06	5.70219e+06	7.68617e+06	28110.8	29183.1	1.73494e+07	3.09733e+06	768024	2.63368e+06	311016	135072	54951	7.96849e+06	445140	1.75872e+07	197100	34599.6	305331	3.0038e+07	92745.9	7.53149e+06	3.38901e+06	3.04573e+06	2.02108e+06	1.00883e+06	9	1.34837e+06	4.68484e+06	414796	4.8372e+06	1.35044e+06	1.16309e+07	1.76926e+06	60579.3	1.14777e+06
Tyr-Asp	0.15777	0.122735	0.0885549	0.201323	896561	1.17112e+06	Ca <= Eu	1.05855e+06	1.30623	0.385414	0.314639	564561	3.29724e+06	1.46313e+06	834234	1.32242e+06	315899	2.09752e+06	433883	2.19185e+06	460573	1.70528e+06	1.02247e+06	1.93139e+06	1.45889e+06	359334	2.40606e+06	2.40388e+06	906775	1.20131e+06	534719	1.82138e+06	1.11892e+06	842197	779659	2.70586e+06	1.01611e+06	382418	505597	507913	295081	680802	344469	493627	1.24962e+06	463837	471048	2.99468e+06	2.00924e+06
Homovanillic Acid sulfate (sodium salt)	0.157555	0.123252	0.0464731	0.235221	1.42434e+07	1.01892e+07	Ca < Eu	1.18514e+07	0.715366	-0.483246	0.255061	9.04109e+07	1.4443e+08	172779	63615.1	71581.2	404185	739314	5.00158e+06	1.27253e+06	62271.3	113982	3.39436e+06	230366	4.09287e+07	60748.6	309019	349662	33700.5	1.20075e+08	1.70506e+06	862332	79093.3	7.297e+06	9.41608e+07	9.20447e+07	66357.7	9	3.15338e+07	8.7837e+06	9	152026	22441	9	513233	9	253389	1.39618e+06	8.29482e+06
N-Acetylglucosamine 1-Phosphate	0.157372	0.123693	0.323058	0.11699	1.28225e+06	1.49946e+06	Ca <= Eu	1410405	1.1694	0.225765	0.565313	9.2582e+06	398963	600230	481231	318310	265231	139363	265324	1.13327e+06	155066	248261	3.20406e+06	322855	1.38821e+06	1.40084e+06	1.70457e+06	1.47325e+06	1.20259e+06	1.06584e+06	986354	758535	220759	1.17418e+06	1.17155e+06	933831	1.5469e+06	920538	984157	612387	140293	263191	167905	190464	483851	234154	140395	962960	4.50685e+06
Lidocaine	0.15734	0.12377	0.16706	0.163291	1.56073e+07	1.58356e+07	Ca <= Eu	15742000	1.01463	0.0209484	0.408152	1.62086e+07	1.62818e+07	1.67522e+07	1.50767e+07	1.51456e+07	1.69297e+07	1.61646e+07	1.61298e+07	1.3921e+07	1.69484e+07	1.49283e+07	1.57928e+07	1.56054e+07	1.51412e+07	1.67572e+07	1.46569e+07	1.52359e+07	1.57346e+07	1.65781e+07	1.66885e+07	1.58329e+07	1.49739e+07	1.74114e+07	1.76738e+07	1.62602e+07	1.5606e+07	1.49831e+07	1.52579e+07	1.73938e+07	1.58161e+07	1.59307e+07	1.59979e+07	1.63666e+07	1.62926e+07	1.66202e+07	1.4663e+07	1.56595e+07	1.45463e+07
(6R,8Z)-6-Hydroxy-3-oxotetradecenoic acid	-0.157056	0.124461	0.110058	-0.188921	2.80232e+06	2.09541e+06	Eu <= Ca	2385241	0.747741	-0.419389	0.33665	651463	1.21429e+06	2.3416e+06	1.82835e+06	2.94769e+06	3.6362e+06	2.6622e+06	314818	5.23915e+06	2.73203e+06	2.54785e+06	368132	97816.8	3.15438e+06	163792	2.88526e+06	1.51599e+06	1.79645e+06	1.32424e+06	511795	1.27822e+06	381198	34090.5	5.49166e+06	2.65273e+06	1.55911e+06	5.40315e+06	1.51598e+06	1.49896e+06	3.91121e+06	506426	2.87988e+06	4.14086e+06	995033	132793	1.06265e+07	210599	1.57879e+06
Arg-Ile	0.157053	0.124467	0.0367509	0.246796	9.93829e+06	1.2999e+07	Ca < Eu	11744100	1.30797	0.387329	0.235921	7.35003e+06	7.58686e+06	1.17499e+07	3.62437e+06	1.40484e+07	7.46523e+06	8.19463e+06	1.02272e+07	1.90782e+07	5.82083e+06	1.42445e+07	1.06902e+07	1.0488e+07	1.07226e+07	3.70359e+06	1.24937e+07	1.70748e+07	1.37732e+07	7.9518e+06	7.70311e+06	1.09416e+07	8.3811e+06	5.69705e+06	6.98708e+06	7.56599e+06	8.99463e+06	1.03347e+07	1.40423e+07	4.83223e+06	8.16865e+06	1.01462e+07	5.11336e+06	3.25551e+06	9.47572e+06	1.62487e+06	8.37118e+06	1.02963e+07	3.31188e+07
[2-(Dimethoxymethyl)-1-heptenyl]benzene	-0.156916	0.1248	0.101718	-0.193468	994707	860949	Eu <= Ca	915790	0.86553	-0.208344	0.327493	100710	639996	1.21939e+06	1.28343e+06	1.05979e+06	1.3685e+06	976360	116478	792014	1.24814e+06	310243	576388	862131	160502	711457	1.81505e+06	1.10987e+06	1.12033e+06	162477	999581	1.15436e+06	1.20415e+06	668993	1.18569e+06	1.06355e+06	1.42074e+06	576750	541113	732616	1.024e+06	747917	853416	1.35073e+06	1.22442e+06	1.01796e+06	883706	393340	926803
Benzaldehyde	0.156734	0.125243	0.0501287	0.231501	2.60839e+07	2.99439e+07	Ca <= Eu	2.83613e+07	1.14798	0.199102	0.261966	2.51762e+07	2.22986e+07	2.80624e+07	1.78449e+07	2.55188e+07	2.72443e+07	3.68846e+07	3.67737e+07	2.47225e+07	2.515e+07	3.23427e+07	2.70317e+07	2.97281e+07	8.83877e+06	2.7128e+07	1.17472e+07	1.74886e+07	1.5358e+07	5.30015e+07	3.9177e+07	2.94627e+07	1.56772e+07	2.44671e+07	7.73502e+06	2.18081e+07	1.31178e+07	3.57731e+07	3.3186e+07	2.55648e+07	4.69859e+07	3.62311e+07	3.80717e+07	2.4458e+07	3.77698e+07	1.1343e+07	3.5239e+07	1.92027e+07	3.76221e+07
Betaine	0.156621	0.125518	0.0705779	0.210831	5.2372e+06	9.6429e+06	Ca <= Eu	7.83656e+06	1.84123	0.880672	0.295758	3.16414e+07	1.17322e+06	1.03877e+07	659751	9	948752	9	8.8443e+06	1.08243e+06	9	1.16562e+06	1.09989e+07	2.80316e+07	1.12872e+07	6.36936e+06	1.28879e+07	2.66835e+07	9	3.2828e+07	1.62511e+07	1.38841e+07	9	855456	9	5.92175e+06	753812	852041	2.09154e+07	1.56118e+07	9	1.33938e+06	9.97519e+06	673466	1.33899e+06	9	9	9	1.18481e+07
(3S,10R,13R)-10,13-dimethyl-17-[(2R)-6-methylheptan-2-yl]-2,3,4,9,11,12,14,15,16,17-decahydro-1H-cyclopenta[a]phenanthren-3-ol	-0.156517	0.125774	0.128298	-0.179826	2.87241e+06	2.78553e+06	Eu <= Ca	2821150	0.96975	-0.0443145	0.359931	1.56284e+06	2.06633e+06	2.63637e+06	2.03441e+06	1.01558e+06	2.25216e+06	554109	836070	1.69151e+06	2.90552e+06	1.03392e+06	1.69748e+06	1.91381e+06	1.45516e+06	2.38011e+07	1.06036e+06	845701	2.69574e+06	504156	1.69552e+06	1.41529e+06	2.40068e+06	766505	117526	848406	1.21266e+06	4.41463e+06	1.81472e+06	1.92486e+06	2.34479e+06	2.0716e+06	6.53799e+06	2.59284e+06	2.48872e+06	1.13838e+06	1.46526e+06	1.15222e+06	1.51045e+06
Gly-Gly-Lys-Pro-Asn	-0.156498	0.125821	0.0756286	-0.210004	4.24477e+06	2.69915e+06	Eu <= Ca	3.33286e+06	0.635877	-0.653181	0.298881	3.51629e+06	3.78353e+06	1.31628e+07	4.71118e+06	2.08298e+06	1.22876e+06	1.92337e+06	643327	2.15962e+06	1.11334e+06	452886	5.36502e+06	5.52314e+06	2.33945e+06	4.8973e+06	2.60567e+06	1.23131e+06	2.37235e+07	2.59072e+06	311852	917668	6.6521e+06	1.51712e+06	7.64215e+06	5.64173e+06	751335	3.77106e+06	1.28636e+06	93652.7	1.18153e+06	2.25605e+06	2.84152e+06	348493	201639	1.82861e+06	356048	208681	846648
Ginkgolide C	0.156449	0.125941	0.0739027	0.211244	18081	23813.2	Ca <= Eu	21463	1.31703	0.39729	0.296426	131163	32196.8	22097.7	18158.8	14369.7	16782.2	13368.1	21668.7	26852.8	16891.2	24121.4	31907	33348.7	20249.7	19690.2	19986.4	20881.9	18757.2	17716.5	23306.5	24716.1	10892.8	16711.6	23184.7	20884.1	21279.6	19501.3	17880.5	21287.5	12502.2	13837.3	13471.6	12608.7	11888	10429.4	17446.7	99936.5	34629.1
Carnitine C4:DC	0.156384	0.1261	0.120579	0.183547	1.19466e+06	1.93456e+06	Ca <= Eu	1631200	1.61934	0.695407	0.347981	8.25569e+06	904593	819999	797841	1.52862e+06	762617	227971	737826	584627	932055	379747	1.59445e+06	8.41804e+06	5.82309e+06	1.14207e+06	707969	509047	286473	371348	3.6182e+06	5.63458e+06	1.18947e+06	1.33482e+06	7.70977e+06	1.45072e+06	696826	791123	453730	420186	467494	939022	983028	651178	4.12425e+06	830290	327674	477405	1.46877e+06
His-Ser-Lys-Lys	-0.156303	0.126299	0.143949	-0.172799	892220	680403	Eu <= Ca	767248	0.762596	-0.391008	0.378321	60983	224312	1.64286e+06	2.24842e+06	902682	794271	1.22731e+06	1.5495e+06	596030	141720	418155	651835	219842	598971	1.51453e+06	1.33645e+06	579985	2.05875e+06	293076	177881	159353	1.19866e+06	166252	418515	293603	1.14459e+06	757380	560738	38026.6	632476	404776	1.0105e+06	91516.4	78278.4	765423	344902	366079	454908
15(S)-15-methyl PGF2 ethyl amide	-0.15609	0.126822	0.140038	-0.174452	30289	24947.2	Eu <= Ca	27137.3	0.823638	-0.279918	0.373393	9	12883.5	51415.3	13043.7	57644.9	20391.8	15365.1	9	23033.7	44088.5	3137.7	34336.1	7648.91	3580.17	12287.9	22344.2	14712.8	50789.3	3810.06	30302.2	11963.2	46001.4	9	29917.5	47532.2	9	24833.4	37569.1	18809.9	15983.5	14644	55115.9	24451.5	40374.9	31841.6	21115.3	9	55699.8
D-Malic acid	0.15607	0.126872	0.365947	0.107069	1.33846e+07	1.16101e+07	Ca <= Eu	12337618	0.867423	-0.205192	0.605527	3.58197e+06	1.74099e+06	2.39977e+06	3.66021e+06	4.00547e+06	2.57973e+06	1.3235e+06	6.63135e+06	2.48702e+06	2.30969e+06	5.7419e+06	9.83133e+06	2.39925e+06	1.5258e+08	1.42133e+06	2.12045e+07	7.34197e+06	2.23819e+06	1.73802e+06	62770.6	6.11098e+06	2.6074e+06	2.01556e+08	2.05562e+08	1.02965e+07	963478	1.26047e+06	2.16717e+06	1.69428e+06	1.8725e+06	1.18261e+06	1.82873e+06	1.30528e+06	334292	1.55337e+06	1.09529e+06	6.69938e+06	8.88102e+06
Carnitine C14:0	0.155433	0.12845	0.0383629	0.244729	5.69122e+06	1.48251e+07	Ca < Eu	11080190	2.6049	1.38123	0.239282	3.02805e+08	1.71049e+06	349019	186935	695521	756520	346192	1.80726e+06	231437	110545	321721	4.39937e+06	3.38148e+06	9.13096e+06	1.30014e+08	1.07713e+07	1.15552e+06	164433	339070	5.87158e+07	1.65203e+07	141881	2.72077e+06	7.18727e+06	494160	3.49991e+06	448624	3.19949e+06	320815	315073	45000.6	424074	160808	205674	343071	154460	564876	2.595e+07
1-O-Palmitoyl-2-O-acetyl-sn-glycero-3-phosphorylcholine	0.155343	0.128673	0.190006	0.155023	1.27677e+06	439173	Ca <= Eu	782586	0.343973	-1.53963	0.435149	102560	42545.4	586120	53585.2	359526	56635.3	147171	814248	63245.8	20514.8	55375.5	47371.8	47490.3	122601	118145	78309.8	285139	33863.7	23343	162566	868106	39018.2	215162	4.39449e+07	880936	76889.4	2.06685e+06	50741.1	469673	45969.9	156208	294608	52526.4	1.25915e+06	31651.6	231849	20221.5	83868.6
8-Oxohexadecanoic acid	-0.155116	0.12924	0.379106	-0.104175	731305	721873	Eu <= Ca	725740	0.987103	-0.0187282	0.613847	892146	57501.2	420785	311665	391610	793166	988833	7.74569e+06	542146	610324	773554	421519	164351	330488	316427	131093	99471.3	355326	886520	107173	53686.8	221331	3.89097e+06	108628	543122	241620	400664	631992	74125.9	1.50086e+06	1.97174e+06	414020	269587	188255	80523.3	467110	90320.1	473599
3-Aminoquinoline	0.155108	0.129258	0.0303403	0.255891	1.01039e+06	1.33858e+06	Ca < Eu	1204020	1.32481	0.405787	0.223993	421616	829795	1.00445e+06	607334	726371	1.21054e+06	1.42861e+06	974911	628372	1.16202e+06	1.7262e+06	1.21584e+06	1.05767e+06	865511	999780	456492	622533	270716	2.4159e+06	1.86089e+06	1.35657e+06	470814	2.15718e+06	633417	965619	769048	1.48993e+06	1.06975e+06	1.29645e+06	2.20888e+06	790070	786268	978160	1.45862e+06	403983	1.15827e+06	679700	1.34914e+06
7-Dehydrodesmosterol	-0.155084	0.129319	0.0442791	-0.237702	825146	632254	Eu < Ca	711340	0.766233	-0.384145	0.247609	177447	1.46689e+06	741886	612303	380617	551753	593251	258421	814970	1.28129e+06	123547	582125	1.27404e+06	1.31127e+06	523893	898430	566844	769380	442219	636963	745752	582210	356936	212646	402610	2.03081e+06	832509	410354	91017.5	586917	1.28322e+06	1.01585e+06	740491	1.11816e+06	1.73923e+06	123375	243364	679770
3-Amino-4-Hydroxybenzoic Acid	-0.154921	0.129726	0.0589191	-0.223233	2.11376e+06	1.78134e+06	Eu <= Ca	1917630	0.842736	-0.246847	0.278836	903103	1.21928e+06	1.47367e+06	2.68777e+06	2.08331e+06	3.44822e+06	1.01176e+06	2.07976e+06	2.19893e+06	3.0001e+06	3.82352e+06	1.56557e+06	833111	804239	841514	2.39068e+06	1.80915e+06	1.48117e+06	1.82561e+06	2.14227e+06	1.02915e+06	3.19839e+06	724413	803183	1.71287e+06	1.98206e+06	2.35941e+06	1.07803e+06	1.52334e+06	3.31678e+06	1.77869e+06	2.76869e+06	2.85862e+06	1.49286e+06	1.66167e+06	1.85271e+06	528561	1.01022e+06
3-Amino-5-hydroxybenzoic acid	-0.154921	0.129726	0.0589191	-0.223233	2.11376e+06	1.78134e+06	Eu <= Ca	1917630	0.842736	-0.246847	0.278836	903103	1.21928e+06	1.47367e+06	2.68777e+06	2.08331e+06	3.44822e+06	1.01176e+06	2.07976e+06	2.19893e+06	3.0001e+06	3.82352e+06	1.56557e+06	833111	804239	841514	2.39068e+06	1.80915e+06	1.48117e+06	1.82561e+06	2.14227e+06	1.02915e+06	3.19839e+06	724413	803183	1.71287e+06	1.98206e+06	2.35941e+06	1.07803e+06	1.52334e+06	3.31678e+06	1.77869e+06	2.76869e+06	2.85862e+06	1.49286e+06	1.66167e+06	1.85271e+06	528561	1.01022e+06
3-Hydroxyanthranilic Acid	-0.154921	0.129726	0.0589191	-0.223233	2.11376e+06	1.78134e+06	Eu <= Ca	1917630	0.842736	-0.246847	0.278836	903103	1.21928e+06	1.47367e+06	2.68777e+06	2.08331e+06	3.44822e+06	1.01176e+06	2.07976e+06	2.19893e+06	3.0001e+06	3.82352e+06	1.56557e+06	833111	804239	841514	2.39068e+06	1.80915e+06	1.48117e+06	1.82561e+06	2.14227e+06	1.02915e+06	3.19839e+06	724413	803183	1.71287e+06	1.98206e+06	2.35941e+06	1.07803e+06	1.52334e+06	3.31678e+06	1.77869e+06	2.76869e+06	2.85862e+06	1.49286e+06	1.66167e+06	1.85271e+06	528561	1.01022e+06
2-(Formylamino)Benzoic Acid	0.154896	0.12979	0.14203	0.173625	3.21073e+06	3.90576e+06	Ca <= Eu	3.6208e+06	1.21647	0.282702	0.376905	7.94729e+06	1.77589e+06	8.61872e+06	2.18436e+06	7.04945e+06	1.67297e+06	1.47225e+06	1.12e+07	5.2559e+06	1.81934e+06	2.62636e+06	5.62772e+06	6.6346e+06	7.18655e+06	3.59613e+06	3.71942e+06	3.6957e+06	9.75129e+06	1.96625e+06	4.31083e+06	3.62064e+06	2.90414e+06	4.67886e+06	2.80645e+06	1.58688e+06	2.91728e+06	3.25602e+06	4.94964e+06	2.22848e+06	2.4269e+06	6.97861e+06	3.0383e+06	1.77423e+06	3.55527e+06	1.13461e+06	1.75108e+06	1.29982e+06	3.21638e+06
2,22-Dideoxy-3-dehydroecdysone	-0.154691	0.130304	0.0414065	-0.241009	1.25157e+06	938121	Eu < Ca	1.06664e+06	0.749553	-0.415897	0.244664	1.10428e+06	1.24156e+06	1.41595e+06	305719	544732	510661	300934	323153	2.62088e+06	1.13487e+06	325876	662313	1.20733e+06	240094	2.67671e+06	443923	288956	296912	105605	943323	845359	2.77252e+06	299084	2.98348e+06	1.02733e+06	1.03823e+06	2.03262e+06	453152	172293	161596	1.98653e+06	477164	453961	128667	683677	294682	9143.12	906426
1-acetylindole	0.154519	0.130738	0.0393521	0.243489	1.80024e+06	2.39898e+06	Ca < Eu	2.1535e+06	1.33259	0.414231	0.242674	446528	1.57193e+06	1.77301e+06	733506	951661	2.06423e+06	2.66414e+06	1.6486e+06	1.00486e+06	2.2888e+06	3.11266e+06	2.21784e+06	1.47747e+06	1.11262e+06	2.46691e+06	571787	1.30225e+06	466640	4.4054e+06	3.44709e+06	3.01637e+06	626229	3.84796e+06	931622	1.75916e+06	833035	2.95394e+06	2.17991e+06	2.3953e+06	4.47045e+06	1.56022e+06	1.4261e+06	2.14667e+06	2.78292e+06	421221	1.99584e+06	937627	1.91066e+06
Dibutyl sebacate	0.154219	0.131495	0.336977	0.113683	3.44244e+06	3.64797e+06	Ca <= Eu	3.5637e+06	1.0597	0.0836611	0.580293	6.23777e+06	4.24519e+06	3.12565e+06	2.75913e+06	6.49508e+06	3.73312e+06	2.22214e+06	5.46601e+06	3.59227e+06	5.94792e+06	9.9337e+06	2.61412e+06	2.76523e+06	3.60527e+06	5.78395e+06	3.92671e+06	4.53025e+06	2.52318e+06	2.79629e+06	3.54697e+06	3.33329e+06	3.40575e+06	4.81258e+06	2.33539e+06	2.36322e+06	3.31515e+06	2.32267e+06	4.7909e+06	8.66001e+06	3.44081e+06	5.46953e+06	3.26017e+06	4.03657e+06	2.60793e+06	1.97752e+06	4.96568e+06	2.26443e+06	5.03378e+06
Lys-Trp-OH	0.154129	0.131725	0.0303408	0.255891	4.86893e+07	5.76661e+07	Ca < Eu	53985600	1.18437	0.24412	0.223993	4.67879e+07	4.71565e+07	3.73505e+07	1.31921e+07	7.19633e+07	3.39077e+07	3.70996e+07	7.03729e+07	50169580	3.40052e+07	3.2449e+07	4.58386e+07	6.07543e+07	3.4436e+07	3.78542e+07	5.01043e+07	4.19303e+07	3.20354e+07	2.9428e+07	5.86991e+07	93986666	3.08686e+07	1.39753e+07	2.77093e+07	4.91488e+07	4.35151e+07	9.76398e+07	7.08443e+07	2.2451e+07	9.34422e+07	2.53875e+07	2.32134e+07	2.15415e+07	6.79291e+07	4.15593e+06	6.15135e+07	2.92629e+07	8.78659e+07
Carnitine C18:2	0.154111	0.131769	0.0700397	0.214138	7.44215e+06	1.11264e+07	Ca <= Eu	9.61585e+06	1.49505	0.580195	0.295758	1.49757e+08	4.14146e+06	619997	86924.6	316800	1.24426e+06	582362	3.31786e+06	430854	59546.8	1.47316e+06	4.9942e+06	2.46314e+06	5.6717e+06	5.62323e+07	1.52574e+07	7.47937e+06	133249	312474	2.86724e+07	1.07201e+07	123852	3.00738e+06	1.23464e+07	488863	3.54568e+06	734397	4.52631e+06	398920	137458	26035.1	252804	674528	355462	90663	117679	9	2.88193e+07
Pergolide	-0.154061	0.131896	0.0355085	-0.24845	4.61463e+06	4.54771e+06	Eu < Ca	4575150	0.985498	-0.0210754	0.233883	146278	1.64781e+06	2.64884e+06	9.1247e+06	820765	2.24612e+06	703896	1.30665e+06	9.20981e+06	4.00025e+06	1.51715e+06	1.8838e+06	337575	303493	518283	663478	731431	1.91552e+06	1.4882e+06	1.56871e+06	1.13258e+06	5.12378e+06	389395	7.01417e+06	4.39953e+06	895518	1.72205e+06	265850	2.42501e+06	6.12297e+06	1.30277e+07	2.3137e+06	3.32698e+06	4.55414e+06	3.73957e+06	2.2739e+06	342763	1.89829e+06
Carnitine C16:2	0.153927	0.132237	0.078562	0.207937	4.72626e+06	4.93364e+06	Ca <= Eu	4.84861e+06	1.04388	0.0619558	0.299957	1.16436e+08	676867	71657.2	22408.5	133840	57469.9	78216.3	377327	50322.5	45210.6	122325	814241	1.81012e+06	4.79977e+06	1.51032e+07	852657	574728	16488.2	48416.7	9.13868e+06	1.61333e+06	18562.4	1.02676e+06	1.04649e+07	209596	6.29161e+06	14943.5	474998	38620.7	32893.7	19204	43891.8	135552	91587.4	29921.8	33611.8	9	5.56449e+06
5-Methylcytidine	-0.153926	0.13224	0.0918525	-0.199256	917732	696119	Eu <= Ca	786981	0.758522	-0.398738	0.316442	363831	2.22514e+06	1.27591e+06	1.97312e+06	652789	1.25511e+06	580058	199314	1.12045e+06	369547	1.01209e+06	1.62398e+06	649728	1.21894e+06	270107	597909	580453	1.60885e+06	628656	190877	515742	1.31819e+06	390997	597665	523097	387126	511380	9	318770	9	551374	622442	148945	774206	327568	475535	679789	387209
Carnitine C5:1	0.153717	0.132771	0.0727808	0.212071	392752	1.27939e+06	Ca <= Eu	915866	3.2575	1.70376	0.296426	7.75901e+06	78057.3	164393	217940	423843	281193	220925	194432	95734.1	122774	312471	864677	575566	1.01187e+06	346827	186825	177624	168308	236886	772339	835670	107178	315319	2.70259e+06	291778	198873	413464	380028	61696.5	324678	144671	275720	147589	1.62917e+07	9	98724.6	461385	352174
Β-Pseudouridine	-0.153695	0.132827	0.0744776	-0.210831	1.44812e+06	1.95053e+06	Eu <= Ca	1744540	1.34693	0.42968	0.2978	1.2756e+06	373917	760754	951615	993645	1.77675e+06	605595	540473	1.21079e+06	1.80883e+06	2.39762e+06	1.13844e+06	233515	2.20031e+06	529955	1.37667e+06	1.14136e+06	825427	3.35189e+06	320092	920045	1.1378e+06	1.02267e+06	888297	647711	427989	1.67138e+06	959908	424818	2.31511e+06	1.78469e+06	1.15905e+06	1.75854e+06	7.21125e+06	1.47466e+06	653886	523368	755329
Carnitine C14:1	0.153539	0.133226	0.0738957	0.211244	5.66826e+06	1.1365e+07	Ca <= Eu	9.02934e+06	2.00503	1.00362	0.296426	368989983	1.00721e+06	219286	90757.4	97815.2	56652.2	65579.6	1.11987e+06	9	9	91869	2.18699e+06	5.80261e+06	8.84106e+06	4.58487e+07	2.28031e+06	673973	46332.2	224294	2.24293e+07	5.1822e+06	49524.4	2.29689e+06	4.30179e+07	149945	3.6777e+06	98918.4	500335	60921.8	82329.7	15301.7	132197	49520.5	46287.5	9	25271.9	9	8.05521e+06
Phenazine-1,6-dicarboxylic acid	0.153528	0.133255	0.148803	0.170732	3.84093e+06	2.00316e+06	Ca <= Eu	2.75665e+06	0.521529	-0.939179	0.387361	176909	1.00066e+06	1.00741e+06	215044	278298	6.81731e+06	220144	2.76049e+06	42495.2	159131	36990.5	9	466184	8.12282e+06	327704	164403	34799	64224.6	210379	5.07755e+06	969607	156729	1.90782e+07	2.73182e+06	557518	190526	250131	1.09213e+06	2.0208e+06	178938	138131	33661	212614	938402	88866.7	448718	300948	8.2287e+06
Ser-Ile-Tyr	0.153514	0.133291	0.0383606	0.244729	4.39171e+06	5.72092e+06	Ca < Eu	5175940	1.30266	0.381464	0.239282	1.21927e+07	6.16391e+06	5.79189e+06	875877	7.09193e+06	4.35352e+06	5.92245e+06	3.76213e+06	5.04322e+06	1.20744e+06	2.71706e+06	7.94722e+06	7.35706e+06	4.64421e+06	1.00326e+07	3.07053e+06	3.02184e+06	3.24123e+06	4.14118e+06	5.11727e+06	1.16676e+07	3.07673e+06	4.11764e+06	4.45031e+06	5.8502e+06	5.22321e+06	8.57228e+06	7.60944e+06	2.80869e+06	3.52107e+06	1.36447e+06	1.51847e+06	1.53143e+06	2.91897e+06	604164	6.91943e+06	2.43541e+06	1.22779e+07
Indole 3-carbinol	0.153453	0.133446	0.0530671	0.228607	2.72683e+06	3.0969e+06	Ca <= Eu	2945170	1.13571	0.1836	0.268722	946615	2.57813e+06	1.52992e+06	1.95344e+06	1.90426e+06	2.61701e+06	3.13665e+06	1.20894e+06	1.68687e+06	3.73727e+06	2.90403e+06	2.8644e+06	3.29908e+06	1.58111e+06	2.58753e+06	2.62298e+06	3.24536e+06	1.75093e+06	2.85722e+06	4.93535e+06	3.88162e+06	1.53459e+06	4.1889e+06	1.12671e+06	2.9009e+06	2.66287e+06	3.89441e+06	4.37254e+06	4.44268e+06	3.90777e+06	3.2951e+06	3.18385e+06	4.13296e+06	2.94948e+06	3.07227e+06	1.58256e+06	2.88417e+06	1.96382e+06
LPC(0:0/15:0)	0.153372	0.133653	0.0750474	0.210418	6.17544e+06	7.36631e+06	Ca <= Eu	6878050	1.19284	0.254399	0.298762	3.10664e+07	642374	1.28375e+06	1.04364e+06	5.0608e+06	1.59333e+06	1.74519e+06	3.19124e+06	1.76887e+06	407169	1.41809e+06	5.62964e+06	4.03898e+06	1.61787e+06	2.00521e+06	4.86041e+06	3.31997e+06	594866	2.1001e+06	2.01711e+07	2.48388e+07	410661	4.758e+06	1.13922e+08	3.90627e+06	2.72638e+06	4.22333e+06	2.63236e+06	2.92634e+06	1.04058e+06	491406	3.00366e+06	912167	6.149e+06	390954	1.28452e+06	4.71466e+06	2.0611e+07
LPC(15:0/0:0)	0.153372	0.133653	0.0750474	0.210418	6.17544e+06	7.36631e+06	Ca <= Eu	6878050	1.19284	0.254399	0.298762	3.10664e+07	642374	1.28375e+06	1.04364e+06	5.0608e+06	1.59333e+06	1.74519e+06	3.19124e+06	1.76887e+06	407169	1.41809e+06	5.62964e+06	4.03898e+06	1.61787e+06	2.00521e+06	4.86041e+06	3.31997e+06	594866	2.1001e+06	2.01711e+07	2.48388e+07	410661	4.758e+06	1.13922e+08	3.90627e+06	2.72638e+06	4.22333e+06	2.63236e+06	2.92634e+06	1.04058e+06	491406	3.00366e+06	912167	6.149e+06	390954	1.28452e+06	4.71466e+06	2.0611e+07
(R)-(-)-2-phenylglycine	0.153179	0.13415	0.0484916	0.233154	1.18293e+08	1.35005e+08	Ca < Eu	1.28153e+08	1.14128	0.190653	0.258487	1.23537e+08	9.26816e+07	1.25262e+08	7.68504e+07	124164573	1.16385e+08	1.50856e+08	1.67999e+08	1.2403e+08	1.07846e+08	1.52145e+08	1.15903e+08	1.30177e+08	4.27162e+07	1.1924e+08	6.21291e+07	8.239e+07	7.13307e+07	236909604	1.54001e+08	145439942	7.22075e+07	1.20826e+08	3.73418e+07	1.05564e+08	5.8208e+07	1.60212e+08	1.46117e+08	1.10126e+08	1.98062e+08	1.44069e+08	1.544e+08	1.06718e+08	1.69539e+08	5.25343e+07	1.564e+08	8.52665e+07	1.60624e+08
1-Hydroxylamino-2-phenylethane	0.153179	0.13415	0.0484916	0.233154	1.18293e+08	1.35005e+08	Ca < Eu	1.28153e+08	1.14128	0.190653	0.258487	1.23537e+08	9.26816e+07	1.25262e+08	7.68504e+07	124164573	1.16385e+08	1.50856e+08	1.67999e+08	1.2403e+08	1.07846e+08	1.52145e+08	1.15903e+08	1.30177e+08	4.27162e+07	1.1924e+08	6.21291e+07	8.239e+07	7.13307e+07	236909604	1.54001e+08	145439942	7.22075e+07	1.20826e+08	3.73418e+07	1.05564e+08	5.8208e+07	1.60212e+08	1.46117e+08	1.10126e+08	1.98062e+08	1.44069e+08	1.544e+08	1.06718e+08	1.69539e+08	5.25343e+07	1.564e+08	8.52665e+07	1.60624e+08
AM2201 7-hydroxyindole metabolite	0.153015	0.134572	0.0722346	0.212484	264934	439307	Ca <= Eu	367814	1.65817	0.729595	0.296426	1.74384e+06	604694	582212	158999	468974	338796	1.22278e+06	332091	810314	164037	501379	240310	1.11517e+06	214951	221938	306092	378130	417609	373083	134536	162042	207797	780060	575622	267133	135975	270397	160969	224685	186405	170068	62045.7	73558.9	164512	61479.3	758090	191079	436485
Strophanthidin	-0.152972	0.134684	0.222674	-0.144274	2.17081e+07	5.01784e+06	Eu <= Ca	11860847	0.231151	-2.11309	0.470552	246804	381613	1.04278e+08	4.9851e+06	326344	153632	816946	425354	109412	255736	228586	407450	335313	224061	312742	366735	120417	509712	5.17088e+06	124141	334243	300887	221382	3.65387e+07	1.17113e+07	2.27102e+07	576454	100464	156297577	684285	2.52493e+08	3.50686e+08	1.4211e+06	4.20381e+06	332742	268569	481765	384736
DL-3,4-Dihydroxyphenyl glycol	-0.152965	0.134702	0.0684256	-0.215378	1.30702e+06	1.02356e+06	Eu <= Ca	1139780	0.783122	-0.352691	0.29542	158578	930182	599331	2.28461e+06	1.24561e+06	891342	777240	862316	1.12084e+06	647661	1.38842e+06	648475	453568	614801	439021	811504	2.21037e+06	822245	1.05567e+06	1.15335e+06	724309	2.98848e+06	352523	388647	488817	992143	637830	619412	327394	2.19579e+06	1.3709e+06	1.1786e+06	1.16824e+06	1.51123e+06	1.08904e+06	780867	337118	666901
Benzisoxazole-Hsp90-inhibitor	-0.152917	0.134824	0.137316	-0.175692	116086	99849.5	Eu <= Ca	106506	0.860137	-0.217362	0.373393	93347.5	125272	133803	164787	119469	116456	122152	92367.5	179681	81009.8	78756	134297	173448	85960.9	94833.2	136145	59557.8	9	123946	90476.8	103264	215689	70213.9	95007.1	88258.1	203582	142692	87326.4	34527.8	131186	98641.7	79945.4	61334.8	66867.8	164539	140751	54272	91051.2
Benzyl 4-hydroxybenzoate	0.152888	0.134899	0.132739	0.177759	110502	162580	Ca <= Eu	141228	1.47128	0.557075	0.365983	473535	237133	54035	60368.7	154806	57627.1	98888.8	289821	60870.4	55872.6	22004.9	115418	106153	239338	479534	152741	165239	97091.5	40449.5	486563	143674	64144.6	198149	109789	36401.6	225688	33236.5	97363.6	60602.5	57387.3	47702.2	89937.2	88024.9	59500.3	192743	55653.7	75737.6	79649.4
Auraptene	-0.152736	0.135291	0.140135	-0.174452	2.57998e+06	2.2742e+06	Eu <= Ca	2399567	0.881481	-0.181999	0.373393	3.77922e+06	863195	2.72859e+06	2.14582e+06	3.56903e+06	2.57184e+06	1.42954e+06	1.81424e+07	1.89828e+06	3.27672e+06	4.70013e+06	3.75693e+06	207919	816951	2.63216e+06	1.17847e+06	3265497	1.4981e+06	1.0932e+06	657026	458562	3.76554e+06	2.3704e+06	172937	595188	1.62998e+06	1.57141e+06	804442	1.01646e+06	2.79773e+06	1.0815e+07	2.55734e+06	2.87171e+06	2.55161e+06	2.18542e+06	2.55108e+06	2.56856e+06	1.91526e+06
9-Oxo-11-(3-pentyl-2-oxiranyl)-10E-undecenoic acid	-0.152659	0.135493	0.25476	-0.134766	3.24539e+07	2.90792e+07	Eu <= Ca	30462800	0.896014	-0.158407	0.505236	4.92307e+07	7.50605e+06	2.98392e+07	4.553e+07	1.95819e+07	1.36444e+07	1.54328e+07	1.76533e+07	3.56378e+07	1.78716e+07	4.12331e+07	1.3103e+07	2.64965e+07	1.17295e+07	3.21601e+07	2.16029e+07	1.11692e+07	3.65603e+07	2.69557e+07	3.1916e+07	5.14438e+07	2.85329e+07	2.30281e+07	2.89629e+07	4.04343e+07	3.1528e+07	2.28129e+07	4.68149e+07	3.45864e+07	5.54337e+07	2.20655e+07	3.52537e+07	3.72618e+07	43917301	7.63759e+07	5.30888e+07	2.99312e+07	5.10862e+07
Ile-Trp	0.152538	0.135806	0.113215	0.187267	2.56561e+06	3.97761e+06	Ca <= Eu	3398690	1.55036	0.6326	0.340914	6.23501e+06	2105214	2.08107e+06	712706	2.74024e+06	409288	1.2157e+06	1.64281e+06	8.89464e+06	540341	1.40298e+06	6.88543e+06	1.77601e+06	1.3547e+06	1.66968e+06	5.53112e+06	3.31106e+06	5.62826e+06	1.44611e+06	1.82711e+06	4.40739e+06	1.89943e+06	2.38941e+06	1.86837e+06	9.35071e+06	6.44367e+06	1.88011e+06	2.37558e+06	966548	1.49899e+06	1.08052e+06	1.06355e+06	1.02254e+06	1.44337e+06	469784	3.00018e+06	2.24607e+07	2.55201e+07
Kuwanon V	-0.152511	0.135877	0.129153	-0.174452	1.1665e+06	789403	Eu <= Ca	944012	0.676728	-0.563353	0.360902	2.77838e+06	161955	9	376999	268703	9	9	9	635969	1.06269e+06	9	281637	9	9	142150	718657	369695	9	9	9	9	9	9	501505	2.08121e+06	1.75441e+07	432813	847963	9	9	9	94716	9	140557	235153	545266	9	9
LPI(18:2/0:0)	0.152467	0.13599	0.184481	0.152956	2396.85	3809.36	Ca <= Eu	3230.23	1.58932	0.668405	0.430223	19303.7	7300.3	4444.7	4047.06	9	3514.3	1972.8	4444.02	9	3558.11	4024.29	4854.02	3792.62	7637	3714.83	4520.19	4963.92	5563.38	9	5546.81	2468.79	9	3839.45	5418.25	5363.72	3763.5	9	3829.29	3394.64	2987.84	9	9	9	3070.49	9	9	14655	9
Ile-His-Asn-Glu	0.152437	0.136067	0.101045	0.193468	161551	214283	Ca <= Eu	192662	1.32641	0.407529	0.326406	319110	120336	9	9	272101	160320	9	256510	215928	293112	106525	198409	177744	163396	59868.4	530148	420737	167895	1.03043e+06	269272	155455	9	65446.5	100609	47355.5	84238.3	131400	317632	67064.8	105491	68740.2	93956.5	44446.7	211404	48154.9	126384	79951.4	937006
Carnitine C14:2:DC	0.152238	0.136586	0.0593965	0.222819	8.16048e+06	1.12942e+07	Ca <= Eu	10009355	1.38401	0.468852	0.279143	1.49963e+08	1.4157e+06	417710	70785.3	349047	915597	97813.1	3.56976e+06	376623	38466.4	626124	9.09829e+06	1.5051e+07	1.54646e+07	6.86565e+07	1.28587e+07	4.17359e+06	134115	106403	1.74335e+07	1.06016e+07	148903	5.31531e+06	1.57129e+07	733291	1.67415e+07	332045	2.2062e+06	449197	131682	22602.7	313804	592083	347284	49699.1	190340	3.60303e+07	2.45254e+07
Sodium cholate	0.152078	0.137005	0.0154602	0.286069	5.14683e+06	6.48712e+06	Ca < Eu	5937600	1.26041	0.333894	0.194839	4.29111e+06	7.24329e+06	5.98881e+06	1.98034e+06	7.88682e+06	3.24181e+06	5.12515e+06	4.08803e+06	6.20338e+06	3.83839e+06	3.94566e+06	4.5053e+06	3524796	6.99468e+06	9.45331e+06	6.79901e+06	4.57334e+06	3.7515e+06	9.101e+06	9.20889e+06	5.51034e+06	2.68521e+06	7.45034e+06	4.76697e+06	6.10977e+06	2.18508e+06	1.08504e+07	5.13282e+06	2.02483e+06	7.15001e+06	2.86081e+06	8.74102e+06	2.88358e+06	5.9989e+06	1.40115e+06	4.04402e+06	3.15736e+06	5.22667e+06
His-Lys-Leu-Val-Val	-0.152065	0.137037	0.0557122	-0.226126	1.37668e+07	9.95013e+06	Eu <= Ca	11514971	0.722761	-0.468409	0.273708	825294	1.68231e+06	1.22174e+07	3.44238e+07	2.17049e+07	2.10504e+07	2.06802e+06	2.37751e+06	2.34251e+07	2.15225e+07	8.67505e+06	1.37415e+07	1.53472e+06	275640	3.2818e+06	2.60889e+07	1.05837e+07	1.33625e+07	2.72023e+06	2.81388e+06	4.84811e+06	1.66776e+07	550958	2.40253e+07	1.68082e+07	3.25133e+07	3.31857e+07	7.61285e+06	39686.2	4.04891e+07	1.59604e+06	5.67074e+06	1.12563e+07	1.27828e+07	1.00322e+07	1.0274e+07	521128	1.23223e+07
2,4-Di-tert-butylphenol	0.152033	0.137122	0.31793	0.118231	526807	594356	Ca <= Eu	566661	1.12822	0.174052	0.562518	166766	142507	188007	665916	234355	1.21086e+06	1.08043e+06	473020	561181	172249	204143	1.0023e+06	297962	307494	494671	820390	645144	707420	969636	1.26714e+06	604316	185437	1.07343e+06	998024	239212	1.08083e+06	919912	1.06759e+06	1.32962e+06	1.20159e+06	1.51401e+06	242544	1.08518e+06	175264	139182	1.33797e+06	975110	1.35378e+06
4-tert-Octylphenol	0.152033	0.137122	0.31793	0.118231	526807	594356	Ca <= Eu	566661	1.12822	0.174052	0.562518	166766	142507	188007	665916	234355	1.21086e+06	1.08043e+06	473020	561181	172249	204143	1.0023e+06	297962	307494	494671	820390	645144	707420	969636	1.26714e+06	604316	185437	1.07343e+06	998024	239212	1.08083e+06	919912	1.06759e+06	1.32962e+06	1.20159e+06	1.51401e+06	242544	1.08518e+06	175264	139182	1.33797e+06	975110	1.35378e+06
N-Formylmethionine	0.151951	0.137336	0.142983	0.173212	447363	964678	Ca <= Eu	752579	2.15636	1.1086	0.376905	491094	179837	884301	365749	530825	198004	231898	266367	333489	310391	639528	676674	1.12118e+07	746209	851779	325313	240545	516190	423906	713623	301184	508266	511755	654364	386112	403991	253837	483633	377703	457355	829321	3.28027e+06	328897	171093	197666	238709	280997	182931
13,14-dehydro-15-cyclohexyl Carbaprostacyclin	-0.15195	0.137337	0.149806	-0.170318	1.87207e+06	1.67649e+06	Eu <= Ca	1756680	0.895527	-0.159192	0.38918	9.32084e+06	3.85382e+06	735110	2.54875e+06	666401	1.07018e+06	775446	592551	505553	1.02529e+06	2.05333e+06	6.02169e+06	567361	1.01476e+06	1.33751e+06	1.11407e+06	1.20337e+06	807331	1.26862e+06	1.60097e+07	3.0237e+06	510161	675897	302770	427163	307352	308467	865491	1.54547e+06	1.33909e+06	800588	1.29704e+06	977705	598573	210534	380023	422943	386623
N-hydroxy-2-(4-hydroxyphenyl)ethanimine oxide	0.151946	0.137348	0.0755795	0.210004	1.35315e+07	1.46066e+07	Ca <= Eu	14165800	1.07946	0.110304	0.298881	1.44135e+07	1.57265e+07	1.37017e+07	1.06135e+07	10804521	1.55263e+07	1.40975e+07	9.19465e+06	1.18088e+07	1.78762e+07	1.40188e+07	1.31134e+07	1.38996e+07	1.03351e+07	1.40741e+07	1.23146e+07	1.44793e+07	1.36522e+07	1.62844e+07	1.83259e+07	1.57401e+07	9.48714e+06	1.58477e+07	1.41311e+07	1.40069e+07	1.35333e+07	1.30289e+07	1.38208e+07	1.8499e+07	1.61909e+07	1.47178e+07	1.50635e+07	2.04418e+07	1.04107e+07	1.73243e+07	9.84428e+06	1.66754e+07	1.09189e+07
Glu-Ser-Gln-Arg-Gln	-0.151817	0.137686	0.275805	-0.128979	3.78779e+07	3.31411e+07	Eu <= Ca	35083210	0.874946	-0.192733	0.521007	5.04024e+06	1.33342e+08	5.47664e+07	2.46782e+07	3.3002e+06	8.04885e+06	1.01501e+08	5.52743e+07	1.23081e+07	2.82765e+07	1.56854e+07	2.14867e+07	7.10026e+06	1.34748e+06	1.05402e+07	5.68563e+07	1.54418e+07	6.97089e+07	5.95955e+07	1.79836e+07	2.23234e+08	2.78206e+07	1.00884e+07	6.30097e+07	9.19679e+07	2.38942e+07	1.39188e+07	9.85962e+06	4.3705e+07	1.38781e+06	3.79198e+07	8.93896e+07	1.95307e+06	8.94724e+06	1.26381e+06	7.43668e+07	1.58369e+07	9.99164e+06
Tyr-Glu	0.151763	0.13783	0.125677	0.181067	2.74446e+06	3.7071e+06	Ca <= Eu	3312420	1.35076	0.433768	0.356237	2.82052e+06	8.14685e+06	4.69102e+06	1.24105e+06	4.64768e+06	1.14897e+06	2.01944e+06	1.55638e+06	6.26701e+06	1.41158e+06	1.50548e+06	3.37146e+06	2.60074e+06	1.68974e+06	878879	7.59761e+06	6.72261e+06	1.9879e+06	1.17412e+06	2.02263e+06	3.49638e+06	2.10217e+06	1.55545e+06	1.47541e+06	8.11766e+06	3.79289e+06	1.65245e+06	1.89517e+06	1.50002e+06	813649	642735	847824	1.80983e+06	6.67927e+06	736680	5.38936e+06	3.17626e+06	1.68097e+07
Tebufenpyrad	0.151752	0.137859	0.0303412	0.255891	141915	206751	Ca < Eu	180168	1.45687	0.542871	0.223993	383466	292761	183634	67823.3	210051	129320	480717	267623	246326	81733.9	235914	174447	434959	141066	121977	198268	199856	92527.2	261138	9	249681	123412	70747.5	75529.2	360742	169819	223103	154794	183639	140482	73463.7	52751.4	57631.1	110800	12188.6	354981	289475	466828
Lincomycin	0.151624	0.138193	0.0258306	0.263332	2.6169e+06	3472000	Ca < Eu	3121410	1.32676	0.407907	0.216489	2.10952e+06	2.71549e+06	1.5589e+06	594465	4.85529e+06	2.10144e+06	2.18837e+06	2.83917e+06	3.83828e+06	1.89079e+06	2.27962e+06	3.17556e+06	2.94418e+06	2.28328e+06	1.35569e+06	4.08116e+06	4.13184e+06	2.25262e+06	2.70834e+06	2.60857e+06	5.1706e+06	1.3747e+06	709843	1.3747e+06	2.59194e+06	2.60383e+06	3.94238e+06	5.34722e+06	1.33769e+06	3.99971e+06	1.50147e+06	1.09641e+06	1.34087e+06	2.16693e+06	601995	4.07606e+06	2.43858e+06	6.17513e+06
Met-Thr-OH	0.151577	0.138317	0.227819	0.140554	209681	240089	Ca <= Eu	227622	1.14502	0.19537	0.47881	322443	1.00216e+06	43390.2	9	116686	9	1.16533e+06	9	9	38912.8	9	9	815781	9	9	190560	215390	9	9	136175	159589	9	9	401607	227446	197863	50391.2	364458	37094.3	9	9	9	9	9	95216.1	9	9	546532
Asn-Tyr-Glu-Asp	-0.151395	0.138798	0.0967136	-0.196362	240695	227132	Eu <= Ca	232693	0.943652	-0.0836737	0.323614	60890.8	761098	144432	224962	70370.1	336872	288529	119357	594447	524910	165605	263805	191066	305023	139484	385733	440834	109858	122936	418155	146789	151865	47789.7	257458	125313	231875	258632	393842	114514	335474	172479	171698	325516	114450	86643.6	123791	9	120537
13-HOTrE	0.151259	0.139157	0.301259	0.122365	63147.6	76776.3	Ca <= Eu	71188.5	1.21582	0.281933	0.54769	92788.8	90312	59011.3	31724.7	56186.4	40998.4	38751.8	76203.8	51842.5	90545.1	41451.1	115257	14916.6	89426.5	107948	72746.5	92440.2	22833.6	42145.3	64077.5	95992.1	20981.4	99088.9	250618	88412.4	51943	39271.9	70368.6	70119	33676.6	62695.2	88209.6	54084.6	44475.9	14353.7	47598.3	4500.01	93862
Asn-Arg-Gln	-0.151145	0.139457	0.299624	-0.122778	2.75994e+07	1.57619e+07	Eu <= Ca	2.06153e+07	0.571096	-0.808195	0.545816	4.22339e+06	266837	360485	4.23955e+06	445749	239296	197776	1.19924e+07	9	7.02006e+07	483089	3.22327e+07	467842	349711	2.55955e+06	5.70789e+07	2.27508e+07	4.87562e+06	764040	396675	1.31076e+06	1.46486e+06	213552	1.91753e+07	6.60803e+07	2.24713e+08	5.69404e+06	8.49222e+06	1.31727e+06	3.01706e+06	281462	329239	2.57156e+07	1.31128e+06	1.28938e+06	3.15783e+07	9.73774e+06	1.14733e+07
Prostaglandin A1-biotin	0.151135	0.139484	0.0331282	0.251757	716448	1.07881e+06	Ca < Eu	930242	1.50578	0.590508	0.225889	2.27782e+06	551234	361560	9654.07	21484.6	450248	38516.5	749181	106211	508384	56273.4	2.17244e+06	1.66996e+06	3.13373e+06	1.72727e+06	1.67842e+06	917730	34277.8	333552	1.32032e+06	930082	55571.3	1.46652e+06	1.20936e+06	571118	406604	1.08629e+06	277741	3.70624e+06	152065	17774.7	454502	121517	43699.2	21377.3	338798	470402	304881
Ser-Trp	0.151098	0.139583	0.0803122	0.206697	5.84195e+06	8.93668e+06	Ca <= Eu	7.66784e+06	1.52974	0.613288	0.304428	1.57847e+07	9	4.76598e+06	1.41709e+06	6.70188e+06	3.91682e+06	3.81802e+06	2.98174e+06	1.55238e+07	3.85738e+06	4.24144e+06	1.76325e+07	7.2063e+06	4.36667e+06	3.56495e+06	2.27234e+07	1.20785e+07	9.22336e+06	5.68053e+06	4.83257e+06	7.81803e+06	4.80008e+06	2.0679e+06	9	1.80078e+07	1.20006e+07	6.70738e+06	7.13168e+06	1845241	5.57942e+06	2.58004e+06	3.0421e+06	5.12696e+06	1.24021e+07	1.13672e+06	225366	2.66284e+07	3.21548e+07
15S-Hydroperoxy-11Z,13E-eicosadienoic acid	-0.150919	0.140059	0.0584555	-0.223646	1.31523e+06	539803	Eu <= Ca	857728	0.410425	-1.28481	0.278107	7.44973e+06	104412	491051	442277	151431	177883	235400	21480.7	148124	453325	651301	5.81979e+06	1.7583e+06	5.41526e+06	245300	42230.9	159308	499797	111559	52962.4	108960	308111	305678	113718	79012.8	614412	234824	453537	1.84639e+06	35878.9	3.23615e+06	544675	80314.4	325579	560362	52700.9	99472.6	71280.6
7-Ethyl-10-(4-N-aminopentanoic acid)-1-piperidino)carbonyloxycamptothecin	0.150907	0.140089	0.0526458	0.22902	636030	1.01096e+06	Ca <= Eu	857239	1.58949	0.668561	0.268722	3.65989e+06	2.13216e+06	371826	756341	186257	122990	274735	1.10946e+06	97041	59423.6	209123	1.71454e+06	619236	1.77015e+06	816769	1.79188e+06	1.48052e+06	81017.3	1.19451e+06	743713	298716	36737.5	301868	1.08313e+06	614068	1.35852e+06	421388	607361	318530	328432	8328.06	563676	32996.1	34298.2	32165.4	19806.8	1.03758e+06	1.19467e+06
5-Adenylyl sulfate(APS)	0.150897	0.140115	0.234876	0.140141	11646.4	15462.2	Ca <= Eu	13897.7	1.32764	0.408868	0.483138	17983.4	38367.6	18569.5	15677	22160.9	4119.35	9	13264.4	33168.1	44620.1	9815.52	17125.8	24520	24229.8	14142.8	10103.1	21998.4	70158.3	15713.8	4952.93	9	12531.1	13969.6	24294.7	9696.93	10642.4	11136.2	18866.8	20461.5	14871.8	15573.1	21103.5	37200.6	10895.2	15622.5	10926.2	30916.2	9
Ile-Ala-Trp	-0.150891	0.140131	0.0355101	-0.24845	672442	175018	Eu < Ca	378962	0.260272	-1.94191	0.233883	11303.1	41214.7	208152	340557	211969	109343	36150.9	46145.8	1.31086e+06	100192	88508.5	92215.4	10436.8	23106.9	42492.7	172629	55823.3	1.1795e+06	30126.6	8691.88	22091.6	479719	8474.22	105206	982971	142997	27722.9	34098.2	8358.23	82316.6	832494	174286	138413	130317	452661	1.42031e+06	15304.8	239207
His-Ala-Arg-Glu	0.150799	0.140375	0.0597797	0.222406	34695.3	97488.5	Ca <= Eu	71743.3	2.80985	1.49049	0.279875	59501.8	13146.8	10538.6	14198.2	11710.9	37374.3	31109.3	19265	9	15063.8	3884.84	24642.1	238056	9	90297.1	86176	117814	7665.08	8542.55	525110	38320.1	8127.42	130387	375569	64736.6	21770	43352.7	14437	25785.5	46187	9	12199.6	6120.83	11607.2	5737.31	13133	9	35724.3
1,5-Diphenylcarbazide	0.150673	0.140711	0.0607062	0.220339	258715	257709	Ca <= Eu	258121	0.996108	-0.00562625	0.281313	376169	171825	648589	9	170672	31056.1	610600	70255.3	85107.5	1.02436e+06	213509	1.0657e+06	406643	364017	142734	425662	579777	228396	928099	374954	689762	96526.3	156526	36089.5	409239	9	58543.6	260040	1.14205e+06	9	76740.6	134839	9	9	9	9	1.79004e+06	114763
Arg-His-Asp	-0.150337	0.14161	0.206825	-0.149235	1.78621e+07	3.30956e+06	Eu <= Ca	9.27609e+06	0.185284	-2.43219	0.453621	121760	97421.6	9.72791e+07	4.12913e+06	138923	58920.1	284836	146896	146738	94314.9	9	87493.3	182181	152835	137385	120702	9	426625	1.33344e+06	9	153964	249685	109469	1.99711e+07	9.89815e+06	1.72354e+07	123695	9	4.51988e+06	89332.7	5.06847e+07	5.94894e+08	1.85728e+06	7.71212e+06	150276	266988	9	45063.7
Ferulic acid	0.150157	0.142093	0.0561606	0.225713	3.94859e+06	6.91563e+06	Ca <= Eu	5699140	1.75142	0.808524	0.273929	2.27789e+06	1.06834e+07	2.10548e+06	869959	4.69786e+06	4.86583e+06	4.85368e+06	1.83222e+06	4.60399e+06	597345	7.92737e+06	1.12031e+06	253533	3.21734e+06	1.89524e+06	1.55892e+07	1.88814e+07	1.8224e+06	9.15912e+06	5.13128e+06	3.89907e+06	2.18812e+06	6.40021e+06	3.42092e+06	6.87308e+06	6.42272e+06	1.40075e+06	6.52057e+06	2.15628e+06	4.7221e+06	890862	1.77037e+06	495184	884423	145075	2.05789e+06	1.023e+06	2.25639e+07
Arg-Lys	0.150024	0.142452	0.173736	0.16081	220308	369782	Ca <= Eu	308498	1.67848	0.747155	0.416339	514528	244291	146345	31804.2	255272	108174	83220.6	348256	528842	33728.8	193649	303251	267205	302631	127586	442368	678847	217851	276434	284689	768180	332389	9	267447	252353	327005	352648	1.06718e+06	244357	480404	622648	100943	135763	248530	9	169655	9	1.48948e+06
11-HEDE	-0.149899	0.142788	0.233472	-0.140967	18018.8	15034.5	Eu <= Ca	16258.1	0.834381	-0.261222	0.48285	15934.2	8255.08	13436.3	17394.4	17527.2	67679.8	13729.3	6014.73	9853.79	28565.1	22768.7	9031.99	9615.38	7395.27	24984.5	14586.9	4311.56	10085.2	12547	11058.3	22335.2	8322.89	7779.52	7151.8	17197.7	21005.6	18086.3	22636.1	17017.4	22098.3	6797.67	15770.5	8601.29	24971.6	13780.5	53054.6	10095.9	33465.3
15-HEDE	-0.149899	0.142788	0.233472	-0.140967	18018.8	15034.5	Eu <= Ca	16258.1	0.834381	-0.261222	0.48285	15934.2	8255.08	13436.3	17394.4	17527.2	67679.8	13729.3	6014.73	9853.79	28565.1	22768.7	9031.99	9615.38	7395.27	24984.5	14586.9	4311.56	10085.2	12547	11058.3	22335.2	8322.89	7779.52	7151.8	17197.7	21005.6	18086.3	22636.1	17017.4	22098.3	6797.67	15770.5	8601.29	24971.6	13780.5	53054.6	10095.9	33465.3
9-Oxohexadecanoic acid	-0.149846	0.142931	0.414228	-0.0967342	772820	766044	Eu <= Ca	768822	0.991233	-0.0127038	0.640754	985590	73346.6	469135	328023	386807	838118	1.01943e+06	8.23889e+06	558389	606630	845574	455615	200817	348787	337489	107065	100823	380072	964159	126767	57371.2	241568	4.07745e+06	103021	601851	207099	434150	703176	43180.6	1.59755e+06	2.15229e+06	443151	280547	203169	103537	507606	96677.3	516415
Rescinnamine	-0.149826	0.142984	0.0383606	-0.244729	4.9992e+06	4.25958e+06	Eu < Ca	4562820	0.852052	-0.230986	0.239282	1.00624e+06	4.93559e+06	6.58617e+06	6.04281e+06	2.3471e+07	5.11299e+06	538960	749642	1.06447e+07	5.15425e+06	3.28145e+06	877817	501613	2.74604e+06	2.108e+06	3.50588e+06	1.28398e+06	1.70483e+07	4.07354e+06	454711	2.02728e+06	7.3874e+06	156686	3.80623e+06	2.04947e+06	4.20566e+06	3.82893e+06	1.6156e+06	767582	3.94313e+06	1.59372e+07	2.9662e+06	2.96775e+06	3.26793e+06	3.72925e+06	4.48124e+06	1.89181e+06	1.64661e+06
Hydroferulic acid	0.149805	0.143041	0.150797	0.169905	2.68173e+06	3.68314e+06	Ca <= Eu	3272560	1.37342	0.45777	0.389487	710053	1.76329e+06	367237	705645	1.6946e+06	1.0791e+06	1.3742e+06	2.05063e+06	3.23948e+06	828920	2.03928e+06	292974	385120	1.52208e+06	212181	3.9457e+06	3.53115e+06	1.8713e+06	2.16544e+06	6.3375e+06	2.50235e+06	1.00436e+06	7.96966e+06	6.8406e+06	9.68395e+06	1.25525e+06	478764	22852850	454401	1.75848e+06	230525	243253	249087	1.70717e+06	187000	1.24735e+06	3.05919e+06	1.76868e+07
His-Glu-His	0.149728	0.143248	0.0539412	0.22778	1.99773e+07	2.91138e+07	Ca <= Eu	25367820	1.45734	0.543338	0.269418	3.02411e+07	7.36154e+07	1.09172e+07	1.1902e+07	5.06294e+06	1.45171e+06	2.40593e+07	1.74181e+07	1.80323e+06	7.9791e+06	2.16681e+07	4.26829e+07	7.75206e+07	2.90406e+07	3.7684e+07	1.78462e+07	1.7434e+07	1.29613e+07	7.13841e+07	2.99722e+07	5.86256e+07	3.75456e+06	2.82072e+07	3.53398e+07	3.48077e+07	6.64184e+06	1.66864e+07	9.71603e+07	4.53204e+06	1.68559e+07	2.36751e+06	3.35535e+06	688554	520681	1.26507e+06	2.55342e+06	1.10935e+07	2.23991e+07
N,N′-dicyclohexylcarbodiimide	0.149507	0.143846	0.342298	0.112443	2.03905e+07	22690000	Ca <= Eu	21747200	1.11277	0.15416	0.586085	6.37587e+06	6.19131e+06	6.87481e+06	2.38182e+07	9.11492e+06	4.21521e+07	3.87206e+07	1.77261e+07	2.15724e+07	6.82548e+06	7.40964e+06	3.74211e+07	1.42425e+07	1.2999e+07	1.97628e+07	3.07322e+07	2.56522e+07	2.82949e+07	3.84749e+07	4.1958e+07	2.35926e+07	7.38977e+06	4.12526e+07	3.97702e+07	9.09075e+06	4.07625e+07	3.34576e+07	4.37273e+07	5.11867e+07	5.12633e+07	5.92078e+07	1.10599e+07	4.24815e+07	7.25444e+06	6.40699e+06	4.78179e+07	3.94209e+07	5.36546e+07
Pro-Ile	0.149503	0.143859	0.157856	0.167011	125813	146576	Ca <= Eu	138063	1.16504	0.220375	0.396766	168278	86722.7	112195	9	254944	77522.4	106000	93308.8	125454	72879.8	100968	186174	273771	212603	247140	133925	99213.2	81800.1	212951	121055	117303	120052	173694	251683	210127	91130.1	193480	156924	72686.1	92286.4	124827	86590.8	141051	211952	50859.2	112364	179596	175982
Thr-Lys-Pro-Arg	-0.149273	0.144482	0.0981223	-0.195535	3.12961e+06	3.22846e+06	Eu <= Ca	3187930	1.03158	0.0448623	0.325245	1.77805e+06	2.00686e+06	1.28037e+06	2.72444e+06	1.37534e+06	1.16465e+06	1.42984e+06	1.3164e+06	1.54313e+06	1.54952e+06	2.45058e+06	1.72471e+06	1.21284e+06	3.02899e+06	964666	903385	1.40047e+06	5.22187e+06	1.59242e+06	2.29074e+07	1.54182e+06	2.45589e+06	456944	739278	703932	785575	894540	810408	738707	2.45292e+07	2.74073e+06	2.01023e+06	5.595e+06	1.35059e+06	2.72572e+06	2.0518e+06	692599	738055
Theaflavic acid	0.149185	0.144723	0.123938	0.167011	1.35957e+06	1.22542e+06	Ca <= Eu	1.28042e+06	0.901329	-0.149874	0.352873	2.38107e+06	9.36245e+06	1.04277e+06	9	9	9	9	6.84377e+06	9	9	9	4.50974e+06	9	2.12121e+06	130410	9	9	9	760190	2.12455e+06	9	9	499389	4.82262e+06	3.75542e+06	9	9	1.51557e+06	233673	9	9	9	9	9	9	89148.8	889123	9
Acetoxy-10-gingerol	0.149147	0.144825	0.109033	0.188921	1.48777e+06	2.89651e+06	Ca <= Eu	2.31893e+06	1.94689	0.96117	0.33618	7.36308e+07	400488	22819.1	34790.4	9	17988.2	67456.5	9	39719.6	9	26186.3	1.6349e+06	5.77959e+06	1.64394e+07	1.4779e+06	636670	359412	92043.2	9	8.70421e+06	913875	34592.7	38238.2	8.68042e+06	186895	242651	9	176905	9	9	42202	151845	9	258349	20333.6	24467.3	9	1.51621e+06
Hyperforin	0.14907	0.145036	0.0673266	0.216205	2.28088e+06	3.84012e+06	Ca <= Eu	3.20083e+06	1.68361	0.751561	0.293695	16554612	3.14252e+06	1.15822e+06	681032	823659	9	594265	6.03664e+06	1.97543e+06	427729	596171	5.54667e+06	4.66768e+06	6.77369e+06	8.22848e+06	3.94215e+06	3.2021e+06	1.76054e+06	3.68023e+06	12037762	3.24303e+06	3.33689e+06	6.82015e+06	2.92164e+06	2.98799e+06	503404	1.7318e+06	1.24683e+07	1.79137e+06	473931	9	1.09303e+06	435085	943524	773019	701469	446477	4.12557e+06
13(S)-HpOTrE； (9Z,11E,13S,15Z)-13-Hydroperoxyoctadeca-9,11,15-trienoic acid	-0.149037	0.145127	0.202118	-0.150889	669459	507320	Eu <= Ca	573797	0.757807	-0.400098	0.449598	101459	207033	134975	170739	274442	293519	56994	167519	437146	315822	286670	300834	311831	47107.2	752374	391702	717221	220331	167723	201172	203129	89755.1	104622	529564	452151	1.4928e+06	140914	430802	172030	875613	203660	349041	269200	286969	858941	170071	15776.2	377694
Ser-Asp-OH	-0.148876	0.145565	0.100997	-0.193882	212217	122800	Eu <= Ca	159461	0.578654	-0.789227	0.326406	2.23744e+06	40765.7	127278	109279	106940	174535	28867.5	55956.3	66721.6	79502.5	82106	4.38661e+06	64549.7	9	9	50827.2	71111.3	98630.8	57388.8	40573.4	92637.3	67203.7	34296.4	43377.6	48252.2	91331.6	53923.5	54679.9	49940.6	106090	82459.2	28571.4	162514	134230	77962.3	35786.6	27387.4	42861.6
Gingerglycolipid C	0.148721	0.145989	0.0785531	0.207937	265555	455268	Ca <= Eu	377486	1.7144	0.777704	0.299957	942935	190618	19423.3	31856.4	29566.7	170355	343513	446618	25369.7	18396	111379	100730	227877	86272.1	375535	97080	792405	2157.67	109221	385410	4.99658e+06	3003.37	342804	2.5587e+06	211080	97883.4	265488	207147	50912.6	34782.2	9	30054.3	30838.5	68351.9	9	30173.8	19285.1	1.02322e+06
Glu-Ser-Gln	-0.1487	0.146049	0.041404	-0.241009	7.34378e+06	5.08236e+06	Eu < Ca	6009540	0.692063	-0.531026	0.244664	139326	3.22718e+06	6.45873e+06	9.20007e+06	6.30757e+06	7.72678e+06	214184	201602	1.48371e+07	1.56262e+07	1.06326e+07	1.19625e+07	297073	277084	3.72247e+06	9.51218e+06	3.33477e+06	2.60749e+06	397928	1.18239e+06	4.06973e+06	1.37861e+07	190819	3.7299e+06	2.67704e+06	7.88884e+06	9.39509e+06	1.75005e+06	130668	1.01828e+07	1.31387e+07	199603	1.0966e+07	1.01272e+07	8.93358e+06	6.48304e+06	1.69401e+06	4.32628e+06
Catechol	0.148657	0.146167	0.0821615	0.205457	2.9078e+06	3.13492e+06	Ca <= Eu	3041800	1.0781	0.108496	0.30775	2.76105e+06	3.15774e+06	2.95695e+06	2.69934e+06	2.55e+06	3.57595e+06	3.11219e+06	1.97456e+06	2.6327e+06	3.51764e+06	2.95551e+06	2.84589e+06	2.98054e+06	2.31526e+06	3.07032e+06	2.66154e+06	2.86318e+06	2.9015e+06	3.30359e+06	3.91238e+06	3.43264e+06	2.21708e+06	3.35883e+06	3.01561e+06	3.15039e+06	3.00018e+06	2.85918e+06	2.62422e+06	3.94208e+06	3.11096e+06	2.93197e+06	2.77968e+06	4.74231e+06	2.39589e+06	3.59039e+06	2.23688e+06	3.44397e+06	2.21815e+06
Carnitine C8:0	0.148629	0.146243	0.315437	0.118644	84976.9	1.11769e+06	Ca <= Eu	694279	13.1529	3.71731	0.560293	5.8159e+07	55250.2	44162	14357.8	43051.1	34403.9	17876.8	15070.5	9	9	11939.8	692078	167053	1.0736e+06	72290.3	16164.9	13766.7	23997.8	50881.3	148858	9	49631	25584.8	355977	20523.5	39295.6	34421.3	20001	29675.5	30283.1	14938	70914.7	19870.3	138886	35268.3	42763.4	60233.1	68475
Val-Thr-Leu-Asp-Met	0.148576	0.146388	0.168388	0.161637	250545	722946	Ca <= Eu	529261	2.8855	1.52882	0.408996	5.13603e+06	1.0703e+06	203483	93630.3	518423	48591.9	119353	9	9	9	59214.7	1.15565e+06	2.41675e+06	3.20571e+06	253004	98532.5	9	31414.9	689533	4.50712e+06	156311	187499	305801	539142	675152	65504.5	9	592872	915777	9	17623.7	23455.6	114599	34731.1	9	9	48227.6	182089
Ile-Trp-Tyr	0.148422	0.146811	0.0239065	0.266639	418879	644765	Ca < Eu	552152	1.53926	0.62224	0.2122	148000	276075	9	106846	182676	163624	651796	531378	364606	155618	477301	190486	1.04093e+06	9	726519	247485	518243	9	394374	1.0478e+06	550764	287320	352956	346118	393001	175489	548536	366129	278358	557058	9	307560	129325	307405	9	372066	387228	845104
Kukoamine A	-0.148286	0.147186	0.283548	-0.126912	1.1704e+07	5.08261e+06	Eu <= Ca	7.79736e+06	0.434265	-1.20335	0.529435	5.0531e+06	117238	6.31204e+06	223874	329966	90582.4	247519	124832	119972	344411	1.0065e+06	4.46824e+06	238327	3.67574e+07	869439	716055	480602	669941	88318.5	52716.4	190248	114407	2.99277e+06	706397	2.79011e+06	2.19867e+06	406089	7.37519e+07	439100	2.54055e+06	255690	386854	107237	3.65471e+06	68052.1	3.30067e+06	190566	64727.4
Ser-Leu	0.148168	0.147511	0.0477126	0.233981	2.13844e+07	2.99069e+07	Ca < Eu	26412700	1.39854	0.483923	0.258334	1.48363e+07	2.29406e+07	2.33738e+07	3.02422e+06	3.42252e+07	1.33687e+07	1.92239e+07	1.76808e+07	3.29641e+07	6.04911e+06	1.2526e+07	3.36005e+07	2.17637e+07	1.22607e+07	1.13838e+07	3.00716e+07	2.77341e+07	2.83265e+07	2.30291e+07	2.27431e+07	4.30674e+07	9.86645e+06	9.62506e+06	1.16088e+07	3.81158e+07	2.92277e+07	2.42539e+07	2.77028e+07	1.16491e+07	1.13934e+07	8.42294e+06	6.5889e+06	8.87001e+06	1.47083e+07	3.74255e+06	2.09528e+07	3.00999e+07	1.20197e+08
Ser-Ile	0.148168	0.147511	0.0477126	0.233981	2.13844e+07	2.99069e+07	Ca < Eu	26412700	1.39854	0.483923	0.258334	1.48363e+07	2.29406e+07	2.33738e+07	3.02422e+06	3.42252e+07	1.33687e+07	1.92239e+07	1.76808e+07	3.29641e+07	6.04911e+06	1.2526e+07	3.36005e+07	2.17637e+07	1.22607e+07	1.13838e+07	3.00716e+07	2.77341e+07	2.83265e+07	2.30291e+07	2.27431e+07	4.30674e+07	9.86645e+06	9.62506e+06	1.16088e+07	3.81158e+07	2.92277e+07	2.42539e+07	2.77028e+07	1.16491e+07	1.13934e+07	8.42294e+06	6.5889e+06	8.87001e+06	1.47083e+07	3.74255e+06	2.09528e+07	3.00999e+07	1.20197e+08
6-Deoxodolichosterone	-0.147999	0.147978	0.0603447	-0.221993	4.4622e+06	3.56825e+06	Eu <= Ca	3934770	0.799663	-0.322535	0.281313	820966	5.31083e+06	3.71068e+06	3.26368e+06	1.8506e+06	2.71699e+06	3.77742e+06	1.96929e+06	4.87535e+06	9.14627e+06	814885	3.55243e+06	6.45951e+06	8.68289e+06	2.30325e+06	4.63058e+06	1.73538e+06	4.12243e+06	2.34924e+06	3.07355e+06	4.71305e+06	3.41828e+06	2.32783e+06	1.20588e+06	2.98304e+06	1.07307e+07	5.09283e+06	2.38049e+06	518627	2.41695e+06	8.1824e+06	6.1951e+06	4.34849e+06	4.68954e+06	1.06495e+07	815681	2.36731e+06	5.38707e+06
L-lyxose	0.147999	0.147979	0.0733495	0.211658	639512	979000	Ca <= Eu	839810	1.53085	0.614337	0.296426	959622	2.06802e+06	1.40396e+06	395154	1.91066e+06	288356	327549	6.09613e+06	380623	315827	1.23246e+06	512430	951154	2.49493e+06	817433	638015	418779	281634	1.43163e+06	745464	402919	257175	3.54248e+06	1.20576e+06	1.07979e+06	156657	536958	1.0553e+06	1.3698e+06	323334	117646	322741	251214	1.10484e+06	180451	367234	391784	668182
Ser-Leu-Leu	0.147992	0.148	0.0342977	0.250103	4.7239e+07	5.56115e+07	Ca < Eu	52178800	1.17724	0.235405	0.230382	4.50161e+07	4.78332e+07	3.60026e+07	1.26347e+07	7.0449e+07	3.34906e+07	3.653e+07	6.56687e+07	4.62716e+07	3.39808e+07	3.38873e+07	4.32439e+07	5.71796e+07	3.39434e+07	3.72237e+07	5.02543e+07	4.02732e+07	3.21161e+07	2.86691e+07	5.59335e+07	1.00486e+08	3.03281e+07	1.39801e+07	2.66178e+07	4.6214e+07	4.10244e+07	9.46907e+07	6.61392e+07	2.21776e+07	8.91662e+07	2.43535e+07	2.12657e+07	2.18002e+07	69089820	4.09886e+06	6.03294e+07	2.81713e+07	8.56223e+07
Gln-Asn-Phe-Glu	0.147947	0.148123	0.236247	0.140141	70836.6	81572.9	Ca <= Eu	77171	1.15156	0.203595	0.484853	116666	73012.5	90229	140181	122561	63406.5	60811.7	53655.9	165679	47075.8	79852.2	83222.8	70216.2	111963	108871	76288.7	93548.9	126192	59240.1	93622	73521.1	73381.9	57691.3	66032	75524.9	123649	73663.1	90169.8	45184.6	61390	33598.2	49032.4	59836.3	73565.9	68065.4	164482	35178	103333
Lopinavir	-0.147798	0.148537	0.0373431	-0.245969	603200	303364	Eu < Ca	426297	0.502925	-0.991584	0.235921	14605.6	9	84320.5	520653	793560	1.69984e+06	9	2865.64	1.91567e+06	2.04642e+06	132128	24253.6	7495.12	12240.1	3931.65	314640	24393	130000	15744.3	9	31054.3	1.05915e+06	9	226094	56377.4	1.05963e+06	306232	25687.8	3097.2	1.26667e+06	115146	116359	788076	1.19057e+06	1.4746e+06	1.14484e+06	7457.86	90771.6
[8]-Gingerdione	0.147781	0.148585	0.0940692	0.197602	350831	400330	Ca <= Eu	380035	1.14109	0.19041	0.320172	287709	1.02111e+06	77264.1	242802	9	9	659985	9	152519	232589	248237	228753	991496	451391	9	312650	314110	356608	1.27331e+06	299864	267857	9	323979	135820	158652	117507	1.78544e+06	240960	290640	585004	923143	9	275425	619058	9	248261	335558	241734
Leu-Ala-Pro-Leu-Glu	-0.147751	0.148668	0.197209	-0.152542	570488	502998	Eu <= Ca	530669	0.881699	-0.181643	0.443392	71159.4	233193	471413	626100	192978	553538	137900	793308	585540	475665	1.1259e+06	410066	785290	628626	90029.2	503456	223187	377948	563816	306594	927570	532306	452313	905946	1.11544e+06	598322	698855	697175	733820	727389	883507	534507	563278	311506	386258	533560	15996.8	932601
Cyclic ADP ribose	-0.147704	0.148797	0.104693	-0.191815	288851	221790	Eu <= Ca	249285	0.767834	-0.381133	0.329975	194141	645007	203852	225942	121667	276088	143505	206538	772995	583959	235339	196679	197077	180082	251103	150319	591628	393063	414094	89969.2	93074.9	296865	128961	406342	131036	254036	164369	120680	543057	146471	309539	338528	471369	177235	292192	239524	397287	84577
({8-[2-(2,4-dihydroxyphenyl)-5,7-dihydroxy-6-(3-methylbut-2-en-1-yl)-4-oxo-3,4-dihydro-2H-1-benzopyran-3-yl]-2,6-dimethylocta-2,6-dien-4-yl}oxy)sulfonic acid	-0.147571	0.149168	0.0217185	-0.271186	676090	548014	Eu < Ca	600525	0.810563	-0.303004	0.207462	574955	3.17873e+06	595149	1.56767e+06	539660	289108	693133	209612	2.48144e+06	862359	154265	785411	334950	190490	585380	19293.9	437265	2.04411e+06	155715	319867	230410	819865	241220	257020	484528	410382	500563	352354	54656.4	224839	1.22548e+06	1.72008e+06	556648	40638.2	929201	289925	98523.3	233536
Pro-Asp-Leu	0.14738	0.1497	0.0410589	0.241422	4.98616e+06	1.25522e+07	Ca < Eu	9450121	2.51741	1.33194	0.244664	7.77796e+06	35033.7	356134	30432.4	37909	254960	609209	130444	40177.8	62495.6	46025.7	2.3979e+06	1.93629e+06	992111	1.01606e+06	461197	84750.4	141562	2.63552e+06	327460	890494	51552.3	268142	2.84488e+06	1.6887e+06	77914.1	64408.4	556875	892987	830818	151193	111499	25747.1	41998	23070.3	334053	60860.7	1.16493e+06
4H-1-Benzopyran-4-one,6-arabinopyranosyl-8-beta-D-glucopyranosyl-5,7-dihydroxy-2-(4-hydroxyphenyl)-	0.14735	0.149785	0.104701	0.191815	7.39486e+06	7.53435e+06	Ca <= Eu	7.47716e+06	1.01886	0.0269598	0.329975	2.6715e+07	2.11578e+06	6.66252e+06	167493	6.6201e+06	303392	255124	6.37419e+06	449576	118422	6.05571e+06	3.34832e+06	4.0165e+06	1.64155e+07	5.81345e+06	1.3385e+06	3.70031e+06	194220	9	9	1.75533e+06	207318	1.20053e+06	1.5101e+07	3.84183e+06	224502	76317.7	3.70704e+07	644351	313439	188843	3.56592e+06	98882.8	78836.9	94106.1	266492	186204	7.64055e+06
2S-Hydroxytetradecanoic acid	-0.147338	0.149819	0.170643	-0.16205	1.83098e+06	1.40669e+06	Eu <= Ca	1580650	0.768276	-0.380303	0.412438	1.30152e+06	392239	2.22535e+06	464679	2.50153e+06	1.08014e+06	971009	6.54656e+06	1.08064e+06	3.06499e+06	3.54606e+06	2.35578e+06	258134	302088	1.77388e+06	1.43552e+06	5.24586e+06	1.18498e+06	1.21027e+06	659697	602576	1.39719e+06	1.13401e+06	137489	948517	734989	1.11217e+06	554882	2.74075e+06	855740	2.99617e+06	1.4327e+06	1.12926e+06	607803	332362	515705	317600	509876
2-Deoxycastasterone	-0.147009	0.150741	0.0733538	-0.211658	2.97949e+06	678023	Eu <= Ca	1.62162e+06	0.227564	-2.13566	0.296426	39530.2	79350.2	671935	70940.5	94011.9	151851	13640.2	1.97562e+06	260637	1.47007e+06	152718	451625	294572	640390	1.46711e+06	1.77119e+06	1.1448e+06	709721	27616.9	182062	85666.7	4.28099e+07	335670	60854.3	77739.9	985808	3.94241e+07	86181.1	36086.2	185525	158494	354092	151182	38345.8	120685	406352	6220.75	31902.8
Lys-Leu-Ser	-0.146962	0.150874	0.0383629	-0.244729	2.06565e+07	1.35459e+07	Eu < Ca	1.64612e+07	0.655767	-0.608746	0.239282	24511.4	43984.9	81589.2	4.40269e+06	156753	158279	19083.6	17959.6	973041	78813.8	21982.9	109072	30312.4	48724.9	50771	255509	89744.5	62356.5	133440	137018	9	261199	66626.2	568968	3.86591e+06	666960	1.03682e+07	41468.7	22946.4	271762	4.41127e+07	101222	50857.6	6.71089e+06	9	325900	21815.9	8.85178e+06
Phosphoenolpyruvate	-0.146892	0.15107	0.185304	-0.156676	9.23512e+06	9.69712e+06	Eu <= Ca	9507700	1.05003	0.0704251	0.430223	2.93108e+06	3.53636e+06	4.06138e+06	7.95526e+06	4.67164e+06	2.77152e+07	5.28174e+06	1.0663e+07	3.95085e+06	7.13477e+06	6.83195e+06	3.77567e+06	4.10442e+06	3.63102e+06	3.87224e+06	3.64119e+06	3.8956e+06	5.0698e+06	3.27032e+07	2.95744e+06	4.87669e+06	5.30102e+06	3.59299e+06	4.00419e+06	4.95628e+06	4.06342e+06	6.19337e+06	3.60716e+06	4.04915e+06	2.66473e+07	5.68029e+06	4.94956e+06	6.71718e+06	8.51625e+07	4.64235e+06	8.99574e+06	4.96009e+06	3.88486e+06
15(S)-Fluprostenol	-0.146876	0.151114	0.0325082	-0.252584	425950	210494	Eu < Ca	298831	0.494175	-1.0169	0.224798	9	39647.9	393760	696924	422409	617262	21370.6	18325.2	1.13157e+06	787591	642283	583695	43658.1	82813.5	39628.2	344709	45270.2	92340.1	88461.7	9	25835.2	1.71617e+06	13970.1	76871.9	49655.2	297224	137812	87191.1	9	549538	1.32185e+06	38766.2	420560	859983	760427	409030	12602.2	120365
N1-Caffeoyl-N10-feruloylspermidine	-0.146791	0.151353	0.121418	-0.183134	630616	449541	Eu <= Ca	523782	0.71286	-0.488309	0.349664	16080.5	1.04626e+06	19841.6	10586.9	1.41697e+06	1.15614e+06	181754	991456	603058	468351	1.07969e+06	207634	8802.2	988287	1.08878e+06	522442	827883	48280.8	15052.6	17868.7	16385.8	908276	359755	727631	181219	719331	14535.3	13239.5	15025.1	7804.84	1.0129e+06	317550	12528.3	635894	477027	1.11699e+06	258766	474870
5,6-Dihydroxyflavone	-0.146671	0.151691	0.213499	-0.147168	1.46369e+06	410041	Eu <= Ca	842037	0.280142	-1.83577	0.4598	831772	79874.9	975161	39089.2	144035	77836.9	138486	177477	137110	132026	45310.2	79671.5	259693	344000	207429	177369	164367	35999.2	73174.3	148769	129719	97736.1	173998	322958	111315	151541	171381	524349	200592	63140.2	622673	95938.1	57827.8	53935.2	88424.6	672765	41315.9	302109
19-Hydroxytestosterone	-0.146662	0.151718	0.0298088	-0.256718	2.24144e+06	1.26769e+06	Eu < Ca	1.66693e+06	0.565567	-0.82223	0.223993	36002.5	94100.6	764115	1.72339e+06	4.79773e+06	1.08644e+06	96789.4	37044.4	7.26732e+06	3.68997e+06	888807	285901	60574.9	38254	70191.5	1.35765e+06	296940	1.19425e+06	80690.9	39275.4	705641	4.74213e+06	48916.8	941715	689827	3.86269e+06	1.22441e+06	206419	8369.69	651109	285830	727488	2.47835e+06	320576	3.0998e+06	913981	38442.8	1.4612e+06
Marimastat	0.146612	0.151859	0.0421091	0.240182	7.34359e+06	8.77856e+06	Ca < Eu	8190220	1.19541	0.2575	0.245111	5.98175e+06	5.25288e+06	3.94851e+06	1.59782e+06	8.51134e+06	4.87592e+06	4.73107e+06	6.51414e+06	8.2271e+06	5.28868e+06	4.43118e+06	5.64757e+06	1.01502e+07	2.89612e+06	5.41953e+06	9.44505e+06	6.82495e+06	5.43417e+06	3.82139e+06	7.776e+06	1.66908e+07	4.37023e+06	1.89894e+06	2.53715e+06	7.05098e+06	6.52943e+06	1.75812e+07	8.90018e+06	3.41193e+06	1.50949e+07	4.31607e+06	3.57733e+06	3.19285e+06	1.08928e+07	456840	8.71093e+06	5.16108e+06	1.23901e+07
Hedamycin	0.146537	0.15207	0.073855	0.210004	102603	140640	Ca <= Eu	125045	1.37072	0.454937	0.296426	146837	131920	99791.3	9	707398	9	177136	152956	9	35729.8	9	180221	235847	170679	205336	117895	167654	30962.1	279781	110199	154090	9	120515	108645	74919.4	9	9	125526	18618.3	9	9	32010.6	16737.5	9	9	9	74292.8	9
23S,25-dihydroxyvitamin D3	-0.146117	0.153261	0.280443	-0.127739	1.56649e+06	1.44714e+06	Eu <= Ca	1496070	0.923809	-0.114333	0.52613	2.30527e+06	2.30756e+06	1.94846e+06	1.35969e+06	2.73143e+06	1.1962e+06	987864	400053	1.02927e+06	2.35372e+06	1.08125e+06	1.47231e+06	2.66033e+06	1.53719e+06	847862	404838	1.26421e+06	1.56479e+06	1.10684e+06	2.99436e+06	1.26077e+06	1.31152e+06	2.30294e+06	1.15302e+06	1.27999e+06	1.14491e+06	1.92774e+06	1.57812e+06	1.6726e+06	1.63283e+06	1.03671e+06	1.40164e+06	765600	1.64222e+06	1.52646e+06	762831	1.29931e+06	1.45595e+06
L-Ornithine	-0.145984	0.15364	0.050036	-0.230674	781643	491068	Eu <= Ca	610204	0.628251	-0.670586	0.261966	1.16022e+06	588986	881387	490805	485912	626215	9	1.17963e+06	1.36702e+06	695649	1.58816e+06	399178	206325	384397	9	9	414102	937992	9	118741	9	1.27486e+06	367217	261811	9	506432	507521	638409	374407	728320	876894	531661	888180	679669	728346	259123	911575	9
4-Hydroxydebrisoquine	-0.14597	0.15368	0.101009	-0.193882	9.74871e+06	6.71549e+06	Eu <= Ca	7959110	0.68886	-0.537718	0.326406	1.53867e+06	2.89685e+06	1.17614e+07	5.35882e+06	1.68757e+07	1.18281e+07	2.01152e+07	4.46605e+06	2.2141e+07	5.35002e+06	3.10288e+06	2.45315e+07	1.05905e+06	455508	9.43818e+06	1.78357e+07	8.90705e+06	3.65018e+06	5.09639e+06	4.038e+06	1.89501e+06	4.21469e+07	4.08308e+06	7.29949e+06	1.42203e+07	1.76795e+07	2.40423e+06	1.75963e+06	2.30966e+06	2.47818e+06	1.24435e+07	1.89572e+07	7.43246e+06	1.01521e+07	3.9749e+06	9.63148e+06	3.92318e+06	2.09441e+07
9,10-Dihydrokadsurenone	-0.145759	0.154281	0.252859	-0.134766	1.24043e+06	235579	Eu <= Ca	647570	0.189916	-2.39656	0.503816	13278.6	5938.23	9902.35	9869.12	2344.81	5330.84	36509.1	431957	9	9	215505	142543	9	16850.3	10881.6	3.0476e+06	1.19093e+06	8999.26	27281.5	9	9832.85	74646.3	13279.2	9	9	13414.3	9	1.90698e+07	115228	19326.4	4214.28	6559.35	42173.8	72129.8	5050.2	9	9	9
Uridine-5-diphospho-N-acetylgalactosamine disodium salt	-0.145624	0.154668	0.123965	-0.181893	54733.7	59840	Eu <= Ca	57746.4	1.09329	0.128681	0.352873	71429.4	25589.3	37703.2	124808	47165.5	38261.7	17116.3	85996.3	27252.7	73153.1	63336	67993.5	9363.59	26957.6	96517.7	20066.5	26267.2	26404.7	27334	25595.1	38647.5	25151.4	137302	18374.4	17049.3	41180.1	12397.8	33852.5	25747.7	11497	26107.3	75838.7	18462.8	13955	51706	13053.1	21683.3	10514.7
Ala-Ile-Thr	0.145467	0.155118	0.0223279	0.269946	6.63202e+06	8.40864e+06	Ca < Eu	7680229	1.26789	0.342424	0.207462	3.91743e+06	8.15499e+06	9.07618e+06	3.23376e+06	1.1384e+07	3.94488e+06	1.10608e+07	9.11726e+06	1.07305e+07	4.92268e+06	8.11683e+06	7.12558e+06	8.3486e+06	3.89577e+06	5.25936e+06	7.9104e+06	8.20254e+06	5.01104e+06	6.4432e+06	1.36935e+07	2.1133e+07	5.3725e+06	4.58176e+06	3.18602e+06	1.56808e+07	7.87119e+06	1.05046e+07	9.64797e+06	4.81123e+06	1.04225e+07	4.21968e+06	3.86809e+06	3.88114e+06	5.86595e+06	985997	1.14767e+07	1.05931e+07	1.31038e+07
Lys-Phe-Asn-Lys	0.145368	0.155403	0.0563443	0.2253	61057.4	128241	Ca <= Eu	100695	2.10033	1.07062	0.274324	492188	90649.5	16415.1	9	23816.8	11727.3	47848.5	364462	6338.79	18341.3	11562.9	84780.3	33973.1	81577.2	257761	22880.4	91439.1	10659.7	15146.7	239446	54280.3	30338.6	61952.3	305126	227698	9	14466.7	75619.9	37522.6	17016.9	9	16046.6	9775.56	23042	9	17198	39112.1	30070.7
Lovastatin acid(Mevinolinic acid)	-0.145366	0.155408	0.105455	-0.191401	754537	680475	Eu <= Ca	710840	0.901844	-0.14905	0.330814	264720	497947	610157	1.12104e+06	1.06679e+06	686736	702918	358346	1.03971e+06	544311	1.13212e+06	798473	482531	618948	894700	840850	694743	561261	416999	603034	484561	1.18076e+06	245541	461280	396612	828619	851356	504873	202579	976886	716634	719806	735289	601101	1.07401e+06	555645	294001	663463
Methenamine	0.145305	0.155584	0.108094	0.189748	1.98854e+06	2.02102e+06	Ca <= Eu	2007700	1.01633	0.0233743	0.335702	2.09229e+06	2.08586e+06	2.10234e+06	2.03475e+06	2.05418e+06	2.10735e+06	2.00824e+06	1.99783e+06	2.04116e+06	2.06482e+06	2.07198e+06	2.03521e+06	2.0048e+06	1.98081e+06	2.02561e+06	1.91738e+06	2.01181e+06	1.9614e+06	1.99434e+06	2.04406e+06	2.08424e+06	2.01014e+06	1.98485e+06	1.9529e+06	1.97955e+06	2.05903e+06	2.02296e+06	2.01886e+06	2.04807e+06	1.94744e+06	1.90393e+06	1.99776e+06	2.05826e+06	1.93381e+06	2.01983e+06	2.01225e+06	2.15422e+06	2.0442e+06
3alpha,7alpha-Dihydroxy-5beta-cholestanate;3alpha,7alpha-Dihydroxy-5beta-cholestanoate	-0.145305	0.155584	0.162054	-0.165358	1.21973e+06	1.01868e+06	Eu <= Ca	1.10111e+06	0.835166	-0.259866	0.400644	101045	2.47508e+06	1.02023e+06	1.81138e+06	513565	1.26926e+06	1.72392e+06	161109	911042	1.17217e+06	813497	554896	1.87918e+06	3.58602e+06	1.01277e+06	688632	1.04235e+06	1.9129e+06	767625	1.05443e+06	249079	857871	896146	250070	802813	1.25153e+06	1.28587e+06	755504	182641	946024	1.34509e+06	2.75101e+06	852935	3.1126e+06	1.2217e+06	329962	165673	459773
DL-Alanyl-DL-phenylalanine	0.145281	0.155653	0.0473262	0.234394	590468	792022	Ca < Eu	709385	1.34135	0.423681	0.25829	607464	650183	620510	101624	1.04145e+06	432274	539999	268805	707304	172360	350503	972725	699487	269312	541310	849541	922736	664022	554881	892213	1.3793e+06	274644	289797	297590	784154	736761	636761	978417	264001	243875	152695	154612	212460	276298	133244	436567	833053	888697
Nω-Propyl-L-arginine	-0.145236	0.155783	0.0279852	-0.259611	3.99446e+06	1.33532e+06	Eu < Ca	2.42557e+06	0.334293	-1.58081	0.221056	1.84876e+06	169625	3.13805e+06	3.42375e+07	849441	1.2903e+07	127214	28980.9	845756	9	783135	1.3886e+07	2.06864e+06	9.9166e+06	167074	316843	228573	4.05948e+06	601694	143023	110417	7.62134e+06	266773	237257	151487	872164	2.31502e+06	9	314614	100459	2.43048e+07	1.0988e+06	3.84001e+06	1.20807e+06	7.54254e+06	3.21223e+06	116439	624311
Arg-Tyr-Tyr	-0.145064	0.156276	0.0716721	-0.212898	5.49611e+06	1.23967e+06	Eu <= Ca	2.98481e+06	0.225554	-2.14845	0.296426	64875.5	59139.2	1.02704e+06	134438	165407	355352	6.05672e+06	1.51783e+07	182454	843910	94763.2	1.43321e+06	119973	320271	58467.6	42367.5	93677.9	230436	50802.9	1.03347e+06	213056	57693.5	1.78251e+06	467250	1.53437e+08	165261	127984	793955	4.84869e+06	192145	163284	439172	191711	124420	225698	513382	47194.6	3.1567e+06
(9E)-9-nitrooctadecenoic Acid	0.144995	0.156476	0.0966956	0.196362	791941	3.06798e+06	Ca <= Eu	2.1348e+06	3.874	1.95382	0.323614	1.57419e+08	147881	116436	57509.9	61615.3	96972.7	53998.8	47109.5	55606.9	74095.8	17470.5	2.10376e+06	982754	3.18037e+06	1.25883e+06	106322	66091.1	52929.1	58058.8	1.91473e+06	223833	85914	154625	9.64378e+06	110405	127231	105904	51329.4	7782.93	59235.4	40517.1	116298	78296.1	185510	30411.8	18239.3	550217	256631
5-Deoxy-5-(Methylthio) Adenosine	0.144869	0.156841	0.0815745	0.20587	3.02032e+07	3.62612e+07	Ca <= Eu	33777400	1.20058	0.263726	0.306272	5.77895e+07	3.60142e+07	3.60088e+07	1.56809e+07	3.25936e+07	7.25823e+06	3.22379e+07	2.36243e+07	2.61005e+07	2.34126e+07	2.81892e+07	8.01717e+07	4.14262e+07	4.98144e+07	1.82734e+07	6.54455e+07	5.01731e+07	3.56325e+07	5.69867e+07	2.93657e+07	5.38878e+07	1.40382e+07	4.81686e+07	4.53655e+07	5.72145e+07	4.81583e+07	6.1987e+06	5.18763e+07	4.14154e+07	1.47504e+07	6.02374e+06	1.40662e+07	3.14496e+06	4.06255e+07	6.02555e+06	3.86875e+07	2.44807e+07	4.00192e+07
Tyr-Ile	0.144566	0.157719	0.0535062	0.228193	491994	716540	Ca <= Eu	624476	1.4564	0.542405	0.268722	150105	562342	383066	44289.9	831932	237269	280580	280938	1.12462e+06	241343	248889	637961	961882	101267	188756	1.09793e+06	729423	909786	539617	524358	742967	148758	150224	12029.8	1.51572e+06	612348	734301	577369	201334	720397	233853	222109	268294	600026	40570.6	10261.8	2.72222e+06	1.85168e+06
Dichlorprop	0.14452	0.157853	0.0705132	0.213725	1.20729e+07	1.29108e+07	Ca <= Eu	12567300	1.0694	0.0968082	0.295758	1.28142e+07	1.26254e+07	1.17068e+07	9.55668e+06	1.04912e+07	1.26952e+07	1.20374e+07	1.24586e+07	1.17804e+07	1.26474e+07	1.18007e+07	1.19471e+07	1.33435e+07	1.05584e+07	1.24827e+07	1.18841e+07	1.06433e+07	1.18063e+07	1.1658e+07	1.50411e+07	1.31135e+07	8.00348e+06	1.53085e+07	1.20469e+07	1.26323e+07	1.09102e+07	1.30184e+07	1.43087e+07	2.14289e+07	1.14326e+07	1.24458e+07	1.03018e+07	1.25461e+07	1.76226e+07	1.42063e+07	1.08523e+07	1.53553e+07	1.28693e+07
His-Phe-Ile-Lys	-0.144422	0.158136	0.250398	-0.136007	503488	441620	Eu <= Ca	466986	0.877122	-0.18915	0.500258	169160	169342	645629	627708	444863	513204	642642	165328	672324	611503	525595	615271	236500	110618	61138.2	327886	72189.6	497753	138933	378910	657755	204356	92618	496848	762499	435925	189186	544867	678003	563716	796539	673207	532185	430960	643615	557603	632093	572288
LPE(18:1/ 0:0)	-0.144298	0.158498	0.0828129	-0.205043	7.55537e+07	6.2739e+07	Eu <= Ca	67993000	0.83039	-0.268139	0.308229	2.85217e+07	4.54132e+07	8.13961e+07	5.44886e+07	8.61852e+07	7.6095e+07	1.53051e+07	3.22028e+07	1.20889e+08	9.91217e+07	4.80687e+07	5.50873e+07	7.39061e+07	32152818	6.57423e+07	6.09339e+07	1.07111e+08	3.29289e+07	2.81807e+07	5.76892e+07	9.25355e+07	6.38896e+07	6.03608e+07	2.7653e+08	8.55676e+07	5.4879e+07	9.71674e+07	6.09502e+07	7.30845e+07	3.50723e+07	5.60286e+07	7.07407e+07	6.07058e+07	1.04731e+08	6.67142e+07	6.04641e+07	2.60236e+07	7.44405e+07
Ropinirole	-0.144231	0.158694	0.0407132	-0.241835	2476030	1.66368e+06	Eu < Ca	1.99675e+06	0.671916	-0.573647	0.24437	11615.5	28306.9	329758	2.82155e+06	741702	3.29619e+06	14368.5	13760	7.90395e+06	3.42281e+06	496765	173124	33400.9	11836.5	16145.5	1.29989e+06	130865	1.92277e+06	79689.1	5691.12	167995	5.90848e+06	21260.2	842742	464997	3.64153e+06	2.07062e+06	220629	5807.89	1.49209e+06	2.9191e+06	193733	7.91727e+06	1.00681e+07	1.31546e+06	1.82212e+06	123414	899788
N-[2-(Dimethylamino)ethyl]-N-methyl-4-[[4-[4-morpholin-4-yl-7-(2,2,2-trifluoroethyl)pyrrolo[2,3-d]pyrimidin-2-yl]phenyl]carbamoylamino]benzamide	0.144059	0.159195	0.213509	0.147168	4.5896e+06	7.70462e+06	Ca <= Eu	6427461	1.67871	0.747356	0.4598	152910	36119.9	422538	1.08965e+07	7.69138e+07	2.0493e+07	125404	1.61599e+06	4.36866e+06	1.0003e+07	32721.2	2.05853e+06	3.59142e+07	2.69339e+06	9.82618e+06	345243	503145	44129.6	1.33592e+06	1.95067e+07	314107	4.26284e+06	237561	547022	2.77751e+06	128110	4.19147e+06	48662.3	1.38743e+07	3.25437e+06	1.17896e+06	1.01417e+06	1.0583e+07	1.01975e+07	113555	3.39134e+07	264683	1.54008e+07
3-Oxostearic acid	-0.14401	0.15934	0.160999	-0.165771	1.87334e+07	1.6477e+07	Eu <= Ca	17402150	0.879553	-0.185157	0.400205	3.45503e+07	6.4656e+06	1.84566e+07	1.48892e+07	2.42144e+07	2.00652e+07	1.03518e+07	1.03554e+08	1.33336e+07	2.48803e+07	3.42847e+07	3.0269e+07	1.55374e+06	8.8254e+06	1.95679e+07	7.98383e+06	2.17455e+07	1.21553e+07	9.05773e+06	6.05999e+06	3.19242e+06	2.91991e+07	1.92438e+07	1.52781e+06	5.00615e+06	1.18684e+07	1.23203e+07	7.54007e+06	9.1564e+06	1.81908e+07	6.34791e+07	1.84716e+07	1.86386e+07	1.63403e+07	1.59414e+07	1.79329e+07	2.11855e+07	1.48224e+07
Moschamine	-0.143935	0.159561	0.203999	-0.150062	898977	665159	Eu <= Ca	761024	0.739907	-0.434584	0.452274	9	151845	662934	9	1.39327e+06	216459	153891	151136	486573	719187	256779	181603	9	130452	563956	1.77846e+06	765404	804789	3.84778e+06	107833	70578.9	9	9	2.19204e+06	106814	512280	1.03268e+06	316850	9	559359	241584	1.25898e+06	898277	1.22122e+06	1.23087e+06	202059	65623	9
4-(Hydroxyamino)quinoline 1-oxide	-0.143898	0.159669	0.110061	-0.188921	316695	275942	Eu <= Ca	292651	0.871319	-0.198728	0.33665	245747	142117	457026	421404	265720	82131.4	175903	287844	161585	268419	196293	349294	154674	210948	1.22538e+06	263246	215424	344506	172693	161311	169077	492860	149191	138871	121180	841956	266799	187183	70590.3	108002	333930	214669	539178	257674	415463	40303.5	68604.7	75024.7
23S,25,26-Trihydroxyvitamin D3	-0.143669	0.160342	0.0286358	-0.258371	315955	206588	Eu < Ca	251428	0.653852	-0.612963	0.223993	54123.2	9	699068	2.03896e+06	78769.1	672962	36178.7	9	107735	209502	155974	742071	368035	1.28162e+06	78347.5	9	9	1.78257e+06	79825.4	53362.3	19999.2	207206	33788.1	82220.3	31708.4	327055	158855	166066	23372.3	17767.1	722634	67305.7	1.23766e+06	64759.7	1.74076e+06	11941.2	9	140160
Hyodeoxycholic acid	0.143492	0.160861	0.0762091	0.209591	1.89868e+07	3.22336e+07	Ca <= Eu	26802400	1.69768	0.763565	0.299852	1.00311e+08	5.35851e+07	8.84107e+06	3.8126e+06	2.41322e+07	2.50567e+06	7.95216e+06	6.67926e+07	8.17751e+06	4.36239e+06	1.00172e+06	3.01321e+07	3.0206e+07	5.43485e+07	9.50466e+07	3.43649e+07	3.34148e+07	7.66654e+06	7.76066e+06	9.21458e+07	3.92295e+07	3.59646e+06	4.80254e+07	3.75896e+07	1.23004e+07	4.69167e+06	4.93231e+06	2.01947e+07	1.44928e+07	3.88799e+06	1.31777e+07	1.49946e+07	5.77142e+06	2.84566e+06	3.47333e+06	7.21457e+06	1.22112e+07	1.57156e+07
Phe-Glu-His-Asp	0.143448	0.160992	0.084258	0.20339	161139	232800	Ca <= Eu	203419	1.44471	0.530782	0.311168	9	220337	474566	9	362968	9	384289	213039	219786	52224	298110	9	269798	96130.2	112647	191341	247349	9	262437	385556	106211	115600	116818	62508.9	62536.7	9	297608	134418	87359.4	293623	155054	127518	193242	122084	9	467329	331905	344874
5-Heptenoic acid,7-[(1R,4S,5S,6R)-6-[(1E,3S)-3-hydroxy-1-octen-1-yl]-2-oxabicyclo[2.2.1]hept-5-yl]-,(5Z)-	0.143406	0.161115	0.193572	0.153783	2.23451e+06	2.47256e+06	Ca <= Eu	2.37496e+06	1.10653	0.146045	0.439612	2.89539e+06	7.6449e+06	2.48885e+06	2.12622e+06	1.99966e+06	1.60413e+06	2.52289e+06	2.10981e+06	2.71232e+06	1.52018e+06	3.11255e+06	2.70757e+06	3.23294e+06	2.71326e+06	1.34745e+06	2.16747e+06	1.82552e+06	3.64367e+06	3.32852e+06	6.14038e+06	4.54477e+06	4.17602e+06	3.59378e+06	1.07179e+06	2.12279e+06	887512	1.20122e+06	1.30175e+06	907092	3.29591e+06	1.65005e+06	1.08286e+06	1.65207e+06	1.3773e+06	1.14428e+06	2.95267e+06	836418	1.10598e+06
5-Oxoproline	-0.143205	0.161709	0.117257	-0.1852	1.19858e+08	9.20378e+07	Eu <= Ca	103444200	0.767888	-0.381031	0.345781	2.09522e+07	6.87718e+07	1.26104e+08	2.72752e+08	1.72816e+08	8.49865e+07	1.30354e+08	546431242	1.52866e+08	1.9629e+08	162595608	1.3105e+08	4.1447e+07	6.45494e+07	7.65901e+07	2.16451e+07	7.76404e+07	9.39703e+07	1.95319e+07	2.42451e+07	1.01642e+08	2.58527e+08	7.08072e+07	4.01995e+07	5.65721e+07	1.21205e+08	1.64509e+08	4.99884e+07	7.67717e+07	9.04583e+07	8.10701e+07	7.92071e+07	9.80617e+07	1.44047e+08	1.20291e+08	9.71256e+07	1.76281e+07	3.45264e+07
2,3-Dihydroxybenzoic acid	0.143076	0.162091	0.140143	0.174452	6.00529e+06	7.58075e+06	Ca <= Eu	6.93481e+06	1.26234	0.336105	0.373393	1.27845e+06	4.77548e+06	8.04587e+06	3.38364e+06	1.86543e+06	3.09825e+06	1.06885e+07	1.08992e+07	7.04294e+06	1.51904e+06	1.78296e+07	2.01302e+06	3.11855e+06	3.85977e+06	2.82906e+06	2.10683e+07	1.94303e+07	4.00897e+06	6.04332e+06	1.96901e+06	2.12761e+07	1.1833e+06	1.12327e+07	2.0401e+07	1.30989e+07	4.64238e+06	3.10667e+06	1.08542e+06	2.4638e+06	2.09306e+06	1.85588e+06	4.25058e+06	1.17112e+06	1.80845e+06	1.48649e+06	4.7387e+06	2.29509e+07	6.56499e+07
2,5-Dihydroxybenzoic acid	0.143076	0.162091	0.140143	0.174452	6.00529e+06	7.58075e+06	Ca <= Eu	6.93481e+06	1.26234	0.336105	0.373393	1.27845e+06	4.77548e+06	8.04587e+06	3.38364e+06	1.86543e+06	3.09825e+06	1.06885e+07	1.08992e+07	7.04294e+06	1.51904e+06	1.78296e+07	2.01302e+06	3.11855e+06	3.85977e+06	2.82906e+06	2.10683e+07	1.94303e+07	4.00897e+06	6.04332e+06	1.96901e+06	2.12761e+07	1.1833e+06	1.12327e+07	2.0401e+07	1.30989e+07	4.64238e+06	3.10667e+06	1.08542e+06	2.4638e+06	2.09306e+06	1.85588e+06	4.25058e+06	1.17112e+06	1.80845e+06	1.48649e+06	4.7387e+06	2.29509e+07	6.56499e+07
3,5-Dihydroxybenzoic acid	0.143076	0.162091	0.140143	0.174452	6.00529e+06	7.58075e+06	Ca <= Eu	6.93481e+06	1.26234	0.336105	0.373393	1.27845e+06	4.77548e+06	8.04587e+06	3.38364e+06	1.86543e+06	3.09825e+06	1.06885e+07	1.08992e+07	7.04294e+06	1.51904e+06	1.78296e+07	2.01302e+06	3.11855e+06	3.85977e+06	2.82906e+06	2.10683e+07	1.94303e+07	4.00897e+06	6.04332e+06	1.96901e+06	2.12761e+07	1.1833e+06	1.12327e+07	2.0401e+07	1.30989e+07	4.64238e+06	3.10667e+06	1.08542e+06	2.4638e+06	2.09306e+06	1.85588e+06	4.25058e+06	1.17112e+06	1.80845e+06	1.48649e+06	4.7387e+06	2.29509e+07	6.56499e+07
D-Urobilin	0.143049	0.16217	0.0859651	0.202976	1.19743e+06	4.17076e+06	Ca <= Eu	2.9517e+06	3.48308	1.80036	0.313454	1.39233e+08	2.10884e+06	798951	844885	315962	730476	1.12069e+06	1.43329e+06	225368	183142	560156	3.00209e+06	1.95921e+06	2.54048e+06	2.30501e+06	691973	1.73494e+06	873485	1.43662e+06	2.02866e+06	1.64117e+06	423193	1.84171e+06	2.16134e+06	1.15503e+06	1.46129e+06	952321	749907	979386	573574	854255	584393	210544	254674	91960.9	332109	989946	1.32506e+06
Pentalenolactone D	-0.142924	0.162542	0.228035	-0.142621	371900	495708	Eu <= Ca	444947	1.33291	0.414577	0.478891	39849.5	212505	186866	556416	573500	274317	104743	47030.9	159365	463964	146721	490305	216655	72465.5	84948.2	423843	356214	178584	4.31863e+06	58220.2	90982.3	201837	41719.1	186804	253771	187603	207124	79961.6	115705	136075	98739.4	238672	504993	265361	124419	138672	50302.9	81553.7
(-)-Stercobilin	-0.142888	0.16265	0.0435497	-0.238528	4.50317e+07	3.06943e+07	Eu < Ca	36572624	0.681614	-0.552973	0.246115	210776	422150	1.60347e+07	6.81559e+07	1.08401e+08	1.30661e+08	423470	410235	1.61639e+08	1.32511e+08	2.30892e+07	8.86164e+06	521662	195129	672724	6.30671e+07	7.72771e+06	2.09621e+07	728045	452151	4.85344e+06	9.42951e+07	114132	6.01113e+07	1.40523e+07	1.42259e+08	4.46282e+07	7.48281e+06	37710.5	1.41043e+08	8.15902e+06	1.55779e+07	7.76668e+07	8.82978e+07	6.42077e+07	8.09882e+07	189715	1.3572e+07
2-(3,5-dimethoxyphenyl)-5-hydroxy-7-methoxy-6-(3-methylbut-2-en-1-yl)-3,4-dihydro-2H-1-benzopyran-4-one	-0.142714	0.163168	0.226679	-0.143034	3.64149e+06	2.88182e+06	Eu <= Ca	3193283	0.791385	-0.337548	0.476794	6.50281e+06	1.00802e+06	3.95176e+06	2.46004e+06	3.36626e+06	1.89046e+06	1.75804e+06	2.32474e+07	1.81542e+06	3.81992e+06	5.84929e+06	6.30008e+06	136005	1.19548e+06	2.70215e+06	1.11937e+06	2.01345e+06	1.94761e+06	1.39107e+06	2.01257e+06	388403	4.09181e+06	2.42006e+06	165797	511833	1.47351e+06	1.7709e+06	1.25464e+06	1.03052e+06	2.98283e+06	1.46671e+07	3.20889e+06	3.4702e+06	3.5564e+06	2.10147e+06	3.0016e+06	4.74401e+06	4.22605e+06
Gln-Leu-Leu	-0.142704	0.163197	0.0898809	-0.200496	7.01951e+06	6.02356e+06	Eu <= Ca	6.4319e+06	0.858117	-0.220755	0.314639	8.01217e+06	8660453	8.51151e+06	7.81901e+06	7.72723e+06	7.56167e+06	4.48445e+06	4.16381e+06	7.97611e+06	6.59838e+06	5.52828e+06	6.09254e+06	4.65027e+06	6.99376e+06	5.19107e+06	7.14064e+06	5.74537e+06	8.72951e+06	5.18052e+06	5.94115e+06	1.71019e+06	1.55377e+07	2.97007e+06	3.6263e+06	4.5869e+06	6.72668e+06	6.95406e+06	5.91711e+06	2.49075e+06	8.59154e+06	5.60998e+06	3.83682e+06	5.92531e+06	4.00211e+06	8.18909e+06	5.55938e+06	3.396e+06	2.7084e+06
1-O-vanillyl-β-D-glucose	0.142499	0.163808	0.144257	0.168251	224741	188523	Ca <= Eu	203372	0.838847	-0.253521	0.378763	104121	9	9	56040.4	9	9	91664.7	229159	84984.5	87838	196447	9	26605.2	5.61427e+06	9	9	9	197596	79294.8	60129.5	38670.7	9	1.07323e+06	620514	58247.4	73121.8	17608.8	603797	2.02281e+06	22694	9	9	92362.8	28193.7	88941.9	9	33781	9
9(S)-HpOTrE	-0.142439	0.163987	0.209658	-0.148408	684488	501041	Eu <= Ca	576254	0.731994	-0.450097	0.455868	103103	183082	143773	167960	261581	307727	52684.2	149724	436655	288080	290964	295436	315201	44978	695001	359916	740141	252301	164370	179925	205204	148276	104628	500093	417423	1.65161e+06	130687	401117	160048	908558	216441	363042	260094	275089	914435	158294	14010.7	400764
M-toluene acetic acid	-0.142367	0.164202	0.0617972	-0.220752	1.17646e+07	8.36465e+06	Eu <= Ca	9758616	0.711004	-0.49207	0.281635	1.07728e+06	2.61972e+06	1.80635e+06	1.57107e+07	4.77238e+06	522069	960201	746228	2.29572e+07	1.08667e+07	4.44954e+07	3.05132e+06	906411	58887.2	1.00139e+06	2.79706e+07	1.13978e+06	3.71773e+07	710334	5.94705e+06	4.14421e+06	2.0667e+07	1.35418e+06	9.76477e+06	2.89963e+07	2.53606e+07	8.10226e+06	3.43474e+06	967628	5.4642e+06	9.74009e+06	9.5438e+06	7.93054e+06	8.81998e+06	6.93695e+06	662254	1.10445e+06	7.74327e+06
Carnitine C18:3-OH	0.14223	0.164614	0.0898819	0.200496	66587.8	84830.3	Ca <= Eu	77350.9	1.27396	0.349322	0.314639	9	65735.9	58175.1	54501.5	25280.8	48555.1	88985.3	37306.8	19530.6	59442.2	43843.2	53815.6	68696.8	149712	156532	55003.5	53311.6	38825.4	62250.1	221235	161575	41068.2	67198.9	69776.5	37515.6	34693.2	50769.1	126251	74071.2	30468	23509.8	28022.3	59766.8	54852.5	12278.1	47498.5	254870	100536
Pinane Thromboxane A2	0.142104	0.164992	0.100287	0.194295	507268	842568	Ca <= Eu	705095	1.66099	0.732044	0.326406	2.64409e+06	1.08049e+06	361474	211103	511677	97165.7	382602	1.66916e+06	305183	158404	24557.7	666837	469819	1.24866e+06	2.95088e+06	829410	722809	324440	176184	2.82317e+06	872984	192029	953220	609438	233338	231736	232434	433949	293401	219152	506298	350277	253007	153558	144323	225225	406251	320564
N-acetyl-S-geranylgeranyl-L-Cysteine	-0.14197	0.165394	0.0522174	-0.229434	1.02291e+07	7.95649e+06	Eu <= Ca	8.88826e+06	0.777829	-0.362475	0.268221	9.64085e+06	372662	2.86799e+06	6.50902e+06	1.09355e+06	7.34945e+06	182208	423627	1.76145e+06	23287966	5.11629e+06	4.78043e+06	1.01927e+07	2.79435e+06	554875	3.54029e+07	1.13618e+06	6.65768e+06	1.56612e+06	5.15807e+06	6.07616e+06	1.16081e+07	1.77778e+06	1.60327e+07	7.21421e+06	4.9118e+06	1.85552e+07	1.17916e+07	900216	1.18163e+07	9.88407e+06	4.09111e+07	1.34881e+07	781005	369653	4.6602e+06	9	2.14856e+06
beta-Glycyrrhetinic acid	-0.141901	0.165602	0.084698	-0.203803	166512	141000	Eu <= Ca	151460	0.846785	-0.239933	0.311942	78221.2	36023.5	107952	120986	35434.6	122802	41957.9	45571.8	442687	389961	182883	68229.5	64020.6	33132.7	164400	148756	13434.1	72856.6	35110.9	67009.1	56447.1	233050	107134	136355	41121.4	85669.3	1.0217e+06	67376.8	47697.1	175953	159358	208154	83693.7	103698	526171	138079	55638	522841
Fludrocortisone acetate	-0.141701	0.166205	0.323024	-0.11699	655956	536063	Eu <= Ca	585219	0.817224	-0.291196	0.565313	215217	232167	91117.9	184358	9	6.40571e+06	108644	9	124872	121256	94761.5	181562	420890	80083.4	130613	361889	249493	9	147757	188151	199545	159490	72182.3	2.45276e+06	102705	142907	399638	128139	56909.5	219826	104366	193469	1.08749e+06	158905	1.18216e+06	1.81864e+07	134621	170582
Prosapogenin A	-0.141692	0.166233	0.106943	-0.190575	82519.2	51277.9	Eu <= Ca	64086.8	0.621406	-0.686393	0.333241	51157.7	265566	23189.9	63181	2037.46	183463	105884	23446.6	38409.5	26806.2	19948	180201	15590.9	11728.9	239900	172385	37766.6	9	98746	63799.8	145180	317694	11104.1	55081.4	31794	57216.7	170869	22440.1	47976.8	17818.3	2114.13	9	78615.7	26955.6	9	4489.15	18432.8	79927.8
(3S,4aS,4bR,8S,8aR)-7-ethenyl-1,1,4a,8-tetramethyl-2,3,4,4b,5,8,8a,9,10,10a-decahydrophenanthren-3-ol	-0.141435	0.16701	0.138266	-0.175279	1.90951e+06	1.56705e+06	Eu <= Ca	1707460	0.820655	-0.285152	0.373393	7.20474e+06	393286	654408	2.47989e+06	514860	763081	762077	76663.9	203566	397559	647471	1.67784e+07	6.87333e+06	2.61832e+07	576821	169952	348175	1.54416e+06	540224	394543	425113	437501	2.27402e+06	258126	378622	1.16516e+06	788234	830180	1.27951e+06	285302	7.86098e+06	1.93752e+06	448258	606040	1.75403e+06	232541	646679	337011
Androsterone Enanthate	-0.141431	0.167024	0.0779634	-0.208351	438439	372003	Eu <= Ca	399242	0.848472	-0.23706	0.299957	336040	442697	407919	289217	907687	287813	425806	771688	465767	451200	593676	680767	215263	192410	767659	439015	633135	249976	213768	255151	105595	585493	360111	107264	260841	264151	541468	414301	578094	435718	709613	367441	716960	308722	664278	213262	484713	489655
JWH022	0.141337	0.167308	0.0512136	0.22902	1.0169e+06	2.36063e+06	Ca <= Eu	1.8097e+06	2.32139	1.21499	0.265077	230946	9	69273.6	263347	316206	180590	9	9	9	9	165274	674729	2.14082e+07	1.12357e+07	316294	578316	9	303118	493491	1.1551e+07	2.15765e+06	159197	886011	278191	9	332554	575147	255877	29644.8	326897	72640.4	495596	9	3.40312e+06	94763.7	9	5.10724e+06	1.34502e+06
15-Ketofluprostenol isopropyl ester	-0.141335	0.167313	0.223974	-0.143861	5.53621e+06	2.01187e+06	Eu <= Ca	3.45685e+06	0.363402	-1.46036	0.472597	15665.2	65961.9	1.1207e+06	53607	83440.5	119724	1.25387e+07	1.4841e+07	30673.4	3.23958e+06	130216	85550.9	23199.7	27824.9	46856.2	40836.7	413626	185573	82459.7	1.69087e+07	129046	54048.6	8.01181e+06	9.22506e+06	6.86241e+07	170396	69940.1	9	1.47994e+07	55524.3	9	36195.8	127980	31045.2	26916	286887	120197	4.27397e+06
Carnitine C12:1	0.141104	0.168018	0.106977	0.190575	1.00283e+07	2.74805e+07	Ca <= Eu	20325106	2.74031	1.45434	0.333241	6.745e+08	544950	525211	164503	177586	102594	90656.1	40845.3	132885	92236.5	134639	1.16251e+07	1.1543e+07	3.12748e+07	5.66044e+07	765716	229161	202437	233275	2.17448e+07	2.52468e+06	130362	454596	9.3848e+07	630615	606503	263791	189308	84703.8	158703	102467	232818	109482	112243	78028.6	82193	320506	3.13177e+06
N-hydroxy-L-isoleucine	-0.141017	0.168281	0.20837	-0.148822	75254.1	64178.6	Eu <= Ca	68719.6	0.852825	-0.229678	0.454558	27742.1	61538.7	58076	165089	111854	9	84223.2	135084	196269	44817.6	141274	95162.5	42030.5	49714.6	51374.1	113509	38014.2	78363.3	200822	45630.1	36379.8	135216	24759.8	27645	37650.3	76092.4	41976.2	9802.8	41734.9	98542	63199.8	73713.4	37686.6	111478	105706	32004.2	65485.4	15713
(R)-(-)-2-Phenylpropionic Acid	-0.140958	0.168463	0.0617995	-0.220752	1.24518e+07	8.87318e+06	Eu <= Ca	10340394	0.712604	-0.488827	0.281635	1.04726e+06	2.85211e+06	1.93364e+06	1.66097e+07	5.01679e+06	588032	971732	888269	2.45151e+07	1.16529e+07	4.69215e+07	3.15884e+06	946149	70718	912170	2.98944e+07	1.2229e+06	3.85842e+07	747555	6.23285e+06	4.41869e+06	2.23078e+07	1.41576e+06	1.04322e+07	2.83686e+07	2.7089e+07	8.7975e+06	3.72033e+06	994652	5.71386e+06	1.05642e+07	1.02433e+07	8.40345e+06	9.05934e+06	7.64877e+06	648748	1.15445e+06	8.13943e+06
Hydrocinnamic Acid	-0.140958	0.168463	0.0617995	-0.220752	1.24518e+07	8.87318e+06	Eu <= Ca	10340394	0.712604	-0.488827	0.281635	1.04726e+06	2.85211e+06	1.93364e+06	1.66097e+07	5.01679e+06	588032	971732	888269	2.45151e+07	1.16529e+07	4.69215e+07	3.15884e+06	946149	70718	912170	2.98944e+07	1.2229e+06	3.85842e+07	747555	6.23285e+06	4.41869e+06	2.23078e+07	1.41576e+06	1.04322e+07	2.83686e+07	2.7089e+07	8.7975e+06	3.72033e+06	994652	5.71386e+06	1.05642e+07	1.02433e+07	8.40345e+06	9.05934e+06	7.64877e+06	648748	1.15445e+06	8.13943e+06
MG(0:0/22:6/0:0)	0.140915	0.168593	0.0905445	0.200083	29296.6	53550.3	Ca <= Eu	43606.3	1.82787	0.870163	0.314639	112553	15282.8	19328.1	25559.7	5917.84	19069	19044.3	9	69060.9	13199.3	22719.6	129830	75782	38796.6	28356.9	96223.2	48659	22370.7	29908	174018	58319.6	6352.09	21945.3	84114.6	54179.7	27772.5	8735.64	31815.4	25253.9	6447.68	8317.29	20060.9	11736.5	9	8728.57	10363.1	63506.3	25231.2
MG(22:6/0:0/0:0)	0.140915	0.168593	0.0905445	0.200083	29296.6	53550.3	Ca <= Eu	43606.3	1.82787	0.870163	0.314639	112553	15282.8	19328.1	25559.7	5917.84	19069	19044.3	9	69060.9	13199.3	22719.6	129830	75782	38796.6	28356.9	96223.2	48659	22370.7	29908	174018	58319.6	6352.09	21945.3	84114.6	54179.7	27772.5	8735.64	31815.4	25253.9	6447.68	8317.29	20060.9	11736.5	9	8728.57	10363.1	63506.3	25231.2
Nicardipine	-0.140815	0.168898	0.0526309	-0.22902	1.96976e+06	1.72815e+06	Eu <= Ca	1827210	0.877343	-0.188786	0.268722	2.42686e+06	2.30966e+06	2.6611e+06	3.06028e+06	1.85352e+06	2.15644e+06	1.65192e+06	1.71596e+06	2.74557e+06	1.6617e+06	1.69981e+06	2.06166e+06	2.56515e+06	3.99442e+06	1.81826e+06	1.67003e+06	1.78574e+06	2.28934e+06	1.1037e+06	814725	1.75373e+06	2.27835e+06	1.74891e+06	2.01011e+06	1.08662e+06	1.62378e+06	1.49254e+06	2.2254e+06	1.05057e+06	1.85819e+06	1.50096e+06	1.98362e+06	1467511	1.08108e+06	1.68212e+06	2.18432e+06	945284	1.4741e+06
Acoric acid	0.140656	0.169384	0.0557122	0.226126	585180	668219	Ca <= Eu	634174	1.1419	0.19144	0.273708	8801.09	22597	144305	218817	758468	28575	3.11108e+06	1.90175e+06	39495.4	1325390	1.06571e+06	625744	249358	452344	44222.4	26880.2	116528	108427	165010	961955	256603	187930	4.22145e+06	168510	1.00007e+06	38320.5	225875	30747.6	171961	427013	20649.9	98250	28323.7	142423	19920.5	155672	1.46448e+06	771027
Cys-Asn-Ser-Ala-Arg	-0.140423	0.1701	0.200836	-0.151302	46053.9	28185.5	Eu <= Ca	35511.5	0.612012	-0.708367	0.448645	9	136740	22171.8	5913.51	55753.3	52581.1	12398.9	28434.6	57377.9	8992.05	8728.19	17944.2	2269.24	13153.1	3107.65	20435.6	14594.3	35860.7	231048	9	12300.5	20201	10753.4	11317.9	5330.84	8424.65	5394.81	6202.4	59686	6584.37	198558	88861.3	10621.5	59842.8	50106.6	22696.7	7238.93	10028.5
Imidazoleacetic acid	-0.140384	0.170218	0.0918817	-0.199256	1.69027e+06	1.07958e+06	Eu <= Ca	1.32996e+06	0.638701	-0.646787	0.316442	1.01414e+06	786708	3.43275e+06	1.40697e+06	1.33286e+06	618068	406405	1.26946e+06	740417	1.11284e+07	657734	898373	1.00513e+06	1.08708e+06	3.33937e+06	1.05202e+06	1.66836e+06	412662	9	626656	1.15773e+06	1.72066e+06	528284	747800	436713	363443	260987	349579	2.01603e+06	1.36793e+06	973613	4.50837e+06	2.90641e+06	1.18057e+06	3.2768e+06	673529	210511	1.06454e+06
18β-Glycyrrhetinic acid	-0.140301	0.170474	0.092566	-0.198842	9.29573e+07	6.58134e+07	Eu <= Ca	76942400	0.707996	-0.498187	0.317597	9.77309e+06	1.67309e+07	9.4019e+07	1.99147e+07	2.29627e+07	2.54257e+07	1.38501e+07	1.70865e+08	4.80704e+07	1.76295e+08	2.60699e+07	6.76598e+07	5.08591e+07	9.24489e+07	1.6559e+08	1.86529e+08	1.40251e+08	1.02025e+08	6.9798e+06	3.12897e+07	1.86776e+07	1.27278e+08	5.40672e+07	1.27749e+07	1.86286e+07	1.25159e+08	1.07402e+08	1.99442e+07	7.64981e+06	3.38889e+07	3.1857e+07	6.46107e+07	3.67325e+07	2.26501e+07	3.384e+07	6.41413e+07	8.05049e+06	1.65206e+07
2,4-Dihydroxypyridine	0.140245	0.170647	0.195993	0.152956	814390	1043000	Ca <= Eu	949270	1.28071	0.356947	0.441404	874135	534975	711378	1.87918e+06	997993	822452	517263	712034	558524	950159	1.8663e+06	784494	1.12027e+06	1.13147e+06	228602	1.38271e+06	1.6153e+06	532112	708773	1.0448e+06	1.92542e+06	663756	1.4496e+06	1.61318e+06	3.00565e+06	991000	231205	918359	499847	617934	450266	498924	371002	868594	333733	613685	1.35771e+06	3.68652e+06
5-Hydroxypyridine-2(1H)-one	0.140245	0.170647	0.195993	0.152956	814390	1043000	Ca <= Eu	949270	1.28071	0.356947	0.441404	874135	534975	711378	1.87918e+06	997993	822452	517263	712034	558524	950159	1.8663e+06	784494	1.12027e+06	1.13147e+06	228602	1.38271e+06	1.6153e+06	532112	708773	1.0448e+06	1.92542e+06	663756	1.4496e+06	1.61318e+06	3.00565e+06	991000	231205	918359	499847	617934	450266	498924	371002	868594	333733	613685	1.35771e+06	3.68652e+06
2-Hydroxy-2-Methyl Butyric acid	0.140234	0.170681	0.202123	0.150889	1.62714e+07	1.71277e+07	Ca <= Eu	1.67766e+07	1.05262	0.0739885	0.449598	7.8015e+06	8.35721e+06	622452	4.09782e+06	2.30762e+07	953535	2.20831e+07	2.04459e+06	1.52167e+06	2.21472e+06	1.42719e+06	1.98587e+07	2.43729e+07	2.10581e+07	1.93655e+07	2.90431e+06	2.06866e+06	3.4031e+06	2.43946e+06	1.3894e+07	2.99093e+07	495483	9	1.26668e+07	1.20467e+08	1.47564e+06	1.41378e+06	3.30867e+07	4.09734e+06	3.88216e+06	1.61854e+06	1.01187e+07	1.31886e+06	8.26404e+06	769670	298132	1.33797e+07	1.00671e+07
Choline	0.139972	0.171489	0.160996	0.165771	202729	226092	Ca <= Eu	216513	1.11524	0.157353	0.400205	867203	151191	175929	77973	132267	211166	127381	185824	121464	167208	217881	125346	256732	223284	231824	211527	129211	118160	220449	210591	355053	63221.1	192973	214850	190023	108041	95898	138690	211150	182415	96165.8	600406	212418	174924	85248	99228.5	340417	404385
Asn-Ile	0.139608	0.172618	0.0306113	0.255477	19290000	2.57841e+07	Ca < Eu	23121500	1.33665	0.418627	0.223993	6.35168e+06	1.89483e+07	1.50281e+07	5.07977e+06	2.88239e+07	4.99339e+06	1.86035e+07	1.99946e+07	2.60075e+07	1.02103e+07	1.7497e+07	1.61203e+07	4.37816e+07	8.65268e+06	1.13877e+07	3.03553e+07	2.9576e+07	1.30787e+07	3.19927e+07	2.6445e+07	3.79392e+07	1.08182e+07	4.27671e+06	4.40353e+06	5.10865e+07	2.19905e+07	3.07612e+07	1.76781e+07	1.07744e+07	1.93733e+07	1.29495e+07	1.00625e+07	1.01728e+07	19535633	2.47232e+06	3.32428e+07	3.78722e+07	68501725
3-Dehydroretinal	-0.139536	0.172841	0.0439099	-0.238115	1.16417e+07	8260400	Eu < Ca	9646726	0.709554	-0.495016	0.247609	949368	1.65978e+06	6.98607e+06	1.33497e+07	2.17295e+07	2.32435e+07	2.06313e+06	1.20482e+06	2.8807e+07	2.31898e+07	6.88438e+06	5.54073e+06	2.33974e+06	331835	1.6566e+06	1.43231e+07	5.14343e+06	7.7258e+06	1.95061e+06	1.53698e+06	3.9877e+06	2.30502e+07	370579	1.24869e+07	6.07004e+06	1.95013e+07	1.22667e+07	4.09658e+06	136290	1.95401e+07	3.76486e+06	6.52169e+06	1.802e+07	2.12313e+07	1.85584e+07	1.76318e+07	708095	6.98449e+06
3,5-Dimethoxy-4-Hydroxycinnamic Acid	0.139378	0.173331	0.0733469	0.211658	296868	286981	Ca <= Eu	291035	0.966696	-0.048866	0.296426	480916	48218.1	21716.5	39872	28335.6	86426.8	158535	183971	90716.9	14525.7	66854.4	104230	34544.7	111461	27376.1	190100	92606.6	32085	55921.6	352666	352450	25842.1	710525	318999	476890	88389.6	39127.2	147277	94268.8	39465.9	24853.8	21455.4	42190.9	85111.6	29916.7	110405	64768	2.5396e+06
P-chlorophenylalanine	0.13911	0.174169	0.175029	0.160397	2.1417e+06	2.27951e+06	Ca <= Eu	2223003	1.06435	0.0899675	0.417527	1.74724e+06	2.57133e+06	2.25445e+06	1.78388e+06	1.59267e+06	2.88771e+06	2.52449e+06	1.78758e+06	1.77809e+06	3.17036e+06	1.95248e+06	2.25555e+06	1.54426e+06	1.36333e+06	2.51042e+06	2.13067e+06	2.55776e+06	2.5393e+06	2.14514e+06	3.13082e+06	2.31816e+06	1.47418e+06	2.42245e+06	1.33015e+06	1.53702e+06	2.27341e+06	2.85066e+06	2.36466e+06	3.0651e+06	2.61525e+06	2.62054e+06	2.98859e+06	3.50288e+06	2.31596e+06	2.73027e+06	406011	2.88077e+06	2.05454e+06
Ponatinib	0.139045	0.17437	0.168444	0.162877	3482186	749546	Ca <= Eu	1.86993e+06	0.215251	-2.21591	0.408996	2.9927e+06	105050	11709.9	38121.4	26870	4675.25	116487	15189.6	4998.98	20243.5	77788.4	21249.9	37652.1	19763.3	7869.94	8182.68	30413.4	111730	4533.93	88210.3	1.18446e+06	54150.9	96466.3	1.33507e+08	428022	5450.09	137921	8169.61	9743.4	17417.4	9	7324.13	7207.38	21314	9	41228.7	89356.5	1.09319e+07
1,2-Distearoyl-sn-glycero-3-phospho-L-serine	0.138981	0.174572	0.128285	0.179826	161545	280350	Ca <= Eu	231640	1.73543	0.795292	0.359931	1.80257e+06	25414.2	4864.98	4322.55	60710.1	9129.13	12728.2	91582.2	22086.1	3773.55	100732	274370	75534.7	44215	142420	135274	196048	9	16762.1	381064	382509	9	271781	2.62723e+06	103346	63331.4	41725.4	99699.3	44122.9	3696.05	2993.48	33272.5	8622.44	124125	1372.72	8679.63	2288.72	390493
Averantin	-0.138966	0.174621	0.0903859	-0.200083	171713	37120.2	Eu <= Ca	92303.4	0.216175	-2.20973	0.314639	34103.2	10436.5	18141.1	19514.3	13352.1	1504.82	4741.47	10208.2	35647.3	5343.25	64014.6	9	8739.51	54554.9	98107.1	162841	120624	19615.2	9	12728.5	10447.9	65763.1	26789.9	17802.7	26763.4	106215	10314.7	3043.64	8844.25	9	16158.7	9343.64	81144.9	6458.43	52638.3	9894.88	2376.78	6255.95
Bestatin	0.138835	0.175029	0.0509582	0.230674	5335000	7.29915e+06	Ca <= Eu	6493850	1.36816	0.452241	0.26426	3.39908e+06	5.46261e+06	3.36399e+06	825391	1.3183e+07	4.47035e+06	4.57726e+06	5.41634e+06	8.7388e+06	2.6553e+06	2.27223e+06	8.3498e+06	8.09365e+06	3.51198e+06	2.95698e+06	8.10553e+06	8.11371e+06	5.49357e+06	4.32772e+06	5.40958e+06	5.84532e+06	3.25181e+06	2.07953e+06	5.23459e+06	4.39843e+06	8.03282e+06	1.01415e+07	8.15228e+06	1.57606e+06	6.80655e+06	773578	2.47641e+06	2.3573e+06	3.32898e+06	915772	8.44968e+06	1.91278e+06	1.50218e+07
Diclofop	-0.138809	0.17511	0.113218	-0.187267	4.13971e+06	2.67313e+06	Eu <= Ca	3274430	0.645728	-0.631001	0.340914	58392.6	48510.8	3.47145e+06	1.44022e+06	342262	2.71131e+06	915059	58230.8	4.64762e+06	4.34945e+06	160394	2.06864e+06	540406	208718	1.00014e+06	1.26713e+06	541349	9.68943e+06	1.09003e+06	376422	304060	4.57803e+06	167801	32642.1	595479	702303	3.61183e+06	243332	489296	5.73249e+06	1.49642e+07	1.26461e+07	7.42164e+06	4.94784e+06	1.62799e+07	34212.3	371137	2.65137e+06
Caribenolide I	-0.138655	0.175596	0.034891	-0.245556	410431	252109	Eu < Ca	317021	0.614253	-0.703094	0.232096	9	9	191758	314783	955552	841994	55391.7	9	1.38454e+06	996800	135713	136953	9	9	9	471601	9	329899	9	9	46077.9	781172	9	259496	60232.7	723794	314725	131400	9	721168	105593	190483	629375	553957	615346	563213	9	169106
cis-11-Methyl-2-dodecenoic acid	-0.138629	0.175676	0.141083	-0.174039	527951	516068	Eu <= Ca	520940	0.977491	-0.032844	0.375161	896644	534693	458391	336486	1.47566e+06	393508	426469	1.58932e+06	596015	430970	884901	908874	303449	245637	1.10863e+06	677219	1.06692e+06	311437	301882	321747	306486	874376	613946	264880	473489	437669	752163	498464	865452	446114	1.14946e+06	461819	821285	291737	858322	295639	424064	451119
D-Glucosamine 6-Phosphate	-0.138622	0.1757	0.118861	-0.184374	142641	136593	Eu <= Ca	139073	0.957598	-0.0625075	0.346859	105957	107446	128553	184145	139799	116777	92466.2	150131	301394	77689.2	162196	120110	109867	390202	80492.3	125273	172368	226713	106798	42984	60810	156074	139323	112736	79674.2	153120	128044	161049	78543.2	97647.5	141112	114954	100926	171803	123540	88863.4	117294	55798.7
[10]-Dehydrogingerdione	-0.138561	0.175892	0.171738	-0.161637	1.92417e+06	1.74803e+06	Eu <= Ca	1820250	0.908461	-0.138504	0.413616	9.89858e+06	3.86678e+06	784201	2.51219e+06	726164	1.07026e+06	867971	575035	543030	1.44348e+06	2.09744e+06	6.11904e+06	599828	921726	1.30077e+06	1.33803e+06	1.15593e+06	1.17348e+06	1.27031e+06	1.63784e+07	2.96063e+06	517419	716025	307784	409554	311918	356294	879368	1.63181e+06	1.35723e+06	773943	1.7896e+06	952138	626023	195760	367050	505243	410485
Dronedarone	0.138556	0.175906	0.0739113	0.211244	18809.5	23451	Ca <= Eu	21548	1.24676	0.318188	0.296426	3806	34418	18184.3	3949.67	51054.8	12668.4	16240.7	37355.6	7287.97	7018.14	17334.3	28597.8	15590.8	15379.8	38143.1	48302.9	28951.2	7090.72	13012.7	10444.7	35713.9	18759.7	37267.7	14387.5	22637.4	57058.7	30228.8	7677.19	51347.9	5452.5	2153.31	4530.67	30460.5	20780.2	18726.7	6951.71	42185.1	17331.7
(±)13(14)-DiHDPE(A)	0.138495	0.1761	0.0689422	0.214965	25384.3	37311.3	Ca <= Eu	32421.2	1.46986	0.555676	0.295758	50462.6	15986.4	6125.9	4865.1	34385.5	9348.19	9465.69	16448.5	8555.76	10549.3	6305.98	70770	28485.4	30279.6	36561.9	107515	100043	6300.31	23769	29222.2	28163.8	9	33267.1	81147.8	40645.3	11607	7993.94	26555.1	10274.7	8579.9	14392	25557.4	2672.51	8576.65	9	8861.7	9	30529.7
Hexaethylene-glycol	0.138344	0.176575	0.151792	0.169492	870707	1.23403e+06	Ca <= Eu	1085070	1.41728	0.503122	0.389487	219482	154040	312759	480361	415667	278712	1.14586e+06	288272	7.5132e+06	413981	1.84317e+07	697985	199357	264618	222090	233594	222098	278432	1.50501e+06	323543	8.95475e+06	547523	354084	164655	458934	319104	291329	256598	521826	283357	289057	426220	635446	401019	509451	232212	351621	502180
Mavorixafor	0.138276	0.176791	0.0530742	0.228607	5.5112e+06	7.50322e+06	Ca <= Eu	6686490	1.36145	0.445145	0.268722	3.52938e+06	5.47963e+06	3.39109e+06	869741	1.3008e+07	5.12906e+06	4.32608e+06	5.47825e+06	9.15996e+06	2.65805e+06	2.57868e+06	8.75379e+06	7.93563e+06	3.7214e+06	2.90929e+06	8.48259e+06	8.90481e+06	5.59349e+06	4.72096e+06	5.27408e+06	5.54895e+06	3.70701e+06	2.1047e+06	4.84406e+06	4.50217e+06	7.8037e+06	9.47657e+06	9.42047e+06	1.65389e+06	7.47877e+06	902789	2.50137e+06	2.43204e+06	3.61391e+06	865860	8.7118e+06	2.09706e+06	1.61266e+07
D-Turanose	-0.138269	0.176813	0.0593927	-0.222819	135529	97583.2	Eu <= Ca	113141	0.720016	-0.4739	0.279143	70748.3	97091.6	294398	239407	100687	76845.7	82891.6	79175.7	125528	79686.3	95813.3	75873.8	69598.9	254950	135225	127818	81879	203815	62515.3	34059	99385.6	151188	131885	235038	94217.7	105973	67077.7	38742.5	39350.5	72370.1	62907.4	77125.2	73621.5	9	106533	62130.9	26674.3	107936
Dihydroconiferyl alcohol	-0.138212	0.176992	0.0509582	-0.230674	1.05528e+07	3.89939e+06	Eu <= Ca	6.62727e+06	0.369513	-1.4363	0.26426	65643.8	19633.8	1.13455e+07	5.07205e+07	1.35772e+07	1.28765e+06	3.42843e+06	45182.7	1.68179e+07	935510	736364	1.46155e+06	204163	73842.7	42640.8	1.72427e+06	1.3155e+06	5.66225e+06	14964.3	33071.2	2.41715e+06	3.88675e+07	9	482679	1.07116e+06	6.26919e+07	4.67907e+06	408526	513227	1.40166e+07	3.41666e+07	4.80698e+06	1.05096e+07	3.78673e+06	3.87484e+06	4.49068e+06	2.05635e+06	1.76127e+06
2,4-diacetamino-2,4,6-triphenoxy-D-mannopyranose	0.138117	0.177294	0.0879068	0.201736	12370000	1.99267e+07	Ca <= Eu	1.68285e+07	1.61089	0.687859	0.314639	1.41616e+08	2.47006e+07	1.59955e+07	2.8557e+06	4.04101e+06	2.35111e+06	9	4.7854e+07	2.0244e+07	2.21301e+06	3.68193e+07	1.50972e+07	1.41441e+07	9.0035e+06	6.09673e+06	2.93175e+06	3.15997e+06	4.00408e+06	7.60436e+06	5.68158e+06	2.78792e+07	9.71517e+06	1.41688e+07	6.12706e+06	4.4797e+07	4.90292e+06	8.51078e+06	1.57342e+07	3.54418e+06	4.90298e+06	2.15896e+07	2.18008e+06	1.38884e+06	2.92608e+06	1.27874e+06	1.44388e+07	3.7172e+07	5.12711e+07
(E)-3-(3-hydroxy-4-methoxyphenyl)acrylic acid	0.13807	0.177443	0.0739148	0.211244	1.95376e+06	3.22772e+06	Ca <= Eu	2705394	1.65206	0.724264	0.296426	1.27406e+06	5.08628e+06	940309	462220	2.23457e+06	2.31643e+06	2.42953e+06	880776	2.09153e+06	259010	3.6391e+06	534158	143950	1.11146e+06	796728	6.59764e+06	8.47464e+06	793258	4.21385e+06	2.39202e+06	1.77727e+06	968876	3.0704e+06	1.59967e+06	3.57319e+06	3.0088e+06	676620	5.69614e+06	1.00539e+06	2.27189e+06	443203	762116	223649	428276	79990.3	915330	567424	1.13158e+07
Oroxylin A	-0.138011	0.177628	0.152798	-0.169078	2.68678e+06	4.11081e+06	Eu <= Ca	3.52696e+06	1.53001	0.613545	0.389487	6.21361e+07	335865	439151	1.05034e+06	263180	138040	279299	340238	303688	189876	229247	979569	229057	264490	348536	1.64462e+06	1.1397e+06	344896	155081	509236	350303	168983	245565	692040	746764	445851	725526	635445	157787	947000	476262	587851	246930	203668	90992.5	88275.5	170047	269595
11-Aminoundecanoic acid	-0.137966	0.177771	0.0705613	-0.213725	349096	320363	Eu <= Ca	332143	0.917695	-0.123914	0.295758	163117	481484	692611	1.11519e+06	532651	301014	222347	4.3862e+06	841202	348458	82255.4	1.11024e+06	299216	258427	557241	278603	229941	737602	226961	97720.4	153739	932340	242317	541160	298931	256121	233914	174178	70201.9	230926	219450	559190	53819.8	573776	431859	128485	650593	538277
Terpendole I	-0.137935	0.177869	0.128308	-0.179826	1.40495e+06	1.21327e+06	Eu <= Ca	1291857	0.863565	-0.211624	0.359931	3.01651e+06	2.90914e+06	630432	1.64187e+06	1.90541e+06	761051	1.91805e+06	1.66198e+06	596460	520973	3.18801e+06	1.3458e+06	858686	1.02364e+06	1.03427e+06	420232	505154	704464	1.34262e+06	2.65514e+06	1.26799e+06	1.67488e+06	64060.8	477609	554337	1.446e+06	501919	455779	746474	1.51226e+06	297884	1.35882e+06	441659	1.74588e+06	508617	310074	424258	523927
(S)-(-)-Citronellic acid	-0.137723	0.178546	0.179529	-0.158743	1.4822e+06	1.4249e+06	Eu <= Ca	1448390	0.961343	-0.0568764	0.42342	1.24544e+06	1.50157e+06	1.44104e+06	1.8629e+06	2.48337e+06	1.25359e+06	1.87703e+06	3.32405e+06	1.69336e+06	2.0075e+06	1.90266e+06	1.78308e+06	1.10714e+06	1.54499e+06	2.18088e+06	1.41223e+06	1.98122e+06	1.18473e+06	1.30776e+06	946928	1.01635e+06	2.06697e+06	1.5546e+06	852173	1.44379e+06	1.2597e+06	1.8877e+06	1.61988e+06	2.0978e+06	1.92446e+06	2.04396e+06	1.39543e+06	1.65188e+06	1.54344e+06	1.61283e+06	1.83631e+06	1.58032e+06	1.04933e+06
LPE(0:0/22:4)	-0.13765	0.178778	0.260651	-0.133113	160800	45137.9	Eu <= Ca	92559.4	0.280709	-1.83285	0.510155	201722	54713.1	17218.8	9511.69	16725.9	71628.2	26257.2	6840.53	21188.8	49426.9	20448.3	83041.2	155522	40781.8	40895.5	51071.7	16570.3	8474.67	25445.6	97557.3	72500.9	127004	19426	174226	17657.3	51940.1	92025.4	47436.1	26368.6	12400.5	9	8050.55	29739.2	20670.7	18703.7	35459.2	9	17530.4
LPE(22:4/0:0)	-0.13765	0.178778	0.260651	-0.133113	160800	45137.9	Eu <= Ca	92559.4	0.280709	-1.83285	0.510155	201722	54713.1	17218.8	9511.69	16725.9	71628.2	26257.2	6840.53	21188.8	49426.9	20448.3	83041.2	155522	40781.8	40895.5	51071.7	16570.3	8474.67	25445.6	97557.3	72500.9	127004	19426	174226	17657.3	51940.1	92025.4	47436.1	26368.6	12400.5	9	8050.55	29739.2	20670.7	18703.7	35459.2	9	17530.4
5-hydroxy-2-(4-hydroxy-3,5-dimethoxyphenyl)-7-methoxy-6-(3-methylbut-2-en-1-yl)-3,4-dihydro-2H-1-benzopyran-4-one	-0.137334	0.179786	0.289926	-0.125258	127227	115720	Eu <= Ca	120438	0.909559	-0.13676	0.536463	36590.4	18287.9	154984	89406.1	133962	173283	85091.3	14731.7	48099.8	65712.3	145404	74460.9	128047	150417	268552	206279	159247	187136	24913.1	43390.9	123754	91677.8	27150.8	74290.6	47276.2	401103	35249.3	87987.6	17624.8	41594.5	148101	36157.2	47169	48881.9	148573	37090.4	10228.8	159584
[truncated: 2,882 more rows]
[truncated: 64 more columns]

## Sheet: Fig 6. DM_plasma metabolites
Index	Compounds	Class I	Class II	CC_pcor	pvalue_pcor	Pvalue	Effect_size	mean_abun_Ca	mean_abun_Eu	enrichment	mean_abun	FC	log2FC	Qvalue	MC002	MC003	MC004	MC005	MC006	MC007	MC008	MC009	MC010	MC011	MC012	MC013	MC014	MC015	MC016	MC017	MC018	MC019	MC020	MC021	MC022	MC023	MC024	MC025	MC026	MC027	MC028	MC029	MC030	MC031	MC032	MC033	MC034	MC035	MC036
[truncated: 1,538 more rows]
[truncated: 67 more columns]
