# Supplementary material for: Characterization of the gut microbiota and fecal and blood metabolomes under various factors in urban children from Northwest China
Source: Front Cell Infect Microbiol. 2024 Mar 22;14:1374544. doi: 10.3389/fcimb.2024.1374544 (PMC10995345; doi:10.3389/fcimb.2024.1374544)
Supplement: Supplementary file 6 [file Table_5.xlsx]

## Sheet: Fig 7. Exercise_related taxon
ID	CC_pcor	pvalue_pcor	mean_abun	Pvalue_wilcox	Effect_size_wilcox	mean_abun_N	mean_abun_Y	enrichment	mean_abun	mean_occ	FC	log2FC	Qvalue	MC002	MC003	MC004	MC005	MC006	MC007	MC008	MC009	MC010	MC011	MC012	MC013	MC014	MC015	MC016	MC017	MC018	MC019	MC020	MC021	MC022	MC023	MC024	MC025	MC026	MC027	MC028	MC029	MC030	MC031	MC032	MC033	MC034	MC035	MC036	MC037
p__Synergistetes	-0.297339	0.00309956	0.0152016	0.00331063	-0.322245	0.0166285	0.0147003	Y < N	0.0152016	0.32	0.884043	-0.177812	0.867573	0	0	0.08458	0	0.00415	0	0	0	0.00827	0	0	0	0	0	0	0	0.13439	0	0	0	0	0.01837	0.00075	0	0.02087	0.00087	0.00037	0	0	0.0027	0	0	0	0.04057	0.09071	0
g__Pyramidobacter	-0.309907	0.00200771	0.0057318	0.00165241	-0.330042	0.0133569	0.0030527	Y < N	0.0057318	0.28	0.228548	-2.12943	0.652703	0	0	0.08458	0	0.00415	0	0	0	0.00827	0	0	0	0	0	0	0	0.13439	0	0	0	0	0.01837	0.00075	0	0.02087	0	0.00037	0	0	0.0027	0	0	0	0.04057	0.00652	0
g__Holdemanella	-0.299089	0.00292094	0.0543805	0.00481154	-0.141372	0.196729	0.00436622	Y < N	0.0543805	0.05	0.0221941	-5.49368	0.867573	0	0	0	0	0	0	0	0	1.31421	0	0	0	0	0	0	0.26199	0	0	0	0	0	0	0	0	0	0	0	0	0	0	0	0	0	0	3.08774	0
g__Anaerostipes	0.274805	0.00644803	2.5231	0.0297924	0.287942	1.36016	2.9317	N < Y	2.5231	0.97	2.15541	1.10796	0.867573	4.99858	0	3.04562	1.08805	1.14392	2.54943	4.80158	1.3068	0.39134	2.18321	1.68218	0.73696	12.0421	4.39307	0.13943	0.22666	2.37319	0.79023	4.47045	14.1252	0.15528	0.81803	0.8294	1.40938	1.73301	0.65629	1.62165	4.51454	4.70078	1.66721	0.34011	2.44853	1.56647	1.67979	0.55276	1.78561
g__Allisonella	-0.241553	0.0171446	0.0010547	0.0352952	-0.151767	0.000820769	0.00113689	Y < N	0.0010547	0.11	1.38515	0.470047	0.867573	0	0	0	0	0	0	0	0	0	0	0	0	0	0	0.04922	0.00632	0.00569	0.00674	0	0	0	0	0	0	0	0	0.00376	0	0	0	0	0	0	0	0.00371	0
g__Veillonella	0.240697	0.0175543	0.541901	0.0421834	0.269231	0.262444	0.640088	N < Y	0.541901	0.93	2.43895	1.28626	0.867573	6.41826	0.05059	0.09318	0.17546	0.07539	1.21821	0.08658	0.17624	0.03051	0.01809	1.74813	0.01071	3.24734	0.39225	0.08301	0.404	0.127	0.08038	0.1041	0.00947	0.72505	0.00921	1.05756	0.37549	1.05675	0.57351	0.8536	0.34677	0.11763	0.05277	0.11999	0.11606	0.02224	0.0047	0	0.09573
g__Parasutterella	-0.23452	0.0207691	0.483659	0.0677758	-0.241164	0.559967	0.456849	Y <= N	0.483659	0.8	0.81585	-0.293625	0.867573	0	0.76805	2.46329	0.01584	0.51057	0.25256	0	0	0.45569	0.03075	0	0.34213	0.37589	0.23499	5.51423	0.03098	0.11288	0.50972	0	0.28636	0.20961	0.25365	0	0.26216	0.52848	0.21145	0.72211	2.59147	1.54585	0	0.86315	0.03277	0.15107	0.53489	0.53274	1.48402
g__Bilophila	-0.22989	0.0234987	0.0678219	0.122751	-0.200624	0.0769904	0.0646005	Y <= N	0.0678219	0.66	0.839073	-0.253132	0.867573	0	0	0.14359	0.03549	0.13908	0.0506	0	0	0.08769	0.12828	0.0002	0.13606	0	0.00446	0.61261	0.00625	0	0.05257	0	0	0	0.19205	0	0.01907	0	0.01297	0.04646	0.04289	0	0	0.29538	0.07184	0.15165	0	0.24789	0.23962
g__Faecalibacterium	0.220456	0.0300172	11.1682	0.0335312	0.281705	8.93921	11.9514	N < Y	11.1682	1	1.33697	0.418964	0.867573	2.71777	15.1001	6.45935	12.6888	17.9309	18.4245	16.4077	6.93355	10.9419	8.93644	13.0731	14.0372	9.78321	11.7679	0.89723	7.80516	13.4131	13.4392	16.3292	10.8774	8.81539	16.0556	13.8063	12.5707	6.91677	8.15029	7.25297	13.9473	14.5606	11.2096	6.54631	23.1015	7.13543	10.489	2.1061	9.89472
g__Dorea	0.211408	0.0376461	0.649332	0.0141381	0.323805	0.38232	0.743147	N < Y	0.649332	0.8	1.94378	0.958868	0.867573	0.40914	0.82378	0	1.20308	0.4026	0.6311	0	0.30481	0.50769	1.27652	0.34743	0.71028	0	0.42676	0.49094	0.28243	0.28756	0.45401	2.10736	0	1.13872	0.1146	0.4661	0.62868	0.39883	0.07566	1.13127	0.53199	0	0.9945	0.68112	1.27763	1.818	0.52148	1.7005	0.37212
g__Clostridium	-0.203865	0.0451882	0.375784	0.0742026	-0.236486	0.498443	0.332687	Y <= N	0.375784	0.88	0.667453	-0.583263	0.867573	0.80278	0.1062	0	0.0062	0.00106	0.32076	0	2.75691	0.91642	0.45018	0	0.00626	0.05843	0.17143	0.13628	0.06705	0.76658	0.25559	0	0.72073	0.17828	0.72111	0	0.0727	0.09058	0.95525	0.03233	0.08673	0.03819	0.01917	0.52194	0.00405	0.00452	0.37536	0.11169	0.38013
s__Pyramidobacter_piscolens	-0.309907	0.00200771	0.0057174	0.00165241	-0.330042	0.0133131	0.00304865	Y < N	0.0057174	0.28	0.228997	-2.1266	0.652703	0	0	0.08458	0	0.00415	0	0	0	0.00827	0	0	0	0	0	0	0	0.13369	0	0	0	0	0.01837	0.00075	0	0.02087	0	0.00037	0	0	0.0027	0	0	0	0.04057	0.00652	0
s__Holdemanella_biformis	-0.299089	0.00292094	0.0543805	0.00481154	-0.141372	0.196729	0.00436622	Y < N	0.0543805	0.05	0.0221941	-5.49368	0.867573	0	0	0	0	0	0	0	0	1.31421	0	0	0	0	0	0	0.26199	0	0	0	0	0	0	0	0	0	0	0	0	0	0	0	0	0	0	3.08774	0
s__Anaerostipes_hadrus	0.260274	0.0100325	2.51469	0.0372963	0.275988	1.36016	2.92034	N < Y	2.51469	0.96	2.14705	1.10236	0.867573	4.99858	0	3.04562	1.08805	1.14392	2.54943	4.80158	1.3068	0.39134	2.18321	1.68218	0.73696	12.0421	4.39307	0.13943	0.22666	2.37319	0.79023	4.47045	14.1252	0.15528	0.81803	0	1.40938	1.73301	0.65629	1.62165	4.51454	4.70078	1.66721	0.34011	2.44853	1.56647	1.67979	0.55276	1.78561
s__Streptococcus_sobrinus	-0.258765	0.0104899	0.0008043	0.00547329	-0.139293	0.00261808	0.000167027	Y < N	0.0008043	0.05	0.0637976	-3.97035	0.867573	0	0	0	0	0	0	0	0	0	0	0	0	0	0	0	0.0045	0.06088	0	0	0	0	0	0	0	0.00171	0.00098	0	0	0	0	0	0	0	0	0	0.01236
s__Clostridium_sp_chh4_2	-0.25489	0.0117491	3.29e-05	0.0172342	-0.0769231	0.000126538	0	Y < N	3.29e-05	0.02	0	#NAME?	0.867573	0	0	0	0	0	0	0	0	0	0	0	0	0	0	0	0	0	0	0	0	0	0	0	0	0	0	0	0	0	0	0	0	0	0	0.00286	0
s__Veillonella_parvula	0.250404	0.0133696	0.340487	0.0257303	0.295218	0.0934731	0.427275	N < Y	0.340487	0.87	4.57111	2.19254	0.867573	5.01155	0.02842	0.01056	0.17546	0.05846	1.12554	0.03955	0.08087	0.00646	0	0.16704	0.00244	1.72476	0.02604	0.08301	0.19041	0.11721	0.03348	0.01567	0.00947	0.1818	0.00921	0.32721	0.01468	0.31065	0.49897	0.71675	0.05513	0.01966	0.03091	0.06069	0.05457	0.01008	0	0	0.03463
s__Clostridium_sp_CAG_253	-0.24775	0.0144175	0.0489671	0.0295135	-0.143451	0.166024	0.00783905	Y < N	0.0489671	0.09	0.0472164	-4.40457	0.867573	0	0	0	0	0	0	0	2.66594	0.87438	0.04503	0	0	0.05843	0	0	0	0	0	0	0	0	0	0	0	0	0.48511	0	0	0	0	0	0	0	0	0	0
s__Allisonella_histaminiformans	-0.241553	0.0171446	0.0010547	0.0352952	-0.151767	0.000820769	0.00113689	Y < N	0.0010547	0.11	1.38515	0.470047	0.867573	0	0	0	0	0	0	0	0	0	0	0	0	0	0	0.04922	0.00632	0.00569	0.00674	0	0	0	0	0	0	0	0	0.00376	0	0	0	0	0	0	0	0.00371	0
s__Clostridium_citroniae	-0.236774	0.0195419	0.0275648	0.0182711	-0.310811	0.0581085	0.0168332	Y < N	0.0275648	0.77	0.289687	-1.78744	0.867573	0	0.01229	0.05238	0.00683	0.01707	0.02836	0.00651	0.11361	0.02234	0.00909	0.00228	0.00985	0	0	0.19727	0.0108	0.04517	0.02053	0	0.0034	0.00631	0.016	0	0	0	0	0	0.0132	0.01514	0	0.04236	0.142	0.01174	0.00574	0.06092	0.00968
s__Parasutterella_excrementihominis	-0.23452	0.0207691	0.483659	0.0677758	-0.241164	0.559967	0.456849	Y <= N	0.483659	0.8	0.81585	-0.293625	0.867573	0	0.76805	2.46329	0.01584	0.51057	0.25256	0	0	0.45569	0.03075	0	0.34213	0.37589	0.23499	5.51423	0.03098	0.11288	0.50972	0	0.28636	0.20961	0.25365	0	0.26216	0.52848	0.21145	0.72211	2.59147	1.54585	0	0.86315	0.03277	0.15107	0.53489	0.53274	1.48402
s__Bilophila_wadsworthia	-0.22989	0.0234987	0.0678219	0.122751	-0.200624	0.0769904	0.0646005	Y <= N	0.0678219	0.66	0.839073	-0.253132	0.867573	0	0	0.14359	0.03549	0.13908	0.0506	0	0	0.08769	0.12828	0.0002	0.13606	0	0.00446	0.61261	0.00625	0	0.05257	0	0	0	0.19205	0	0.01907	0	0.01297	0.04646	0.04289	0	0	0.29538	0.07184	0.15165	0	0.24789	0.23962
s__Actinomyces_sp_HPA0247	0.229372	0.0238221	0.0005368	0.10348	0.130457	0.000439615	0.000570946	N <= Y	0.0005368	0.14	1.29874	0.377112	0.867573	0	0	0	0	0	0	0.00067	0	0	0	0	0	0.00334	0	0	0	0	0	0	0	0	0	0.00316	0	0	0	0	0	0	0	0	0	0	0	0	0
s__Prevotella_sp_CAG_520	-0.226235	0.0258644	0.0983726	0.0172342	-0.0769231	0.378356	0	Y < N	0.0983726	0.02	0	#NAME?	0.867573	0	0	0	0	0	0	0	0	0	0	0	0	0	0	0	8.65271	1.18455	0	0	0	0	0	0	0	0	0	0	0	0	0	0	0	0	0	0	0
s__Anaerotruncus_colihominis	-0.223967	0.0274315	0.0582805	0.0123359	-0.329522	0.114843	0.0384072	Y < N	0.0582805	0.77	0.334432	-1.58022	0.867573	0	0	0.17975	0.00942	0.00014	0.03782	0.02087	0.2871	0.01843	0.01281	0	0.03509	0.00157	0	0	0	0.14405	0.01109	0	0.02069	0.01163	0.02623	0	0	0.01077	0	0.0122	0.00617	0.00548	0.00481	0.04023	0.32749	0.06006	0.06344	0.08806	0.01245
s__Faecalibacterium_prausnitzii	0.220456	0.0300172	11.1682	0.0335312	0.281705	8.93921	11.9514	N < Y	11.1682	1	1.33697	0.418964	0.867573	2.71777	15.1001	6.45935	12.6888	17.9309	18.4245	16.4077	6.93355	10.9419	8.93644	13.0731	14.0372	9.78321	11.7679	0.89723	7.80516	13.4131	13.4392	16.3292	10.8774	8.81539	16.0556	13.8063	12.5707	6.91677	8.15029	7.25297	13.9473	14.5606	11.2096	6.54631	23.1015	7.13543	10.489	2.1061	9.89472
s__Actinomyces_sp_HMSC035G02	0.209645	0.0393068	0.0022171	0.0865064	0.215177	0.00133115	0.00252838	N <= Y	0.0022171	0.53	1.89939	0.925535	0.867573	0.00097	0	0.00383	0	0.00534	0	0.00031	0	0	0	0.00491	0	0.00055	0	0.00041	0	0	0	0.01197	0.0067	0	0	0	0	0.00871	0.00369	0.00468	0.00035	0.00136	0	0	0	0	0	0.00208	0
s__Veillonella_atypica	0.1996	0.049982	0.0681368	0.0969992	0.215696	0.028915	0.0819174	N <= Y	0.0681368	0.66	2.83304	1.50235	0.867573	0.53307	0.01701	0.03309	0	0.00251	0.03523	0.02737	0.01156	0	0	1.06404	0	0.81096	0.31638	0	0.12753	0.00245	0.0235	0.0135	0	0.25114	0	0.56273	0.02307	0.19157	0.03561	0.03174	0.09593	0.02683	0.00794	0.05184	0.03531	0	0.00428	0	0.03504
PWY-6471: peptidoglycan biosynthesis IV (Enterococcus faecium)	0.310798	0.00194545	4789.1	0.00140127	0.423077	3447.48	5260.49	N < Y	4789.1	1	1.52589	0.609655	0.652703	7132.23	912.024	4466.9	4032.38	6415.26	3778.33	2276.86	3311.12	1108.62	4166.49	3183.47	2722.24	10788.8	3493.05	3212.62	2745.29	2494.14	6050.37	4169.69	8540.02	6908.24	2341.89	4947.47	5024.36	2013.18	5222.03	4585.37	3455.75	4596.08	2075.01	4646.09	3778.6	4040.55	3836.52	2426.82	3138.1
PWY-7294: D-xylose degradation IV	0.26429	0.00889943	23.2959	0.00646043	0.266112	0.93675	31.1518	N < Y	23.2959	0.23	33.2552	5.05551	0.867573	0	0	0	0	0	0	0	0	0	0	0	9.65981	0	0	105.879	0	0	0	0	0	0	0	0	0	0	0	0	0	0	0	0	0	33.0738	0	0	0
PWY-7371: 1,4-dihydroxy-6-naphthoate biosynthesis II	-0.258788	0.0104826	247.938	0.0519749	-0.236486	582.494	130.391	Y <= N	247.938	0.46	0.22385	-2.15939	0.867573	0	0	0	0	101.445	0	0	0	151.927	17.2231	0	0	0	0	0	11.7398	0	117.656	66.64	22.333	0	354.915	0	763.299	0	35.0558	131.785	0	0	106.968	0	277.94	166.771	315.297	463.482	0
PWY-7196: superpathway of pyrimidine ribonucleosides salvage	0.257514	0.0108829	1127.05	0.0676758	0.242204	752.694	1258.59	N <= Y	1127.05	0.95	1.67211	0.74167	0.867573	1182.53	0	1442.35	1182.21	975.233	1412.68	1669.62	564.136	56.6579	300.708	963.792	179.057	2721.89	984.45	306.22	186.142	875.493	538.188	807.571	2369.95	1140.67	500.639	1655.82	496.189	967.229	787.574	1149.98	1040.69	806.938	513.74	342.62	0	340.549	419.881	295.27	170.625
PPGPPMET-PWY: ppGpp metabolism	0.25483	0.0117696	1101.95	0.0292077	0.288981	742.618	1228.21	N < Y	1101.95	1	1.65389	0.725861	0.867573	1104.6	120.374	1028.05	633.083	450.322	630.486	943.297	266.491	381.433	598.586	413.299	396.968	3922.19	1143.15	751.394	426.014	1000.55	621.731	934.146	2352.89	1953.01	669.27	65.3618	937.047	1048.81	422.406	2093.73	1204.08	1652.28	387.153	249.926	590.802	867.066	498.784	369.503	676.957
PWY-1541: superpathway of taurine degradation	-0.228055	0.0246622	7.74025	0.022524	-0.12474	18.7762	3.86277	Y < N	7.74025	0.06	0.205727	-2.2812	0.867573	0	0	0	0	0	0	0	0	0	0	0	0	0	0	0	0	0	0	0	0	0	35.761	0	0	0	0	394.934	0	0	0	0	0	0	0	0	0
DAPLYSINESYN-PWY: L-lysine biosynthesis I	0.222022	0.0288394	4129.36	0.1471	0.192308	3352.24	4402.4	N <= Y	4129.36	1	1.31327	0.393166	0.867573	3226.32	1037.86	3307.41	2660.15	4194.42	2851.57	3540.69	1439.01	1730.52	2006.04	5666.91	1130.71	7103.64	2220.37	6613.81	1074.27	2532.22	959.904	2162.53	5980.32	7021	2916.74	7692.16	1695.19	2609.61	1267.29	4870.3	2700.4	3216.49	1441.19	2440.88	1444.1	1649.23	1297.81	1935.67	862.844
PWY-6953: dTDP-3-acetamido-&alpha;-D-fucose biosynthesis	-0.220346	0.0301013	335.09	0.04353	-0.219335	878.17	144.278	Y < N	335.09	0.31	0.164294	-2.60565	0.867573	0	0	0	58.3982	0	0	0	1056.82	0	36.1926	0	0	0	1017.95	0	0	111.397	38.7308	299.713	0	113.325	0	0	0	462.759	16.869	0	0	0	0	27.5397	0	0	0	0	0
P124-PWY: Bifidobacterium shunt	0.217541	0.032318	2263.89	0.0997001	0.218295	1706.87	2459.6	N <= Y	2263.89	1	1.441	0.527075	0.867573	1348.67	667.967	1657.16	1728.2	3693.15	1224.01	2197.11	497.485	134.124	995.972	4496.76	662.077	3424.56	801.359	1685.66	209.658	1012.93	456.6	959.128	2644.88	4938.36	382.472	3454.99	1187.1	1048.83	753.404	1090.94	652.046	871.425	797.666	1426.92	961.023	535.059	737.439	1179.15	183.352
PWY-5676: acetyl-CoA fermentation to butanoate II	0.21643	0.0332323	2256.34	0.118791	0.206861	1702.22	2451.03	N <= Y	2256.34	1	1.4399	0.525973	0.867573	2692.78	74.8983	2742.05	675.267	1824.3	1855.31	1839.94	2177.79	1035.84	1271.21	1359.07	816.87	5962.02	1765.17	2571.97	270.438	1350.14	678.813	2144.21	4093.04	1072.23	2641.45	1640.06	1061.24	513.156	908.135	2969.09	1850.24	2713.2	571.403	419.377	1930.4	1342.36	1135.41	1133.34	1043.2
PWY-6151: S-adenosyl-L-methionine salvage I	0.21479	0.034623	14808.8	0.0642236	0.245322	13459.3	15282.9	N <= Y	14808.8	1	1.13549	0.183318	0.867573	10781.4	10818.7	12844.4	11432.3	10694.6	12881.8	12918.9	10848.9	10311.7	10912.1	12938.7	13993.2	16988.5	10016.3	9116.16	13341.7	12945.1	12021.1	14788.4	17804.9	17763.9	9182.38	14287.4	12958.2	12770.5	11960.4	13711.6	14843.6	16736.4	8459.49	10904.4	9900.85	13074	12359.8	8828.62	11460.7
PWY-6470: peptidoglycan biosynthesis V (&beta;-lactam resistance)	0.212727	0.0364412	2953.93	0.0253727	0.296258	2308.7	3180.63	N < Y	2953.93	1	1.37767	0.462231	0.867573	5127.61	892.27	2509.7	1474.11	314.186	3180.04	1425.76	2166.75	1063.24	2168.74	2592.82	2423.85	8837.25	2959.82	400.382	2356.94	1809.47	5018.85	3588.55	470.937	5757.01	1916.77	3074.48	4149.39	1656.61	4363.45	3734.37	2332.82	3257.97	1661.2	3532.56	2664.12	3147	3598.06	757.797	2162.17
P4-PWY: superpathway of L-lysine, L-threonine and L-methionine biosynthesis I	0.203751	0.045311	3412.57	0.163063	0.185031	2815.58	3622.32	N <= Y	3412.57	1	1.28653	0.36348	0.867573	2938.77	1036.43	2499.01	2339	3683.03	2181.9	3115.33	1041.26	874.099	1834.7	4770.6	1065.52	5941.97	1618.36	5937.35	684.244	2048.05	1035	1851.8	4641.21	5867.84	2877.06	4364.95	1678.18	2144.66	1279.55	4597.28	2068.15	1833.33	1100.17	1653.07	1005.14	1734.99	819.33	1704.26	869.107
PWY-5100: pyruvate fermentation to acetate and lactate II	0.202822	0.0463243	8519.14	0.118791	0.206861	7655.17	8822.7	N <= Y	8519.14	1	1.15252	0.204786	0.867573	9129.11	6291.77	6393.12	6180.07	5939.92	5383.63	8112.59	7867.2	5707.69	6678.4	8549.44	6635.36	11055.9	6165.05	4939.15	7502.5	6148.04	4944.47	10488.4	12085.2	11859.5	4494.85	9237.82	6862.66	7256.61	8173.37	12405.8	4307.43	9419.59	3658.42	3453.48	4009.78	8392.48	5909.8	4984.28	4201.49
[truncated: 64 more columns]

## Sheet: Figure S5. exercise_fecal metab
Index	Compounds	Class I	Class II	pvalue_pcor	cpd_ID	kegg_map	Pvalue	Effect_size	mean_abun_N	mean_abun_Y	enrichment	mean_abun	FC	log2FC	Qvalue			MC002	MC003	MC004	MC005	MC006	MC007	MC008	MC009	MC010	MC011	MC012	MC013	MC014	MC015	MC016	MC017	MC018	MC019	MC020	MC021	MC022	MC023	MC024	MC025	MC026	MC027	MC028	MC029	MC030	MC031	MC032	MC033
MEDN0622	Porphobilinogen	Organic acid And Its derivatives	Organic acid And Its derivatives	0.00282218	C00931	ko00860,ko01100,ko01240	0.00341652	0.387734	78638.5	94331.2	N < Y	90251.1	1.19956	0.2625	0.989099			80570.4	76545.1	64868	104201	125253	74648.9	59302.2	50994.6	103093	95943.3	120821	52962.7	91358.1	94101.7	65279.2	68264	67698.2	68295.8	116635	98905.6	64924.1	123674	112391	76050	108557	44303.6	101415	99889.2	106165	99594.9	85993	71709.4
MEDN0655	Hydantoin-5-propionic acid	Organic acid And Its derivatives	Organic acid And Its derivatives	0.00395246	C05565	ko00340	0.0231407	0.300936	49703.8	66466.3	N < Y	62108.1	1.33725	0.419266	0.989099			51819.1	50384.7	134117	46369.9	109491	53981.4	43187.5	86558.8	57746.6	140538	39088	91008.4	66253.5	64064.6	33738.8	21455.7	44114.3	14486.6	103481	47069.9	31730.2	27539	58062.4	47452.3	42929.9	32034.5	46172.6	64602.2	49503.1	67605.4	14684.9	25190.9
MEDP1860	Glu-Leu	Amino acid and Its metabolites	Small Peptide	0.00593851	-	-	0.0163623	0.318087	1.47227e+07	1.59251e+07	N < Y	15612500	1.08167	0.113264	0.989099			8.42121e+06	4.27822e+06	5.30533e+06	6.242e+06	2.7952e+07	1.32126e+07	2.96498e+07	1.70157e+07	6.6475e+06	1.01305e+07	3.55404e+07	1.70173e+06	2.04801e+07	5.39385e+06	1.54405e+07	2.78822e+06	3.1611e+06	8.71668e+06	1.29828e+07	7.28947e+06	7.14922e+06	6.62506e+06	4.73385e+07	1.20104e+06	3.33422e+06	6.66315e+06	4.94235e+06	1.11791e+07	6.11505e+06	1.81328e+07	1.11932e+07	2.90359e+07
MEDN0171	Uridine	Nucleotide And Its metabolites	Nucleotide And Its metabolites	0.0102331	C00299	ko00240,ko01100,ko01232,ko02010	0.0272301	-0.29262	1.93988e+06	1.33071e+06	Y < N	1489096	0.685974	-0.543774	0.989099			536774	449825	262899	646979	661897	1.3498e+06	126094	627672	754926	1.36271e+06	2.50495e+06	2.46473e+06	682049	519040	34970.4	4.93907e+06	3.55053e+06	434933	486597	2.42128e+06	1.26927e+06	647428	142659	3.40088e+06	770992	1.44396e+06	1.82771e+06	611153	161576	4.05932e+06	1.70164e+06	966272
MW0159076	Val-Leu-Ser-Pro-Ala	Amino acid and Its metabolites	Small Peptide	0.0104313	-	-	0.0198017	0.308732	1.14333e+07	1.96216e+07	N < Y	1.74927e+07	1.71618	0.779201	0.989099			2.13922e+07	7.98446e+06	9.04272e+06	1.08858e+07	8.47352e+06	1.50342e+07	4.74945e+06	1.18953e+07	2.57639e+07	9.35569e+06	1.68915e+07	3.31142e+07	2.39893e+07	6.79779e+06	1.14611e+07	2.40403e+07	1.26662e+07	4.79406e+06	2.14316e+07	1.5615e+07	3.59932e+07	3.49267e+06	1.97421e+07	4.06926e+07	1.90364e+07	7.97433e+06	1.53217e+07	1.55364e+07	1.92617e+07	1.03832e+07	2.34642e+06	6.21716e+06
MEDP2510	Cys-Met	Amino acid and Its metabolites	Small Peptide	0.0111978	-	-	0.0341899	-0.280665	779962	669755	Y < N	698409	0.858703	-0.219769	0.989099			300593	463276	1.40579e+06	2.11015e+06	768070	366697	332842	450548	846230	818460	588336	705093	190345	1.29482e+06	227210	824974	523903	307635	412536	247662	598053	1.0536e+06	643958	1.25202e+06	1.08974e+06	1.07903e+06	320913	211503	478706	334473	1.03654e+06	803609
MEDP1875	LPE(17:1/0:0)	GP	LPE	0.0118845	-	-	0.0231395	-0.300936	9.55238e+06	5.80674e+06	Y < N	6780610	0.607884	-0.718132	0.989099			1.12326e+06	1.33221e+06	2.61623e+06	1.19655e+06	364982	1.57428e+06	2.3438e+06	578430	1.81892e+07	3.28367e+06	2.02732e+06	3.09416e+06	2.91491e+06	697371	2.3963e+06	373631	3.01124e+06	7.87536e+06	465590	1.20266e+06	2.81769e+06	4.13901e+06	843650	5.65718e+07	5.20252e+06	1.407e+06	1.02412e+07	886718	2.04983e+06	4.181e+06	2.16349e+06	1.16226e+07
MEDP1781	L-Thyronine	Hormones and hormone related compounds	Hormones and hormone related compounds	0.0133169	-	-	0.0294544	-0.288462	99708	80933.3	Y < N	85814.7	0.811703	-0.300977	0.989099			84633.5	57128.7	103871	50752.5	131942	85940.9	9	74696.3	99442.2	61922	35510.5	119860	85537.2	9	81661.2	117795	109956	94868.3	9	110987	61181	207418	9	9	9	113929	135365	67039.6	46316.6	102871	75112.7	139339
MEDN0461	D-Sedoheptuiose 7-Phosphate	Carbohydrates and Its metabolites	Phosphate sugars	0.0134364	C05382	ko00030,ko01100,ko01200,ko01230,ko01250	0.0372985	-0.275988	571154	451628	Y < N	482705	0.79073	-0.338743	0.989099			583843	457905	351159	554341	524014	540079	463012	663836	709444	233818	455723	416797	195832	743370	246770	345240	342272	463792	143362	323269	343949	691428	623454	554645	400016	1.36659e+06	409787	210156	290281	471090	378619	278767
MEDN2007	Trp-Gly	Amino acid and Its metabolites	Small Peptide	0.0155219	-	-	0.0220494	0.302495	135007	171517	N < Y	162024	1.27044	0.345323	0.989099			65235.4	109545	9	141885	318326	205582	231094	157597	9	109461	362576	9	223396	116978	169257	9	142390	216792	187087	152715	9	106555	308116	29464.7	9	133923	85162.5	141358	65647.9	214054	131656	227659
MW0123505	Decoquinate	Heterocyclic compounds	Heterocyclic compounds	0.0161841	D03667	-	0.0378594	0.274948	532698	1.50749e+06	N < Y	1.25404e+06	2.82991	1.50076	0.989099			1.83527e+07	263471	473189	91942.5	9	112597	491218	83914.1	9	9	9	1.13896e+06	1.02385e+07	2.61621e+06	1.76408e+06	1.42362e+06	1.80311e+06	164660	97030.4	2.11042e+06	416123	80061.6	422426	908207	752021	120376	9	1.04845e+06	2.63764e+06	243534	43102.1	95126.6
MEDP2631	11-Aminoundecanoic acid	Organic acid And Its derivatives	Organic acid And Its derivatives	0.0164457	C19325	-	0.0442317	-0.266632	498000	273869	Y < N	332143	0.549938	-0.862659	0.989099			163117	481484	692611	1.11519e+06	532651	301014	222347	4.3862e+06	841202	348458	82255.4	1.11024e+06	299216	258427	557241	278603	229941	737602	226961	97720.4	153739	932340	242317	541160	298931	256121	233914	174178	70201.9	230926	219450	559190
MW0009105	Nitazoxanide	Benzene and substituted derivatives	Benzene and substituted derivatives	0.0167548	D02486	-	0.102137	0.216736	6.92546e+07	8.53216e+07	N <= Y	81144200	1.232	0.301001	0.989099			7.89611e+07	3.87191e+07	7.21845e+07	1.10601e+08	1.08556e+08	8.15893e+07	1.44413e+08	1.42029e+07	2.10649e+07	8.91531e+07	3.70051e+07	3.5422e+07	1.79831e+08	1.65219e+07	5.58936e+07	1.88186e+07	3.53331e+07	1.32741e+08	9.05998e+07	157797583	1.43032e+08	2.4559e+07	1.55665e+08	1.18341e+08	1.17167e+08	5.89109e+07	1.074e+08	1.16931e+08	5.72941e+07	8.18477e+07	2.06355e+07	1.03452e+08
MEDP0878	N-Methyl-L-Glutamate	Amino acid and Its metabolites	Amino acid derivatives	0.0173001	C01046	ko01100	0.0494566	-0.260395	1.45031e+06	1.36549e+06	Y < N	1387540	0.941515	-0.086944	0.989099			300294	1.24899e+06	1.40449e+06	1.70439e+06	1.87847e+06	941287	1.27363e+06	1.08719e+06	2.32644e+06	1.65555e+06	1.56043e+06	964539	459109	1.36709e+06	627584	882024	638699	1.40066e+06	614428	408230	1.52498e+06	1.18484e+06	5.38084e+06	1.34766e+06	1.60996e+06	721233	702488	5.00499e+06	344576	900335	798197	955275
MW0114415	Tomelukast	Heterocyclic compounds	Heterocyclic compounds	0.0177861	D02851	-	0.112294	-0.210499	738077	529367	Y <= N	583632	0.717225	-0.479503	0.989099			70430.1	125386	1.35741e+06	1.26339e+06	1.03388e+06	134142	85051.5	555257	1.87513e+06	205816	356715	246571	50473.2	29684.4	121218	45815.6	111730	833620	9	74881.8	295268	1.98525e+06	137000	278227	947210	824248	1.1586e+06	230666	57079	850561	1.01653e+06	617001
MEDP0137	Protocatechuic Aldehyde	Benzene and substituted derivatives	Phenolics	0.0177885	C16700	-	0.0360337	0.277547	767386	1.1986e+06	N < Y	1.08648e+06	1.56192	0.64332	0.989099			2.58268e+06	1.5104e+06	9	509730	225033	201954	9	290243	229075	1.02251e+06	705985	551066	818953	1.49325e+06	1.53785e+06	181027	491325	344111	1.24967e+06	1.69409e+06	518284	9	624620	1.42806e+07	7.66805e+06	215656	9	3.57552e+06	879046	459208	294181	9
MW0126828	Torasemide	Benzene and substituted derivatives	Benzene and substituted derivatives	0.0178887	D00382	-	0.0284527	-0.289501	159712	106922	Y < N	120648	0.669467	-0.578915	0.989099			49286.2	58581.3	146376	319077	1.24505e+06	282117	9	98989.4	149263	34130.3	297148	139753	20674.1	179944	89877.3	61016.9	63653.5	306497	25135.3	60645.3	81693.7	1.00819e+06	23461	374883	441571	256988	56320.9	70929.1	32800.7	9	9	330627
MEDP2395	Ile-Thr	Amino acid and Its metabolites	Small Peptide	0.017992	-	-	0.0248599	-0.297297	3.71012e+07	2.97993e+07	Y < N	31697800	0.803191	-0.316184	0.989099			2.40636e+07	4.62394e+07	3.33025e+07	6.30599e+06	3.79192e+07	6.33187e+06	7.04237e+06	1.30186e+07	7.30763e+07	1.44061e+07	1.3511e+07	3.42981e+07	2.27432e+07	1.28857e+07	8.97539e+06	4.90406e+07	4.37955e+07	3.08458e+07	1.02969e+07	2.46034e+07	8.80015e+07	2.05838e+07	5.99663e+06	1.67425e+07	7.22069e+07	3.96488e+07	1.74209e+07	2.19276e+07	2.47826e+07	1.04369e+07	1.63656e+07	1.71099e+07
MEDP2396	Leu-Thr	Amino acid and Its metabolites	Small Peptide	0.017992	-	-	0.0248599	-0.297297	3.71012e+07	2.97993e+07	Y < N	31697800	0.803191	-0.316184	0.989099			2.40636e+07	4.62394e+07	3.33025e+07	6.30599e+06	3.79192e+07	6.33187e+06	7.04237e+06	1.30186e+07	7.30763e+07	1.44061e+07	1.3511e+07	3.42981e+07	2.27432e+07	1.28857e+07	8.97539e+06	4.90406e+07	4.37955e+07	3.08458e+07	1.02969e+07	2.46034e+07	8.80015e+07	2.05838e+07	5.99663e+06	1.67425e+07	7.22069e+07	3.96488e+07	1.74209e+07	2.19276e+07	2.47826e+07	1.04369e+07	1.63656e+07	1.71099e+07
MEDP0429	FFA(18:3)	FA	FFA	0.0181163	C06426	ko00591,ko01040,ko01100	0.017134	-0.31237	2.41135e+06	1.73048e+06	Y < N	1.9075e+06	0.717639	-0.47867	0.989099			1.46268e+06	2.97472e+06	9	9	3.05974e+06	3.62703e+06	2.42182e+06	1.89386e+06	2.02268e+06	9	1.68335e+06	1.24822e+06	9	1.64059e+06	7.03275e+06	2.0339e+06	4.80491e+06	9	9	9	3.65921e+06	9	1.87721e+06	9.08537e+06	4.17175e+06	1.46473e+06	2.49798e+06	1.21224e+06	967672	1.39524e+06	9	1.83384e+06
MEDP2494	Thr-Arg	Amino acid and Its metabolites	Small Peptide	0.0187412	-	-	0.019801	-0.308732	482423	432468	Y < N	445456	0.896449	-0.157707	0.989099			346600	374799	418014	390343	262867	436598	458354	304503	541739	381378	479591	515942	402252	369678	227053	473868	502572	287143	444982	344931	473162	492841	315146	436712	406713	545996	439052	419725	415828	479251	448280	384162
MEDP1594	Methacholine	Tryptamines,Cholines,Pigments	Cholines	0.0187671	C07471	-	0.04946	-0.260395	7.90996e+07	5.80311e+07	Y < N	63508880	0.733645	-0.446846	0.989099			4.94439e+06	5.50605e+07	3.16131e+07	2.0182e+07	6.52878e+07	5.99841e+07	4.80518e+07	4.09333e+07	1.32233e+08	9.82076e+07	3.849e+07	5.64673e+07	456579	1.31558e+06	5.30344e+07	1.02204e+08	6.28835e+06	1.27901e+08	1.09401e+08	1.45696e+07	7.29272e+07	1.33836e+08	2.48003e+06	5.37458e+07	4.95858e+07	5.54589e+07	2.10235e+08	9.39413e+06	2.74629e+07	9.47465e+07	8.87689e+07	7.54027e+07
MW0002264	2,4-Dihydroxy-3,6-dimethylbenzoic acid	Benzene and substituted derivatives	Benzene and substituted derivatives	0.018913	-	-	0.0202253	0.307692	1.88325e+06	4.07331e+06	N < Y	3503895	2.16292	1.11298	0.989099			2.02419e+06	352678	436564	1.24389e+06	1.99255e+06	599692	898753	379201	424354	1.20139e+06	1.58996e+06	7.32939e+06	2.94427e+06	4.08625e+06	1.10836e+07	585785	504245	391265	711878	1.39959e+06	435767	599698	1.04099e+07	478081	2.17109e+06	235925	1.69777e+06	6.06327e+06	535747	2.15352e+06	1.07523e+06	3.23652e+06
MEDP0789	2-Pentyl-3-phenyl-2-propenal	Aldehyde,Ketones,Esters	Aldehydes	0.0202905	C12288	-	0.0102934	0.339917	1.89758e+06	2.44901e+06	N < Y	2305640	1.2906	0.368042	0.989099			2.24109e+06	1.99307e+06	1.37036e+06	2.43768e+06	2.08306e+06	1.57523e+06	1.28291e+06	1.88544e+06	2.93489e+06	1.79456e+06	3.58721e+06	2.28712e+06	1.76073e+06	3.85666e+06	3.16846e+06	2.42778e+06	730751	794655	1.11319e+06	4.23915e+06	3.96741e+06	4.69014e+06	1.90567e+06	2.47092e+06	2.7884e+06	1.50297e+06	1.4948e+06	2.49492e+06	1.50228e+06	2.16013e+06	6.11443e+06	2.64872e+06
MEDN0822	Cysteine-glutathione disulfide	Amino acid and Its metabolites	Small Peptide	0.0225379	-	-	0.0338397	0.281185	12025.3	19421	N < Y	17498.1	1.61501	0.691546	0.989099			110618	23001.9	18553.8	14347.3	20388.3	6913.32	14254.3	9	10416.5	12675.8	19056.5	20471.5	13677.5	18651.5	18363.4	17657.6	10709.4	17216.6	19439.9	8103.21	11197.5	3227.38	78611.8	8404.49	9624.92	6156.25	10996	13239	16784.6	10703.1	9	4906.54
MEDN1076	N6-isopentene adenine	Nucleotide And Its metabolites	Nucleotide And Its metabolites	0.0226146	C04083	-	0.0328766	0.282744	63519.2	88200.7	N < Y	81783.5	1.38857	0.473596	0.989099			82033.9	92277.7	75368.8	41897.2	54162	157280	94736.4	29423.4	67178.2	116608	256394	16435	28553.6	9204.92	4101.04	76365	104242	88342.4	177831	71710.3	70722.3	77607.2	16266.2	6647.46	25998.1	19218.5	112615	113859	123210	182459	96556.1	140045
MW0125754	Neoacrimarine F	Alcohol and amines	Amines	0.0232809	-	-	0.0459265	-0.264553	93111.5	66866.6	Y < N	73690.3	0.718134	-0.477675	0.989099			60794.9	74327.9	109685	45115.4	32430.2	49140.4	50512.5	140237	264762	82039.4	168539	46257.9	17656.4	35621.1	91600.6	73236.1	139125	213822	9	9	31591.3	83806.2	79095.8	34491.3	42249.8	57608.7	81657.8	23480	38839.8	62614.6	59899.7	86301.6
MEDN1052	2-Hydroxyglutaric acid	Organic acid And Its derivatives	Organic acid And Its derivatives	0.0235581	C03196	ko00310,ko01100	0.0341441	-0.280665	1.11915e+06	979879	Y < N	1.01609e+06	0.875553	-0.191733	0.989099			1.65115e+06	1.28765e+06	1.41034e+06	912768	704959	1.52506e+06	449215	1.69203e+06	981017	1.68325e+06	1.04142e+06	548810	426124	9	575529	1.06706e+06	1.02708e+06	199882	836397	526866	9	766961	6.15127e+06	9	1.61714e+06	510052	896015	1.96123e+06	923122	425491	624692	120219
MEDN0206	Citramalic Acid	Organic acid And Its derivatives	Organic acid And Its derivatives	0.0235581	C00815	-	0.0341441	-0.280665	1.11915e+06	979879	Y < N	1.01609e+06	0.875553	-0.191733	0.989099			1.65115e+06	1.28765e+06	1.41034e+06	912768	704959	1.52506e+06	449215	1.69203e+06	981017	1.68325e+06	1.04142e+06	548810	426124	9	575529	1.06706e+06	1.02708e+06	199882	836397	526866	9	766961	6.15127e+06	9	1.61714e+06	510052	896015	1.96123e+06	923122	425491	624692	120219
MW0102796	Thiopental	Heterocyclic compounds	Heterocyclic compounds	0.0239045	C07521	-	0.159489	-0.18659	2.77231e+06	1.52916e+06	Y <= N	1.85238e+06	0.551583	-0.85835	0.989099			13254.3	345871	4.64591e+06	2.09709e+06	273104	810940	14398.9	90565.6	596094	9.81857e+06	483570	1.0731e+06	35436.3	56305	41195.6	1.28655e+07	1.08189e+07	7.80633e+06	9	6887.98	787550	7.91086e+06	9	2.42983e+07	1.21745e+07	2.97705e+06	258257	48022.4	45538.2	943145	1.60874e+06	622523
MEDP2540	5-Acetylamino-6-amino-3-methyluracil	Nucleotide And Its metabolites	Nucleotide and Its metabolites	0.0241848	C16366	ko00232	0.151511	0.190229	817115	921054	N <= Y	894030	1.1272	0.172746	0.989099			932124	671415	833902	1.53621e+06	1.55148e+06	823081	1.84581e+06	158018	448063	833669	574161	537665	1.30311e+06	475916	292659	475994	646339	1.11552e+06	1.1737e+06	1.27421e+06	1.65128e+06	444581	1.61942e+06	1.20066e+06	1.43006e+06	642973	896343	979438	707576	737412	276937	1.10268e+06
MEDP0039	Betaine	Others	Others	0.0249708	C00719	ko00260,ko01100,ko02010	0.0500225	0.256237	5272158	8.73757e+06	N <= Y	7.83656e+06	1.6573	0.728838	0.989099			3.16414e+07	1.17322e+06	1.03877e+07	659751	9	948752	9	8.8443e+06	1.08243e+06	9	1.16562e+06	1.09989e+07	2.80316e+07	1.12872e+07	6.36936e+06	1.28879e+07	2.66835e+07	9	3.2828e+07	1.62511e+07	1.38841e+07	9	855456	9	5.92175e+06	753812	852041	2.09154e+07	1.56118e+07	9	1.33938e+06	9.97519e+06
MEDN1621	Isocitric acid	Organic acid And Its derivatives	Organic acid And Its derivatives	0.0250901	C00311	ko00020,ko00630,ko01100,ko01200,ko01210,ko01230,ko01240,ko04922,ko05230	0.0706917	0.239605	2.12169e+06	2.56093e+06	N <= Y	2446730	1.20702	0.271454	0.989099			2.12981e+06	4.92063e+06	2.27507e+06	2.88736e+06	1.14615e+06	2.08361e+06	4.65498e+06	2.02978e+06	2.35039e+06	2.04221e+06	2.88698e+06	1.41686e+06	3.43201e+06	1.22517e+06	904313	797615	809390	1.97969e+06	8.80843e+06	4.03799e+06	1.39026e+06	1.3123e+06	1.48398e+06	1.19805e+06	1.51891e+06	1.09103e+06	1.68989e+06	3.32444e+06	3.56197e+06	1.66933e+06	911998	1.96536e+06
MEDN1674	Cyclic di-AMP	Nucleotide And Its metabolites	Nucleotide And Its metabolites	0.0258499	C20565	-	0.0313024	-0.285343	80347.7	66917.7	Y < N	70409.5	0.832851	-0.263869	0.989099			58319.7	80455.5	41615.9	105285	38182.7	109336	56691.3	142575	103668	83028.6	79144.7	23026.2	96688.2	78799.9	19733.7	47113.3	89801.6	62584.1	9	62475.3	79927.4	55608.7	50035.2	74509.8	117582	81012.9	89006	56025.3	72811.4	70441.5	74666.8	20814.3
MW0009314	Oxyphenbutazone	Benzene and substituted derivatives	Phenolics	0.0265217	D08324	-	0.0348618	-0.279626	7.93951e+06	4.17657e+06	Y < N	5.15494e+06	0.526049	-0.926731	0.989099			55236.4	149040	667001	472020	1.91188e+06	9.9167e+06	6.84042e+06	573734	1.31015e+07	47546.9	1.56535e+06	4.3475e+06	6.25692e+06	544595	7.14717e+06	759238	1.83972e+06	1.47643e+07	4.92026e+06	78140.9	7.55072e+06	579931	10877.2	1.5697e+07	1.44565e+07	1.21664e+07	8.43591e+06	1.53579e+06	59032.8	2.06673e+06	431605	564082
MEDN1942	Val-Thr	Amino acid and Its metabolites	Small Peptide	0.0267202	D82099	-	0.130305	0.200624	1.92442e+07	2.4362e+07	N <= Y	2.30314e+07	1.26594	0.340208	0.989099			3.78989e+07	3.64572e+06	1.03865e+07	3.89868e+07	3.92411e+07	3.50468e+07	4.51162e+07	9	1.79456e+06	2.12952e+07	3.08302e+06	4.06832e+06	7.53434e+07	9	8.91975e+06	1.00785e+06	3.61169e+06	6.29717e+07	1.13409e+07	4.85818e+07	4.78222e+07	2.10547e+06	4.84341e+07	3.0714e+07	3.21966e+07	7.65746e+06	3.24886e+07	4.00402e+07	1.13358e+07	3.78521e+07	2.82278e+06	2.29397e+07
MW0016132	Betamethasone 17-valerate	Others	FDA	0.0268805	D01357	-	0.0328351	0.278586	3.64497e+06	2.68169e+06	N < Y	2.93214e+06	0.735725	-0.442762	0.989099			702421	9	1.95647e+06	9	7.56632e+07	9	1.52844e+07	9	4.98017e+07	2.63675e+06	9	9	116486	640850	137611	1.31284e+06	2.67788e+06	78013.5	245894	9	157860	72039.6	1.44519e+07	9	9	9	9	1.46888e+07	9	9	9	217112
MEDP0064	N-Acetylcysteine	Amino acid and Its metabolites	Amino acid derivatives	0.026897	C06809	-	0.0121784	0.332121	265869	396668	N < Y	362660	1.49197	0.577215	0.989099			384675	139519	337514	625653	225494	384729	183200	220090	149774	264982	893645	627178	160039	345479	681298	371157	116759	300080	126922	136585	152750	337447	85023.3	342358	512354	182687	239410	817457	187150	924656	881990	780892
MEDN1317	3,3-Dimethylglutaric acid	Organic acid And Its derivatives	Organic acid And Its derivatives	0.0269796	-	-	0.0700851	-0.240125	1.03738e+07	7.30448e+06	Y <= N	8.10249e+06	0.70413	-0.506086	0.989099			20350	6.75625e+06	1.46176e+07	1.73503e+07	1.10437e+07	6.30402e+06	86543.9	22215.3	1.67421e+07	5.80922e+06	1.84035e+06	5.26655e+06	5.13853e+06	9.18879e+06	1.04147e+06	6.61974e+06	5.99798e+06	1.03323e+07	162177	2.4413e+06	5.64645e+06	1.80033e+07	6.79919e+06	8.06634e+06	1.4224e+07	9.41435e+06	5.57479e+06	3.16017e+06	5.24084e+06	6.74081e+06	1.63895e+07	1.07402e+07
MW0007213	Formoterol	Benzene and substituted derivatives	Benzene and substituted derivatives	0.0270665	C07805	-	0.125428	0.203222	529038	1.26274e+06	N <= Y	1.07198e+06	2.38686	1.25512	0.989099			1.27907e+07	3.56251e+06	192555	53609.8	35341.8	33055.5	2.02345e+06	139587	26158.9	72138.5	1.74725e+06	4.24642e+06	4.24932e+06	2.44914e+06	1.48529e+06	183489	268902	73536.2	722983	3.98367e+06	3.62122e+06	44922.7	1.02626e+06	1.91528e+06	1.38956e+06	30330	41505.4	1.52408e+06	823732	347339	86125	52223.1
MEDP2076	Sterigmatocystin	Benzene and substituted derivatives	Benzene and substituted derivatives	0.0274621	C00961	ko01100	0.0659318	-0.243763	69443.1	39683.5	Y <= N	47421	0.571453	-0.807293	0.989099			25473.6	43584.7	104501	23914.7	42250.4	41717.5	19223.4	29876.9	425669	32726.2	22568.7	66273.8	39546.8	51485.1	34270.7	102617	42141.7	49883.4	19789.9	30870.9	17480.5	84111.6	16452.8	38474.4	44146.1	58287.5	51262.3	44106	13155.7	21157.6	32630.6	63383.3
MEDN0827	N-acetylornithine	Amino acid and Its metabolites	Amino acid derivatives	0.0277188	C00437	ko00220,ko01100,ko01210,ko01230	0.067098	0.242723	2.27458e+06	2.75299e+06	N <= Y	2628600	1.21033	0.275399	0.989099			2.39944e+06	6.24494e+06	2.79444e+06	2.39515e+06	1.42231e+06	2.63626e+06	5.81068e+06	1.72532e+06	3.01409e+06	2.64502e+06	3.76607e+06	1.36037e+06	3.10682e+06	1.59573e+06	951428	882496	836020	2.34998e+06	8.74955e+06	4.44829e+06	1.48107e+06	1.52049e+06	1.31204e+06	1.06607e+06	1.56509e+06	1.18811e+06	1.49332e+06	3.99752e+06	4.19664e+06	1.41433e+06	930180	2.40719e+06
MEDN0338	Phenyllactate(Pla)	Organic acid And Its derivatives	Organic acid And Its derivatives	0.0284175	C01479	-	0.0258897	0.295218	5.46477e+06	1.19512e+07	N < Y	10264700	2.18695	1.12892	0.989099			4.11404e+06	325568	1.56213e+06	5.2397e+06	1.24633e+07	4.83813e+06	3.31223e+06	1.86769e+06	2.71568e+06	4.836e+06	5.99755e+06	1.83885e+07	3.62635e+06	9.10416e+06	2.09737e+07	1.77905e+06	2.82748e+06	1.79195e+06	3.30568e+06	8.17979e+06	2.91325e+06	2.71709e+06	2.52804e+07	8.51016e+06	1.03893e+07	543994	5.20973e+06	4.29072e+07	2.942e+06	9.73882e+06	5.1773e+06	7.62262e+06
MEDN1717	Tropine	Organic acid And Its derivatives	Organic acid And Its derivatives	0.0284175	C01456	-	0.0258897	0.295218	5.46477e+06	1.19512e+07	N < Y	10264700	2.18695	1.12892	0.989099			4.11404e+06	325568	1.56213e+06	5.2397e+06	1.24633e+07	4.83813e+06	3.31223e+06	1.86769e+06	2.71568e+06	4.836e+06	5.99755e+06	1.83885e+07	3.62635e+06	9.10416e+06	2.09737e+07	1.77905e+06	2.82748e+06	1.79195e+06	3.30568e+06	8.17979e+06	2.91325e+06	2.71709e+06	2.52804e+07	8.51016e+06	1.03893e+07	543994	5.20973e+06	4.29072e+07	2.942e+06	9.73882e+06	5.1773e+06	7.62262e+06
MEDP0248	N-Methylnicotinamide	CoEnzyme and vitamins	CoEnzyme and vitamins	0.0286498	D82023	-	0.0362383	-0.277547	552419	433315	Y < N	464282	0.784395	-0.350347	0.989099			75336.9	234416	664475	2.36465e+06	91843.9	642942	141190	489814	2.66616e+06	99935	2.9581e+06	153444	22095	35746.9	185948	348890	1.78669e+06	392575	133376	102031	410787	1.34682e+06	9	174784	135819	1.63669e+06	520461	131098	53991.2	264242	179369	514096
MEDP0321	L-Dihydroorotic Acid	Organic acid And Its derivatives	Organic acid And Its derivatives	0.0290927	C00337	ko00240,ko01100,ko01240	0.159532	0.18659	6.75869e+07	8.8883e+07	N <= Y	8.3346e+07	1.31509	0.395163	0.989099			7.76415e+07	2.16231e+07	5.80759e+07	1.0037e+08	1.03118e+08	7.37068e+07	1.8088e+08	2.84516e+06	4.88093e+06	8.82877e+07	2.10882e+07	2.19037e+07	2.80329e+08	2.92371e+06	8.1418e+06	4.41495e+06	1.90731e+07	2.42145e+08	9.02569e+07	1.83023e+08	1.89693e+08	9.07018e+06	1.73149e+08	1.18591e+08	1.29805e+08	3.35752e+07	1.1265e+08	132271461	5.51414e+07	7.44609e+07	1.51912e+07	7.19862e+07
MW0138743	Laricitrin	Flavonoids	Flavonoid	0.0296266	C12633	-	0.129929	-0.200624	937163	618838	Y <= N	701602	0.660331	-0.598738	0.989099			31027.5	9	105607	1.17152e+06	3.29479e+06	96730.6	40903.4	9	330095	178200	9	161684	14382.8	9	68379.3	219248	689704	4.08067e+06	9	9	96828.5	4.7814e+06	19553.6	661594	739516	484558	7.18723e+06	41778.6	49581.1	21553.4	2.87104e+06	241625
MEDP1834	Glycerol-Tributyrate	GL	TG	0.029867	C13870	-	0.00531714	0.369023	273713	730061	N < Y	611411	2.66725	1.41535	0.989099			2.92096e+06	221497	298950	1.35709e+06	64997.8	278741	51904.1	9	175853	654843	339344	7.09918e+06	1.03306e+06	7.91145e+06	540341	82361.4	9	1.43299e+06	9	90476.3	9	380190	134441	26156.2	42850.4	939079	9	326993	1.67996e+06	27602.4	4.90178e+06	687580
MW0102823	Tomatidine	Alkaloids	Steroid alkaloids	0.0308058	C10826	-	0.0306903	0.286383	5.98073e+06	1.04146e+07	N < Y	9261790	1.74136	0.800213	0.989099			4.68475e+07	2.99248e+07	1.11969e+07	4.32117e+06	4.28094e+06	2.30028e+06	1.7395e+07	1.71207e+06	3.43296e+07	8.06189e+06	1.20718e+07	2.70521e+07	4.48449e+07	5.47429e+07	5.08377e+06	5.73102e+06	4.44473e+06	3.51437e+07	1.87464e+07	6.96682e+06	1.11445e+07	5.46863e+06	3.54942e+06	5.25698e+06	4.80608e+06	4.1345e+06	3.20504e+06	7.52583e+06	4.83109e+06	8.15053e+06	1.75622e+06	2.89938e+06
MW0017064	Cholest-4-en-3-one	Hormones and hormone related compounds	Hormones and hormone related compounds	0.031424	C00599	-	0.0391265	0.273389	1.59831e+06	2.40776e+06	N < Y	2197300	1.50644	0.591144	0.989099			5.58968e+06	2.36755e+06	1.95538e+06	3.19959e+06	1.42665e+06	2.33682e+06	572372	1.59796e+06	641659	2.49728e+06	1.17503e+06	3.25439e+06	2.43308e+06	1.5726e+06	4.50832e+06	3.74177e+06	2.55406e+06	2.06831e+06	2.32952e+06	2.48462e+06	1.78352e+06	1.51779e+06	2.92125e+06	2.97906e+06	2.60786e+06	3.85044e+06	3.06555e+06	2.19683e+06	1.53138e+06	3.27232e+06	1.66822e+06	1.10624e+06
MW0128025	Liquiritigenin	Flavonoids	Dihydroflavone	0.031448	-	-	0.0770341	-0.234407	2.39658e+06	1.95811e+06	Y <= N	2072109	0.817043	-0.291516	0.989099			248897	4.99068e+06	1.8062e+06	6.97764e+06	3.4735e+06	1.33932e+06	917127	1.66366e+06	1.80806e+06	835050	1.60755e+06	4.95691e+06	1.00839e+06	7.08386e+06	2.12331e+06	1.98484e+06	1.81054e+06	4.14103e+06	928882	344077	804701	3.77948e+06	1.57532e+06	1.13432e+06	3.44005e+06	3.06915e+06	3.18992e+06	1.69871e+06	985526	3.07535e+06	2.36815e+06	1.72341e+06
MEDN0698	1-Naphthol	Benzene and substituted derivatives	Phenolics	0.0317925	C11714	ko00980	0.0241095	0.298857	56203.8	76906.8	N < Y	71524	1.36835	0.452441	0.989099			31323.9	57116	35170.8	84570.5	52531.5	71484.3	28861.1	95752.9	60841.3	55309	121294	34577.1	107300	80771.6	63988.4	59590.2	47329.9	50744.6	51724.9	70150.3	95198.2	59370.7	50872.7	60196.4	65008.7	57106.2	70272.5	64462.1	80210.7	139970	177462	54511.3
MEDN0683	2-Naphthol	Benzene and substituted derivatives	Phenolics	0.0317925	C11713	ko00980	0.0241095	0.298857	56203.8	76906.8	N < Y	71524	1.36835	0.452441	0.989099			31323.9	57116	35170.8	84570.5	52531.5	71484.3	28861.1	95752.9	60841.3	55309	121294	34577.1	107300	80771.6	63988.4	59590.2	47329.9	50744.6	51724.9	70150.3	95198.2	59370.7	50872.7	60196.4	65008.7	57106.2	70272.5	64462.1	80210.7	139970	177462	54511.3
MEDP0224	D-Fructose	Carbohydrates and Its metabolites	Sugars	0.0318322	C10906	-	0.16785	0.182952	9.36896e+07	1.21072e+08	N <= Y	113952900	1.29227	0.369909	0.989099			1.04083e+08	3.95361e+07	7.77562e+07	1.37904e+08	1.50362e+08	9.87282e+07	2.72987e+08	1.02688e+07	1.47478e+07	1.11012e+08	3.38541e+07	3.70121e+07	3.44837e+08	1.17375e+07	2.59873e+07	1.07769e+07	3.22998e+07	3.45444e+08	1.0167e+08	2.56565e+08	2.61771e+08	1.80891e+07	2.40821e+08	1.45656e+08	1.61007e+08	5.60394e+07	1.29979e+08	1.82172e+08	7.62622e+07	1.1221e+08	26144859	1.13301e+08
MEDP0227	D-Mannose	Carbohydrates and Its metabolites	Sugars	0.0318322	C00159	ko00051,ko00052,ko00520,ko01100,ko01250,ko02010,ko04142,ko04625	0.16785	0.182952	9.36896e+07	1.21072e+08	N <= Y	113952900	1.29227	0.369909	0.989099			1.04083e+08	3.95361e+07	7.77562e+07	1.37904e+08	1.50362e+08	9.87282e+07	2.72987e+08	1.02688e+07	1.47478e+07	1.11012e+08	3.38541e+07	3.70121e+07	3.44837e+08	1.17375e+07	2.59873e+07	1.07769e+07	3.22998e+07	3.45444e+08	1.0167e+08	2.56565e+08	2.61771e+08	1.80891e+07	2.40821e+08	1.45656e+08	1.61007e+08	5.60394e+07	1.29979e+08	1.82172e+08	7.62622e+07	1.1221e+08	26144859	1.13301e+08
MEDP1677	Trp-Ala-Asp	Amino acid and Its metabolites	Small Peptide	0.0320955	-	-	0.0541296	0.255198	594767	882110	N <= Y	807401	1.48312	0.568634	0.989099			589658	600848	555084	167584	399592	196093	124695	414068	7.79173e+06	187618	444362	266223	886598	3.95249e+06	313058	683434	966854	184350	3.60657e+06	305473	1.19233e+06	167711	408334	478307	310441	157475	318145	636401	115189	603600	170721	120203
MW0109288	Polyethylene,oxidized	Organic acid And Its derivatives	Organic acid And Its derivatives	0.0321484	-	-	0.126395	-0.202703	1.37935e+07	9.02668e+06	Y <= N	1.02661e+07	0.654413	-0.611726	0.989099			1.9516e+06	9	400062	8.81277e+07	1.16986e+06	2.77626e+06	2.59659e+06	9.01036e+06	3.86247e+07	1.05216e+06	162509	124149	1.02157e+06	598700	280505	3.02574e+06	5.44988e+06	383932	6.73203e+06	468338	683185	5.459e+07	2.00452e+06	1.0819e+06	1.94708e+06	6.10056e+07	6.83682e+06	1.70491e+07	3.5203e+06	6.41708e+06	2.17431e+06	2.20788e+07
MEDP2361	3-(imidazol-4-yl)propionic acid	Heterocyclic compounds	Heterocyclic compounds	0.0322725	C20522	ko00340	0.0434235	0.267672	1.29119e+07	3.47156e+07	N < Y	29046610	2.68864	1.42688	0.989099			1.78494e+07	714789	4.24567e+07	5.84404e+06	2.69766e+08	1.83758e+06	611427	8.00705e+06	7.85322e+06	8.20358e+06	2.86545e+06	792072	3.9933e+07	7.30702e+07	9.75879e+06	5.64198e+06	930142	6.19923e+06	3.5824e+06	2.34419e+06	4.12892e+07	9.11221e+06	2.21849e+07	2.43265e+07	1.18027e+07	2.17692e+06	1.28663e+07	1.69632e+07	2.09654e+07	772531	3.35171e+06	1.38232e+08
MEDP0546	Oxindole	Heterocyclic compounds	Indole and Its derivatives	0.0325308	C12312	-	0.0202227	0.307692	220185	347251	N < Y	314214	1.57709	0.657265	0.989099			277843	144060	509780	133187	207828	238024	573517	171833	259351	115799	533797	223524	273101	1.26971e+06	252952	151999	180576	1.06281e+06	643651	255607	305892	358489	164393	497862	413284	125171	162802	480430	165515	329530	414421	515391
MEDP2387	Ile-Ser	Amino acid and Its metabolites	Small Peptide	0.0327598	-	-	0.0676824	-0.242204	8.25115e+06	7.35307e+06	Y <= N	7586570	0.891156	-0.16625	0.989099			8.48716e+06	1.00859e+07	8.97413e+06	2.20452e+06	8.26452e+06	1.21989e+06	1.40051e+06	2.34162e+06	1.59836e+07	4.04587e+06	2.97902e+06	7.06805e+06	3.33461e+06	3.73169e+06	2.14133e+06	1.37282e+07	8.36548e+06	6.69935e+06	1.12953e+06	5.94324e+06	1.23817e+07	4.55198e+06	1.56097e+06	5.58984e+06	2.89204e+07	1.2381e+07	2.32247e+06	2.25041e+06	4.55225e+06	1.30259e+06	2.77745e+06	3.96432e+06
MEDP0689	Tranexamic Acid	Organic acid And Its derivatives	Organic acid And Its derivatives	0.0327819	C12535	-	0.0183972	-0.31237	162743	126004	Y < N	135556	0.774254	-0.369121	0.989099			37640.8	207476	84860.5	91828.8	145783	34360.3	196601	155666	113636	88617.4	117804	70363.3	819282	209025	42852.6	259804	62712.4	92687.5	9	51555.2	126749	254337	214114	178601	222114	58887.4	88610.4	46169	69834.2	54307.9	21852.4	44972.7
MEDN1283	LPE(0:0/18:3)	GP	LPE	0.0328501	-	-	0.0362388	-0.277547	4.2317e+06	6.95852e+06	Y < N	6249548	1.64438	0.717542	0.989099			276252	1.56156e+06	2.97227e+06	402225	909933	1.50568e+06	1.54331e+06	6.4251e+06	1.61089e+06	658586	379687	643655	233818	611079	411086	2.31874e+06	1.70261e+06	208331	499843	987223	1.80955e+07	523900	869375	2.97374e+08	7.51603e+06	830181	1.20445e+07	1.0538e+06	2.49523e+06	766042	1.82641e+06	2.46186e+06
MEDN1284	LPE(18:3/0:0)	GP	LPE	0.0328501	-	-	0.0362388	-0.277547	4.2317e+06	6.95852e+06	Y < N	6249548	1.64438	0.717542	0.989099			276252	1.56156e+06	2.97227e+06	402225	909933	1.50568e+06	1.54331e+06	6.4251e+06	1.61089e+06	658586	379687	643655	233818	611079	411086	2.31874e+06	1.70261e+06	208331	499843	987223	1.80955e+07	523900	869375	2.97374e+08	7.51603e+06	830181	1.20445e+07	1.0538e+06	2.49523e+06	766042	1.82641e+06	2.46186e+06
MEDP1514	Carnitine C9:1	FA	CAR	0.0333661	-	-	0.0559756	0.253119	219176	681739	N <= Y	561473	3.11046	1.63713	0.989099			1.06338e+07	9	9	12693.1	21161.5	9	15646.7	9	9549.74	13894.8	7132.42	162972	3.2262e+06	3.32253e+06	63470.4	9378.96	10827.3	27716.9	7892.25	1.39512e+06	56050	6418.57	19275.2	143951	7070.35	12064.2	12514.9	23942.3	7659.54	16407.4	20746.2	59868.9
MW0110745	2-Hexadecanoylthio-1-ethylphosphorylcholine	Organic acid And Its derivatives	Phosphoric acids	0.0334038	-	-	0.0394991	0.272869	920577	1.28893e+06	N < Y	1193160	1.40014	0.485566	0.989099			293102	610133	988065	3.42423e+06	1.12716e+06	2.26139e+06	1.36459e+06	662235	334508	479868	5.1331e+06	721021	286356	4.12254e+06	982881	311079	612034	1.16601e+06	2.32031e+06	4.51125e+06	470131	3.11176e+06	581436	797564	953798	273620	299809	968003	203088	922442	266373	799915
MW0169721	PUROMYCIN	Nucleotide And Its metabolites	Nucleotide and Its metabolites	0.0340188	C01610	ko01100	0.0587669	-0.25052	7.26288e+06	3.57199e+06	Y <= N	4.53162e+06	0.491814	-1.02381	0.989099			313996	1.38817e+06	1.32851e+06	1.12861e+06	1.51821e+06	7.80023e+06	5.60523e+06	641805	1.11046e+07	822901	1.75215e+06	3.37264e+06	4.94328e+06	605171	5.5351e+06	1.58151e+06	1.76774e+06	1.20431e+07	4.73715e+06	148676	5.3246e+06	1.86415e+06	38518.3	1.23234e+07	1.01292e+07	1.37784e+07	6.49966e+06	2.81027e+06	51103.9	3.09526e+06	1.95232e+06	668356
MW0123124	bis(7)-Tacrine	Heterocyclic compounds	Heterocyclic compounds	0.0342615	-	-	0.044765	0.265073	9230.96	23992.6	N < Y	20154.6	2.59915	1.37804	0.989099			18699.2	5525.42	35260.8	10082.6	13756.9	9997.73	38059.9	13995.3	4134.53	6011.3	12969.9	170148	23577.3	9	22442.7	5189.14	5499.27	9	5314.23	73585.1	9778.29	13744.2	7220.94	9	6615.54	6760.58	11724.6	9	7948.83	13459.1	7508.83	13824.4
MW0152383	Leu-Ile-Ser-Glu	Amino acid and Its metabolomics	Small Peptide	0.0343564	-	-	0.0958256	-0.220374	2.9094e+06	620950	Y <= N	1.21595e+06	0.213429	-2.22817	0.989099			102992	70797.2	5.555e+06	450996	9.54728e+06	204320	336750	1.20369e+07	1.82009e+07	1.37403e+06	9	1.32905e+06	80744.3	266799	140964	1.46793e+06	820473	569229	68286.1	248282	9	2.77422e+07	118653	50484.9	803130	5.03018e+06	137758	109838	1.14946e+06	103292	82049.2	107605
MEDN0298	4-Oxopentanoate	Organic acid And Its derivatives	Organic acid And Its derivatives	0.0345803	D70802	-	0.0647857	-0.244802	50126.9	43440.9	Y <= N	45179.3	0.866619	-0.206531	0.989099			15446.8	51009.7	50890.6	89827.4	48805.1	48994.7	66655	30889.6	43556.4	50367	67219.4	50250.5	18052.5	30069.4	32310.9	55797.6	37351.5	60166.4	50036.4	12678.5	41556.8	66106.3	9	98032.3	85219.8	63172.5	46260.6	36046.2	24252.4	45874.7	34192.6	61559.8
MW0006031	Amisulpride	Benzene and substituted derivatives	Benzene and substituted derivatives	0.0355789	D07310	-	0.145988	0.192827	101800	128591	N <= Y	121625	1.26317	0.337045	0.989099			133553	179736	247006	89234.5	120338	30317.3	300301	9	110344	15879.5	105259	133212	86294.2	88250.3	109800	99062.2	106661	20072.4	150339	180038	213710	111354	182382	9	58346.6	127807	169504	196297	115366	133656	121537	71647.3
MEDN1910	Cys-Pro	Amino acid and Its metabolites	Small Peptide	0.0361235	-	-	0.193244	0.172557	5.43339e+06	7.60762e+06	N <= Y	7.04232e+06	1.40016	0.485594	0.989099			4.95577e+06	997161	2.85348e+06	1.38745e+07	1.22816e+07	3.18218e+06	1.9281e+07	9	9	4.02651e+06	522872	758106	2.59048e+07	9	2.32242e+06	9	1.01324e+06	2.16703e+07	3.20513e+06	2.22764e+07	2.06502e+07	548330	2.26871e+07	1.61947e+07	7.35327e+06	1.709e+06	7.59614e+06	1.40095e+07	3.3547e+06	4.96444e+06	9	5.38077e+06
MEDP2104	3-Aminoquinoline	Benzene and substituted derivatives	Benzene and substituted derivatives	0.0366715	C09183	-	0.117855	0.20738	1.15723e+06	1.22046e+06	N <= Y	1204020	1.05464	0.0767478	0.989099			421616	829795	1.00445e+06	607334	726371	1.21054e+06	1.42861e+06	974911	628372	1.16202e+06	1.7262e+06	1.21584e+06	1.05767e+06	865511	999780	456492	622533	270716	2.4159e+06	1.86089e+06	1.35657e+06	470814	2.15718e+06	633417	965619	769048	1.48993e+06	1.06975e+06	1.29645e+06	2.20888e+06	790070	786268
MW0152952	Lys-Glu-Asp	Amino acid and Its metabolites	Small Peptide	0.0367266	-	-	0.0837529	0.22921	236673	454397	N <= Y	397789	1.91993	0.941055	0.989099			5.31873e+06	298615	432988	9	513784	9	161218	209872	239664	183776	156000	337830	310954	185644	204443	228516	115243	145183	817588	405463	279230	129535	809295	9	355213	235176	175505	491163	176005	364474	168257	195905
MEDP2242	Benzisoxazole-Hsp90-inhibitor	Benzene and substituted derivatives	Benzene and substituted derivatives	0.0368104	-	-	0.0647728	-0.244802	122400	100922	Y <= N	106506	0.824526	-0.278363	0.989099			93347.5	125272	133803	164787	119469	116456	122152	92367.5	179681	81009.8	78756	134297	173448	85960.9	94833.2	136145	59557.8	9	123946	90476.8	103264	215689	70213.9	95007.1	88258.1	203582	142692	87326.4	34527.8	131186	98641.7	79945.4
MW0140661	(S)-3-Methyl-2-oxopentanoic acid	Organic acid And Its derivatives	Organic acid And Its derivatives	0.0368875	C00671	ko00280,ko00290,ko01100,ko01210,ko01230	0.0881466	-0.226091	5.34231e+06	2.81842e+06	Y <= N	3.47463e+06	0.527566	-0.922577	0.989099			778864	1.23674e+07	7.15417e+06	1.5725e+07	3.36325e+06	1.34162e+06	696894	3.74268e+07	1.9139e+07	407886	1.88193e+06	7.00294e+06	573447	3.08152e+06	4.68717e+06	5.97151e+06	2.93466e+06	1.03804e+07	1.86241e+06	295441	236000	1.75661e+07	1.71363e+06	1.67309e+07	2.52398e+06	1.16522e+06	720705	722138	603495	763323	1.891e+06	1.82319e+06
MEDN1037	p-Cresol	Benzene and substituted derivatives	Phenolics	0.0371077	C01468	ko01100,ko04974	0.0459271	0.264553	1.58912e+06	3.37182e+06	N < Y	2908320	2.12182	1.08531	0.989099			4.73769e+06	4.75949e+06	5.77699e+06	1.065e+06	3.27669e+06	1.43543e+06	3.18429e+06	2.17494e+06	1.04414e+06	954582	1.05013e+07	1.16831e+06	568705	848415	1.22151e+07	1.62865e+06	431113	727154	2.82377e+06	1.34044e+06	1.37776e+06	633679	622820	8.30407e+06	5.87356e+06	2.70426e+06	1.8842e+06	3.18166e+06	658916	2.25903e+06	603092	546901
MW0055228	N1,N12-Diacetylspermine	Alcohol and amines	Amines	0.0377336	C03413	-	0.0410361	0.27079	1.38058e+07	2.91239e+07	N < Y	25141190	2.10953	1.07692	0.989099			3.73978e+07	2.7112e+07	2.56258e+07	7.48937e+06	3.45491e+07	1.98568e+07	5.10734e+06	1.01773e+07	9.99122e+06	4.08587e+06	6.58437e+07	1.10627e+08	5.72604e+07	2.96609e+07	1.19888e+08	1.77286e+07	2.25442e+07	9.65376e+07	3.30943e+07	6.09099e+06	5.29438e+07	3.55682e+06	2.15916e+07	3.56611e+07	1.22321e+07	2.02931e+07	4.18151e+06	8.96872e+07	6.72743e+07	1.86351e+06	2.37162e+06	6.51755e+06
MW0124326	Hycanthone	Aldehyde,Ketones,Esters	Ketones	0.0385653	D00541	-	0.119716	-0.206341	9.59615e+06	8.12338e+06	Y <= N	8506300	0.846524	-0.240376	0.989099			9.07937e+06	6.84718e+06	7.48085e+06	6.83442e+06	4.44668e+06	6.33401e+06	5.6478e+06	1.90728e+07	1.2734e+07	7.47357e+06	9.43242e+06	7.54876e+06	4.67922e+06	1.51696e+07	8.90582e+06	1.14455e+07	6.01851e+06	1.31157e+07	7.6695e+06	5.37913e+06	5.55489e+06	1.21326e+07	6.29163e+06	9.36548e+06	8.36101e+06	8.62573e+06	5.94701e+06	7.44982e+06	1.24351e+07	8.51722e+06	1.14926e+07	1.01951e+07
MEDP2595	Ser-Trp	Amino acid and Its metabolites	Small Peptide	0.0391656	-	-	0.047632	-0.262474	9.26e+06	7.10843e+06	Y < N	7.66784e+06	0.767649	-0.381481	0.989099			1.57847e+07	9	4.76598e+06	1.41709e+06	6.70188e+06	3.91682e+06	3.81802e+06	2.98174e+06	1.55238e+07	3.85738e+06	4.24144e+06	1.76325e+07	7.2063e+06	4.36667e+06	3.56495e+06	2.27234e+07	1.20785e+07	9.22336e+06	5.68053e+06	4.83257e+06	7.81803e+06	4.80008e+06	2.0679e+06	9	1.80078e+07	1.20006e+07	6.70738e+06	7.13168e+06	1845241	5.57942e+06	2.58004e+06	3.0421e+06
MEDN0820	3-Hydroxyglutaric acid	Organic acid And Its derivatives	Organic acid And Its derivatives	0.039478	-	-	0.0647407	-0.244802	1.4965e+06	1.14457e+06	Y <= N	1.23607e+06	0.76483	-0.386789	0.989099			2.06114e+06	1.4218e+06	1.26311e+06	1.13577e+06	802871	2.05242e+06	529774	2.01912e+06	977665	1.6928e+06	1.36847e+06	526374	503597	9	687342	1.1156e+06	1.02159e+06	223133	1.06417e+06	659342	9	700134	7.8525e+06	9	1.4224e+06	650547	1.12381e+06	2.34936e+06	970771	570647	747710	167524
MW0159078	Val-Leu-Thr-Gly-Ser	Amino acid and Its metabolites	Small Peptide	0.0396473	-	-	0.0362355	-0.277547	6.48519e+06	7.74082e+06	Y < N	7414360	1.19362	0.255338	0.989099			537359	2.88539e+06	5.14151e+06	575665	1.16302e+06	2.63975e+06	2.53178e+06	1.14056e+07	2.0243e+06	903169	691239	888239	366611	1.00293e+06	607781	3.93895e+06	2.87488e+06	268558	912743	1.81914e+06	3.02695e+07	598492	1.57083e+06	2.42044e+08	1.36039e+07	1.13426e+06	1.60044e+07	1.72346e+06	4.05871e+06	1.12633e+06	2.54014e+06	3.93669e+06
MEDP0127	Putrescine	Alcohol and amines	Polyamines	0.039658	C00134	ko00330,ko00470,ko00480,ko01100,ko02010,ko04974	0.0603613	0.24896	1.70138e+07	1.19539e+07	N <= Y	13269500	0.702599	-0.509226	0.989099			1.87229e+07	6.30154e+06	5.75572e+06	219601	9.67881e+06	912584	1.30352e+06	3.00653e+08	6.59263e+06	796453	1.44052e+07	2.65871e+07	9.80679e+06	1.24683e+07	1.56527e+08	5.14395e+07	6.67934e+06	2.31646e+06	3.27023e+06	5.59202e+06	3.24059e+06	1.72745e+06	1.99673e+07	9.2845e+06	1.59206e+06	861683	936674	7.44133e+06	9.13805e+06	877990	1.73092e+06	7.81022e+06
MEDP0135	Myoinositol	Carbohydrates and Its metabolites	Sugar alcohols	0.039885	C00137	ko00052,ko00053,ko00562,ko01100,ko01250,ko02010,ko04070	0.201603	0.169439	1.22615e+08	1.54301e+08	N <= Y	146062500	1.25841	0.331604	0.989099			1.25971e+08	5.10031e+07	1.00903e+08	1.9249e+08	2.13564e+08	1.20264e+08	3.33593e+08	1.04404e+07	1.95366e+07	1.4391e+08	4.49601e+07	4.31544e+07	4.70254e+08	1.85245e+07	3.14655e+07	1.6397e+07	3.87627e+07	4.08354e+08	1.38721e+08	3.15859e+08	3.62985e+08	2.31275e+07	3.28823e+08	1.91286e+08	2.27518e+08	7.55366e+07	1.51209e+08	227907170	9.27341e+07	1.34491e+08	2.57075e+07	1.46376e+08
MW0151929	Juvenile hormone III acid	Hormones and hormone related compounds	Hormones and hormone related compounds	0.0403784	C16504	-	0.0185864	0.31185	180300	350925	N < Y	306563	1.94635	0.960768	0.989099			4319.76	62908.5	145867	204080	178734	3.73317e+06	4539.68	2440.16	2530.78	23540.2	219740	516421	2.29176e+06	1.39329e+06	48239.8	9	26827	6810.03	40897	5375.61	13034.6	6480.08	4570.84	6835.01	2909.79	12999.5	3.30753e+06	182742	11633.7	4080.13	94224.1	51060.7
MW0140553	(Indol-3-yl)glycolaldehyde	Heterocyclic compounds	Indole and Its derivatives	0.0405792	C03230	ko00380,ko01100	0.11153	-0.211019	1.53996e+06	1.27703e+06	Y <= N	1345390	0.829259	-0.270105	0.989099			349081	3.44876e+06	2.40335e+06	3.8012e+06	1306032	1.61324e+06	715441	3.36043e+06	2.55332e+06	852227	1.48345e+06	1.84388e+06	686548	1.17241e+06	1.0002e+06	986296	814759	3.14899e+06	1.12534e+06	508574	487122	3.59977e+06	1.11448e+06	2.60967e+06	1.67953e+06	1.18612e+06	1.19917e+06	506488	439171	1.23704e+06	1.87593e+06	2.70607e+06
MW0151358	Ile-Asn-Val-Asp-Tyr	Amino acid and Its metabolites	Small Peptide	0.0408099	-	-	0.0528418	-0.251559	1.954e+06	1.20338e+06	Y <= N	1.39854e+06	0.615855	-0.699337	0.989099			302562	3.27456e+06	9	9	9	1.63495e+06	9	560242	877159	1142784	9	2.13695e+06	9	548568	9	9	1.45722e+06	9	3.5842e+06	9	2.80377e+06	9	9	1.59899e+06	1.73538e+06	9	9	1.17462e+06	9	9	939701	9
MW0104474	2-Acetamidooctanoic acid	Organic acid And Its derivatives	Organic acid And Its derivatives	0.0409831	-	-	0.0297933	0.287942	1.37027e+06	2.58057e+06	N < Y	2265890	1.88326	0.913229	0.989099			6.03183e+06	191679	6.51913e+06	363337	5.49543e+06	710686	187602	4.60535e+06	830894	1.56675e+06	1.29449e+06	3.38414e+06	2.44034e+06	5.58536e+06	455368	2.28536e+06	859333	9.54018e+06	1.72852e+06	1.42954e+06	1.95961e+06	324109	780574	609976	411174	278873	1.75398e+06	2.7383e+06	1.37302e+06	1.48997e+06	5.45209e+06	2.24981e+06
MEDP0765	3-(Methylthio)-1-propanol	Alcohol and amines	Alcohols	0.041353	-	-	0.0561853	0.253119	6.38538e+06	1.3554e+07	N <= Y	11690170	2.12266	1.08587	0.989099			1.79285e+07	2.16983e+07	2.66812e+07	5.11453e+06	9.33736e+06	6.31072e+06	1.42668e+07	8.41025e+06	3.83537e+06	4.65642e+06	2.9344e+07	4.4341e+06	2.31931e+06	608006	3.69506e+07	6.21089e+06	2.97183e+06	2.98246e+06	1.93434e+07	8.27279e+06	5.64961e+06	2.62851e+06	1.8679e+06	4.10796e+06	5.00694e+06	1.31673e+07	8.82039e+06	2.85092e+06	3.083e+06	1.12663e+07	3.37341e+06	3.91145e+06
MW0114408	Erythromycin	Aldehyde,Ketones,Esters	Esters	0.0416298	C01912	ko01100	0.0622494	-0.245842	3.42881e+07	8707.04	Y <= N	8.92135e+06	0.000253938	-11.9432	0.989099			6494.98	5132.28	9	33673.6	9	5969.17	9889.73	5058.61	26501.6	8783.67	9	9	9654.9	5471.67	9	9	10835.6	26144.7	4556.1	8527.72	5344.93	6327.36	9	6070.35	12145.5	6464.26	9338.48	5160.04	9	9	8962.84	5193.11
MEDN1620	Glu-Val	Amino acid and Its metabolites	Small Peptide	0.0417158	-	-	0.0426154	0.268711	772242	785134	N < Y	781782	1.01669	0.0238854	0.989099			569679	327167	144179	378526	2.27592e+06	1.35706e+06	697677	623175	203303	693258	2.21043e+06	194355	767002	345527	766779	347160	362627	335024	1.27348e+06	9	382267	439672	346032	128412	531304	308855	282359	976826	288518	874968	646660	2.08739e+06
MEDP2488	Securinine	Amino acid and Its metabolites	Amino acid and Its metabolites	0.0422477	C10614	-	0.0810635	0.231289	3.62938e+07	3.72409e+07	N <= Y	36994700	1.0261	0.0371648	0.989099			8.73445e+07	1.18904e+08	2.45504e+07	5.16672e+06	1.01608e+08	4.51149e+06	5.05757e+07	5.34196e+06	6.78042e+06	4.75187e+06	6.49638e+06	5.17537e+06	4.27045e+07	2.84697e+07	1.0354e+08	1.0354e+07	1.49018e+07	2.23765e+07	5.96009e+07	3.14501e+08	3.34913e+07	7.02122e+06	1.44316e+07	2.01593e+07	7.1617e+07	3.84332e+07	7.86815e+06	1.35927e+07	4.24521e+07	1.867e+07	1.13507e+07	6.72951e+06
MW0122180	delta-Undecalactone	Aldehyde,Ketones,Esters	Ketones	0.0431613	-	-	0.0111412	0.336279	706231	919892	N < Y	864340	1.30254	0.381325	0.989099			1.82447e+06	867261	1.26201e+06	1.10092e+06	727278	3.9317e+06	782354	528449	529984	935854	954556	1.85421e+06	764755	2.46753e+06	614458	601898	436391	1.01284e+06	267616	694951	675605	841474	527623	681320	672957	718213	664926	782912	1.004e+06	620434	1.51874e+06	995766
MW0013289	23S,25-dihydroxyvitamin D3	CoEnzyme and vitamins	CoEnzyme and vitamins	0.0432872	-	-	0.0608913	0.248441	1.27015e+06	1.57545e+06	N <= Y	1496070	1.24036	0.310757	0.989099			2.30527e+06	2.30756e+06	1.94846e+06	1.35969e+06	2.73143e+06	1.1962e+06	987864	400053	1.02927e+06	2.35372e+06	1.08125e+06	1.47231e+06	2.66033e+06	1.53719e+06	847862	404838	1.26421e+06	1.56479e+06	1.10684e+06	2.99436e+06	1.26077e+06	1.31152e+06	2.30294e+06	1.15302e+06	1.27999e+06	1.14491e+06	1.92774e+06	1.57812e+06	1.6726e+06	1.63283e+06	1.03671e+06	1.40164e+06
MEDN0656	Indoleacetaldehyde	Heterocyclic compounds	Indole and Its derivatives	0.0433062	C00637	ko00380,ko01100	0.121591	0.205301	1607550	1.86449e+06	N <= Y	1797684	1.15983	0.213916	0.989099			93091	1.00521e+06	731428	283100	448356	1.24417e+06	1.99752e+06	301157	322481	2.21615e+06	2.33059e+06	1.05904e+06	1.13792e+06	374048	1.55268e+06	377327	964308	98820.8	3.74259e+06	4.41677e+06	3.29218e+06	219960	3.86063e+06	249694	1.32803e+06	754713	3.15953e+06	2.32919e+06	2.4203e+06	5.23947e+06	1.19616e+06	1.00642e+06
MW0015401	9,10,13-Trihydroxystearic acid	FA	Oxidized lipids	0.0434306	-	-	0.157211	0.18763	239246	334022	N <= Y	309380	1.39614	0.481444	0.989099			1.15507e+06	301766	196500	54397.1	541879	126848	281591	228193	74042	154667	187191	451929	149733	874689	1.01669e+06	121384	255939	153185	310442	327010	297736	92041.8	472019	136238	171303	66968.8	43015.9	701623	189817	92424.5	266031	118650
MW0006838	Dihydroconiferyl alcohol	Benzene and substituted derivatives	Phenolics	0.0435928	C10448	-	0.127378	-0.202183	1.00371e+07	5.42921e+06	Y <= N	6.62727e+06	0.540913	-0.886533	0.989099			65643.8	19633.8	1.13455e+07	5.07205e+07	1.35772e+07	1.28765e+06	3.42843e+06	45182.7	1.68179e+07	935510	736364	1.46155e+06	204163	73842.7	42640.8	1.72427e+06	1.3155e+06	5.66225e+06	14964.3	33071.2	2.41715e+06	3.88675e+07	9	482679	1.07116e+06	6.26919e+07	4.67907e+06	408526	513227	1.40166e+07	3.41666e+07	4.80698e+06
MEDN1554	Isethionic acid	Organic acid And Its derivatives	Sulfonic acids	0.0436921	C05123	ko00430,ko01100	0.180297	0.177755	6.06823e+06	5.7681e+06	N <= Y	5846135	0.950542	-0.0731782	0.989099			841197	1.23803e+07	137072	84930.4	91089.3	92958.5	4.61535e+07	1.41335e+06	188068	75489.6	178907	433128	116860	779985	104716	164073	4.18564e+06	139037	9.21081e+06	1.69551e+06	595145	67123	1.13312e+06	9.56655e+06	4.26918e+07	95080.6	55015	671142	4.6758e+06	5.16264e+06	15070.6	113130
MW0006639	Cocaine	Benzene and substituted derivatives	Benzene and substituted derivatives	0.0439359	C01416	ko01100	0.2058	-0.167879	5.25008e+06	4.19254e+06	Y <= N	4467501	0.798568	-0.324513	0.989099			144211	1.46759e+06	2.97169e+06	5.05225e+07	3.07655e+06	7.49491e+06	1.11069e+06	1.29e+06	6.84775e+06	3.12408e+06	2.20622e+06	4.35493e+06	1.19566e+06	192799	1.04273e+06	2.3254e+06	1.52533e+06	3.33956e+07	1.41717e+06	1.2243e+06	2.56908e+06	1.45957e+07	165183	7.5256e+06	1.35023e+07	1.28807e+07	1.12021e+07	2.93751e+06	108227	5.86631e+06	6.65549e+06	1.22561e+06
MW0110981	D-erythro-Sphingosine C-15	SL	SPH	0.044017	-	-	0.0796967	0.232328	1.89519e+06	1.59512e+06	N <= Y	1673137	0.841665	-0.248681	0.989099			2.98481e+06	4.70414e+06	786929	181169	3.66938e+06	124741	1.70607e+06	158157	266397	180604	177657	160515	976993	845780	3.83911e+06	327070	428858	788355	2.10039e+06	2.97928e+07	1.24642e+06	271338	445546	688542	2.49619e+06	1.17206e+06	279479	430967	1.46096e+06	640501	445477	190189
MEDN0198	Citric Acid	Organic acid And Its derivatives	Organic acid And Its derivatives	0.0441366	C00158	ko00020,ko00250,ko00630,ko01100,ko01200,ko01210,ko01230,ko01240,ko04742,ko04922,ko05230	0.0472259	-0.262994	1.13831e+06	587946	Y < N	731040	0.516509	-0.953135	0.989099			435294	660807	1.16703e+06	601428	768723	371773	276124	2.56139e+06	812989	338401	699500	461975	225121	1.18836e+06	384484	470842	597787	1.68629e+06	810602	99981.2	325818	683199	429137	364397	572740	210487	390677	205969	585553	250303	267082	434776
MW0000801	(R)-N-(1-(4-Hydroxyphenyl)-2-hydroxyethyl)oleamide	Benzene and substituted derivatives	Benzene and substituted derivatives	0.0442966	-	-	0.0888806	0.225572	459631	929424	N <= Y	807278	2.02211	1.01586	0.989099			5.89039e+06	122510	532496	103689	105070	81717.4	2.45255e+06	751345	103284	43223.1	80479.1	2.88257e+06	2.04234e+06	4.20276e+06	2.75272e+06	138974	226647	86286	85622.7	1.3924e+06	601127	128536	879494	1.31543e+06	485570	98891	34787.4	1.12574e+06	1.33948e+06	234398	9	118243
MW0143867	6Naltrexol	Benzene and substituted derivatives	Benzene and substituted derivatives	0.0444408	-	-	0.0803814	0.231809	2.56338e+07	2.47608e+07	N <= Y	24987800	0.965942	-0.0499914	0.989099			6.09002e+07	7.93364e+07	1.36184e+07	2.77619e+06	6.82769e+07	2.63038e+06	3.14304e+07	3.26606e+06	4.21247e+06	2.22236e+06	3.48442e+06	2.55897e+06	2.29517e+07	1.52441e+07	7.08561e+07	6.11836e+06	8.17469e+06	1.35532e+07	3.79198e+07	2.65881e+08	2.07453e+07	3.88644e+06	8.31431e+06	1.2698e+07	4.37238e+07	2.5033e+07	4.6814e+06	8.51074e+06	2.54515e+07	1.23328e+07	7.31077e+06	3.72547e+06
MEDN0056	N-Acetyl-L-Leucine	Amino acid and Its metabolites	Amino acid derivatives	0.0448971	C02710	-	0.0243574	0.298337	3.02092e+06	4.78081e+06	N < Y	4323240	1.58257	0.662266	0.989099			1.30253e+07	886967	5.83759e+06	2.09848e+06	1.1864e+07	1.32503e+06	704745	1.19969e+07	1.61096e+06	2.63436e+06	3.2002e+06	6.38227e+06	3.30563e+06	8.40765e+06	1.89317e+06	2.33997e+06	1.46478e+06	1.79447e+07	2.37049e+06	3.73507e+06	5.31619e+06	1.13688e+06	2.01073e+06	1.6114e+06	1.24615e+06	871039	2.23246e+06	5.24971e+06	1.58072e+06	2.88954e+06	9.8576e+06	3.32148e+06
MEDN0833	3-Dehydroshikimate	Organic acid And Its derivatives	Organic acid And Its derivatives	0.0450239	C02637	ko00400,ko01100,ko01230,ko01240	0.191908	0.173077	822232	1.02297e+06	N <= Y	970782	1.24414	0.315153	0.989099			1.42942e+06	490632	567147	1.94155e+06	1.97534e+06	583705	2.65719e+06	9	9	760867	484397	259156	3.39524e+06	9	339472	162790	506919	258322	1.19759e+06	2.25359e+06	3.17234e+06	9	2.383e+06	1.24733e+06	1.60229e+06	533953	1.13223e+06	1.17549e+06	445898	722852	9	822001
MEDP2453	Ile-Leu	Amino acid and Its metabolites	Small Peptide	0.0454201	D81944	-	0.0441929	-0.266632	1.00838e+07	8.05599e+06	Y < N	8.58323e+06	0.7989	-0.323913	0.989099			4.21206e+06	9	6.75348e+06	1.04715e+06	8.5555e+06	1.96104e+06	2.89722e+06	3.12914e+06	2.17849e+07	3.86395e+06	3.51131e+06	9.48099e+06	1.39771e+07	2.69747e+06	2.65338e+06	1.3721e+07	8.42873e+06	8.98088e+06	6.05617e+06	7.31435e+06	1.92302e+07	4.84997e+06	1.76992e+06	223000	2.25222e+07	8.85627e+06	1.6702e+07	7.40338e+06	3.93539e+06	9.40511e+06	4.65591e+06	3.80373e+06
MEDP2307	Leu-Leu	Amino acid and Its metabolites	Small Peptide	0.0454201	C11332	-	0.0441929	-0.266632	1.00838e+07	8.05599e+06	Y < N	8.58323e+06	0.7989	-0.323913	0.989099			4.21206e+06	9	6.75348e+06	1.04715e+06	8.5555e+06	1.96104e+06	2.89722e+06	3.12914e+06	2.17849e+07	3.86395e+06	3.51131e+06	9.48099e+06	1.39771e+07	2.69747e+06	2.65338e+06	1.3721e+07	8.42873e+06	8.98088e+06	6.05617e+06	7.31435e+06	1.92302e+07	4.84997e+06	1.76992e+06	223000	2.25222e+07	8.85627e+06	1.6702e+07	7.40338e+06	3.93539e+06	9.40511e+06	4.65591e+06	3.80373e+06
FDATN01472	Sodium succinate	Others	FDA	0.0458539	C06801	ko01100	0.0236231	-0.299896	3.1473e+07	2.14041e+07	Y < N	24021989	0.680078	-0.556227	0.989099			6.43399e+06	5.11303e+07	5.10403e+07	4.3196e+07	2.79845e+07	1.62476e+07	2.04955e+07	6.05298e+07	9.18022e+06	2.76754e+07	342505	1.77844e+08	7.70048e+07	6.37734e+07	2.85354e+07	3.6884e+07	4.76233e+07	572822	7.91173e+07	1.63955e+07	1.03004e+06	3.63041e+07	816238	4.16273e+07	2.38066e+07	2.13126e+07	7.137e+07	4.38819e+07	1.8869e+07	1.08739e+07	427754	5.07403e+07
MEDP0898	Pyridoxal	Heterocyclic compounds	Pteridines and derivatives	0.0458686	C00250	ko00750,ko01100,ko01240,ko04977	0.0380111	-0.274948	1.72123e+07	1.34641e+07	Y < N	14438600	0.782234	-0.354328	0.989099			5.60233e+06	1.21383e+07	8.03551e+06	1.56035e+07	1.98378e+07	1.14104e+07	8.33038e+06	2.34851e+07	1.62691e+07	1.08665e+07	1.90339e+07	1.77967e+07	8.18892e+06	1.63359e+07	3.79685e+07	6.87802e+07	2.73526e+07	1.32111e+07	1.02385e+07	8.31032e+06	1.2471e+07	2.85682e+07	1.4344e+07	4.2558e+06	1.851e+07	1.51608e+07	1.00371e+07	1.18147e+07	1.09807e+07	1.19765e+07	1.12773e+07	1.56631e+07
MW0152516	Leu-Thr-Phe-Gln-Met	Amino acid and Its metabolites	Small Peptide	0.0461673	-	-	0.11884	0.200624	2.12439e+06	5.71623e+06	N <= Y	4.78235e+06	2.69076	1.42801	0.989099			308836	9	7.13472e+06	9	5.33723e+07	26986.8	1.71909e+07	9	1.14188e+07	9	105567	9	9	6.13596e+06	9	1.95163e+07	8.71262e+06	32157.9	9	9	148804	38493.1	1.08536e+08	9	9	9	29427.3	1.23403e+07	23780.8	9	22990.4	24445.1
MEDN0105	Taurocholic acid	Bile acids	Bile acids	0.0476515	C05122	ko00120,ko00430,ko01100,ko04976,ko04979	0.135409	0.198025	16420000	3.82018e+07	N <= Y	32538500	2.32654	1.21818	0.989099			3.69235e+07	1.67981e+07	2.75595e+07	4.24492e+06	6.345e+06	6.21773e+06	3.83656e+07	2.44662e+07	3.57546e+06	2.6589e+06	2.34456e+07	267062186	3.32773e+07	5.21017e+07	2.29814e+07	6.58392e+06	2.58381e+07	3.06208e+06	1.69663e+07	8.53632e+07	1.07265e+07	8.64721e+06	2.30426e+07	3.19536e+07	6.20306e+06	6.82804e+06	5.09002e+06	3.65347e+07	3.30993e+06	1.5645e+07	8.0203e+06	2.01363e+07
MW0014679	5a-Cholesta-8,24-dien-3-one	Aldehyde,Ketones,Esters	Ketones	0.047832	-	-	0.0770385	0.234407	4.04377e+06	6.73311e+06	N <= Y	6033880	1.66506	0.735572	0.989099			1.47158e+07	7.00001e+06	2.53252e+06	4.52571e+06	2.56327e+06	5.366e+06	3.61794e+06	3.48004e+06	1.10851e+06	6.44797e+06	2.87214e+06	1.50789e+07	7.35143e+06	2.61562e+06	2.01527e+07	1.1963e+07	1.50293e+07	6.6978e+06	3.38083e+06	1.12875e+07	8.54107e+06	2.12611e+06	6.7718e+06	4.11559e+06	6.20255e+06	1.22745e+07	6.62235e+06	6.29879e+06	5.46801e+06	5.55569e+06	1.04874e+06	1.74354e+06
MW0110178	Tumonoic Acid G	Organic acid And Its derivatives	Organic acid And Its derivatives	0.0492084	-	-	0.115108	-0.20894	341688	310618	Y <= N	318696	0.909067	-0.137542	0.989099			110004	225168	206957	237136	175490	275614	214900	63241.1	421855	352591	202806	271354	118663	141597	108378	341191	273568	186381	259705	140016	306773	292294	46914.8	897254	231970	379804	480020	163945	250307	383080	285535	291571
MW0125605	N-3-Pyridinyl-4-[[3-[[5-(trifluoromethyl)-2-pyridinyl]oxy]phenyl]methyl]-1-piperidinecarboxamide	Alcohol and amines	Amines	0.0495894	-	-	0.220228	0.162682	2.38346e+06	3.26674e+06	N <= Y	3.03709e+06	1.37059	0.454793	0.989099			3.55999e+06	3.20642e+06	467663	557159	1.26135e+06	591472	3.00424e+06	2.70678e+06	1.33351e+06	9	3.02067e+06	2.27371e+06	1.27622e+07	1.22939e+06	5.27335e+06	401825	1.80014e+06	96682.5	5.23863e+06	3.86755e+06	2.4149e+06	316460	1.46813e+06	748490	1.57835e+06	530936	993883	1.89462e+06	836610	373547	9	1.68405e+06
MW0004641	Ameltolide	Benzene and substituted derivatives	Benzene and substituted derivatives	0.0499841	C11485	-	0.163059	-0.185031	2.19881e+07	1.47912e+07	Y <= N	1.66624e+07	0.672691	-0.571983	0.989099			3.1895e+06	1.2257e+06	8.13292e+06	6.36056e+07	1.33138e+07	1.14548e+07	2.9113e+06	1.21766e+06	1.6081e+07	1.37191e+07	2.48538e+07	3.74852e+06	3.6533e+06	5.01119e+06	1.63407e+06	3.89069e+06	1.56037e+07	4.22427e+07	1.07943e+06	5.63189e+06	6.72666e+06	2.28711e+07	494841	1.3578e+07	2.84665e+06	1.07006e+07	3.53994e+07	4.1616e+06	5.32651e+06	2.2309e+07	2.03859e+07	9.01045e+06
MEDN1968	(±)-Homocitric acid	Organic acid And Its derivatives	Organic acid And Its derivatives	0.0499884	C01251	ko00620,ko01100,ko01210,ko01230,ko01240	0.0358882	-0.278067	130892	91533.9	Y < N	101767	0.699307	-0.516002	0.989099			54601.3	168633	259955	164368	87173.9	64187.3	60732.1	102455	208396	102148	83364.1	65726.4	18949.4	156419	60449.7	70199.1	38339	164566	43665.4	49637.5	67478.8	147929	90251.5	55854	77086.8	44078	58372.4	57099.4	52128.5	39076.1	52223.7	24130.8
MEDN1125	N,N′-dicyclohexylcarbodiimide	Alcohol and amines	Polyamines	0.0506129	C93487	-	0.0430184	0.268191	1.63085e+07	2.36581e+07	N < Y	21747200	1.45066	0.536714	0.989099			6.37587e+06	6.19131e+06	6.87481e+06	2.38182e+07	9.11492e+06	4.21521e+07	3.87206e+07	1.77261e+07	2.15724e+07	6.82548e+06	7.40964e+06	3.74211e+07	1.42425e+07	1.2999e+07	1.97628e+07	3.07322e+07	2.56522e+07	2.82949e+07	3.84749e+07	4.1958e+07	2.35926e+07	7.38977e+06	4.12526e+07	3.97702e+07	9.09075e+06	4.07625e+07	3.34576e+07	4.37273e+07	5.11867e+07	5.12633e+07	5.92078e+07	1.10599e+07
MEDP0526	6-Dimethylaminopurine	Nucleotide And Its metabolites	Nucleotide And Its metabolites	0.0506447	-	-	0.0338541	0.281185	5.89615e+06	7.97486e+06	N < Y	7.4344e+06	1.35255	0.435686	0.989099			8.24991e+06	4.14601e+06	8.58073e+06	6.55387e+06	5.19182e+06	1.04981e+07	4.40487e+06	7.70777e+06	3.06613e+06	6.99685e+06	1.73464e+07	1.36715e+07	3.10624e+06	9.16689e+06	1.29631e+07	4.82967e+06	5.28082e+06	3.84035e+06	6.06461e+06	3.15017e+06	4.77433e+06	6.13527e+06	2.65131e+06	6.94559e+06	7.19591e+06	4.26605e+06	6.74683e+06	1.33965e+07	6.94631e+06	2.17064e+07	1.34816e+07	9.44082e+06
MEDP1787	N4-Acetylcytidine	Nucleotide And Its metabolites	Nucleotide And Its metabolites	0.0510266	C22293	-	0.0796994	-0.232328	798038	660692	Y <= N	696402	0.827895	-0.272481	0.989099			1.75218e+06	896936	627517	285729	961365	525435	552976	769249	683003	912612	699607	783395	455728	1.33443e+06	821052	1.18201e+06	1.07393e+06	445029	319420	809939	680540	1.31884e+06	975337	545738	747303	1.33925e+06	690472	571208	183816	418404	296732	811875
MEDN1591	Uracil 5-carboxylic acid	Nucleotide And Its metabolites	Nucleotide And Its metabolites	0.0512417	C03030	-	0.017077	0.316008	94496.2	134912	N < Y	124404	1.4277	0.513693	0.989099			82205.7	78552.6	219535	89782.6	103573	85975.9	35793	142398	507332	83941.5	533141	137048	41701.2	62652.4	106880	139690	65775.2	140008	353552	134272	60512.9	184237	70039	85956.5	87924.2	71915.5	78067.5	70021.5	86616.1	100516	196053	133374
MEDP0453	Indole	Heterocyclic compounds	Indole and Its derivatives	0.0512643	C00463	ko00380,ko00400,ko01100,ko04974	0.151502	0.190229	2.36885e+07	24150000	N <= Y	24030000	1.01948	0.0278387	0.989099			1.624e+07	2.13586e+07	2.39394e+07	1.6176e+07	1.69204e+07	2.43159e+07	2.6532e+07	2.98788e+07	2.01398e+07	2.14569e+07	3.24059e+07	2.73681e+07	1.82835e+07	2.23536e+07	2.60761e+07	1.44913e+07	1.67371e+07	1.31343e+07	4.26675e+07	2.46475e+07	2.44554e+07	1.55746e+07	3.42237e+07	2.017e+07	1.95084e+07	1.50653e+07	2.36961e+07	1.97952e+07	1.88269e+07	3.32505e+07	2.07442e+07	1.97422e+07
MEDP1032	Salicylaldehyde	Benzene and substituted derivatives	Benzene and substituted derivatives	0.0514735	C06202	ko01100	0.0498345	0.259875	8.92731e+06	6.71703e+06	N < Y	7.2917e+06	0.752414	-0.410402	0.989099			3.9672e+06	3.93242e+06	5.13676e+06	2.63265e+06	7.17546e+06	2.78466e+06	3.4187e+06	2.15171e+06	1.70435e+06	5.11014e+06	4.81544e+06	1.15033e+07	9	9	5.09873e+06	9	1.30589e+06	2.48284e+06	2.96546e+07	2.09497e+06	2.00364e+07	2.07287e+06	1.42317e+06	3.3086e+06	9	2.48351e+06	2.95125e+06	7.39393e+06	1.48822e+06	2.98833e+06	1.78859e+06	1.85319e+06
MEDP1655	21-Deoxycortisol	Hormones and hormone related compounds	Hormones and hormone related compounds	0.0514908	C05497	ko00140	0.0480728	0.261954	1.65192e+06	1.75896e+06	N < Y	1731130	1.0648	0.0905757	0.989099			2.05936e+06	2.19172e+06	1.5522e+06	1.95507e+06	1.9038e+06	1.95978e+06	2.50839e+06	2.23383e+06	1.79463e+06	1.89104e+06	2.24818e+06	1.45285e+06	2.18116e+06	2.01743e+06	1.95341e+06	1.58952e+06	1.88305e+06	1.44723e+06	2.3763e+06	1.72221e+06	2.08058e+06	1.7736e+06	1.81252e+06	662798	1.67007e+06	1.98828e+06	1.36026e+06	1.67249e+06	1.99613e+06	1.94557e+06	1.96892e+06	1.29604e+06
MEDN1520	Aleuritic Acid	Organic acid And Its derivatives	Organic acid And Its derivatives	0.0516146	-	-	0.131329	-0.200104	174100	131142	Y <= N	142311	0.753258	-0.408784	0.989099			14781.2	30207.9	9	9	176392	198675	53632.2	53165.7	337635	484159	118800	47046.1	38996.5	15847.7	79257.8	268929	37406.1	140228	60577	15284.3	59351.1	274491	24574.7	45563.1	94352.8	125610	204787	173533	9	288295	126186	57438.8
MW0151316	Ile-Ala-Ser-Lys	Amino acid and Its metabolites	Small Peptide	0.0517046	-	-	0.123442	0.204262	882990	2.40056e+06	N <= Y	2.00599e+06	2.71868	1.4429	0.989099			4.16247e+07	256034	133386	20134	31497.8	18693.8	151075	59195.8	73189.2	57381.4	139431	931395	1.54448e+07	1.03684e+06	6.66948e+06	1.58037e+06	901438	42872.6	42799.6	3.84074e+06	1.51905e+06	9	707682	3.82635e+06	437402	34373	34802.7	2.00522e+06	5.15632e+06	96403.7	65733.6	38396.8
MEDP0313	Guanidineacetic Acid	Organic acid And Its derivatives	Organic acid And Its derivatives	0.0522902	C00581	ko00260,ko00330,ko01100	0.112387	0.210499	89126	199021	N <= Y	170448	2.23303	1.159	0.989099			517939	35235.7	163096	18486.7	60790.5	11051.6	18114.1	339036	83929.3	9934.51	34453.1	240966	1.26415e+06	475585	77904.7	90654	386084	48381.7	648232	832446	63074	14156.2	15660.1	168561	43911.9	36344.1	14984.3	753639	154996	6809.42	12429.4	67376.8
MEDN1227	Furfural diacetal	Others	Others	0.0524278	C14280	-	0.0200017	0.308212	119377	129149	N < Y	126608	1.08186	0.113509	0.989099			260847	201934	160985	79176.4	133432	119861	68410	117587	85913.5	148857	138362	156565	139779	106599	115289	124799	187218	132517	126130	142678	124769	125725	89506.5	103736	90225.1	70152.8	83088.1	112118	118492	172368	200960	138728
MEDP1415	Carnitine C9:DC	FA	CAR	0.0525408	-	-	0.0707906	0.233888	67669.9	204299	N <= Y	168775	3.01905	1.59409	0.989099			1.05815e+06	9	43172.1	9	50368.1	55391.8	76534.4	9	122582	1.17623e+06	37502	97629.4	322606	744686	153376	97777.3	9	78133	81591.5	196134	36526.9	9	28532.7	82237.1	141439	32005.9	9	100492	30546.7	51126.3	9	68419.9
MEDP1186	Methyl-2-pyrrolidone-5-carboxylate	Aldehyde,Ketones,Esters	Esters	0.0531066	-	-	0.134386	-0.198545	1.00331e+06	801608	Y <= N	854050	0.798965	-0.323795	0.989099			857140	592378	735367	649895	727988	740470	556728	133848	1.73097e+06	1.18651e+06	541614	525425	451657	454153	430775	430919	494596	484321	850908	237047	1.9436e+06	796323	374046	668342	847841	985452	704183	955837	341009	633465	339636	334277
MEDP2386	Ile-Gln	Amino acid and Its metabolites	Small Peptide	0.0532594	-	-	0.0546841	-0.254678	6.06615e+06	5.23041e+06	Y <= N	5447700	0.862228	-0.213859	0.989099			5.69802e+06	6.93167e+06	6.79446e+06	1.86519e+06	7.9604e+06	1.53552e+06	2.53408e+06	2.48714e+06	6.32327e+06	2.14835e+06	3.00171e+06	7.87902e+06	4.96928e+06	3.10605e+06	2.14479e+06	1.08271e+07	6.6035e+06	2.44262e+06	2.5528e+06	5.05158e+06	8.84235e+06	3.4312e+06	1.85674e+06	4.64477e+06	1.4625e+07	7.49047e+06	3.55576e+06	4.27375e+06	2.3954e+06	2.69073e+06	1.73846e+06	2.0143e+06
MEDN1224	Bis(1-inositol)-3,1-phosphate 1-phosphate	Alcohol and amines	Alcohols	0.0548093	C19799	ko00562,ko01100	0.276388	0.144491	7.08792e+07	8.12131e+07	N <= Y	78526300	1.1458	0.19635	0.989099			6.7065e+07	3.47704e+07	7.74889e+07	1.17863e+08	1.18008e+08	7.58743e+07	1.58878e+08	8.71525e+06	1.76065e+07	8.98653e+07	3.51243e+07	3.37813e+07	1.32113e+08	1.46092e+07	4.84668e+07	1.5761e+07	3.12476e+07	9.58839e+07	9.76168e+07	1.43661e+08	1.51693e+08	2.17675e+07	1.459e+08	1.21064e+08	135274236	6.78566e+07	1.07804e+08	8.79045e+07	4.89419e+07	6.98401e+07	1.62279e+07	1.04732e+08
MW0151251	hydroxy Farnesyl Phosphonic Acid	Organic acid And Its derivatives	Organic acid And Its derivatives	0.0552721	-	-	0.245917	-0.152807	1.69691e+07	1.81378e+07	Y <= N	1.7834e+07	1.06888	0.0960942	0.989099			36544.6	9	1.02924e+07	5.01967e+07	9	1.48861e+07	9	103867	9	4.48491e+07	137102	184929	47872.5	9	9	1.38285e+06	9	94478.9	69037.1	9	2.91205e+07	3.17876e+07	9	61976.6	1.13305e+07	1.94832e+07	4.10414e+07	9	9	224754	2.73429e+07	9
MEDN1199	4-hydroxyphenylglyoxylate	Benzene and substituted derivatives	Phenolic acids	0.0555299	C03590	ko01100	0.132353	-0.199584	4.75615e+06	3.94427e+06	Y <= N	4155360	0.829298	-0.270037	0.989099			1.32907e+06	2.46929e+06	6.48587e+06	1.07887e+07	4.91782e+06	1.598e+06	2.68744e+06	3.2388e+06	8.44633e+06	2.76153e+06	4.11346e+06	3.49109e+06	2.10665e+06	5.82167e+06	1.33555e+06	5.71926e+06	2.04167e+06	7.04797e+06	9.6516e+06	600718	1.29054e+06	2.0703e+07	2.08076e+06	1.71568e+06	3.48072e+06	3.8885e+06	2.36967e+06	2.03328e+06	1.60417e+06	2.37912e+06	5.14534e+06	3.37647e+06
MEDN0096	Phthalic Acid	Benzene and substituted derivatives	Phenolic acids	0.0555299	C01606	ko01100,ko02010	0.132353	-0.199584	4.75615e+06	3.94427e+06	Y <= N	4155360	0.829298	-0.270037	0.989099			1.32907e+06	2.46929e+06	6.48587e+06	1.07887e+07	4.91782e+06	1.598e+06	2.68744e+06	3.2388e+06	8.44633e+06	2.76153e+06	4.11346e+06	3.49109e+06	2.10665e+06	5.82167e+06	1.33555e+06	5.71926e+06	2.04167e+06	7.04797e+06	9.6516e+06	600718	1.29054e+06	2.0703e+07	2.08076e+06	1.71568e+06	3.48072e+06	3.8885e+06	2.36967e+06	2.03328e+06	1.60417e+06	2.37912e+06	5.14534e+06	3.37647e+06
MW0016192	Bimatoprost	Hormones and hormone related compounds	Hormones and hormone related compounds	0.0557122	D02724	-	0.182793	-0.176715	656787	207302	Y <= N	324168	0.31563	-1.6637	0.989099			6828.75	3464.22	10686.8	13442.9	105821	1.23183e+06	4223.88	5692.5	7.82127e+06	9	41962.7	44643.4	29657.4	5463.65	9	33533.4	19264.3	212062	6930.57	4922.9	48829.8	54975.9	2264.13	447301	157432	597432	122481	50866.5	3550.23	60215.3	17899.9	3269.24
MW0054159	Isovaleryl-L-carnitine	FA	CAR	0.0563006	C20826	-	0.0670988	-0.242723	4.33423e+06	3.65784e+06	Y <= N	3833700	0.843942	-0.244785	0.989099			3.02163e+06	5.55583e+06	4.99083e+06	4.63049e+06	3.61418e+06	4.87545e+06	3.28684e+06	2.20396e+06	6.60048e+06	4.3079e+06	1.55956e+06	6.40584e+06	4.02264e+06	3.31371e+06	4.56239e+06	2.63161e+06	1.73244e+06	4.01233e+06	4.93072e+06	3.85936e+06	2.23301e+06	5.21913e+06	2.08784e+06	1.81691e+06	3.12638e+06	3.59922e+06	4.60877e+06	4.00556e+06	2.48262e+06	7.68394e+06	2.94312e+06	4.40819e+06
MW0164375	(3S,4R,10S,13R)-4-(hydroxymethyl)-10,13-dimethyl-17-[(Z,2R)-5-propan-2-ylhept-5-en-2-yl]-2,3,4,5,6,9,11,12,14,15,16,17-dodecahydro-1H-cyclopenta[a]phenanthren-3-ol	Others	Others	0.0566404	-	-	0.267846	-0.147089	464231	420789	Y <= N	432084	0.906422	-0.141745	0.989099			205693	466436	418601	250735	827927	967931	222912	175910	381024	637377	219347	457924	455965	521468	697745	554684	667942	257543	170788	335755	290218	397696	159057	96393.9	294950	1.20865e+06	469252	364328	306667	399723	512691	555395
MEDP0101	P-Coumaric Acid	Benzene and substituted derivatives	Phenolic acids	0.057434	C00811	ko00130,ko00350,ko01100	0.101318	0.217256	2.82727e+07	3.10524e+07	N <= Y	30329700	1.09832	0.135297	0.989099			2.97778e+07	3.37245e+07	3.834e+07	2.23206e+07	4.01238e+07	3.17477e+07	3.75505e+07	3.13249e+07	2.47143e+07	2.52751e+07	3.57196e+07	3.8671e+07	2.82104e+07	7.69998e+06	2.30504e+07	1.59207e+07	1.8204e+07	1.41451e+07	5.2636e+07	3.24004e+07	2.69164e+07	1.40201e+07	1.99317e+07	7.87739e+06	3.01135e+07	1.89172e+07	2.28412e+07	3.1325e+07	2.43282e+07	4.36747e+07	2.86788e+07	4.42348e+07
MW0114029	Cadabicine methyl ether	Others	Others	0.0575862	-	-	0.0665177	-0.243243	508831	274345	Y <= N	335311	0.539166	-0.891198	0.989099			10336	42067.6	50873.5	34572.4	117568	718538	318208	47556.7	951343	23530.6	153334	273063	339437	36641.1	363456	64590.8	116205	998327	291115	23360.4	447757	55444.8	1866.47	1.34286e+06	1.08586e+06	769940	613789	127487	6152.15	189766	24347.9	45766.8
MW0151158	His-Val-Tyr	Amino acid and Its metabolites	Small Peptide	0.0578224	-	-	0.146	-0.192827	1.97882e+07	1.3655e+07	Y <= N	15249600	0.690058	-0.535211	0.989099			6.31079e+06	1.30455e+07	26126047	8.45332e+06	3.67536e+07	10542769	9.11627e+06	1.28298e+06	6.34958e+07	1.26555e+07	6.75119e+06	2.6499e+07	5.44932e+06	442223	2.19369e+07	9.66418e+06	6.51697e+06	2.43704e+07	1.09392e+07	5.51698e+06	1.17187e+07	1.47957e+07	156352	2.11499e+07	1.55407e+07	1.9285e+07	2.17653e+07	2.57404e+07	418371	1.31768e+07	1.06198e+07	5.64221e+06
MEDP2634	Ethyl N-acetyl-L-tyrosinate	Amino acid and Its metabolites	Amino acid derivatives	0.0589102	C01657	-	0.0269424	0.293139	118244	190918	N < Y	172022	1.61461	0.691188	0.989099			282107	187150	650298	99358.5	395405	38300.7	79322.7	255359	79729.4	151713	158009	364232	80475.8	171229	205168	124400	147248	378962	166045	144770	85935.9	9	65583.7	92492.5	9	165300	163763	184907	49538.1	9	248314	126770
MW0000335	Methylergonovine	Alkaloids	Alkaloids	0.0589883	D08207	-	0.18808	0.174636	2.44977e+06	6.05024e+06	N <= Y	5.11412e+06	2.46972	1.30435	0.989099			6.86277e+07	1.38209e+07	1.07276e+06	213884	184950	320768	8.93123e+06	877762	211751	112545	7.62025e+06	2.30831e+07	1.3874e+07	1.58533e+07	6.88024e+06	785680	1.05037e+06	328988	5.54175e+06	1.1713e+07	1.32589e+07	363811	3.83446e+06	1.39534e+07	6.32939e+06	373684	112917	5.16605e+06	1.77733e+06	1.11069e+06	254665	9
MEDP1506	Leu-Val	Amino acid and Its metabolites	Small Peptide	0.0591369	-	-	0.0369364	-0.276507	8.1575e+06	6.16915e+06	Y < N	6.68612e+06	0.756255	-0.403056	0.989099			3.17291e+06	5.78963e+06	6.45892e+06	667343	7.59626e+06	1.68541e+06	2.43139e+06	3.86653e+06	1.80258e+07	3.44072e+06	3.15209e+06	6.0796e+06	1.07191e+07	2.4352e+06	2.18259e+06	8.48019e+06	6.33176e+06	5.5483e+06	6.939e+06	6.07663e+06	9.20604e+06	4.99755e+06	1.4337e+06	1.90704e+06	1.53507e+07	5.91562e+06	1.30922e+07	4.92643e+06	3.78984e+06	7.8377e+06	5.15786e+06	3.00998e+06
MEDP0066	N-Acetyl-L-Tyrosine	Amino acid and Its metabolites	Amino acid derivatives	0.0593413	C01657	-	0.0587639	0.25052	3.48396e+06	3.34354e+06	N <= Y	3380050	0.959695	-0.0593521	0.989099			2.34133e+06	2.09029e+06	8.12504e+06	1.70934e+06	7.22836e+06	4.47377e+06	3.1585e+06	2.58523e+07	1.98006e+06	2.26603e+06	5.35072e+06	4.91799e+06	1.99614e+06	5.60121e+06	1.47172e+06	2.44674e+06	1.24484e+06	7.40241e+06	5.3716e+06	2.48289e+06	2.38204e+06	1.04305e+06	2.25443e+06	1.69981e+06	1.45489e+06	1.49726e+06	2.96088e+06	5.26663e+06	2.34408e+06	2.98125e+06	8.94891e+06	3.2124e+06
MW0012237	12-Methyltridecanal	FA	FFA	0.0599062	-	-	0.196118	-0.171518	1.4826e+06	1.06575e+06	Y <= N	1174127	0.718838	-0.476262	0.989099			99149.9	2.74888e+06	1.08174e+06	1.69001e+06	806907	1.23804e+06	912222	225169	4.24487e+06	2.08639e+06	675259	974080	153538	1.83003e+06	238263	2.92747e+06	902460	8.27593e+06	1.52114e+06	91896.7	151326	2.21216e+06	57628.2	663261	713380	1.29934e+06	657562	339849	293182	951223	6.63505e+06	952406
MEDP2418	2-Deoxyadenosine	Nucleotide And Its metabolites	Nucleotide And Its metabolites	0.0606955	C00559	ko00230,ko01100,ko01232,ko02010	0.0653599	0.244283	5.08281e+06	6.79628e+06	N <= Y	6350780	1.33711	0.41912	0.989099			5.41005e+06	5.95e+06	9.80926e+06	3.61177e+06	4.03502e+06	2.26616e+07	7.75589e+06	1.75774e+06	4.23818e+06	2.43843e+07	1.45633e+07	3.55358e+06	842388	1.4539e+06	711577	1.54782e+06	6.15412e+06	3.48617e+06	1.50989e+07	2.20535e+06	1.49999e+06	2.30376e+06	6.59485e+06	2.36576e+06	1.44457e+06	1.84093e+06	3.19859e+06	5.94131e+06	6.05076e+06	9.61936e+06	818404	4.77519e+06
MEDP1018	5-Deoxyadenosine	Nucleotide And Its metabolites	Nucleotide And Its metabolites	0.0606955	C05198	-	0.0653599	0.244283	5.08281e+06	6.79628e+06	N <= Y	6350780	1.33711	0.41912	0.989099			5.41005e+06	5.95e+06	9.80926e+06	3.61177e+06	4.03502e+06	2.26616e+07	7.75589e+06	1.75774e+06	4.23818e+06	2.43843e+07	1.45633e+07	3.55358e+06	842388	1.4539e+06	711577	1.54782e+06	6.15412e+06	3.48617e+06	1.50989e+07	2.20535e+06	1.49999e+06	2.30376e+06	6.59485e+06	2.36576e+06	1.44457e+06	1.84093e+06	3.19859e+06	5.94131e+06	6.05076e+06	9.61936e+06	818404	4.77519e+06
MEDN1334	5-Methoxytryptophan	Amino acid and Its metabolites	Amino acid derivatives	0.0607257	-	-	0.106324	0.214137	96430.8	121804	N <= Y	115207	1.26312	0.336997	0.989099			33928.6	97004.4	54188	58140.3	75733.9	110275	83467.6	49823.2	55901.1	110178	448029	107343	161615	71450.7	94289.5	79393.9	105840	66212.6	76746.5	347342	166968	55002.4	306499	54858.6	63338.9	82804.1	113882	153956	269481	168528	144797	117744
MEDN0280	2-Aminoethanesulfonic Acid	Organic acid And Its derivatives	Sulfonic acids	0.061028	C00245	ko00120,ko00430,ko00920,ko01100,ko02010,ko04080	0.208632	0.16684	7.23131e+06	1.05516e+07	N <= Y	9688360	1.45916	0.54514	0.989099			1.82259e+07	7.80864e+06	659393	283161	394273	618414	3.13689e+07	2.29335e+07	753503	407772	2.71806e+06	9.81499e+06	4.43504e+06	1.74256e+07	631968	4.20289e+06	1.6051e+07	2.52613e+06	1.4666e+07	1.86658e+07	8.7846e+06	622065	2.11796e+07	9.25829e+06	5.37649e+06	1.62259e+06	712717	1.97678e+07	6.11581e+06	3.45094e+07	165057	1.14921e+06
MW0015155	7a-Hydroxy-5b-cholestan-3-one	Aldehyde,Ketones,Esters	Ketones	0.0611097	-	-	0.143829	-0.193867	113746	94030	Y <= N	99156.2	0.826665	-0.274625	0.989099			67388	92695.9	66839.6	70811.8	90749.6	104206	138806	17560.6	134816	321785	31049.4	33447.8	151319	38342.6	190283	100386	93122.2	232420	98011.8	71354.2	31273.6	207967	71687.4	15284	19632.9	123312	281406	24566.7	36772.6	61488.7	507085	131295
MEDP2597	Glu-Phe	Amino acid and Its metabolites	Small Peptide	0.0612544	-	-	0.0541881	-0.255198	3.83892e+07	2.83288e+07	Y <= N	30944500	0.737936	-0.438433	0.989099			1.02612e+07	4.2429e+07	3.17886e+07	6.31047e+06	3.282e+07	8.39141e+06	1.0202e+07	2.96375e+07	1.10654e+08	1.15311e+07	1.30852e+07	3.3596e+07	2.18032e+07	11622833	8.02569e+06	4.58263e+07	3.79441e+07	2.75057e+07	2.54262e+07	1.68431e+07	3.98826e+07	2.3472e+07	8.75469e+06	9.97743e+06	8.40339e+07	3.82136e+07	3.26776e+07	24996705	1.26068e+07	1.29828e+07	1.11712e+07	6.68779e+06
MEDP1667	Phe-Glu	Amino acid and Its metabolites	Small Peptide	0.0612544	-	-	0.0541881	-0.255198	3.83892e+07	2.83288e+07	Y <= N	30944500	0.737936	-0.438433	0.989099			1.02612e+07	4.2429e+07	3.17886e+07	6.31047e+06	3.282e+07	8.39141e+06	1.0202e+07	2.96375e+07	1.10654e+08	1.15311e+07	1.30852e+07	3.3596e+07	2.18032e+07	11622833	8.02569e+06	4.58263e+07	3.79441e+07	2.75057e+07	2.54262e+07	1.68431e+07	3.98826e+07	2.3472e+07	8.75469e+06	9.97743e+06	8.40339e+07	3.82136e+07	3.26776e+07	24996705	1.26068e+07	1.29828e+07	1.11712e+07	6.68779e+06
MEDP0298	6-Aminocaproic Acid	Amino acid and Its metabolites	Amino acid derivatives	0.0616741	C02378	ko01100	0.117861	0.20738	3.08292e+06	3.53354e+06	N <= Y	3416380	1.14617	0.196816	0.989099			2.2003e+06	2.46397e+06	2.48159e+06	2.32004e+06	4.41434e+06	3.75413e+06	4.31728e+06	3.41216e+06	1.91833e+06	3.55056e+06	4.3081e+06	1.63216e+06	3.55209e+06	735113	1.88159e+06	773847	2.18113e+06	1.85022e+06	7.17903e+06	4.47731e+06	3.00151e+06	1.61417e+06	3.14102e+06	502252	2.29651e+06	862476	3.09584e+06	3.70851e+06	3.42308e+06	6.16264e+06	3.47919e+06	4.0834e+06
MEDP0752	DL-Leucine	Amino acid and Its metabolites	Amino acids	0.0616741	C00123	ko00280,ko00290,ko00970,ko01100,ko01210,ko01230,ko02010,ko04150,ko04974,ko04978,ko05131,ko05230	0.117861	0.20738	3.08292e+06	3.53354e+06	N <= Y	3416380	1.14617	0.196816	0.989099			2.2003e+06	2.46397e+06	2.48159e+06	2.32004e+06	4.41434e+06	3.75413e+06	4.31728e+06	3.41216e+06	1.91833e+06	3.55056e+06	4.3081e+06	1.63216e+06	3.55209e+06	735113	1.88159e+06	773847	2.18113e+06	1.85022e+06	7.17903e+06	4.47731e+06	3.00151e+06	1.61417e+06	3.14102e+06	502252	2.29651e+06	862476	3.09584e+06	3.70851e+06	3.42308e+06	6.16264e+06	3.47919e+06	4.0834e+06
MW0168308	[10]-Dehydrogingerdione	Aldehyde,Ketones,Esters	Ketones	0.0621234	-	-	0.0642188	0.245322	1.21238e+06	2.03382e+06	N <= Y	1820250	1.67754	0.746348	0.989099			9.89858e+06	3.86678e+06	784201	2.51219e+06	726164	1.07026e+06	867971	575035	543030	1.44348e+06	2.09744e+06	6.11904e+06	599828	921726	1.30077e+06	1.33803e+06	1.15593e+06	1.17348e+06	1.27031e+06	1.63784e+07	2.96063e+06	517419	716025	307784	409554	311918	356294	879368	1.63181e+06	1.35723e+06	773943	1.7896e+06
MW0126812	Ticlopidine N-oxide	Heterocyclic compounds	Heterocyclic compounds	0.0624702	-	-	0.148193	0.191788	1.18603e+06	1.47914e+06	N <= Y	1.40293e+06	1.24713	0.318613	0.989099			1.23534e+06	4.83764e+06	87638.7	365590	166786	1.11092e+06	2.80373e+06	679337	438120	897361	489401	1.91882e+06	1.01007e+06	1.99642e+06	156231	182166	470952	18226.7	181277	7.98179e+06	4.9944e+06	499907	4.13886e+06	502931	6.06274e+06	264283	2.15761e+06	4.47493e+06	3.48445e+06	998367	480507	473504
MW0009548	Propanoic acid,2-[[4-[2-[[[(2,4-difluorophenyl)amino]carbonyl]heptylamino]ethyl]phenyl]thio]-2-methyl-	Benzene and substituted derivatives	Benzene and substituted derivatives	0.0627785	-	-	0.0657315	-0.240644	737686	601061	Y <= N	636584	0.814792	-0.295496	0.989099			70369.5	98222.1	275332	3.32717e+06	3.83995e+06	5.33908e+06	7.43657e+06	639958	1.17342e+06	9	4.71881e+06	2.42144e+06	82659.2	316186	85590.4	9	209169	248153	191025	276357	1.58874e+06	1.37663e+06	558887	88146.7	3.54097e+06	567857	4.89648e+06	450360	564160	827336	735526	9
MW0157709	Thr-Leu-Pro-Pro-Gly	Amino acid and Its metabolites	Small Peptide	0.0628162	-	-	0.0980854	0.219335	742188	1.14227e+06	N <= Y	1038248	1.53906	0.622045	0.989099			3.0184e+06	2.01958e+06	402306	245294	282695	143419	245321	1.84682e+06	257677	126922	3.5243e+06	2.97094e+06	446111	1.55976e+06	2.8713e+06	225027	3.22053e+06	160902	837782	1.13141e+06	1.52779e+06	174297	681529	929268	330770	371445	136662	1.7254e+06	626550	200885	117876	854239
MW0156881	Ser-Phe-Tyr-Arg	Amino acid and Its metabolites	Small Peptide	0.0636348	-	-	0.194687	0.172037	986808	1.58615e+06	N <= Y	1.43032e+06	1.60735	0.684684	0.989099			1.96302e+06	1.00888e+06	536079	169935	281188	214467	1.65875e+06	816904	123277	136046	327604	336831	4.37297e+06	1.08732e+06	1.28968e+06	609021	552970	9	7.1953e+06	2.27202e+06	3.46486e+06	225099	1.40281e+06	910958	818766	207842	323865	1.06849e+06	200085	257753	124109	9
MEDP0187	Metanephrine	Hormones and hormone related compounds	Hormones and hormone related compounds	0.0638194	C05588	ko00350,ko01100	0.0446598	-0.266112	366435	290760	Y < N	310435	0.793483	-0.333728	0.989099			149572	247215	294984	649169	301853	284035	174218	127168	362083	244027	220696	408091	93150.2	661897	114570	400825	293131	337019	254395	216408	233425	252554	132856	425278	316508	505616	218525	356822	113325	198068	124385	133603
MEDN0334	Mandelic Acid	Organic acid And Its derivatives	Organic acid And Its derivatives	0.0641384	C01984	-	0.085251	0.22817	5.70554e+06	1.26007e+07	N <= Y	10807980	2.20851	1.14307	0.989099			1.42871e+07	1.76659e+07	2.4477e+07	5.46328e+06	8.99892e+06	4.47823e+06	1.25083e+07	6.70595e+06	3.11969e+06	3.10272e+06	2.97177e+07	3.15889e+06	1.72204e+06	452270	3.53876e+07	5.13672e+06	874014	2.17342e+06	1.19676e+07	6.00686e+06	5.32523e+06	2.28575e+06	1.14147e+06	2.36961e+06	4.4755e+06	1.29779e+07	8.46306e+06	3.1906e+06	2.30143e+06	9.96757e+06	2.72509e+06	2.78175e+06
MEDN0097	P–Hydroxyphenyl Acetic Acid	Benzene and substituted derivatives	Phenolic acids	0.0641384	C00642	ko00350,ko00360,ko01100	0.085251	0.22817	5.70554e+06	1.26007e+07	N <= Y	10807980	2.20851	1.14307	0.989099			1.42871e+07	1.76659e+07	2.4477e+07	5.46328e+06	8.99892e+06	4.47823e+06	1.25083e+07	6.70595e+06	3.11969e+06	3.10272e+06	2.97177e+07	3.15889e+06	1.72204e+06	452270	3.53876e+07	5.13672e+06	874014	2.17342e+06	1.19676e+07	6.00686e+06	5.32523e+06	2.28575e+06	1.14147e+06	2.36961e+06	4.4755e+06	1.29779e+07	8.46306e+06	3.1906e+06	2.30143e+06	9.96757e+06	2.72509e+06	2.78175e+06
MEDP0507	2-Hydroxycinnamic acid	Benzene and substituted derivatives	Phenolic acids	0.0649692	C01772	ko00360,ko01100	0.107174	0.213617	2.61204e+07	2.97588e+07	N <= Y	28812800	1.13929	0.188139	0.989099			2.69973e+07	3.0899e+07	3.78883e+07	2.129e+07	39469174	2.99023e+07	3.99174e+07	2.98399e+07	2.39333e+07	2.42529e+07	3.01206e+07	3.59758e+07	2.51124e+07	6.7048e+06	2.43264e+07	1.30779e+07	1.58834e+07	1.308e+07	5.55622e+07	2.94235e+07	2.39092e+07	1.4302e+07	1.87795e+07	8.26959e+06	2.84676e+07	1.60449e+07	2.20811e+07	3.42418e+07	2.27791e+07	4.12297e+07	2.60672e+07	4.16498e+07
MEDN1247	1-pyrroline-4-hydroxy-2-carboxylate	Heterocyclic compounds	Heterocyclic compounds	0.0650141	C04282	ko00470,ko01100	0.153776	-0.189189	113481	96959.6	Y <= N	101255	0.854414	-0.226992	0.989099			62594.3	98336.4	118505	176381	132169	199050	29144.7	177522	201387	171284	176598	193703	101510	134390	123412	99019.4	94954.4	86460.9	81569.9	90904.5	77055.2	148541	74973.6	71249.8	143550	63517.2	128819	71806.9	118880	111789	78354.3	221412
MW0012270	13,14-dehydro-15-cyclohexyl Carbaprostacyclin	FA	Oxidized lipids	0.0650295	-	-	0.0700868	0.240125	1.19481e+06	1.95409e+06	N <= Y	1756680	1.63549	0.709722	0.989099			9.32084e+06	3.85382e+06	735110	2.54875e+06	666401	1.07018e+06	775446	592551	505553	1.02529e+06	2.05333e+06	6.02169e+06	567361	1.01476e+06	1.33751e+06	1.11407e+06	1.20337e+06	807331	1.26862e+06	1.60097e+07	3.0237e+06	510161	675897	302770	427163	307352	308467	865491	1.54547e+06	1.33909e+06	800588	1.29704e+06
MEDP2336	O-Acetyl-L-homoserine	Amino acid and Its metabolites	Amino acid derivatives	0.0656003	-	-	0.140613	-0.195426	1.47104e+06	1.32332e+06	Y <= N	1361730	0.899585	-0.152668	0.989099			997340	1.07508e+06	1.57786e+06	899055	1.45782e+06	928609	1.08914e+06	654166	2.43082e+06	2.66829e+06	1.07759e+06	1.3663e+06	981033	1.34663e+06	651983	1.35413e+06	1.33779e+06	2.01972e+06	1.18718e+06	939229	1.56649e+06	1.66883e+06	1.04095e+06	1.74992e+06	1.24599e+06	1.36134e+06	2.60757e+06	1.06257e+06	439547	856277	571707	808915
MEDP0450	P-Aminobenzoate	Benzene and substituted derivatives	Phenolic acids	0.066593	C00568	ko00790,ko01100,ko01240	0.116025	-0.20842	4.69588e+06	4.04352e+06	Y <= N	4.21313e+06	0.861077	-0.215786	0.989099			341774	135931	1.27415e+07	7.39556e+06	7.7198e+06	1.67197e+06	95656.7	1.39515e+07	6.47339e+06	2.91509e+06	5.00561e+06	229769	89613.7	119495	1.22156e+06	398158	1.9756e+06	5.05486e+06	166397	163495	3.33206e+06	9.8238e+06	9	3.99466e+06	413998	6.06851e+06	973343	325464	100237	406780	1.3978e+07	4.93227e+06
MEDN0747	2,4-Di-tert-butylphenol	Benzene and substituted derivatives	Phenolics	0.0665949	-	-	0.0541852	0.255198	420004	618189	N <= Y	566661	1.47187	0.557646	0.989099			166766	142507	188007	665916	234355	1.21086e+06	1.08043e+06	473020	561181	172249	204143	1.0023e+06	297962	307494	494671	820390	645144	707420	969636	1.26714e+06	604316	185437	1.07343e+06	998024	239212	1.08083e+06	919912	1.06759e+06	1.32962e+06	1.20159e+06	1.51401e+06	242544
MEDN0731	4-tert-Octylphenol	Benzene and substituted derivatives	Phenolics	0.0665949	C14205	-	0.0541852	0.255198	420004	618189	N <= Y	566661	1.47187	0.557646	0.989099			166766	142507	188007	665916	234355	1.21086e+06	1.08043e+06	473020	561181	172249	204143	1.0023e+06	297962	307494	494671	820390	645144	707420	969636	1.26714e+06	604316	185437	1.07343e+06	998024	239212	1.08083e+06	919912	1.06759e+06	1.32962e+06	1.20159e+06	1.51401e+06	242544
MEDN1675	2-Deoxyribose 5-phosphate	Nucleotide And Its metabolites	Nucleotide And Its metabolites	0.06751	C00673	ko00030,ko01100	0.135377	-0.198025	141600	129813	Y <= N	132877	0.916756	-0.12539	0.989099			55129.8	120838	146452	168553	137835	127407	83700.2	146749	207565	117812	170228	207120	272179	124455	179280	166024	110858	9	78612.1	141206	152837	230821	96325.5	97288.1	113051	127125	113382	85062.1	145829	62029.8	9	83492.9
MW0123815	Emetamine	Heterocyclic compounds	Heterocyclic compounds	0.0677063	-	-	0.0707597	0.235967	818207	534494	N <= Y	608260	0.653251	-0.614291	0.989099			82779.9	5673.69	352133	9	1.61937e+07	6856.02	2.72618e+06	16011.3	1.0677e+07	513860	9	9	20872.7	114157	30454	306967	491863	9	9	9	9	9	2.91892e+06	9	18053.6	9	9	2.52319e+06	2824.45	9	9	9853.38
MW0062228	Prostaglandin D2 ethanolamide	Hormones and hormone related compounds	Hormones and hormone related compounds	0.0684527	-	-	0.14063	0.195426	874335	2.22327e+06	N <= Y	1.87255e+06	2.54282	1.34643	0.989099			4.45175e+07	202238	128828	94251.8	18111.4	113407	440931	66045	40138.7	46788.6	35212	2.00901e+06	8.59936e+06	1.99816e+06	6.37922e+06	1.05899e+06	1.39042e+06	72864	86916.7	8.00803e+06	1.50519e+06	30877.2	1.35228e+06	2.46085e+06	1.23673e+06	81236.6	9	3.76569e+06	2.65567e+06	101755	31389.2	45092.7
MEDP1274	(4Z,7Z,10Z,13Z,16Z,19Z)-Eicosahexaenoate	Aldehyde,Ketones,Esters	Esters	0.068867	C16185	-	0.0664949	-0.243243	1.81958e+07	1.45347e+07	Y <= N	1.54866e+07	0.798795	-0.324103	0.989099			863550	3.92677e+06	2.36965e+07	6.28444e+06	2.59188e+07	1.47633e+07	1.2327e+07	9	1.42378e+07	2.59597e+07	1.81837e+06	1.68287e+07	2.09333e+06	674139	9	1.76181e+07	9.10762e+06	3.04125e+07	529135	1.82966e+07	1.10207e+07	2.28405e+07	9	1.60183e+07	18824720	3.06583e+06	2.07314e+07	2.51337e+07	8.76584e+06	1.12947e+07	1.10252e+07	3.1207e+07
MEDN0226	D-Erythronolactone	Aldehyde,Ketones,Esters	Esters	0.0707062	-	-	0.0731357	-0.237526	2.45962e+06	2.28751e+06	Y <= N	2332260	0.930029	-0.104652	0.989099			1.65652e+06	3.0177e+06	1.86546e+06	1.77996e+06	1.83412e+06	2.32808e+06	2.68636e+06	3.07332e+06	2.40769e+06	2.00844e+06	2.80227e+06	2.68926e+06	2.16348e+06	2.30241e+06	1.56356e+06	2.05472e+06	2.6054e+06	1.42717e+06	2.22239e+06	2.48032e+06	2.87904e+06	2.59208e+06	2.15536e+06	3.19652e+06	3.00185e+06	2.846e+06	2.72881e+06	2.21813e+06	2.49463e+06	2.63989e+06	1.81864e+06	1.69275e+06
MEDN1009	3-Hydroxyphenylacetic acid	Organic acid And Its derivatives	Organic acid And Its derivatives	0.0709219	C05593	ko00350,ko00360,ko01100	0.0911111	0.224012	5.53185e+06	1.2206e+07	N <= Y	10470740	2.2065	1.14176	0.989099			1.46942e+07	1.69738e+07	2.37487e+07	5.08804e+06	9.77685e+06	4.40121e+06	1.19104e+07	6.04301e+06	2.97104e+06	2.92782e+06	2.72544e+07	2.9275e+06	1.64241e+06	453770	3.40196e+07	4.89217e+06	897766	1.83777e+06	1.18545e+07	5.30582e+06	4.94498e+06	2.14081e+06	1.09002e+06	2.37927e+06	4.42393e+06	1.2519e+07	7.87969e+06	3.04146e+06	2.23786e+06	9.15985e+06	2.56954e+06	2.65968e+06
ZINC33832528	2-Methoxy-4-[(1e)-3-Methoxyprop-1-En-1-Yl]phenol	Benzene and substituted derivatives	Phenolics	0.071061	-	-	0.0592952	-0.25	5.54131e+06	2.73112e+06	Y <= N	3.46177e+06	0.492865	-1.02074	0.989099			7465.93	9154.22	1.11184e+07	3.40402e+06	8.05808e+06	2.14036e+07	1.35666e+06	1.97304e+06	1.53253e+06	1.10241e+07	31691.1	976476	907236	12565.8	8.41097e+06	1.0946e+06	362696	588485	9258.92	489610	7.34236e+06	3.63209e+06	10519	1.62516e+06	5.40742e+06	4.22217e+06	879545	71147.8	7674.33	951119	2.10696e+06	9.97996e+06
MW0144314	Ac-Ser-Asp-Lys-Pro	Amino acid and Its metabolites	Amino acid derivatives	0.0716155	-	-	0.30884	-0.135135	1.09557e+06	916482	Y <= N	963044	0.836538	-0.257497	0.989099			25073.7	347217	988734	2.52418e+06	1.55665e+06	1.38181e+06	12830	30100.6	2.49973e+06	2.14517e+06	693561	1.28377e+06	59772.8	58368.5	505390	1.3598e+06	579877	35973.8	37687.7	202118	407445	2.30243e+06	5916.51	504488	549243	2.53138e+06	3.16966e+06	207118	11225.7	2.12728e+06	1.3345e+06	50282.6
MW0124701	Lomefloxacin	Others	Medicine	0.0732666	C07078	-	0.208633	0.16684	201762	337387	N <= Y	302124	1.6722	0.741751	0.989099			523343	1.58394e+06	105140	19540.6	56837.2	9473.38	620181	342341	55418	26213.3	470553	490642	2.14421e+06	839817	1.09086e+06	230244	74881.6	36949.7	769059	731383	444993	51992.7	378594	304680	173713	5331.89	13086.1	190097	284732	344161	33557.7	12223.8
MEDP2574	Met-Thr	Amino acid and Its metabolites	Small Peptide	0.0743224	-	-	0.0476654	-0.262474	755742	638543	Y < N	669015	0.844922	-0.24311	0.989099			180482	1.27696e+06	536034	77503.2	592709	133791	268700	327502	2.13749e+06	231360	258321	600331	240376	170224	170793	1.6991e+06	602460	1.53634e+06	288091	297454	1.11474e+06	174153	110240	258398	976395	602828	459271	317051	140405	464470	40440.1	97305.2
MW0150493	Gly-Thr-Ile-Thr-Thr	Amino acid and Its metabolites	Small Peptide	0.074383	-	-	0.359932	0.121622	3.91012e+06	5.29985e+06	N <= Y	4938520	1.35542	0.438741	0.989099			3.6851e+06	4.80174e+06	723473	490252	766197	1.59092e+06	8.27429e+06	8.10822e+06	269662	202149	5.25902e+06	4.43252e+06	1.12298e+07	4.09929e+06	7.90588e+06	384802	5.39444e+06	212348	1.6436e+07	1.16414e+07	6.48697e+06	243171	8.18313e+06	2.62518e+06	4.33534e+06	1.12146e+06	2.25008e+06	3.9611e+06	1.5903e+06	1.07156e+06	192378	2.10459e+06
MEDN2009	2-Hydroxy-3-Methyl Butanoic Acid	Organic acid And Its derivatives	Organic acid And Its derivatives	0.0743846	-	-	0.11066	0.211538	1.86888e+07	1.62095e+07	N <= Y	16854109	0.867337	-0.205336	0.989099			7.60133e+06	8.07878e+06	582092	3.89566e+06	2.19072e+07	940847	2.43817e+07	2.21302e+06	1.4606e+06	2.24622e+06	1.46673e+06	1.92851e+07	2.33831e+07	2.10521e+07	1.90862e+07	3.06425e+06	2.12616e+06	3.28248e+06	2.24153e+06	2.05408e+07	2.98566e+07	463222	4.84499e+07	1.23438e+07	1.15206e+08	1.38032e+06	1.36713e+06	3.37404e+07	4.04237e+06	3.59056e+06	1.55891e+06	9.13657e+06
MEDP2528	Cycloleucine	Amino acid and Its metabolites	Amino acid derivatives	0.0746237	C03969	-	0.0957204	-0.220894	1.35288e+08	9.26795e+07	Y <= N	103757800	0.685051	-0.545717	0.989099			2.41185e+07	6.47981e+07	1.14795e+08	2.81452e+08	1.68718e+08	8.27605e+07	128545921	569391938	1.55846e+08	1.7924e+08	1.63436e+08	1.32176e+08	4.15453e+07	7.36615e+07	5.32756e+07	2.14144e+07	7.5352e+07	9.65441e+07	1.22609e+07	1.8218e+07	1.23403e+08	262433107	6.29738e+07	4.45951e+07	6.17025e+07	1.26621e+08	1.68105e+08	4.80517e+07	7.75612e+07	9.23543e+07	8.31517e+07	8.12809e+07
MEDN0180	Norepinephrine	Hormones and hormone related compounds	Hormones and hormone related compounds	0.0748326	C00547	ko00350,ko01100,ko04024,ko04080,ko04261,ko04270,ko04540,ko04714,ko04721,ko04742,ko04923,ko04924,ko04970,ko05207	0.0949284	-0.221414	233846	228437	Y <= N	229843	0.976867	-0.0337658	0.989099			95566.3	593900	102588	130753	92839	148512	130400	586186	171434	190737	125442	168128	45418	772359	75211.5	80388.5	91017.8	236756	9	68477.7	164484	156852	526147	367983	173056	98560.8	81695	152749	184558	66685	69745.7	70039.9
MEDP1127	1-acetylindole	Heterocyclic compounds	Indole and Its derivatives	0.0749568	-	-	0.180288	0.177755	2.02492e+06	2.19868e+06	N <= Y	2.1535e+06	1.08581	0.118768	0.989099			446528	1.57193e+06	1.77301e+06	733506	951661	2.06423e+06	2.66414e+06	1.6486e+06	1.00486e+06	2.2888e+06	3.11266e+06	2.21784e+06	1.47747e+06	1.11262e+06	2.46691e+06	571787	1.30225e+06	466640	4.4054e+06	3.44709e+06	3.01637e+06	626229	3.84796e+06	931622	1.75916e+06	833035	2.95394e+06	2.17991e+06	2.3953e+06	4.47045e+06	1.56022e+06	1.4261e+06
MEDP0859	Gly-Phe	Amino acid and Its metabolites	Amino acid derivatives	0.0750695	-	-	0.0692024	-0.239605	35165386	2.18827e+07	Y <= N	2.53362e+07	0.62228	-0.684365	0.989099			2.84291e+07	3.73183e+07	4.48441e+07	2.90693e+06	5.61247e+07	9	8.57437e+06	4.16847e+06	6.82161e+07	2.79788e+06	2.21491e+07	4.03002e+07	2.29186e+07	1.70161e+07	3.24728e+06	6.1606e+07	5.69858e+07	2.14095e+07	2.46037e+07	1.59675e+07	8.57912e+07	1.65572e+07	3.45491e+06	6.37233e+06	9.31937e+07	4.57549e+07	1.02834e+07	5.07656e+07	1.8599e+07	5.31023e+06	1.41333e+06	3.9308e+06
MEDN1760	D-cellobiose	Carbohydrates and Its metabolites	Sugars	0.0750801	C06422	-	0.0874061	0.226611	509154	864257	N <= Y	771930	1.69744	0.763358	0.989099			393453	525189	1.08212e+06	1.1051e+06	1.30676e+06	695848	336431	317907	245123	443958	568817	219582	264698	1.52961e+06	1.17401e+06	222207	550110	233598	1.43905e+06	605917	1.17826e+06	453683	303412	2.66162e+06	283230	644447	147970	346258	362837	525432	126377	235457
MW0152759	Lophophorine	Heterocyclic compounds	Heterocyclic compounds	0.0761022	C09573	-	0.0430191	0.268191	382231	906434	N < Y	770141	2.37143	1.24576	0.989099			1.52825e+06	304769	8.12317e+06	85246.2	3.05443e+06	51398.4	146850	1.96219e+06	385452	156630	370683	2.25849e+06	729962	2.05758e+06	844626	880518	469250	4.60241e+06	82551.9	411797	701560	117072	308707	266356	173775	107574	244407	1.49594e+06	649242	152836	4.17403e+06	1.12879e+06
MEDP0297	5-Aminovaleric Acid	Amino acid and Its metabolites	Amino acid derivatives	0.076779	C00431	ko00310,ko00330,ko00470,ko01100	0.171492	0.181393	91818	198141	N <= Y	170497	2.15798	1.10968	0.989099			473331	16867.1	127795	25929.3	19857.6	12112.6	16083.2	326282	112939	9	33672.3	231334	1.20153e+06	477226	115733	130935	405141	37707.8	685972	666853	80182	11069	9283.75	170690	40654.4	75849.7	14995.7	785566	149218	7011.93	20845.7	136393
MW0124717	L-Stercobilinogen	Heterocyclic compounds	Heterocyclic compounds	0.0786439	C05789	ko00860	0.141688	-0.194906	7.79569e+06	6.34728e+06	Y <= N	6723864	0.814203	-0.29654	0.989099			98795.7	2.56202e+06	1.19253e+07	1.87368e+07	8.01198e+06	3.56616e+06	3.44062e+06	1.84938e+06	2.26135e+06	4.12041e+06	6.73706e+06	1.0894e+07	3.08017e+06	740480	2.51053e+06	1.51678e+07	1.15993e+07	1.1903e+07	2.75605e+06	1.63596e+06	7.68329e+06	6.3501e+06	530020	1.38391e+07	1.249e+07	1.039e+07	2.01095e+07	7.31904e+06	58596.5	1.36143e+07	1.17416e+06	1.23997e+07
MEDP0519	L-Norleucine	Amino acid and Its metabolites	Amino acids	0.0816011	C01933	-	0.224665	0.161123	1.78462e+07	1.82162e+07	N <= Y	18120000	1.02074	0.0296101	0.989099			7.80259e+06	1.43414e+07	2.07997e+07	9.10944e+06	1.13376e+07	1.81821e+07	2.2282e+07	2.50162e+07	1.348e+07	1.40404e+07	2.87924e+07	2.51362e+07	1.51108e+07	1.82258e+07	2.05894e+07	6.68152e+06	8.11607e+06	5.32477e+06	3.81131e+07	1.67535e+07	1.92694e+07	8.61202e+06	2.86613e+07	1.22202e+07	1.21101e+07	8.1237e+06	1.86328e+07	1.31272e+07	9.49664e+06	3.31058e+07	1.30878e+07	1.18415e+07
MEDN0841	3-Ureidopropionate	Organic acid And Its derivatives	Organic acid And Its derivatives	0.0820561	C02642	ko00240,ko00410,ko00770,ko01100	0.141688	0.194906	82965.4	110973	N <= Y	103691	1.33758	0.419629	0.989099			55150	53854.4	46347.1	57108.1	50241.2	63808.9	102229	141260	104860	86437.4	384086	43764.1	9	87016.9	201209	69534.8	31582.9	73259.1	361812	124248	74322.7	98756.5	120901	129959	25908.2	33213.5	87503.1	149045	116664	45576.2	77692	18399.5
MW0147772	Coproporphyrin I	Organic acid And Its derivatives	Organic acid And Its derivatives	0.0821638	-	-	0.0725538	0.238046	167550	1.02281e+06	N <= Y	800441	6.10448	2.60987	0.989099			1.01537e+07	88018.8	457211	80934.1	1.87279e+06	73920.8	25850.5	153009	144901	243370	180544	173587	758548	2.93415e+06	31735	116124	385461	72239.2	558393	56389.1	371778	78445.2	1.31702e+07	1.081e+06	208953	73082.7	56527.2	757193	52620.9	164852	42091.2	77983.9
MEDP0047	Histamine	Alcohol and amines	Polyamines	0.0823536	C00388	ko00340,ko01100,ko04080,ko04664,ko04721,ko04750,ko04971,ko04974,ko05310	0.0799675	-0.231809	1.09868e+07	2.03034e+06	Y <= N	4.35901e+06	0.184799	-2.43597	0.989099			1.65428e+06	9	973671	2.15701e+06	9	67148.7	265413	3.59644e+07	2.31091e+06	751142	323543	6.2351e+06	9	295029	4.77467e+07	7.53656e+07	2.10642e+07	9	409437	144361	452579	1.921e+07	522579	510514	135816	65069.5	2.78584e+06	2.87501e+06	990254	9.00982e+06	4.66686e+06	6.39136e+06
MW0137626	Centaurein	Flavonoids	Flavonoid	0.0826566	-	-	0.0688814	-0.241164	3.38823e+06	2.36246e+06	Y <= N	2629161	0.697255	-0.520242	0.989099			314339	8.99349e+06	3.0904e+06	1.90713e+06	1.18982e+06	197226	1.33149e+06	802293	855940	1.15424e+06	96330	3.17919e+06	906612	471358	2.71196e+06	5.92919e+06	2.12089e+06	690137	1.27798e+06	1.40759e+06	1.99721e+07	3.61769e+06	5.52218e+06	5.09883e+06	5.95986e+06	987618	1.60196e+06	1.36642e+06	476014	1.06969e+06	961323	391372
MW0001217	1-(Benzo[d][1,3]dioxol-4-yl)-2-(methylamino)pentan-1-one	Benzene and substituted derivatives	Benzene and substituted derivatives	0.0827565	-	-	0.0926277	0.222973	1.10688e+06	4.38449e+06	N <= Y	3532315	3.96111	1.98591	0.989099			600847	357700	503068	558629	332268	428856	724547	741941	3.11455e+06	6.98236e+07	101487	79443	53690.2	2.07951e+06	819741	262214	610113	615798	3.16029e+06	397561	267154	412841	212050	299492	176636	340420	614409	6.22011e+06	54945.8	950120	379212	5.67785e+06
MW0011544	(E)-alpha-Ionone	Aldehyde,Ketones,Esters	Ketones	0.0831421	C12286	-	0.055178	0.254158	774269	1.01699e+06	N <= Y	953880	1.31348	0.393393	0.989099			1.76209e+06	302284	2.60145e+06	851803	1.27653e+06	1.27716e+06	489564	421127	355444	690368	1.14105e+06	2.43879e+06	922527	2.82927e+06	1.6472e+06	1.16742e+06	624550	462181	852277	920041	1.2666e+06	393990	921201	934032	798486	862743	1.47165e+06	1.16311e+06	1.11134e+06	693077	1.58919e+06	1.29015e+06
MEDP1841	Zerumbone	Aldehyde,Ketones,Esters	Ketones	0.0835221	C20262	-	0.127372	0.202183	847346	1.02659e+06	N <= Y	979990	1.21154	0.276843	0.989099			3.31181e+06	706344	456592	511556	1.26988e+06	760117	1.2296e+06	3.74913e+06	589417	546022	1.10101e+06	1.16311e+06	677772	788657	2.24223e+06	695982	618827	597499	855416	1.06475e+06	1.19307e+06	616609	2.44793e+06	788310	1.85915e+06	432298	633478	3.47326e+06	886835	1.45843e+06	1.03757e+06	569995
MW0010583	Enterolactone	Aldehyde,Ketones,Esters	Ketones	0.0846337	-	-	0.204396	-0.168399	1.72635e+06	1.63055e+06	Y <= N	1.65546e+06	0.944508	-0.0823658	0.989099			26585.3	172003	6.74623e+06	1.39161e+06	4.87204e+06	3.25925e+06	192104	2.96503e+06	2.07471e+06	4.24702e+06	516050	3.47454e+06	59103.7	9	145629	3.14079e+06	1.45798e+06	2.84598e+06	41843.3	213299	862885	4.50704e+06	34617.2	2.59829e+06	2.8211e+06	2.44615e+06	3.08304e+06	418758	40524.8	432896	3.51648e+06	968022
MW0141934	2,22-Dideoxy-3-dehydroecdysone	Aldehyde,Ketones,Esters	Ketones	0.0852736	C16498	-	0.25451	-0.151247	1.27697e+06	992736	Y <= N	1.06664e+06	0.777418	-0.363238	0.989099			1.10428e+06	1.24156e+06	1.41595e+06	305719	544732	510661	300934	323153	2.62088e+06	1.13487e+06	325876	662313	1.20733e+06	240094	2.67671e+06	443923	288956	296912	105605	943323	845359	2.77252e+06	299084	2.98348e+06	1.02733e+06	1.03823e+06	2.03262e+06	453152	172293	161596	1.98653e+06	477164
MEDN0689	2,5-Furandicarboxylicacid	Organic acid And Its derivatives	Organic acid And Its derivatives	0.0854766	C20450	-	0.102143	-0.216736	67796.2	59598.6	Y <= N	61730	0.879086	-0.185924	0.989099			32846.8	51952	39794	56004.9	84063.3	36057.4	68409.1	93903.7	49240.4	49637.8	49349.8	45144	232004	42311.9	33628.2	44433.6	53230.7	51289.1	144659	42455	89081.2	47233.5	34797.2	79995	94655.2	59469.9	60684.4	43788.9	53453.5	46172	90708.6	20604.4
MW0159295	Val-Ser-OH	Amino acid and Its metabolites	Small Peptide	0.0864285	-	-	0.165438	-0.183992	1.68642e+06	998900	Y <= N	1.17766e+06	0.592319	-0.755554	0.989099			2.17646e+06	802299	1.46604e+06	5.295e+06	501382	492711	295295	1.51607e+06	3.29984e+06	1.16555e+06	512171	3.16399e+06	1.48654e+06	690330	433783	3.5817e+06	2.47916e+06	203101	433371	1.48705e+06	299771	5.54976e+06	9	277287	247869	430550	2.90165e+06	120459	2.12912e+06	325216	743600	825037
MW0126205	Pomalidomide	Alcohol and amines	Amines	0.0864887	D08976	-	0.272124	-0.14501	226002	186663	Y <= N	196891	0.825936	-0.275899	0.989099			170576	131563	676377	419252	311077	9	118049	9	481654	502150	9	249654	128673	211994	138792	297773	294100	269228	117807	200200	94538.1	590025	64787.7	256552	149484	497890	366379	9	115120	9	459200	174212
MEDN1273	LPE(0:0/20:3)	GP	LPE	0.0872814	-	-	0.0873938	-0.226611	961423	798840	Y <= N	841111	0.830893	-0.267266	0.989099			877475	758956	182722	245199	252370	1.0202e+06	163487	199811	1.24118e+06	1.39104e+06	167433	729257	1.05553e+06	324817	375647	734502	165215	85037.3	236817	4.72525e+06	2.46718e+06	376017	188538	1.06245e+07	367188	554454	2.53036e+06	9	372495	737912	164849	591201
MEDN1274	LPE(20:3/0:0)	GP	LPE	0.0872814	-	-	0.0873938	-0.226611	961423	798840	Y <= N	841111	0.830893	-0.267266	0.989099			877475	758956	182722	245199	252370	1.0202e+06	163487	199811	1.24118e+06	1.39104e+06	167433	729257	1.05553e+06	324817	375647	734502	165215	85037.3	236817	4.72525e+06	2.46718e+06	376017	188538	1.06245e+07	367188	554454	2.53036e+06	9	372495	737912	164849	591201
MW0158887	Val-Arg-Ala-Asp-Leu	Amino acid and Its metabolites	Small Peptide	0.0884168	-	-	0.376657	-0.117464	1.7978e+07	1.52026e+07	Y <= N	1.59242e+07	0.845621	-0.241917	0.989099			30063.2	36829.2	9.09949e+06	184559	6.94852e+07	2.73394e+07	47444.3	87705.9	7.33649e+07	9.86821e+07	8.09725e+06	148943	22758.5	35389.9	31208.2	2.52631e+06	911134	1.03204e+07	200460	30803.8	337330	1.09797e+08	905693	1.46823e+06	271152	2.86786e+07	1.04546e+07	408246	34957.4	2.26279e+07	1.1524e+07	251338
MW0158461	Tyr-Glu-Lys-Thr-Tyr	Amino acid and Its metabolites	Small Peptide	0.08848	-	-	0.144817	0.193347	274211	328660	N <= Y	314503	1.19857	0.261312	0.989099			139615	243883	52346.4	50610.1	1.98692e+06	207853	1.27757e+06	59057.4	105248	31722.8	328040	88338.6	401395	237518	204993	86058.1	108537	35216.4	364054	103857	598163	46358.7	153732	916666	450996	358874	827363	455155	726795	589831	47393.4	30011.6
MEDP2529	D-Allo-Isoleucine	Amino acid and Its metabolites	Amino acids	0.0888319	C21092	-	0.185454	0.175676	2.19338e+06	2.42523e+06	N <= Y	2364950	1.1057	0.144963	0.989099			1.48808e+06	1.90558e+06	1.65241e+06	1.88553e+06	3.18602e+06	2.8312e+06	2.91947e+06	2.33506e+06	1.33924e+06	2.35176e+06	3.09452e+06	1.20183e+06	2.36729e+06	583249	1.3534e+06	784015	1.44676e+06	1.04198e+06	3.73337e+06	3.00577e+06	2.81929e+06	1.24351e+06	2.39588e+06	369325	1.97752e+06	830696	2.01352e+06	2.4336e+06	2.32299e+06	3.95883e+06	2.48791e+06	2.80542e+06
MW0168291	6-Deoxodolichosterone	Aldehyde,Ketones,Esters	Ketones	0.0892184	-	-	0.207207	-0.16736	4.34269e+06	3.79145e+06	Y <= N	3934770	0.873063	-0.195842	0.989099			820966	5.31083e+06	3.71068e+06	3.26368e+06	1.8506e+06	2.71699e+06	3.77742e+06	1.96929e+06	4.87535e+06	9.14627e+06	814885	3.55243e+06	6.45951e+06	8.68289e+06	2.30325e+06	4.63058e+06	1.73538e+06	4.12243e+06	2.34924e+06	3.07355e+06	4.71305e+06	3.41828e+06	2.32783e+06	1.20588e+06	2.98304e+06	1.07307e+07	5.09283e+06	2.38049e+06	518627	2.41695e+06	8.1824e+06	6.1951e+06
MEDN1559	Pro-Gly	Amino acid and Its metabolites	Small Peptide	0.0903357	-	-	0.323783	0.130977	719963	859282	N <= Y	823059	1.19351	0.255209	0.989099			1.54792e+06	219467	473473	1.47469e+06	1.66101e+06	457081	2.42222e+06	9	9	595901	462667	187054	3.22275e+06	9	259771	142492	259248	9	1.19475e+06	1.43273e+06	3.01409e+06	9	1.53774e+06	973641	1.5677e+06	407136	855957	973612	792044	477411	9	540107
MW0169689	pomiferin	Heterocyclic compounds	Heterocyclic compounds	0.0908165	C10519	-	0.229159	-0.159044	410540	272600	Y <= N	308465	0.664005	-0.590734	0.989099			111470	131762	9	9	532574	599978	9	294033	9	338902	327024	9	79327.8	200081	705612	219329	224992	347647	279082	253910	282514	525852	138150	9	9	1.31599e+06	193097	172416	81915	350771	496563	431911
MW0110206	Tyr-Ile-Leu	Amino acid and Its metabolites	Small Peptide	0.0910969	-	-	0.0642164	-0.245322	7.12681e+06	6.43851e+06	Y <= N	6617470	0.903422	-0.146528	0.989099			3.56543e+06	6.44844e+06	4.89466e+06	1.70657e+06	9.15836e+06	3.54434e+06	3.38768e+06	9.18764e+06	1.16268e+07	2.76849e+06	4.928e+06	7.92499e+06	4.6203e+06	3.62961e+06	4.06482e+06	1.05844e+07	9.30405e+06	6.20778e+06	2.48292e+06	5.19408e+06	7.82936e+06	4.6259e+06	1.56176e+06	3.71081e+06	6.62455e+06	7.35725e+06	1.17061e+07	8.94722e+06	1.99376e+06	8.06939e+06	3.45621e+06	2.88718e+06
MW0013248	20-trifluoro-LTB4	FA	Oxidized lipids	0.0914651	-	-	0.154915	0.188669	9.39423e+06	1.47164e+07	N <= Y	1.33327e+07	1.56654	0.647581	0.989099			1.3606e+07	1.56625e+07	3.661e+07	4.17885e+06	1.54903e+07	1.37185e+07	1.68788e+07	4.23349e+07	5.0881e+06	2.73847e+06	8.58198e+06	2.71245e+07	3.50393e+07	4.3252e+07	4.07077e+07	1.58045e+07	1.05688e+07	2.20695e+06	5.90736e+06	4.85868e+06	1.22613e+07	9	2.64232e+07	5.62093e+07	1.70774e+07	4.52503e+06	8.96829e+06	3.65491e+07	1.35902e+07	3.40508e+06	2.33014e+06	2.69898e+07
MEDP1791	Nicotinamide riboside chloride	Nucleotide And Its metabolites	Nucleotide And Its metabolites	0.0916236	-	-	0.181568	-0.177235	1.61146e+06	1.33073e+06	Y <= N	1403720	0.825791	-0.276152	0.989099			1.16632e+06	2.08262e+06	1.25103e+06	949918	865453	576050	772796	486952	2.07647e+06	644573	678868	1.2642e+06	559646	1.77524e+06	417541	2.67403e+06	831363	2.60712e+06	680710	436482	2.58418e+06	1.02027e+06	298084	9.83111e+06	1.14107e+06	1.04227e+06	398020	909354	699775	543184	327344	1.62312e+06
MEDP2442	Leu-Met	Amino acid and Its metabolites	Small Peptide	0.0918391	-	-	0.105473	-0.214657	1.11235e+07	1.04144e+07	Y <= N	1.05988e+07	0.936251	-0.0950334	0.989099			3.1274e+06	9	4.62216e+06	1.07892e+06	6.68574e+06	1.56672e+06	2.25982e+06	1.50516e+06	3.97378e+07	3.33488e+06	3.73536e+06	7.34375e+06	1.26385e+07	1.4228e+06	1.44008e+06	1.13801e+07	2.32756e+07	1.30183e+07	4.21456e+06	2.56284e+06	1.82504e+07	4.24005e+06	622004	1.60627e+06	3.83473e+07	7.85359e+06	1.19861e+07	6.71457e+06	4.27136e+06	6.58715e+06	1.27175e+06	3.09339e+06
MW0133752	4-O-Methylpinosylvic acid	Organic acid And Its derivatives	Organic acid And Its derivatives	0.0921954	-	-	0.199207	-0.169439	1.98562e+06	141199	Y <= N	620750	0.0711108	-3.81379	0.989099			21290.9	52661.9	241315	102091	71409.1	9	36980.8	25449.7	230528	9	51365.6	88519.6	20184	51602.8	34374.4	36277.3	9	1.53179e+06	65978.3	47206	9	141376	42246	24041.2	33488.9	198182	886173	24486.9	20251	60016.9	77242.3	9
MW0155128	Phe-Asp-Gly-Gly-Val	Amino acid and Its metabolomics	Small Peptide	0.0927892	-	-	0.331793	-0.128898	6.95331e+06	5.69343e+06	Y <= N	6020999	0.818809	-0.288401	0.989099			132862	1.33414e+06	1.19834e+07	1.81467e+07	1.16008e+07	1.08458e+07	162511	127227	1.83583e+07	8.08986e+06	4.13076e+06	9.50432e+06	219862	304672	4.23505e+06	1.15553e+07	2.61573e+06	72680.3	193683	535170	1.51875e+06	2.33802e+07	52897.9	7.57268e+06	3.66359e+06	1.89394e+07	1.12738e+07	584558	9702.62	8.04736e+06	6.93807e+06	376164
MEDP2681	2-Heptyl-4-hydroxyquinoline n-oxide	Others	Medicine	0.0931227	C04284	-	0.125388	0.203222	120334	187469	N <= Y	170014	1.55791	0.639612	0.989099			687012	251693	27159.5	9	53045.9	17735.8	41524.7	299429	9	96855.5	35396.1	83950	170284	336636	961616	249220	354290	15125.6	292065	728529	118672	10287.1	427115	339128	124069	45424.7	9	579070	25473.1	15486	11811.2	11706.7
MEDN1976	Val-Val	Amino acid and Its metabolites	Small Peptide	0.0932613	-	-	0.0682793	-0.241684	5.85654e+06	4.9215e+06	Y <= N	5.16461e+06	0.840343	-0.25095	0.989099			2.67446e+06	4.79402e+06	4.3039e+06	1.47367e+06	5.62273e+06	872345	3.55187e+06	3.2858e+06	8.96208e+06	9	2.15413e+06	4.626e+06	8.62479e+06	1.56006e+06	2.07991e+06	5.72621e+06	6.68822e+06	5.03007e+06	9	543965	5.21622e+06	2.80651e+06	1.869e+06	605306	7.34495e+06	4.35368e+06	9.72047e+06	2.96248e+06	3.3556e+06	6.12519e+06	3.07181e+06	4.78651e+06
MW0158198	Trp-Lys-His	Amino acid and Its metabolites	Small Peptide	0.0935501	-	-	0.179023	0.178274	1.23467e+06	2.38068e+06	N <= Y	2.08272e+06	1.92818	0.947243	0.989099			660312	6.15374e+06	1.25283e+06	193638	198338	112760	3.00465e+06	9.87943e+06	89607.6	431483	499130	6.19272e+06	2.05417e+06	1.34112e+07	7.39705e+06	80526.4	2.01668e+06	70014	267193	1.59173e+06	321655	168478	1.8104e+06	5.85218e+06	2.95639e+06	245923	51805.5	1.12122e+07	840953	47640.6	167437	133675
MEDN1315	4-Hydroxy-3-methylbenzoic acid	Organic acid And Its derivatives	Organic acid And Its derivatives	0.0936882	C21167	-	0.102969	-0.216216	1.17054e+06	872405	Y <= N	949920	0.745303	-0.424102	0.989099			386280	266863	333510	633578	1.61104e+06	394498	626236	578728	1.12551e+06	883277	1.64788e+06	484469	109462	340953	332203	2.29074e+06	1.16647e+06	2.1639e+06	337292	213649	1.56803e+06	543707	443647	1.10429e+06	1.11237e+06	3.14645e+06	1.86691e+06	500259	267126	356523	950029	400084
MEDN1312	2-hydroxyphenylacetic acid	Organic acid And Its derivatives	Organic acid And Its derivatives	0.0942376	C05852	ko00360,ko01100	0.109782	-0.212058	1124500	834338	Y <= N	909780	0.741963	-0.43058	0.989099			349470	228000	415604	617016	1.60119e+06	356197	770544	494935	1.15812e+06	808502	1.5542e+06	488842	119640	287012	343656	2.33234e+06	1.27149e+06	2.11367e+06	264049	175699	1.53063e+06	620379	368977	1.07845e+06	968893	3.16216e+06	1.73994e+06	466029	257642	302330	984550	356649
MEDP0010	L-Arginine	Amino acid and Its metabolites	Amino acids	0.0944433	C00062	ko00220,ko00330,ko00470,ko00970,ko01100,ko01230,ko02010,ko04150,ko04974,ko05014,ko05022,ko05142,ko05146,ko05230	0.193404	0.172557	4.36423e+06	4.95892e+06	N <= Y	4804300	1.13626	0.184298	0.989099			4.12657e+06	9.1443e+06	4.88567e+06	2.12308e+06	1.66934e+06	3.59116e+06	1.07328e+07	1.28281e+06	2.8697e+06	2.06991e+06	3.1619e+06	2.11041e+06	8.79669e+06	2.83948e+06	826687	1.8397e+06	1.24573e+06	3.83652e+06	1.58232e+07	7.87582e+06	2.38366e+06	1.5969e+06	1.2006e+06	2.7738e+06	2.30516e+06	1.97346e+06	1.2071e+06	7.31545e+06	7.01779e+06	1.20513e+06	718320	1.87325e+06
MEDP2433	Val-Ile	Amino acid and Its metabolites	Small Peptide	0.0944838	D97354	-	0.0706909	-0.239605	3.32194e+07	2.78803e+07	Y <= N	29268440	0.839277	-0.252781	0.989099			1.32989e+07	3.16216e+07	2.39184e+07	3.65939e+06	2.89035e+07	8.36072e+06	1.32482e+07	1.95838e+07	6.39156e+07	1.38744e+07	1.23278e+07	2.58933e+07	4.81802e+07	9.58854e+06	9.53583e+06	3.98837e+07	2.9496e+07	2.47963e+07	2.81632e+07	3.18951e+07	3.74444e+07	1.87264e+07	6.22246e+06	8.39605e+06	6.4067e+07	2.52959e+07	5.32563e+07	1.87344e+07	1.27197e+07	3.61413e+07	2.00675e+07	1.89784e+07
MEDP2434	Val-Leu	Amino acid and Its metabolites	Small Peptide	0.0944838	-	-	0.0706909	-0.239605	3.32194e+07	2.78803e+07	Y <= N	29268440	0.839277	-0.252781	0.989099			1.32989e+07	3.16216e+07	2.39184e+07	3.65939e+06	2.89035e+07	8.36072e+06	1.32482e+07	1.95838e+07	6.39156e+07	1.38744e+07	1.23278e+07	2.58933e+07	4.81802e+07	9.58854e+06	9.53583e+06	3.98837e+07	2.9496e+07	2.47963e+07	2.81632e+07	3.18951e+07	3.74444e+07	1.87264e+07	6.22246e+06	8.39605e+06	6.4067e+07	2.52959e+07	5.32563e+07	1.87344e+07	1.27197e+07	3.61413e+07	2.00675e+07	1.89784e+07
MW0124099	Febuxostat	Others	Medicine	0.0946715	D01206	-	0.147075	-0.192308	1.97318e+06	1.63477e+06	Y <= N	1.72276e+06	0.828496	-0.271433	0.989099			14267.9	113154	6.62829e+06	119519	7.38681e+06	1.09886e+06	56277.5	589491	850792	516775	1.26959e+06	921355	58475.3	70398.8	587915	1.4418e+06	1.34487e+06	387019	96665.9	33248.8	628758	1.84273e+07	9	1.08785e+06	537559	187874	303366	66463.7	23303.3	149526	63033.7	7.94009e+06
MW0157733	Thr-Lys-Phe-Ser-Val	Amino acid and Its metabolites	Small Peptide	0.0950417	-	-	0.563284	-0.0769231	109796	105014	Y <= N	106257	0.956448	-0.0642414	0.989099			16610.9	20842.8	118006	6656.38	220829	254625	27248.9	2738.16	431721	473055	39901	6283.69	7443.9	8868.08	11593.1	26098.9	9	140872	9	9	15257.9	306965	9	45558.3	10083.4	152017	144143	23837.7	3593.67	114210	110216	29734.1
MEDP1904	LPE(18:2/0:0)	GP	LPE	0.0951037	-	-	0.0949363	-0.221414	4.99154e+07	4.33069e+07	Y <= N	45025100	0.867606	-0.204888	0.989099			8.4464e+06	1.5014e+07	2.28716e+07	1.04727e+07	2.3705e+07	3.39993e+07	1.10961e+07	3.01821e+07	1.63353e+07	3.75511e+07	2.36587e+07	2.12989e+07	9.33568e+06	1.5899e+07	7.18966e+06	3.14819e+07	2.7521e+07	6.731e+06	1.01375e+07	4.16224e+07	2.35626e+07	2.16512e+07	1.41994e+08	2.58364e+08	5.85166e+07	4.02496e+07	1.08954e+08	2.57412e+07	2.47228e+07	2.06546e+07	2.05253e+07	6.7217e+07
MW0116980	1H-Benzimidazole-7-carboxamide,2-[(2R)-2-methyl-2-pyrrolidinyl]-	Alcohol and amines	Amines	0.0951286	D09692	-	0.297744	-0.138254	1.28514e+07	8.73409e+06	Y <= N	9.80459e+06	0.679622	-0.557195	0.989099			1.85862e+06	134692	377720	8.59562e+07	1.11842e+06	2.52517e+06	2.54675e+06	9	3.66708e+07	917861	159282	120497	990689	9	312183	2.79854e+06	4.90835e+06	271915	6.89719e+06	454796	538517	5.49932e+07	1.66918e+06	1.10145e+06	1.56795e+06	6.03481e+07	5.56977e+06	1.55324e+07	3.35464e+06	6.44048e+06	2.36545e+06	2.37976e+07
MW0140481	(8E,10R,12Z)-10-Hydroperoxy-8,12-octadecadienoate	FA	Oxidized lipids	0.0957636	C19937	ko00591	0.139566	-0.195946	2.28854e+07	1.80783e+07	Y <= N	19328150	0.78995	-0.340167	0.989099			1.17801e+07	1.65245e+07	3.12787e+07	1.45919e+07	2.20636e+07	1.22265e+07	1.17671e+07	2.41831e+06	2.96972e+07	1.4995e+07	7.87462e+06	1.7959e+07	8.50498e+06	534557	3.69303e+07	1.30112e+07	9.44091e+06	3.98318e+07	2.02813e+07	8.01888e+06	9.71638e+06	1.27423e+07	211962	4.2911e+07	2.79495e+07	3.13193e+07	3.13279e+07	3.24298e+07	457411	2.19508e+07	9.43602e+06	9.23878e+06
MEDP2452	Ile-Ile	Amino acid and Its metabolites	Small Peptide	0.0960922	-	-	0.0972769	-0.219854	3.379e+07	2.87978e+07	Y <= N	3.00958e+07	0.852259	-0.230636	0.989099			1.36057e+07	2.43768e+07	2.13156e+07	3.4604e+06	2.84068e+07	5.91094e+06	1.01512e+07	1.11345e+07	6.86508e+07	1.26991e+07	1.22415e+07	3.21709e+07	4.45921e+07	9.84455e+06	8.51209e+06	4.75701e+07	2.93265e+07	3.09387e+07	2.10281e+07	2.36375e+07	6.50676e+07	1.64553e+07	5.00894e+06	9	7.23233e+07	2.89505e+07	5.40544e+07	2.46549e+07	1.35794e+07	3.2203e+07	1.58774e+07	1.32957e+07
MEDN0704	Oxaloacetic acid	Organic acid And Its derivatives	Organic acid And Its derivatives	0.0980272	C00036	ko00010,ko00020,ko00250,ko00470,ko00620,ko00630,ko01100,ko01200,ko01210,ko01230,ko01240,ko04922,ko04964,ko05230	0.0796822	-0.232328	227692	202922	Y <= N	209362	0.89121	-0.166163	0.989099			133071	184530	275633	158584	280918	187069	230374	326871	234096	165335	250330	246217	167117	309032	214745	184217	171354	205999	341920	137130	192085	199764	218807	191612	328171	210094	191679	153792	205939	244656	95590.2	125655
MW0143834	6-Geranylgeranyl-2-methylbenzene-1,4-diol	Benzene and substituted derivatives	Benzene and substituted derivatives	0.0984504	C20737	ko00130,ko01100	0.149299	-0.191268	6.04435e+06	5.05859e+06	Y <= N	5314890	0.836913	-0.25685	0.989099			3.36072e+06	1.82468e+06	9.98297e+06	1.30743e+06	6.34374e+06	3.98753e+06	1.52323e+06	1.86573e+06	2.48843e+06	7.58228e+06	678023	5.76864e+06	1.46437e+06	652993	3.32427e+07	2.9517e+06	2.82993e+06	1.35933e+07	891968	7.11841e+06	807085	2.68526e+06	999584	3.12621e+06	3.95337e+06	945764	7.25757e+06	6.84338e+06	2.33303e+06	1.49196e+06	2.81755e+06	6.25737e+06
MW0153195	Lys-Val-Asn-Val-Asp	Amino acid and Its metabolites	Small Peptide	0.0989901	-	-	0.329839	0.129418	2.60954e+06	3.20354e+06	N <= Y	3049101	1.22763	0.295873	0.989099			967623	3.12236e+06	1.25344e+06	729689	1.72847e+06	5.58432e+06	5.49494e+06	1.28373e+06	458647	3.01167e+06	608783	1.21682e+06	6.81218e+06	988038	2.67146e+06	998554	1.01939e+06	304950	6.44993e+06	5.91082e+06	854689	558261	3.03879e+06	913211	2.32104e+06	1.80811e+06	7.39798e+06	1.14138e+06	932219	2.45591e+06	222975	770464
MEDN0224	D-Trehalose	Carbohydrates and Its metabolites	Sugars	0.100282	C01083	ko00500,ko01100,ko02010	0.135412	0.198025	400923	586008	N <= Y	537886	1.46165	0.547594	0.989099			313784	484419	9	562796	889426	335157	401756	394906	381987	362692	441473	493997	228163	872827	714159	314347	468306	167390	642863	639711	945030	346801	392774	1.28522e+06	492211	450208	262305	493216	219122	274387	34611.8	176567
MEDN0229	Lactose	Carbohydrates and Its metabolites	Sugars	0.100282	C00243	ko00052,ko01100,ko02010,ko04973	0.135412	0.198025	400923	586008	N <= Y	537886	1.46165	0.547594	0.989099			313784	484419	9	562796	889426	335157	401756	394906	381987	362692	441473	493997	228163	872827	714159	314347	468306	167390	642863	639711	945030	346801	392774	1.28522e+06	492211	450208	262305	493216	219122	274387	34611.8	176567
MEDN0230	Lactulose	Carbohydrates and Its metabolites	Sugars	0.100282	C07064	-	0.135412	0.198025	400923	586008	N <= Y	537886	1.46165	0.547594	0.989099			313784	484419	9	562796	889426	335157	401756	394906	381987	362692	441473	493997	228163	872827	714159	314347	468306	167390	642863	639711	945030	346801	392774	1.28522e+06	492211	450208	262305	493216	219122	274387	34611.8	176567
MEDN0233	Maltose	Carbohydrates and Its metabolites	Sugars	0.100282	C00208	ko00500,ko01100,ko02010,ko04742,ko04973	0.135412	0.198025	400923	586008	N <= Y	537886	1.46165	0.547594	0.989099			313784	484419	9	562796	889426	335157	401756	394906	381987	362692	441473	493997	228163	872827	714159	314347	468306	167390	642863	639711	945030	346801	392774	1.28522e+06	492211	450208	262305	493216	219122	274387	34611.8	176567
MW0062208	Prosapogenin A	Steroids	Steroidal saponins	0.100297	-	-	0.145962	-0.192827	76430	59750.1	Y <= N	64086.8	0.781762	-0.355198	0.989099			51157.7	265566	23189.9	63181	2037.46	183463	105884	23446.6	38409.5	26806.2	19948	180201	15590.9	11728.9	239900	172385	37766.6	9	98746	63799.8	145180	317694	11104.1	55081.4	31794	57216.7	170869	22440.1	47976.8	17818.3	2114.13	9
MEDP2505	Asn-Met	Amino acid and Its metabolites	Small Peptide	0.100483	-	-	0.145995	-0.192827	481769	425973	Y <= N	440480	0.884185	-0.177579	0.989099			301065	440794	547003	566415	667296	308250	288654	359656	490575	297284	331145	599857	221658	713244	293464	396680	525013	465920	171379	271013	369052	374639	285094	448767	408518	454912	253366	387302	207856	258663	238015	337047
MEDP1914	N-(1-Deoxy-1-fructosyl)phenylalanine	Amino acid and Its metabolites	Amino acid derivatives	0.100577	-	-	0.0556816	-0.253638	648538	415597	Y <= N	476162	0.640821	-0.642006	0.989099			44025.9	133682	289118	241601	307774	110742	377026	278129	4.61403e+06	331256	1.27247e+06	281505	70982.2	142256	72542.9	172997	128257	38519.3	248495	186208	839187	209992	147385	183372	263514	101294	748064	75885.4	215738	157731	182092	206033
MW0054672	Malyngamide I	Alcohol and amines	Amines	0.100666	-	-	0.376659	0.117464	677708	993259	N <= Y	911216	1.46562	0.551507	0.989099			477230	1.34655e+06	128162	79661	92259.2	426574	1.1055e+06	634587	68584.4	15180.8	2.0562e+06	720722	1.71382e+06	482211	1.12657e+06	55240.9	699050	19714.5	2.86929e+06	1.21699e+06	1.00182e+06	36293.2	923118	321580	612006	224473	525471	479381	350126	197212	11403.7	434872
MW0006598	Citalopram N-oxide	Benzene and substituted derivatives	Benzene and substituted derivatives	0.100917	C16607	ko00982	0.36631	-0.119543	809070	696036	Y <= N	725425	0.860291	-0.217103	0.989099			84543.7	410536	355775	1.15994e+06	811420	808732	9	9	1.63553e+06	1.79462e+06	1.4732e+06	1.00277e+06	9	9	510267	1.21976e+06	400214	266566	86626.4	307786	645808	2.16569e+06	9	243690	281133	949237	1.17103e+06	395788	9	1.63849e+06	1.49517e+06	9
MW0147263	Caylin-2	Heterocyclic compounds	Heterocyclic compounds	0.101097	-	-	0.0926169	-0.222973	3.83823e+06	2.48591e+06	Y <= N	2837510	0.64767	-0.62667	0.989099			197750	6.58189e+06	4.95015e+06	1.28161e+06	844319	247191	1.0831e+06	497457	776186	1.21864e+06	167930	2.64009e+06	689903	301918	2.46667e+06	9.73954e+06	2.09784e+06	811005	1.16442e+06	1.21208e+06	1.69996e+07	2.89603e+06	4.73142e+06	3.58267e+06	4.91419e+06	699878	934171	1.25413e+06	481853	985843	1.20485e+06	356439
MW0013502	2-Hydroxy-3-isopropyl-6-methylbenzoic acid	Benzene and substituted derivatives	Benzene and substituted derivatives	0.101505	-	-	0.0803805	-0.231809	8.85846e+06	4.39072e+06	Y <= N	5552336	0.495653	-1.0126	0.989099			147361	196740	1.83699e+07	4.84172e+06	1.39828e+07	3.19363e+07	2.79466e+06	4.44844e+06	2.06375e+06	1.64783e+07	331027	1.66871e+06	1.79489e+06	218434	1.40467e+07	1.66651e+06	696430	1.12202e+06	457750	1.15952e+06	1.548e+07	4.73151e+06	106510	3.22368e+06	9.92336e+06	7.35927e+06	1.37189e+06	293222	81182.5	1.55679e+06	3.44451e+06	1.4186e+07
MEDP1961	Ribosyladenosine	Nucleotide And Its metabolites	Nucleotide And Its metabolites	0.101559	-	-	0.0888758	0.225572	2.41119e+06	4.29257e+06	N <= Y	3.80341e+06	1.78027	0.832094	0.989099			2.0072e+06	2.73849e+06	4.11305e+06	1.15175e+07	1.41626e+06	1.0074e+07	1.3438e+06	4.73507e+06	1.4958e+07	1.10205e+07	2.97912e+06	2.67676e+06	1.92715e+06	757305	975031	5.18275e+06	3.57299e+06	1.1044e+06	5.49498e+06	300650	1.63864e+06	1.11185e+06	1.03994e+06	1.36389e+06	4.0183e+06	1.63964e+06	2.10295e+06	6.81121e+07	1.2428e+07	1.53007e+06	324290	647040
MW0006649	Convoline	Aldehyde,Ketones,Esters	Esters	0.101592	C10855	-	0.238494	-0.156445	3.89392e+06	2.05807e+06	Y <= N	2.53539e+06	0.528535	-0.91993	0.989099			14724.1	3.07918e+06	4.845e+06	1.34177e+06	2.21779e+06	42601.1	36399.6	9676.19	4.37435e+06	4.62942e+06	694640	2.30377e+06	108195	91165.3	27058.2	1.64842e+06	1.60226e+06	1.77365e+07	57317.5	158642	976408	1.039e+07	7989.27	41071.4	129633	707679	1.4854e+06	494485	7774.94	362015	467684	1.03649e+06
MEDP2318	Lys-Ser	Amino acid and Its metabolites	Small Peptide	0.101596	-	-	0.229808	-0.159044	1.04889e+06	733407	Y <= N	815431	0.699225	-0.516171	0.989099			1.58905e+06	1.17742e+06	786965	302058	719739	361640	468175	1.68566e+06	2.10309e+06	224223	360701	1.60133e+06	422118	979569	660682	2.01146e+06	1.16109e+06	9	776538	9	1.26372e+06	555523	673731	636194	313117	613987	4.17726e+06	1.22344e+06	710025	1.11598e+06	1.24572e+06	400989
MEDP2001	Pyroglutamic acid	Amino acid and Its metabolites	Amino acids	0.103054	C01879	ko00480,ko01100	0.138526	-0.196466	6.30985e+07	5.26914e+07	Y <= N	55397200	0.835066	-0.260039	0.989099			1.64091e+07	2.6351e+07	2.42777e+07	1.00434e+08	6.72855e+07	3.06447e+07	5.44333e+07	1.01429e+08	6.44924e+07	9.12301e+07	7.22103e+07	3.72273e+07	2.29392e+07	4.26926e+07	5.01281e+07	5.01857e+07	2.96811e+07	5.60844e+07	4.32212e+07	1.1908e+07	6.45375e+07	8.80184e+07	3.04799e+07	2.78221e+07	3.50853e+07	3.39662e+07	7.11282e+07	1.70318e+07	4.40217e+07	3.55304e+07	3.85006e+07	5.84006e+07
MEDN1854	9,10-dihydroxystearic acid	FA	FFA	0.1037	C19622	-	0.102968	-0.216216	5.99423e+06	4.90452e+06	Y <= N	5.18784e+06	0.818207	-0.289463	0.989099			347536	1.31041e+06	7.62362e+06	2.10952e+06	9.06472e+06	4.72965e+06	3.93371e+06	9	4.40152e+06	8.28734e+06	544471	5.19031e+06	721127	282245	269146	6.13749e+06	3.08154e+06	1.05799e+07	226669	5.89901e+06	3.30233e+06	7.36649e+06	9	5.59249e+06	5.96787e+06	980478	6.08871e+06	8.41032e+06	2.70326e+06	3.9611e+06	3.71757e+06	1.05273e+07
MEDP1070	Gly-Val	Amino acid and Its metabolites	Small Peptide	0.103967	-	-	0.138528	0.196466	1.03785e+06	1.66949e+06	N <= Y	1.50526e+06	1.60861	0.685811	0.989099			2.00967e+06	620110	784125	482375	621782	563570	541236	869952	712021	504437	516174	5.17347e+06	409010	813824	517204	1.76206e+06	824634	373312	7.77975e+06	3.10171e+06	727008	477254	4.36896e+06	5.25456e+06	2.11767e+06	394416	653765	3.34903e+06	930236	1.3621e+06	9	321099
MEDN1991	Ile-Val	Amino acid and Its metabolites	Small Peptide	0.104023	-	-	0.0810608	-0.231289	2.9515e+06	2.33594e+06	Y <= N	2495985	0.79144	-0.337448	0.989099			1.02059e+06	1.81234e+06	1.44241e+06	246811	2.01379e+06	670191	917182	592363	5.00958e+06	1.41395e+06	932905	2.36945e+06	3.31471e+06	531399	805404	3.73325e+06	2.66433e+06	2.28341e+06	1.73874e+06	2.95033e+06	3.92307e+06	1.20882e+06	8399.25	301628	5.20346e+06	2.42432e+06	5.30533e+06	1.76617e+06	1.3998e+06	3.01821e+06	1.56997e+06	1.20958e+06
MEDP1138	1-methylhistamine	Alcohol and amines	Polyamines	0.104085	C05127	ko00340,ko01100	0.111121	-0.211019	143862	102878	Y <= N	113534	0.715117	-0.483748	0.989099			92170.7	71342.1	106830	158574	157504	9	171512	116476	9	116440	9	110739	78174.4	9	83660.8	486849	136836	76989.6	151750	60248.7	260547	120630	103477	199469	146021	59261.4	316953	67113.7	122988	54117.4	9	89913.2
MEDP0395	Piperidine acid	Organic acid And Its derivatives	Organic acid And Its derivatives	0.104392	C00408	ko00310,ko01100	0.160697	-0.186071	2.08396e+08	1.57249e+08	Y <= N	170547000	0.754566	-0.406281	0.989099			3.58718e+07	1.33246e+08	1.13773e+08	3.16269e+08	2.6545e+08	1.6128e+08	2.26831e+08	460343372	3.56635e+08	187033006	216753512	1.65637e+08	6.7041e+07	1.11472e+08	6.20461e+07	2.90845e+07	9.14067e+07	1.62547e+08	4.92666e+07	1.8999e+07	2.05236e+08	4.80382e+08	7.60615e+07	6.82439e+07	9.86745e+07	1.66767e+08	3.73422e+08	5.64305e+07	9.17241e+07	1.72756e+08	9.8516e+07	1.04173e+08
MEDP1132	3-Carboxypropyltrimethylammonium	Organic acid And Its derivatives	Organic acid And Its derivatives	0.105121	D83216	-	0.0790194	-0.232848	4.01462e+07	3.30873e+07	Y <= N	34922600	0.824171	-0.278984	0.989099			1.06965e+07	1.16742e+08	2.26589e+07	1.96301e+07	1.50865e+07	2.25223e+07	1.38355e+07	1.63344e+07	4.93486e+07	1.48037e+07	5.53408e+06	3.50548e+07	2.57445e+07	8.39145e+06	2.77332e+07	9.55656e+07	3.7747e+07	2.03177e+07	6.73767e+07	1.19236e+07	3.30589e+07	2.23532e+07	2.14182e+07	5.18487e+07	4.44554e+07	1.65619e+07	7.43922e+07	1.4925e+07	7.98799e+06	2.07972e+07	9.62647e+06	1.15756e+07
MEDP1477	L-Phenylephrine	Hormones and hormone related compounds	Hormones and hormone related compounds	0.105274	C07441	-	0.0972919	-0.219854	991992	1.00187e+06	Y <= N	999300	1.00995	0.014291	0.989099			686348	578030	731522	590829	571785	612385	468786	2.70917e+06	403259	1.32162e+06	761449	582391	222816	328040	681024	596279	852613	125964	326364	670608	731792	476706	496862	2.31361e+07	758829	480269	370351	413356	787570	450856	257271	581100
MEDP2430	Tyr-Pro	Amino acid and Its metabolites	Small Peptide	0.105322	-	-	0.303268	0.136694	5.43142e+07	6.57299e+07	N <= Y	62761800	1.21018	0.275219	0.989099			3.93124e+07	5.20011e+07	4.96914e+07	2.42636e+07	6.93469e+07	2.3119e+07	1.29625e+08	7.4281e+07	4.27869e+07	1.39015e+07	8.6814e+07	2.31947e+07	1.44043e+08	8.80989e+06	2.21487e+07	3.23883e+07	4.11269e+07	1.66093e+07	1.72696e+08	1.1039e+08	1.20582e+08	2.78303e+07	6.71174e+07	2.68583e+07	7.3843e+07	2.75297e+07	5.95067e+07	5.1949e+07	4.77131e+07	8.09538e+07	4.19456e+07	2.39522e+07
MW0161276	(8R,9S,13S,14S)-13-methyl-6,7,8,9,11,12,14,15,16,17-decahydrocyclopenta[a]phenanthrene-3,17-diol	Alcohol and amines	Alcohols	0.105605	-	-	0.504159	-0.0888773	2.18353e+06	1.61893e+06	Y <= N	1.76572e+06	0.741425	-0.431627	0.989099			22923.3	116199	552127	71453	2.17218e+06	1.7132e+06	18491.2	7881.29	1.55062e+07	1.34083e+07	1.9686e+06	57048.7	29690.6	4247.28	11337.2	292421	62092.5	721810	55028	59453.9	49738.2	1.15288e+07	9400.9	178428	35343.8	1.5706e+06	850824	56267.8	11026.2	1.12897e+06	3.37784e+06	21809.9
MEDN1837	2,6-Di-tert-butyl-4-(hydroxymethyl)phenol	Benzene and substituted derivatives	Benzene and substituted derivatives	0.105763	-	-	0.137475	0.196985	471308	524986	N <= Y	511030	1.11389	0.155611	0.989099			473813	389346	442472	573969	432587	422208	377408	519345	401198	391545	498815	408303	730667	577481	477975	419174	242261	322625	501550	600311	602170	607099	594855	537676	718473	452958	532242	542307	435773	518433	844466	550032
MEDP0823	(R)-2-Hydroxy-3-phenylpropionic acid	Organic acid And Its derivatives	Organic acid And Its derivatives	0.107342	C05607	ko00360,ko01100	0.224677	0.161123	2.46308e+06	2.65784e+06	N <= Y	2607200	1.07907	0.109791	0.989099			3.20313e+06	2.97324e+06	2.50063e+06	1.95216e+06	2.43202e+06	2.47303e+06	2.70009e+06	2.92939e+06	1.83893e+06	2.6611e+06	2.84091e+06	2.74142e+06	2.84517e+06	2.23055e+06	2.68964e+06	2.52424e+06	2.74593e+06	2.80048e+06	2.41008e+06	2.87881e+06	3.43239e+06	1.84122e+06	3.43088e+06	3.06216e+06	2.95126e+06	2.3373e+06	2.45688e+06	3.31919e+06	3.40609e+06	3.19563e+06	2.38624e+06	2.56818e+06
MW0158142	Trp-Glu-Gln	Amino acid and Its metabolites	Small Peptide	0.10737	-	-	0.441223	-0.102391	6.21998e+06	3.80028e+06	Y <= N	4.4294e+06	0.61098	-0.710803	0.989099			32364.5	193201	1.14223e+07	721577	9.06923e+06	3.41871e+06	36931	25364.6	2.39107e+07	7.2262e+06	8.58454e+06	5.34002e+06	48276.2	20029.9	832983	2.83998e+06	632678	307242	25846.7	273940	1.36794e+06	2.15694e+07	24909.6	2.28326e+06	520771	7.17236e+06	6.76292e+06	1.1643e+06	14742.3	1.80731e+06	1.50731e+07	35726.4
MEDN1398	8-Aminooctanoic Acid	Organic acid And Its derivatives	Organic acid And Its derivatives	0.107592	-	-	0.297735	0.138254	2.1145e+06	2.22136e+06	N <= Y	2.19358e+06	1.05054	0.0711296	0.989099			215976	1.21939e+06	1.31425e+06	371454	1.05541e+06	1.48344e+06	2.24074e+06	683517	1.10707e+06	2.7204e+06	2.7905e+06	1.5339e+06	1.31179e+06	1.12394e+06	1.91009e+06	1.2235e+06	1.69379e+06	717503	4.2129e+06	4.42594e+06	3.52905e+06	609030	3.77452e+06	465797	1.58612e+06	956163	3.85938e+06	2.72934e+06	2.85627e+06	5.37375e+06	1.32884e+06	1.60196e+06
MEDN0262	5,6-Dihydroxyindole-2-Carboxylic Acid	Heterocyclic compounds	Indole and Its derivatives	0.109538	C04185	ko00350,ko01100	0.10211	-0.216736	201323	158942	Y <= N	169961	0.78949	-0.341008	0.989099			51406	9	135372	104219	162741	220960	178926	108264	186670	137369	486650	136096	129162	408839	165558	363431	83666.1	148737	176320	60222.4	384324	131834	114384	279412	551124	171187	254388	65444.6	50103.3	73550.9	108272	135579
MW0142889	3-Dehydroecdysone	Aldehyde,Ketones,Esters	Ketones	0.110207	C02513	-	0.467281	-0.0966736	243373	219445	Y <= N	225666	0.90168	-0.149313	0.989099			478112	385876	374417	170284	253927	281566	115461	22920.8	288450	291103	70924	216764	359919	231920	496443	442269	488836	249826	198990	60329.3	78172.8	283503	202052	250470	229795	383988	238612	289632	155029	29582.2	265594	481071
MEDP1829	Cyperotundone	Aldehyde,Ketones,Esters	Ketones	0.111969	C17501	-	0.163056	0.185031	1245500	1.51261e+06	N <= Y	1443160	1.21446	0.280313	0.989099			5.40806e+06	1.10941e+06	749955	948294	1.95525e+06	1.08514e+06	2.10875e+06	5.28717e+06	797755	893502	1.5792e+06	1.80007e+06	1.00783e+06	1.14108e+06	4.1508e+06	915920	899975	848377	1.50072e+06	1.44041e+06	1.70378e+06	685527	3.79427e+06	1.19345e+06	2.98042e+06	605419	1.22834e+06	5.28502e+06	1.21034e+06	2.33235e+06	1.32439e+06	783608
MW0158813	Undecylprodigiosin	Amino acid and Its metabolites	polypeptide	0.112915	C12023	ko01100	0.197462	-0.170998	412508	343550	Y <= N	361479	0.832833	-0.263901	0.989099			433672	374607	1.24602e+06	446063	229778	352619	253373	219996	769893	421273	207144	562486	254075	173332	396288	225415	120379	136162	322429	219636	277388	1.14939e+06	159578	210076	291846	325430	499290	354357	230515	494091	953351	473405
MW0167090	2,7-dihydroxy-2-(4-hydroxyphenyl)-3H-chromen-4-one	Aldehyde,Ketones,Esters	Ketones	0.112938	-	-	0.269548	-0.14657	1.18154e+06	1.012e+06	Y <= N	1.05608e+06	0.856511	-0.223457	0.989099			147824	2.05837e+06	843672	3.14314e+06	940627	847161	418224	434368	747022	573903	717780	1.0918e+06	284377	3.61188e+06	1.03762e+06	1.02207e+06	828487	2.7029e+06	703883	227443	350328	2.77269e+06	777724	772429	883928	1.19048e+06	1.66559e+06	809334	263685	1.59984e+06	1.43733e+06	514120
MEDP0177	Thymine	Nucleotide And Its metabolites	Nucleotide And Its metabolites	0.113049	C00178	ko00240,ko01100,ko01232	0.0888786	0.225572	2.12188e+07	3.16192e+07	N <= Y	28915100	1.49015	0.575454	0.989099			1.98302e+06	1.42043e+07	1.97771e+07	3.17754e+07	1.46042e+07	7.0941e+07	1.88943e+07	1.27723e+07	2.84957e+07	9.19497e+07	4.33957e+07	7.26952e+06	2.9112e+06	2.54106e+06	6.94957e+06	1.11788e+07	1.47639e+07	1.02863e+07	6.30721e+07	1.55891e+07	1.30373e+07	1.32928e+07	9.37153e+06	1.80324e+06	1.06468e+07	1.0291e+07	1.5317e+07	1.34723e+07	1.38668e+07	4.78091e+07	3.15183e+07	4.1288e+07
MEDP1033	Benzaldehyde	Benzene and substituted derivatives	Benzene and substituted derivatives	0.113115	C00261	ko01100	0.210051	0.16632	2.62769e+07	2.90936e+07	N <= Y	2.83613e+07	1.10719	0.146908	0.989099			2.51762e+07	2.22986e+07	2.80624e+07	1.78449e+07	2.55188e+07	2.72443e+07	3.68846e+07	3.67737e+07	2.47225e+07	2.515e+07	3.23427e+07	2.70317e+07	2.97281e+07	8.83877e+06	2.7128e+07	1.17472e+07	1.74886e+07	1.5358e+07	5.30015e+07	3.9177e+07	2.94627e+07	1.56772e+07	2.44671e+07	7.73502e+06	2.18081e+07	1.31178e+07	3.57731e+07	3.3186e+07	2.55648e+07	4.69859e+07	3.62311e+07	3.80717e+07
MW0007250	Glimepiride	Amino acid and Its metabolites	polypeptide	0.113358	C07669	-	0.0859617	-0.227651	818027	345742	Y <= N	468536	0.422653	-1.24245	0.989099			140486	46162.3	36022.8	149489	349524	9	210030	96258.5	5103.15	42454.8	9	1.31603e+06	106447	43023.1	173454	26779.5	20234.8	419115	148419	24883.2	1.17594e+06	239934	80351.8	1.26532e+06	2.08247e+06	39589.9	1.25483e+06	8466.17	26390.8	56467.2	25254	57207.4
MEDP2040	Ancitabine	Heterocyclic compounds	Heterocyclic compounds	0.113445	D01651	-	0.134386	-0.198545	457692	296974	Y <= N	338761	0.648851	-0.62404	0.989099			133354	157802	424740	407675	605587	259392	276533	115360	367373	253225	184076	168918	97405.9	378258	219469	1.43741e+06	526830	577265	175226	104486	196625	471580	209204	229809	163206	301569	155485	232999	109614	162130	151506	230750
MW0147962	Cymathere lactone	Amino acid and Its metabolites	Small Peptide	0.113464	-	-	0.125426	-0.203222	3.45369e+06	1.85913e+06	Y <= N	2.27372e+06	0.538303	-0.89351	0.989099			279896	862617	2.35034e+06	7.45421e+06	2.15472e+06	2.11185e+06	668983	2.27808e+06	523740	2.74373e+06	822270	688168	423978	723725	238524	4.64017e+06	737202	1.51964e+06	663036	236378	235800	836769	153125	460634	246913	3.61547e+06	3.85207e+06	382282	271435	700029	175914	1.2148e+06
MEDP2472	Pantethine	Alcohol and amines	Alcohols	0.113678	-	-	0.200213	0.169958	1.42015e+06	1.88754e+06	N <= Y	1.76602e+06	1.32911	0.410457	0.989099			126350	473743	398161	553382	1.24819e+06	6.96715e+06	988352	1.57648e+06	221308	499479	2.5555e+06	563255	7.0124e+06	237089	514803	1.04213e+06	476248	386824	407817	2.6698e+06	1.5109e+06	221841	2.8831e+06	298259	4.96522e+06	1.14237e+06	890662	1.34168e+06	335460	1.25226e+06	62730.8	214308
MEDP1394	Carnitine C15:DC	FA	CAR	0.113684	-	-	0.200198	0.169958	111070	312003	N <= Y	259760	2.80907	1.49009	0.989099			2.36356e+06	143030	118603	21804.2	117253	41409.2	114518	61380.6	113140	79526.6	58540.1	168376	404513	933467	455353	157855	49493.8	95987	38756.5	891124	163950	62916.7	247654	444024	53991.4	131038	100207	20275.2	12152.9	52246.2	9	122630
MW0111300	Tetraethylammonium	Alcohol and amines	Amines	0.113968	C07512	ko04976	0.229226	0.159563	5.99312e+06	6.14593e+06	N <= Y	6106200	1.0255	0.0363258	0.989099			1.56751e+06	4.09652e+06	4.68155e+06	2.27949e+06	2.87882e+06	5.17083e+06	7.61495e+06	4.82813e+06	3.37782e+06	5.48461e+06	8.85782e+06	6.47852e+06	4.94288e+06	3.98403e+06	6.77632e+06	2.341e+06	2.88848e+06	1.1329e+06	1.33622e+07	9.77899e+06	8.06623e+06	2.09291e+06	1.10989e+07	6.78893e+06	4.55607e+06	3.40621e+06	8.43278e+06	5.94895e+06	5.83333e+06	1.20634e+07	4.0882e+06	3.48503e+06
MEDP2477	Trp-Trp	Amino acid and Its metabolites	Small Peptide	0.114278	D94607	-	0.173989	-0.180353	658923	590419	Y <= N	608230	0.896036	-0.158371	0.989099			1.53392e+06	353177	1.12103e+06	357414	1.03652e+06	241585	303973	226941	636684	240292	287053	645252	818237	335981	1.02126e+06	723454	553535	743235	562067	350479	618241	470878	166747	427254	1.33403e+06	538310	740849	484982	173457	276098	166325	474918
MW0055157	Murideoxycholic acid	Bile acids	Bile acids	0.114723	C15515	-	0.12834	-0.201663	194435	151447	Y <= N	162624	0.77891	-0.360471	0.989099			22234.7	69797.2	152467	107716	277917	248709	68395.6	4935.92	164727	235887	25762.8	178149	43610.6	18655.5	42453.6	212739	137104	252272	32863.7	175979	150795	175253	7146.06	137202	239102	63712.4	211750	194475	117061	141022	208428	270641
MEDP1671	Glu-Glu-Ile	Amino acid and Its metabolites	Small Peptide	0.115232	-	-	0.0918591	-0.223493	1.79173e+07	1.34078e+07	Y <= N	1.45803e+07	0.748315	-0.418283	0.989099			1.04077e+07	3.11795e+06	1.42352e+07	8.08296e+06	1.81184e+07	2.82379e+07	3.10364e+07	3.74263e+07	1.15774e+07	8.61771e+06	6.92344e+06	1.11249e+07	7.24748e+06	6.65085e+06	9.26851e+06	1.4233e+07	1.15811e+07	1.13476e+07	1.1455e+07	2.40043e+07	1.03473e+07	1.72362e+07	8.7807e+06	606054	1.43302e+07	9.68904e+06	3.2563e+07	1.04262e+07	5.29919e+06	2.81382e+07	1.55043e+07	6.55056e+06
MW0159333	Vernomygdin	Aldehyde,Ketones,Esters	Esters	0.115417	C09585	-	0.153722	-0.188669	1.09e+06	1.09089e+06	Y <= N	1.09066e+06	1.00081	0.00117059	0.989099			846669	9	441554	262228	328728	9	193080	1.47817e+06	9	1.94491e+06	90604	9	9	274128	9	1.1126e+06	1.86334e+06	333541	270628	189891	500605	439848	212840	115499	211947	2.90314e+06	2.47692e+06	9	106557	93364.8	526143	60825.7
MW0166928	N-hydroxy-2-(4-hydroxyphenyl)ethanimine oxide	Others	Others	0.115741	-	-	0.238414	0.156445	1.35973e+07	1.43655e+07	N <= Y	14165800	1.0565	0.0792913	0.989099			1.44135e+07	1.57265e+07	1.37017e+07	1.06135e+07	10804521	1.55263e+07	1.40975e+07	9.19465e+06	1.18088e+07	1.78762e+07	1.40188e+07	1.31134e+07	1.38996e+07	1.03351e+07	1.40741e+07	1.23146e+07	1.44793e+07	1.36522e+07	1.62844e+07	1.83259e+07	1.57401e+07	9.48714e+06	1.58477e+07	1.41311e+07	1.40069e+07	1.35333e+07	1.30289e+07	1.38208e+07	1.8499e+07	1.61909e+07	1.47178e+07	1.50635e+07
MEDN1328	(S)-Leucic acid	Organic acid And Its derivatives	Organic acid And Its derivatives	0.115923	-	-	0.170283	0.181913	2.74041e+07	2.60327e+07	N <= Y	26389260	0.949957	-0.0740654	0.989099			1.03834e+07	7.57391e+06	1.41234e+06	1.01993e+07	4.60536e+07	4.23767e+06	1.69167e+07	4.47765e+06	4.07e+06	8.16732e+06	7.33074e+06	2.16296e+07	3.19805e+07	1.69002e+07	3.69314e+07	7.43985e+06	3.90826e+06	5.91522e+06	9.66027e+06	2.0227e+07	4.90709e+07	976162	8.49885e+07	1.36538e+07	1.39983e+08	2.0392e+06	4.71993e+06	7.49098e+07	3.85853e+06	1.33068e+07	4.50654e+06	1.73496e+07
MEDN1499	2-Hydroxyhexanoic acid	Organic acid And Its derivatives	Organic acid And Its derivatives	0.115923	C11377	-	0.170283	0.181913	2.74041e+07	2.60327e+07	N <= Y	26389260	0.949957	-0.0740654	0.989099			1.03834e+07	7.57391e+06	1.41234e+06	1.01993e+07	4.60536e+07	4.23767e+06	1.69167e+07	4.47765e+06	4.07e+06	8.16732e+06	7.33074e+06	2.16296e+07	3.19805e+07	1.69002e+07	3.69314e+07	7.43985e+06	3.90826e+06	5.91522e+06	9.66027e+06	2.0227e+07	4.90709e+07	976162	8.49885e+07	1.36538e+07	1.39983e+08	2.0392e+06	4.71993e+06	7.49098e+07	3.85853e+06	1.33068e+07	4.50654e+06	1.73496e+07
MEDN0284	2-Hydroxyisocaproic Acid	Organic acid And Its derivatives	Organic acid And Its derivatives	0.115923	D87748	-	0.170283	0.181913	2.74041e+07	2.60327e+07	N <= Y	26389260	0.949957	-0.0740654	0.989099			1.03834e+07	7.57391e+06	1.41234e+06	1.01993e+07	4.60536e+07	4.23767e+06	1.69167e+07	4.47765e+06	4.07e+06	8.16732e+06	7.33074e+06	2.16296e+07	3.19805e+07	1.69002e+07	3.69314e+07	7.43985e+06	3.90826e+06	5.91522e+06	9.66027e+06	2.0227e+07	4.90709e+07	976162	8.49885e+07	1.36538e+07	1.39983e+08	2.0392e+06	4.71993e+06	7.49098e+07	3.85853e+06	1.33068e+07	4.50654e+06	1.73496e+07
MEDN0432	5-Hydroxyhexanoic Acid	Organic acid And Its derivatives	Organic acid And Its derivatives	0.115923	-	-	0.170283	0.181913	2.74041e+07	2.60327e+07	N <= Y	26389260	0.949957	-0.0740654	0.989099			1.03834e+07	7.57391e+06	1.41234e+06	1.01993e+07	4.60536e+07	4.23767e+06	1.69167e+07	4.47765e+06	4.07e+06	8.16732e+06	7.33074e+06	2.16296e+07	3.19805e+07	1.69002e+07	3.69314e+07	7.43985e+06	3.90826e+06	5.91522e+06	9.66027e+06	2.0227e+07	4.90709e+07	976162	8.49885e+07	1.36538e+07	1.39983e+08	2.0392e+06	4.71993e+06	7.49098e+07	3.85853e+06	1.33068e+07	4.50654e+06	1.73496e+07
MEDP2391	Tyr-Glu	Amino acid and Its metabolites	Small Peptide	0.116017	D81946	-	0.124451	-0.203742	3.68777e+06	3.18054e+06	Y <= N	3312420	0.862456	-0.213476	0.989099			2.82052e+06	8.14685e+06	4.69102e+06	1.24105e+06	4.64768e+06	1.14897e+06	2.01944e+06	1.55638e+06	6.26701e+06	1.41158e+06	1.50548e+06	3.37146e+06	2.60074e+06	1.68974e+06	878879	7.59761e+06	6.72261e+06	1.9879e+06	1.17412e+06	2.02263e+06	3.49638e+06	2.10217e+06	1.55545e+06	1.47541e+06	8.11766e+06	3.79289e+06	1.65245e+06	1.89517e+06	1.50002e+06	813649	642735	847824
MEDN0478	Aminomalonic Acid	Organic acid And Its derivatives	Organic acid And Its derivatives	0.116048	C00872	-	0.266155	0.147609	2.48615e+06	7658857	N <= Y	6.31395e+06	3.0806	1.62321	0.989099			1.02325e+07	2.04149e+07	339662	434751	158343	500559	2.05782e+07	971398	2.88309e+06	934954	774570	4.17031e+06	4.11915e+06	1.32736e+07	675119	270767	927913	124226	1.10323e+08	1.30304e+07	1.2507e+07	294881	1.45692e+07	2.7018e+06	7.7814e+06	282348	1.52433e+06	1.31243e+07	3.95047e+07	880030	438117	318825
MW0159170	Val-Thr-Ala-Asp-Lys	Amino acid and Its metabolites	Small Peptide	0.116238	-	-	0.133351	0.199064	18990	21134.3	N <= Y	20576.8	1.11292	0.154348	0.989099			27671.3	42662	14746.1	19048.9	21713.3	26554.8	22164	11726	24649.4	20492	27200.7	60507.4	48395.7	19091.8	13071	27353.9	31131.8	12742.5	23427.3	31303	23369.7	15982.9	23598.2	25190.2	28017.8	20740.2	17969.2	16809.9	23664.1	16842.3	13694.7	13914
MW0115318	Streptomycin	Benzene and substituted derivatives	Benzene and substituted derivatives	0.116326	C00413	ko01100	0.411528	0.109148	1.33346e+06	2.01571e+06	N <= Y	1.83833e+06	1.51164	0.596117	0.989099			1.3539e+06	1.07028e+06	300473	151780	169148	183456	7.75607e+06	717137	43182.5	25032.7	386318	524289	1.11055e+06	393059	2.5562e+06	63347.2	79909	58728	4.49709e+06	5.36341e+06	7.98356e+06	192884	659017	1.69228e+06	1.83583e+06	818287	1.98215e+06	2.97496e+06	1.16794e+06	343627	29427.4	452553
MW0010824	(12S,15S)-15-O-Demethyl-10,29-dideoxy-11,12-dihydro-striatin C	Alcohol and amines	Alcohols	0.117068	-	-	0.115118	0.20894	507215	1.08413e+06	N <= Y	934133	2.13742	1.09587	0.989099			210552	2.18968e+06	281523	1.09609e+06	374151	166666	564131	245946	1.16626e+06	90557.8	71495.9	664758	1.98559e+06	539630	3.69666e+06	1.42754e+06	139211	1.19228e+06	969810	532686	73060.7	96403.5	1.54561e+06	90993.7	109275	1.36212e+06	63869.4	145780	544187	288873	3.81893e+06	44849.4
MEDP1818	Bicine	Organic acid And Its derivatives	Organic acid And Its derivatives	0.117759	-	-	0.108039	-0.213098	1.92719e+06	1.63065e+06	Y <= N	1.70775e+06	0.846127	-0.241054	0.989099			302217	1.65107e+06	1.97205e+06	1.56072e+06	1.01854e+06	487403	993062	2.1046e+06	1.12124e+06	569838	793835	3.80676e+06	1.53693e+07	1.40913e+06	325510	1.55089e+06	626883	2.01227e+06	1.38779e+06	9	4.68335e+06	996268	990609	3.50642e+06	1.09837e+07	757372	674593	1.13908e+06	884162	1.08421e+06	477799	664505
MEDP1649	3-Methoxy-L-Tyrosine	Amino acid and Its metabolites	Amino acid derivatives	0.118438	-	-	0.14818	-0.191788	233054	206341	Y <= N	213286	0.885378	-0.175635	0.989099			89162	172525	349863	660631	246022	202466	100505	169439	303039	328990	376277	264439	79630.8	440755	118306	132573	279827	210804	85628	135332	114193	366555	99576.5	167833	130684	303208	245546	86624.1	92750.6	247176	228700	207523
MEDP2455	Trp-Val	Amino acid and Its metabolites	Small Peptide	0.11956	-	-	0.102971	-0.216216	7.93123e+06	6555000	Y <= N	6912820	0.82648	-0.274949	0.989099			4.93162e+06	5.83901e+06	7.48781e+06	1.23019e+06	6.69149e+06	1.95875e+06	3.27241e+06	5.63487e+06	1.39179e+07	2.85901e+06	3.50191e+06	6.5647e+06	1.32259e+07	2.36368e+06	4.55619e+06	8.4563e+06	5.39354e+06	6.67727e+06	4.80011e+06	5.53247e+06	8.73538e+06	3.16896e+06	1.70178e+06	2.94967e+06	1.70286e+07	6.0727e+06	7.19719e+06	5.60561e+06	2.08648e+06	6.14826e+06	1.54044e+06	1.91871e+06
MEDN0085	Benzoylformic Acid	Benzene and substituted derivatives	Phenolic acids	0.11992	C02137	ko00360,ko01100	0.108027	0.213098	113885	148942	N <= Y	139827	1.30783	0.387177	0.989099			61809.2	76674	154988	100827	113844	126105	86423.8	100512	129443	118618	140450	128839	105003	147054	187298	80663.6	82823.4	99811.1	115805	97496.9	92699.2	164454	262213	220484	175030	161703	154661	147003	97418	103986	122310	249771
MW0141792	1-Naphthyl-D-glucuronide	Benzene and substituted derivatives	Benzene and substituted derivatives	0.120148	-	-	0.164403	0.183992	716238	276333	N <= Y	390708	0.385811	-1.37403	0.989099			3.8916e+06	10085	42913	5800.61	12288.4	26069.3	18612.7	1.01579e+06	13431	1.49072e+06	19749.9	923195	66460.4	66704.8	2.65449e+06	9199.86	20404.8	16715.2	9	25810.5	43704	98315	15366.8	14185	17851	6101.79	9	19972.6	74868.4	98222.7	42061.9	9
MEDP2572	Leu-Asp	Amino acid and Its metabolites	Small Peptide	0.12069	-	-	0.248002	-0.153326	2.29808e+07	2.12607e+07	Y <= N	21707900	0.925151	-0.11224	0.989099			9.34258e+06	3.78511e+07	2.22879e+07	1.57996e+07	2.2202e+07	1.22671e+07	6.0965e+06	1.49448e+07	7.45516e+07	1.92939e+07	2.45463e+07	1.33982e+07	1.26017e+07	6.53744e+06	3.70257e+06	2.69868e+07	3.33513e+07	1.43442e+07	1.00364e+07	1.28569e+07	1.9925e+07	2.162e+07	8.42303e+06	3.16141e+06	2.63924e+07	2.04125e+07	1.68212e+07	1.13358e+07	1.25558e+07	1.2753e+07	2.09093e+07	1.14508e+07
MEDN0487	Allysine	Amino acid and Its metabolites	Amino acid	0.120771	-	-	0.134368	-0.198545	352023	279749	Y <= N	298540	0.79469	-0.331536	0.989099			80622.2	214389	133148	409785	460084	371979	289671	419076	495581	463010	506165	162464	88146.5	9	147599	150952	83635.7	368972	523491	9	160062	294322	298796	175149	218010	202984	449208	100096	95591.1	503419	182765	122511
MEDP1421	Carnitine C10:2	FA	CAR	0.120782	-	-	0.238269	0.156445	69186.3	97711.4	N <= Y	90294.9	1.41229	0.49804	0.989099			748032	29127	23293.2	54583.3	53382.9	40362.8	138137	9	90980.6	62751.7	31630.2	274267	105625	245323	179663	117100	55914.7	35490.3	57297.7	63700.9	24075	40011.6	34980.7	84971.2	9	24990.7	23800.5	33914.5	16407.5	37953.6	9	34795.6
MEDN0086	Terephthalic Acid	Benzene and substituted derivatives	Phenolic acids	0.121077	C06337	ko01100	0.227706	-0.160083	3.74562e+06	3.30932e+06	Y <= N	3422760	0.88352	-0.178666	0.989099			1.21841e+06	1.74877e+06	5.0559e+06	7.7716e+06	3.93783e+06	1.26143e+06	2.20268e+06	2.36675e+06	6.29674e+06	2.43367e+06	3.09494e+06	2.41906e+06	1.67923e+06	3.69906e+06	1.56509e+06	4.2283e+06	1.64251e+06	5.23543e+06	8.759e+06	742982	1.21684e+06	1.47038e+07	1.59636e+06	1.4208e+06	5.33817e+06	2.9968e+06	2.69574e+06	2.03726e+06	1.62178e+06	3.23669e+06	4.45741e+06	2.96371e+06
MW0159290	Val-Nap-OH	Amino acid and Its metabolites	Small Peptide	0.121609	-	-	0.112824	0.209979	3.82166e+06	8.75589e+06	N <= Y	7.47299e+06	2.29113	1.19606	0.989099			3.82423e+06	268892	496216	3.92554e+06	2.11603e+07	6.69413e+06	9	3.47197e+06	2.10318e+06	4.97764e+06	511937	206529	1.49637e+08	2.37419e+07	1.78402e+07	1.14622e+06	347963	794680	4.10513e+06	4.36217e+07	7.26064e+06	3.07319e+06	9	5.81408e+06	6.06393e+06	622064	1.72984e+06	376269	2.88683e+07	3.573e+06	9	2.13801e+06
MEDN1282	LPE(0:0/18:2)	GP	LPE	0.121613	-	-	0.151525	-0.190229	6.62731e+07	5.69836e+07	Y <= N	59398900	0.859831	-0.217875	0.989099			9.19813e+06	1.35345e+07	4.02739e+07	1.16175e+07	4.86606e+07	4.64266e+07	4.52224e+06	2.91526e+07	2.36722e+07	6.10121e+07	2.34496e+07	3.35537e+07	9.48113e+06	1.53574e+07	6.82253e+06	4.57619e+07	3.49711e+07	1.31548e+07	1.05016e+07	5.44632e+07	2.9529e+07	4.02731e+07	1.4603e+08	3.55018e+08	8.19134e+07	4.49303e+07	1.36289e+08	5.03882e+07	2.82855e+07	2.63804e+07	2.5832e+07	9.94445e+07
MW0119769	3-Quinolinecarboxamide,6-(2-furanyl)-1,4-dihydro-8-methoxy-4-oxo-1-pentyl-N-tricyclo[3.3.1.1(3,7)]dec-1-yl-	Alcohol and amines	Amines	0.122171	-	-	0.184003	0.176195	5.71135e+06	4.09105e+06	N <= Y	4.51233e+06	0.716303	-0.481358	0.989099			152411	90522.4	4.23514e+06	9	1.1918e+08	31572.2	2.84155e+07	21692.3	7.47634e+07	2.98973e+06	174659	9	9	878092	63983.7	3.21571e+06	7.56231e+06	28751.7	947464	9	997033	32857.8	2.6946e+07	2.54247e+06	18255.4	26158.9	473874	2.23838e+07	12288.8	38191.8	119017	9
MEDP1331	LPC(0:0/20:3)	GP	LPC	0.122223	-	-	0.0783575	-0.233368	564392	762677	Y <= N	711123	1.35132	0.434374	0.989099			1.04321e+06	252081	387314	119984	106617	257150	588027	357856	352134	120477	157526	349496	641857	190613	340753	563748	1.31928e+06	76501.8	216348	1.00822e+06	773181	65707.9	190984	2.57205e+07	253919	295557	674347	175010	1.04072e+06	133792	120707	239406
MEDP1332	LPC(20:3/0:0)	GP	LPC	0.122223	-	-	0.0783575	-0.233368	564392	762677	Y <= N	711123	1.35132	0.434374	0.989099			1.04321e+06	252081	387314	119984	106617	257150	588027	357856	352134	120477	157526	349496	641857	190613	340753	563748	1.31928e+06	76501.8	216348	1.00822e+06	773181	65707.9	190984	2.57205e+07	253919	295557	674347	175010	1.04072e+06	133792	120707	239406
MEDP1974	1-Methylpiperidine-2-carboxylic acid	Amino acid and Its metabolites	Amino acid derivatives	0.122323	-	-	0.139543	-0.195946	7672693	6.29608e+06	Y <= N	6.654e+06	0.820583	-0.285279	0.989099			3.45556e+06	2.29542e+06	8.26176e+06	1.30337e+07	8.87287e+06	3.95913e+06	3.45154e+06	1.01072e+07	1.52725e+07	5.19741e+06	1.84649e+07	9.1275e+06	2.0068e+06	8.45583e+06	1.88539e+06	3.47407e+06	5.89983e+06	9.55514e+06	3.51456e+06	3.27497e+06	7.50351e+06	1.17585e+07	6.03444e+06	1.02921e+07	6.00531e+06	7.97732e+06	7.93902e+06	5.19944e+06	2.28803e+06	5.99646e+06	6.7618e+06	7.32736e+06
MEDP1933	Cyclopentylglycine	Amino acid and Its metabolites	Amino acid derivatives	0.122323	-	-	0.139543	-0.195946	7672693	6.29608e+06	Y <= N	6.654e+06	0.820583	-0.285279	0.989099			3.45556e+06	2.29542e+06	8.26176e+06	1.30337e+07	8.87287e+06	3.95913e+06	3.45154e+06	1.01072e+07	1.52725e+07	5.19741e+06	1.84649e+07	9.1275e+06	2.0068e+06	8.45583e+06	1.88539e+06	3.47407e+06	5.89983e+06	9.55514e+06	3.51456e+06	3.27497e+06	7.50351e+06	1.17585e+07	6.03444e+06	1.02921e+07	6.00531e+06	7.97732e+06	7.93902e+06	5.19944e+06	2.28803e+06	5.99646e+06	6.7618e+06	7.32736e+06
MEDP0370	2-(Formylamino)Benzoic Acid	Benzene and substituted derivatives	Phenolic acids	0.122387	C05653	ko00380,ko01100	0.102968	0.216216	3.14538e+06	3.78784e+06	N <= Y	3.6208e+06	1.20425	0.268138	0.989099			7.94729e+06	1.77589e+06	8.61872e+06	2.18436e+06	7.04945e+06	1.67297e+06	1.47225e+06	1.12e+07	5.2559e+06	1.81934e+06	2.62636e+06	5.62772e+06	6.6346e+06	7.18655e+06	3.59613e+06	3.71942e+06	3.6957e+06	9.75129e+06	1.96625e+06	4.31083e+06	3.62064e+06	2.90414e+06	4.67886e+06	2.80645e+06	1.58688e+06	2.91728e+06	3.25602e+06	4.94964e+06	2.22848e+06	2.4269e+06	6.97861e+06	3.0383e+06
MW0011745	[(E)-[3,5,14-Trihydroxy-13-methyl-17-(5-oxo-2H-furan-3-yl)-2,3,4,6,7,8,9,11,12,15,16,17-dodecahydro-1H-cyclopenta[a]phenanthren-10-yl]methylideneamino]urea	Alcohol and amines	Polyamines	0.124162	-	-	0.521603	-0.0852391	3.86443e+06	3.73409e+06	Y <= N	3.76798e+06	0.966271	-0.0494999	0.989099			296462	276710	7.02785e+06	2.3894e+06	5.83271e+06	2.21622e+06	9	9	1.45807e+07	2.01217e+06	737862	1.95948e+06	472569	303327	120830	3.77897e+06	780968	2.94643e+06	162940	9	346219	2.21811e+07	9	2.39318e+06	718747	4.60021e+06	1.02092e+06	376857	9	1.10709e+06	8.10785e+06	876453
MW0156897	Ser-Pro-Pro-Ser-Ala	Amino acid and Its metabolites	Small Peptide	0.12468	-	-	0.0920783	0.220894	405292	1.04661e+06	N <= Y	879871	2.58237	1.3687	0.989099			4.19655e+06	687562	1.07883e+06	9	1.47208e+06	354706	9.53982e+06	407921	115925	9	336052	1.22472e+06	7.8917e+06	2.74206e+06	228354	258411	1.50773e+06	292202	149981	264381	9	3.78595e+06	115743	176554	9	1.12616e+06	9	9	9	9	9	9
ZINC402960	Hydrocotarnine	Heterocyclic compounds	Heterocyclic compounds	0.124896	C13534	-	0.156049	0.18815	3.50267e+06	8.10036e+06	N <= Y	6.90496e+06	2.31262	1.20953	0.989099			324858	132567	296396	258512	101245	429019	3.73476e+07	550386	4.80741e+06	8.52039e+07	235925	291877	197508	868895	382490	160031	447649	151065	1.72093e+06	151244	246939	9	147630	77946.5	76501.2	153819	413050	4.93613e+06	9	3.20145e+06	167943	1.55288e+07
MW0123246	Castanospermine	Heterocyclic compounds	Heterocyclic compounds	0.12497	-	-	0.2232	-0.161642	5.26058e+06	4.17559e+06	Y <= N	4457690	0.793752	-0.333239	0.989099			961025	4.53936e+06	5.31899e+06	1.5295e+07	1.17319e+07	4.19783e+06	2.94363e+06	2.60734e+06	1.23737e+07	2.82746e+06	3.62082e+06	10338569	1.07354e+07	1.42096e+07	2.91532e+06	6.97949e+06	4.12837e+06	5.44775e+06	7.49626e+06	1.08716e+06	979603	1.11826e+07	2.61798e+06	3.18894e+06	2.92527e+06	3.54636e+06	6.95233e+06	1.52975e+06	3.40315e+06	2.57873e+06	3.71737e+06	3.15882e+06
MEDP1726	3-Hydroxy-4-aminopyridine	Heterocyclic compounds	Heterocyclic compounds	0.125583	-	-	0.277837	-0.143971	32000.3	28724.2	Y <= N	29576	0.897621	-0.155821	0.989099			18749.9	24891.4	55897.1	60599.1	47083.8	9	9	22978.5	29356.7	22627.2	9	24474.3	31524.8	40782.6	22858	23576.9	14299.9	42708.3	9	9	9	36011.3	19100.1	37222.1	29431.5	51418	50867.1	19747.3	19414.6	31526.2	76069.4	36061.7
MW0140399	(3Z)-Phycoerythrobilin	Heterocyclic compounds	Heterocyclic compounds	0.125803	C05912	ko00860	0.290532	0.140333	2.38296e+06	5.55978e+06	N <= Y	4.73381e+06	2.33314	1.22227	0.989099			1.44324e+08	3.43585e+06	815347	819417	9	274512	5.04039e+06	555777	599954	338846	1.38872e+06	4.18763e+06	1.38765e+06	4.78876e+06	2.18758e+06	1.94443e+06	4.95844e+06	3.07095e+06	9.07923e+06	4.62065e+06	3.53176e+06	986907	4.20701e+06	4.58021e+06	2.3371e+06	1.08058e+06	6.56672e+06	1.26707e+06	1.19088e+06	2.3624e+06	996388	1.15667e+06
MW0139450	Puerarin	Flavonoids	Isoflavones	0.125853	C10524	-	0.224701	0.161123	66984.6	8.21692e+06	N <= Y	6097936	122.669	6.93862	0.989099			64044.2	24057.2	151698	80169.4	274713	72267.5	130140	61235	113111	68192.1	31896.2	127796	55792.7	36964.9	132195	59184.3	36644.6	39563.2	21720.6	183196	13552.9	28016.5	66631.9	30836.5	63824.9	31386.5	78321.8	60268.5	18158	21049.9	17056.3	212099
MEDL01999	9,10,18-Trihydroxystearic acid	FA	FFA	0.126182	C19621	-	0.3068	0.135655	290963	380591	N <= Y	357288	1.30804	0.387409	0.989099			1.11193e+06	380305	256760	107076	654242	191199	302502	269352	141740	219547	228715	432113	185961	970120	1.00298e+06	228318	363233	222401	324482	464328	402678	164546	483378	187521	245327	107415	9	778437	224333	162217	389362	9
FDATP00967	Camylofine	Others	FDA	0.126959	D07076	-	0.126386	-0.202703	3.46665e+06	2.86723e+06	Y <= N	3.02308e+06	0.827089	-0.273886	0.989099			243638	835262	4.76647e+06	1.23454e+06	5.7367e+06	3.22896e+06	2.31296e+06	9	2.63869e+06	4.57039e+06	333786	3.25633e+06	382803	190947	301028	3.63737e+06	1.64e+06	5.85962e+06	180788	3.86595e+06	2.03375e+06	4.73731e+06	9	3.15521e+06	3.47657e+06	608945	3.77525e+06	4.9533e+06	1.66264e+06	2.29518e+06	2.22453e+06	6.01674e+06
MEDP2538	3-Hydroxy-L-phenylalanine	Amino acid and Its metabolites	Amino acid derivatives	0.128235	C20807	-	0.116912	0.2079	1.50046e+08	1.64372e+08	N <= Y	1.60647e+08	1.09547	0.131555	0.989099			1.83215e+08	2.07561e+08	2.29174e+08	1.7942e+08	2.31029e+08	1.46857e+08	1.50347e+08	1.23267e+08	1.20102e+08	1.72697e+08	1.72937e+08	1.69361e+08	1.28263e+08	6.54685e+07	1.64183e+08	9.8513e+07	1.1268e+08	7.2035e+07	200422185	2.00097e+08	1.74854e+08	8.36253e+07	1.41537e+08	5.78541e+07	2.17958e+08	1.11335e+08	1.14257e+08	127958675	1.43609e+08	1.61067e+08	1.59098e+08	2.34222e+08
MW0155409	Phe-Val-Ile	Amino acid and Its metabolites	Small Peptide	0.128875	-	-	0.0859692	-0.227651	1.01745e+07	7.97284e+06	Y <= N	8545280	0.783607	-0.351798	0.989099			4.66255e+06	7.5542e+06	5.32781e+06	1.28272e+06	1.24672e+07	5.17977e+06	4.63163e+06	1.19201e+07	1.38167e+07	3.52883e+06	4.63738e+06	9.85476e+06	6.11574e+06	5.5187e+06	6.46863e+06	2.43317e+07	2.04618e+07	6.94095e+06	4.53476e+06	6.21658e+06	1.21618e+07	4.98394e+06	2.09612e+06	5.30449e+06	9.80209e+06	1.24214e+07	1.50403e+07	1.20746e+07	2.03108e+06	8.57674e+06	2.93476e+06	3.39927e+06
MEDL01792	Azukisaponin I	Terpenoids	Triterpene Saponin	0.129234	-	-	0.139377	0.195946	46035.3	110159	N <= Y	93486.9	2.39293	1.25878	0.989099			1.09927e+06	46832.5	38507.3	9	13831.8	22468.2	100921	87678.7	105170	42828.5	50468.2	343540	171282	92217.9	50177.4	9282.91	50537.5	80555.7	9	81866.3	27347	18654.1	71155.5	57187.5	38228	9	82181.4	125841	23302.6	43867.1	26675.9	55669.3
MEDN0344	Subericacid	Organic acid And Its derivatives	Organic acid And Its derivatives	0.129525	C08278	-	0.288749	-0.140852	3.38762e+07	2.84115e+07	Y <= N	29832300	0.838687	-0.253796	0.989099			2.855e+06	1.90104e+07	2.02846e+07	6.58359e+07	4.62213e+07	3.08631e+07	2.37269e+07	1.69859e+07	3.5704e+07	1.22009e+07	4.26499e+07	1.37865e+07	1.00075e+07	1.55503e+07	13555751	2.90313e+07	7.62573e+07	2.25395e+07	3.05013e+07	1.31864e+07	1.75396e+07	6.78963e+07	2.39087e+07	8.21963e+06	1.3373e+07	2.04227e+07	2.15575e+07	1.71346e+07	1.25628e+07	2.81565e+07	6.12366e+07	1.77986e+07
MW0010642	Phyllanthin	Lignans and Coumarins	Lignans	0.129756	C10746	-	0.198847	-0.170478	3.65462e+06	3.34178e+06	Y <= N	3423120	0.914401	-0.129101	0.989099			1.2288e+07	4.17604e+06	3.26648e+06	1.99221e+06	1.93623e+06	3.38634e+06	873205	7.23782e+06	1.81859e+06	1.23231e+06	884710	5.09747e+06	2.28628e+06	3.46438e+06	4.03835e+06	3.51196e+06	3.9865e+06	2.27884e+06	4.27377e+06	1.0746e+07	2.08819e+06	3.02042e+06	1.13663e+06	3.49012e+06	1.28157e+06	6.86143e+06	1.57809e+06	5.12521e+06	3.72103e+06	5.37774e+06	1.26801e+06	1.95423e+06
MEDP2016	DL-2-Methylglutamic acid	Amino acid and Its metabolites	Amino acids	0.13011	-	-	0.13904	-0.195946	5.75058e+06	5.46389e+06	Y <= N	5.53843e+06	0.950147	-0.0737777	0.989099			674387	1.07705e+06	9	2.23787e+06	9	736011	9	3.02331e+06	9	9	901028	1.87548e+07	8.30366e+07	5.24546e+06	342114	5.35087e+06	9	5.81553e+06	1.86775e+06	7.36451e+06	2.25686e+07	2.45792e+06	9	1.91636e+07	5.78821e+07	1.66533e+06	1.93561e+06	7.58442e+06	2.98322e+06	662789	631726	686541
MEDP2642	L-2-Aminoadipate	Organic acid And Its derivatives	Organic acid And Its derivatives	0.13011	C00956	ko00310,ko01100,ko01210,ko01230	0.13904	-0.195946	5.75058e+06	5.46389e+06	Y <= N	5.53843e+06	0.950147	-0.0737777	0.989099			674387	1.07705e+06	9	2.23787e+06	9	736011	9	3.02331e+06	9	9	901028	1.87548e+07	8.30366e+07	5.24546e+06	342114	5.35087e+06	9	5.81553e+06	1.86775e+06	7.36451e+06	2.25686e+07	2.45792e+06	9	1.91636e+07	5.78821e+07	1.66533e+06	1.93561e+06	7.58442e+06	2.98322e+06	662789	631726	686541
MEDP2257	2-Hydroxymyristic acid	Organic acid And Its derivatives	Organic acid And Its derivatives	0.130752	-	-	0.124457	0.203742	457500	566500	N <= Y	538160	1.23825	0.308304	0.989099			917437	339664	706689	231828	1.03778e+06	463261	244369	526385	328956	705745	1.92083e+06	655188	196694	551888	1.00595e+06	642647	759040	316116	177324	370484	256480	228595	860767	393689	498711	608997	329426	789744	757071	415189	676965	789012
MW0121534	5-Hydroxyemedastine	Heterocyclic compounds	Heterocyclic compounds	0.13122	-	-	0.251251	-0.152287	1.00565e+06	831311	Y <= N	876640	0.826637	-0.274674	0.989099			195486	831012	540638	4.41051e+06	1.83292e+06	949029	497305	1.37893e+06	1.97077e+06	541531	793697	402500	232877	388041	649659	1.07425e+06	703549	1.5504e+06	445519	767336	511446	1.62751e+06	1.77815e+06	306279	3.68764e+06	817782	809283	580757	610714	1.65611e+06	1.3166e+06	636256
MW0052326	Dibutyl sebacate	Aldehyde,Ketones,Esters	Esters	0.131272	D03782	-	0.0619882	0.247401	3.05731e+06	3.74162e+06	N <= Y	3.5637e+06	1.22383	0.291402	0.989099			6.23777e+06	4.24519e+06	3.12565e+06	2.75913e+06	6.49508e+06	3.73312e+06	2.22214e+06	5.46601e+06	3.59227e+06	5.94792e+06	9.9337e+06	2.61412e+06	2.76523e+06	3.60527e+06	5.78395e+06	3.92671e+06	4.53025e+06	2.52318e+06	2.79629e+06	3.54697e+06	3.33329e+06	3.40575e+06	4.81258e+06	2.33539e+06	2.36322e+06	3.31515e+06	2.32267e+06	4.7909e+06	8.66001e+06	3.44081e+06	5.46953e+06	3.26017e+06
MEDP0883	2,4-Dihydroxypteridine	Heterocyclic compounds	Pteridines and derivatives	0.131513	C03212	-	0.115117	0.20894	577923	591622	N <= Y	588060	1.0237	0.0337973	0.989099			412032	697570	491405	565293	880052	778397	311057	423836	911312	796092	765179	726830	523729	309541	262407	421339	476361	685295	996051	511947	509666	717942	317896	428115	372782	378479	553930	558240	415932	550346	571882	570005
MW0151082	His-Ser-Leu-Lys	Amino acid and Its metabolomics	Small Peptide	0.132158	-	-	0.469699	0.0961538	673742	993845	N <= Y	910618	1.47511	0.560823	0.989099			457661	1.1888e+06	124770	56202.2	108656	361251	1.18138e+06	762422	69363.5	16297.7	2.04806e+06	641074	1.84121e+06	517352	907770	37730.5	660095	12955	2.88713e+06	1.26341e+06	1.03593e+06	36447.1	776946	303831	575523	247922	486022	485612	336592	171909	11028.3	465958
MW0123630	diethyl 2,6-dimethyl-4-oxo-4h-pyran-3,5-dicarboxylate	Heterocyclic compounds	Heterocyclic compounds	0.132299	-	-	0.151529	0.190229	369912	401568	N <= Y	393337	1.08558	0.118462	0.989099			142560	569286	95245.8	196044	275347	2.11919e+06	88729.5	277613	460657	231656	329330	123729	191562	429102	102045	2.50438e+06	141049	297584	206356	1.86573e+06	1.60784e+06	1.1692e+06	179704	162388	399931	121150	101647	282869	4.1219e+06	458058	579240	188999
MW0138726	Kuwanon R	Benzene and substituted derivatives	Phenolic acids	0.132461	-	-	0.153787	0.189189	393224	673448	N <= Y	600589	1.71263	0.776213	0.989099			151988	5395.32	4911.86	255958	7.18584e+06	168608	57832.6	59776.6	47241.2	130794	2945.41	119844	1.11762e+07	1.5127e+06	835290	87829.8	77242	16088.2	89991.2	727651	38044.8	27923.4	27522.6	183057	165429	7286.82	49315.4	2283.91	2.56106e+06	61304.1	24805.3	26350.8
MEDP0037	Asp-Phe	Amino acid and Its metabolites	Small Peptide	0.133408	-	-	0.353773	0.123181	7.01246e+06	1.18073e+07	N <= Y	10560620	1.68376	0.751683	0.989099			1.27192e+08	9.37668e+06	6.06436e+06	2.85996e+06	3.76648e+06	3.73918e+06	2.65657e+07	1.4212e+07	5.84214e+06	1.81486e+06	1.04178e+07	5.65004e+06	8.2863e+06	4.21158e+06	2.23824e+06	4.80349e+06	4.07007e+06	2.39641e+06	1.16117e+07	8.94191e+06	1.13508e+07	2.42084e+06	1.09083e+07	1.68339e+06	1.78591e+07	3.29353e+06	6.19307e+06	5.68903e+06	7.20847e+06	5.19205e+06	3.70843e+06	1.19493e+06
MEDP2175	Baicalein 7-methyl ether	Benzene and substituted derivatives	Benzene and substituted derivatives	0.133659	-	-	0.130814	0.200104	1.42333e+06	787655	N <= Y	952932	0.553388	-0.853637	0.989099			1.19698e+06	23301.3	32104.5	24825.6	17451.4	9	39601.8	20073.2	9	15098.2	30181.5	30556.9	23331.6	177846	9	48776.4	10938.2	11681.4	13564.1	143294	9	16299	36926.4	11894.8	40838.5	9	20616.2	86960.6	94109.3	23253	31316.1	13842.2
MEDN1858	6,6-Dihydroxy-5,5-dimethoxybiphenyl-3,3-dicarboxylic acid	Benzene and substituted derivatives	Benzene and substituted derivatives	0.133728	C18347	-	0.341675	-0.126299	477988	242740	Y <= N	303905	0.507837	-0.977562	0.989099			182259	162385	218893	285720	304773	130840	75439.2	420704	149693	142159	508446	614683	42204.1	147442	205228	72851.7	547418	198238	96941.2	128808	73342.4	3.376e+06	29567.5	107901	224051	186683	870424	45498.1	315110	165604	245364	154976
MEDN1962	Thr-Pro	Amino acid and Its metabolites	Small Peptide	0.134133	-	-	0.324021	0.130977	486592	583746	N <= Y	558486	1.19966	0.262627	0.989099			406854	337164	270319	206535	651275	227561	378661	517254	446667	134419	677184	143885	687037	92384.5	289656	247934	389482	123756	1.21733e+06	1.37467e+06	780603	259879	485126	97227.4	667963	213049	592526	443930	702037	892450	358225	399533
MW0160134	[3-(2-aminoethyl)-1H-indol-5-yl] hydrogen sulfate	Alcohol and amines	Amines	0.134455	-	-	0.118696	0.206861	1.16625e+06	4703471	N <= Y	3.78379e+06	4.03297	2.01184	0.989099			245905	363474	219713	343929	9	339047	1.34392e+07	410019	4.67672e+06	9.78483e+06	194769	445241	9	3.58204e+06	197676	93157.6	743146	327575	1.00659e+06	233226	136079	457586	171314	9	9	117729	759130	7.28713e+06	175153	873959	160060	4.18718e+06
MW0118143	2-[3-[(4-Ethoxycarbonylphenyl)hydrazinylidene]-6-oxo-1-cyclohexa-1,4-dienyl]acetic Acid	Organic acid And Its derivatives	Organic acid And Its derivatives	0.134595	-	-	0.527946	-0.0810811	7.63116e+06	8.03578e+06	Y <= N	7.93058e+06	1.05302	0.0745355	0.989099			35610.3	9	118670	2.01145e+07	4.99303e+06	5.19988e+06	9	9	5.94286e+07	9	9	749012	81503.5	9	94234.8	560480	9	2.62236e+07	9	9	258903	4.21629e+07	9	125478	9	1.83167e+07	7.72446e+06	9	9	9	3.3931e+07	154202
MEDP1885	Pro-Ile	Amino acid and Its metabolites	Small Peptide	0.135211	-	-	0.149261	0.191268	117315	145353	N <= Y	138063	1.23899	0.309168	0.989099			168278	86722.7	112195	9	254944	77522.4	106000	93308.8	125454	72879.8	100968	186174	273771	212603	247140	133925	99213.2	81800.1	212951	121055	117303	120052	173694	251683	210127	91130.1	193480	156924	72686.1	92286.4	124827	86590.8
MW0115164	Populin	Benzene and substituted derivatives	Benzene and substituted derivatives	0.135538	C10823	-	0.202998	-0.168919	13274500	1.13148e+07	Y <= N	11824294	0.852368	-0.230451	0.989099			75930.2	1.53373e+06	8.47725e+06	6.36875e+06	1.62529e+07	9.55913e+06	8.98698e+06	1.39772e+07	3.40706e+07	4.74851e+06	9.97441e+06	2.03981e+06	1.03242e+06	43752.4	1.22519e+07	1.57981e+07	1.44692e+07	1.39497e+07	7.59745e+06	1.77836e+06	6.25688e+06	1.87271e+07	918123	7.77642e+06	9.82409e+06	1.33491e+07	1.3e+07	3.88394e+06	1.30395e+06	1.06861e+07	6.52347e+06	1.6989e+07
MEDP1988	Hydroxyurea	Others	Others	0.135703	C07044	ko01100	0.208627	0.16684	7.95115e+06	8.78443e+06	N <= Y	8567780	1.1048	0.143785	0.989099			6.13413e+06	5.8756e+06	8.82144e+06	7.33776e+06	8.88887e+06	6.69783e+06	9.66932e+06	6.7252e+06	5.55772e+06	4.94578e+06	8.80953e+06	9.98126e+06	6.13483e+06	2.55725e+06	6.0091e+06	3.35639e+06	3.66505e+06	3.517e+06	13666977	5.82119e+06	8.98233e+06	4.49737e+06	6.49613e+06	1.87278e+06	8.13041e+06	5.13359e+06	6.77632e+06	6.56337e+06	6.17514e+06	1.54787e+07	5.22926e+06	8.40466e+06
MW0000460	Tetrahydroharmol	Alkaloids	Alkaloids	0.135751	-	-	0.152642	-0.189709	1.60904e+06	1.43209e+06	Y <= N	1478100	0.890031	-0.168072	0.989099			280287	1.02226e+06	1.82139e+06	3.47659e+06	3.36283e+06	790267	987685	1.17968e+06	2.14788e+06	998710	1.81516e+06	1.48433e+06	924979	1.18765e+06	862490	2.16067e+06	1.24813e+06	1.72856e+06	1.38972e+06	2.07522e+06	1.35717e+06	4.84988e+06	549623	640748	1.04294e+06	1.7562e+06	1.06781e+06	1.05299e+06	379275	2.40592e+06	1.1105e+06	932627
MW0109531	Ritonavir	Others	Medicine	0.135772	C07240	ko04976	0.576883	-0.0743243	321883	333315	Y <= N	330342	1.03552	0.0503508	0.989099			42737.3	26578.8	630735	118099	153946	476595	41525	101475	2.48588e+06	2.30007e+06	62480.8	504917	138861	8652.2	10454.5	41528.8	76279.8	139566	16462.2	6639.27	65900.4	1.43255e+06	6212.99	22964.3	8336.46	260905	211109	5942.47	4337.75	164816	301784	28259.1
MW0143804	6-Deoxocastasterone	Aldehyde,Ketones,Esters	Ketones	0.135901	C15802	ko01100	0.26445	-0.148129	117669	103331	Y <= N	107059	0.878149	-0.187463	0.989099			24501.2	145197	98479.7	97458.7	64103.6	69918.1	106037	52078.7	118225	237385	25907.1	96587	169688	256166	67342.3	113729	48936.8	110360	74499.1	89410.5	132023	86326.6	67842.6	33233	86562.2	287426	125451	68053.9	22291.4	66835.3	207828	174129
MEDN0115	Chenodeoxycholic Acid	Bile acids	Bile acids	0.136472	C02528	ko00120,ko01100,ko04976	0.138514	-0.196466	2.6664e+07	2.22042e+07	Y <= N	23363741	0.832741	-0.26406	0.989099			1.3788e+06	6.15525e+06	3.54883e+07	1.09492e+07	3.97555e+07	2.28416e+07	7.79065e+06	19705.6	2.1364e+07	3.61806e+07	2.82904e+06	2.6846e+07	3.56636e+06	1.24744e+06	424278	2.5624e+07	1.2596e+07	4.32498e+07	1.04191e+06	2.70548e+07	1.67648e+07	3.51163e+07	32404.8	2.53435e+07	2.86523e+07	5.17192e+06	3.03704e+07	3.77136e+07	1.40457e+07	1.88294e+07	1.70244e+07	4.39277e+07
MW0160710	4-[[(2S,3S,4R,5R)-5-(6-aminopurin-9-yl)-3,4-dihydroxyoxolan-2-yl]methyl-methylsulfonio]-2-oxobutanoate	Nucleotide And Its metabolites	Nucleotide and Its metabolites	0.136703	-	-	0.140632	0.195426	508288	674916	N <= Y	631593	1.32782	0.409061	0.989099			308303	23987.8	52086.5	300891	3.36568e+06	886449	79250.3	290904	456438	678824	14815.9	63399.5	7.02298e+06	1.36303e+06	2.65557e+06	186301	38384.4	37200.9	388525	1.34132e+06	78477.8	225036	69589.3	152225	313097	30508.4	338278	20211.7	2.11423e+06	175686	14572	129895
MEDP0025	L-Tryptophan	Amino acid and Its metabolites	Amino acids	0.136704	C00078	ko00260,ko00380,ko00400,ko00970,ko01100,ko01210,ko01230,ko01240,ko04726,ko04974,ko04978,ko05143,ko05230	0.290517	0.140333	1.06981e+06	1.03507e+06	N <= Y	1044100	0.967527	-0.0476265	0.989099			397487	844455	1.25645e+06	609947	668750	1.08802e+06	1.24799e+06	1.50071e+06	949853	644820	1.58213e+06	1.38484e+06	743616	1.24092e+06	1.33296e+06	509806	543677	294655	2.40099e+06	839423	1.01604e+06	579536	1.6295e+06	778277	672553	503638	1.01067e+06	734698	405567	1.56799e+06	768940	632189
MEDN0611	6β-hydroxytestosterone	Hormones and hormone related compounds	Hormones and hormone related compounds	0.136715	C14497	-	0.116924	0.2079	19036.2	21385.8	N <= Y	20774.9	1.12343	0.167912	0.989099			24088.5	18101	25126.5	10661.7	24666.2	20722.1	13722.5	14870.7	6752.13	21832.5	16006.5	16738.5	15916.8	34843.2	14122.1	12485	8793.56	9507.99	24476.2	20835.6	14099.1	13934.6	18142.8	14155	43668.1	19874.8	21473.9	20764.7	20438.9	23565.5	19646.3	29022.4
MEDP0174	Purine	Nucleotide And Its metabolites	Nucleotide And Its metabolites	0.136758	C15587	-	0.249605	0.152807	8.33115e+06	9.2287e+06	N <= Y	8995340	1.10773	0.147612	0.989099			8.7934e+06	6.86093e+06	8.77767e+06	5.21897e+06	8.47206e+06	8.12337e+06	1.04368e+07	1.09228e+07	7.56729e+06	7.90636e+06	1.09127e+07	7.8715e+06	9.22893e+06	3.17896e+06	8.30539e+06	3.71589e+06	5.35367e+06	4.73356e+06	1.77263e+07	1.02772e+07	1.01724e+07	4.82176e+06	8.75936e+06	2.3221e+06	6.94892e+06	3.94139e+06	1.13289e+07	1.09563e+07	7.98823e+06	1.55464e+07	1.10801e+07	1.12726e+07
MW0122601	8-Cyclopentyltheophylline	Heterocyclic compounds	Heterocyclic compounds	0.137116	-	-	0.378773	-0.116944	2.09612e+06	1.69421e+06	Y <= N	1798705	0.808262	-0.307106	0.989099			632216	2.36449e+06	2.06082e+06	4.45461e+06	2.93633e+06	1.30423e+06	1.41276e+06	2.10413e+06	2.65259e+06	1.2683e+06	1.75654e+06	1.43079e+06	598684	1.40925e+06	1.89216e+06	2.17198e+06	1.06835e+06	2.57853e+06	1.60147e+06	1.24559e+06	532439	1.13044e+07	575601	535548	431108	1.64082e+06	482880	577276	179916	2.43241e+06	3.15791e+06	1.69906e+06
MW0152615	Leu-Lys-OH	Amino acid and Its metabolites	Small Peptide	0.137246	-	-	0.153785	-0.189189	9.86162e+06	8.42931e+06	Y <= N	8801708	0.854759	-0.22641	0.989099			639013	749899	715300	284173	610969	1.65845e+07	1.5695e+07	1.38294e+07	2.97757e+07	5.26983e+07	422523	716596	7.09613e+06	6.53647e+06	173878	1.77148e+07	350257	502720	2.2435e+06	496817	6.94714e+06	874933	274166	3.02292e+07	3.40332e+07	488210	289918	84362.8	5.43767e+06	321460	402829	592037
MEDP1060	Hydroxyquinoline	Heterocyclic compounds	Heterocyclic compounds	0.137352	C19434	-	0.305109	0.136175	12180000	1.18039e+07	N <= Y	11901700	0.969123	-0.0452482	0.989099			8.47458e+06	9.93821e+06	1.38907e+07	6.65219e+06	8.31204e+06	1.12202e+07	1.45212e+07	1.70352e+07	9.71489e+06	8.43507e+06	1.91902e+07	1.67017e+07	9.02261e+06	1.17899e+07	1.48933e+07	4.78536e+06	5.84474e+06	3.57625e+06	2.73442e+07	1.08475e+07	1.20321e+07	6.02627e+06	2.04505e+07	8.66823e+06	1.00468e+07	5.66883e+06	1.25533e+07	8.03512e+06	5.49654e+06	2.09672e+07	7.50935e+06	7.00605e+06
MW0125750	Neferine	Heterocyclic compounds	Heterocyclic compounds	0.138263	-	-	0.42506	-0.106029	395323	387051	Y <= N	389202	0.979074	-0.0305095	0.989099			38870.8	97579.1	156951	443231	610035	670178	9	20870.9	1.35462e+06	876002	234079	83830.5	245616	9	35187	510876	195339	441722	80729.4	36055.6	300223	790114	9	339373	290386	522609	656580	169772	30627.3	818365	648875	161677
MW0015185	7-Dehydrodesmosterol	Hormones and hormone related compounds	Hormones and hormone related compounds	0.138413	C05107	ko00100,ko01100	0.372424	-0.118503	764538	692649	Y <= N	711340	0.90597	-0.142465	0.989099			177447	1.46689e+06	741886	612303	380617	551753	593251	258421	814970	1.28129e+06	123547	582125	1.27404e+06	1.31127e+06	523893	898430	566844	769380	442219	636963	745752	582210	356936	212646	402610	2.03081e+06	832509	410354	91017.5	586917	1.28322e+06	1.01585e+06
MW0054426	Lucidenic acid D1	Organic acid And Its derivatives	Organic acid And Its derivatives	0.138786	-	-	0.254461	0.151247	1.02495e+06	1.58661e+06	N <= Y	1.44058e+06	1.54799	0.6304	0.989099			6.0195e+06	2.13887e+06	48047.3	341506	542664	83642.6	176312	3.00536e+06	91578.7	9	191063	370762	1.20749e+06	3.07848e+06	7.41758e+06	1.6073e+06	2.79056e+06	172080	3.20795e+06	6.5107e+06	1.10557e+06	63854.3	3.69194e+06	2.66909e+06	1.01312e+06	105528	172197	5.08236e+06	233202	277211	9	9
MEDP0438	N-Formylmethionine	Amino acid and Its metabolites	Amino acid derivatives	0.138795	C03145	ko00270	0.130341	0.200624	373692	885701	N <= Y	752579	2.37014	1.24497	0.989099			491094	179837	884301	365749	530825	198004	231898	266367	333489	310391	639528	676674	1.12118e+07	746209	851779	325313	240545	516190	423906	713623	301184	508266	511755	654364	386112	403991	253837	483633	377703	457355	829321	3.28027e+06
MEDN0654	3-Methylsalicylic acid	Organic acid And Its derivatives	Organic acid And Its derivatives	0.139192	C14088	-	0.0859542	0.227651	129646	146874	N <= Y	142395	1.13289	0.180003	0.989099			110514	223392	89883.9	135129	106200	88142.9	252759	90153.5	139358	118157	315872	213324	99097.2	111393	106793	222685	99093.1	242569	70081.1	245533	90416.3	163895	84364.2	120774	257517	176722	86161.6	149656	318610	122052	161985	148449
MW0148533	Diisononyl phthalate	Benzene and substituted derivatives	Benzene and substituted derivatives	0.139252	C15221	-	0.226202	-0.160603	103550	76501.6	Y <= N	83534.1	0.738792	-0.43676	0.989099			18475.2	9351.89	50298.8	92635.4	8629.34	50257.8	47376.6	20703.9	341650	62960.5	9338.28	105317	9	22317.8	12295.1	21562.1	10021.2	95901	21998.9	25749.3	14083.9	164035	58623.7	71719.1	98130.7	57312.9	141621	117855	52979	49007.8	139602	16837.8
MEDN2093	Levulinic acid	Organic acid And Its derivatives	Organic acid And Its derivatives	0.139825	-	-	0.139565	-0.195946	332865	298000	Y <= N	307065	0.895258	-0.159625	0.989099			121627	295089	278691	395747	273155	278545	634625	206686	321636	340422	437239	266669	436803	434019	138657	261578	284736	837054	365463	9	402000	362066	9	540357	564715	328427	336081	186654	182818	276016	207090	280355
MEDP0677	Butylamine	Alcohol and amines	Amines	0.140362	-	-	0.211475	0.1658	216270	242607	N <= Y	235759	1.12178	0.165789	0.989099			246394	121486	323331	171513	276420	155050	305972	9	167256	134347	204382	159323	239000	223362	274387	129396	146522	172082	335629	167772	264888	137180	154713	186645	161322	119128	189595	163720	166069	245224	74722.4	145554
MEDP1491	Methylguanidine	Alcohol and amines	Amines	0.140362	C02294	-	0.211475	0.1658	216270	242607	N <= Y	235759	1.12178	0.165789	0.989099			246394	121486	323331	171513	276420	155050	305972	9	167256	134347	204382	159323	239000	223362	274387	129396	146522	172082	335629	167772	264888	137180	154713	186645	161322	119128	189595	163720	166069	245224	74722.4	145554
MW0155052	PGF2 ethyl amide	Hormones and hormone related compounds	Hormones and hormone related compounds	0.140464	-	-	0.355822	0.122661	582042	946887	N <= Y	852027	1.62683	0.702068	0.989099			3.81035e+06	2.19087e+06	722553	42620.5	74880.9	54212.3	1.55935e+06	606271	144910	37367	979227	1.12569e+06	595872	2.05019e+06	1.23282e+06	925101	215272	50820.4	1.11256e+06	1.98598e+06	1.07612e+06	91234.9	740574	573712	687021	66087.3	16107.6	991624	845941	644201	9	43619.1
MEDN0739	4-Hydroxybenzyl alcohol	Benzene and substituted derivatives	Benzene and substituted derivatives	0.141194	C17467	-	0.272561	0.14553	164151	215891	N <= Y	202439	1.3152	0.395286	0.989099			1.80563e+06	1.03067e+06	16270.1	5808.26	24391.1	8807.95	122409	8540.27	36076.5	15878.8	826015	400864	380593	320530	157195	38763.7	275150	7485.97	236636	882849	139125	11515	115352	293721	1.35632e+06	17089.1	24064.7	359407	136430	91878.4	7856	48115.2
MEDP0024	L-Serine	Amino acid and Its metabolites	Amino acids	0.141588	C00065	ko00260,ko00270,ko00470,ko00564,ko00600,ko00630,ko00920,ko00970,ko01100,ko01200,ko01230,ko01240,ko02010,ko04071,ko04974,ko04978,ko05230	0.241639	0.155405	569731	648986	N <= Y	628380	1.13911	0.187908	0.989099			934242	557290	410496	283356	441326	572989	799675	519278	250016	306110	725302	533709	547386	307038	266473	474709	642146	315224	970711	523320	695080	247397	630078	338057	327656	365926	558813	340802	594478	840342	259303	281408
MEDP0790	4-Methoxybenzaldehyde	Benzene and substituted derivatives	Benzene and substituted derivatives	0.141788	C10761	-	0.215799	-0.164241	612692	484784	Y <= N	518040	0.791236	-0.337819	0.989099			130277	204486	530789	415064	555106	565847	310447	246696	1.6097e+06	635703	439226	487135	188308	216225	372107	357334	366497	557913	168306	370825	345675	505831	234103	542956	429726	565826	1.0067e+06	171812	312179	533730	448481	626524
MW0012099	11-dehydro-TXB3	Hormones and hormone related compounds	Hormones and hormone related compounds	0.141889	-	-	0.0513109	-0.258316	2.60908e+06	1.09834e+06	Y <= N	1491137	0.420969	-1.24821	0.989099			725330	87653.1	484738	70687.9	455922	50749.3	230160	3.65302e+06	477563	303246	2.66872e+06	259499	33160.1	602545	259247	1.1598e+07	1.3158e+07	219454	564099	480371	2.1553e+06	249341	2.10055e+06	1.45315e+06	1.40531e+06	1.62093e+07	440212	384796	1.46259e+06	24569.5	310759	207401
MEDN1098	2-ethyl-2-hydroxybutyric acid	Organic acid And Its derivatives	Organic acid And Its derivatives	0.142012	-	-	0.361982	-0.121102	6.08762e+06	4.10088e+06	Y <= N	4.61743e+06	0.673642	-0.569945	0.989099			170925	482992	5.12238e+06	3.16898e+07	5.28697e+06	3.54084e+06	1.63267e+06	472981	7.25706e+06	7.85498e+06	2.32502e+06	1.33152e+06	152080	208049	131893	1.29965e+06	1.13819e+06	2.73721e+06	9	9	1.4121e+06	7.00348e+06	9	500333	1.92173e+06	1.25626e+07	5.68254e+06	884377	660695	3.58677e+06	3.82774e+06	250817
MW0149306	Fulvine	Heterocyclic compounds	Heterocyclic compounds	0.14202	C10304	-	0.555543	-0.0784823	331512	468924	Y <= N	433197	1.4145	0.500293	0.989099			11368.5	23861.2	123905	45263.7	202045	298980	13165.3	9	191910	73840.4	21026.3	31631.1	23085.7	9	8357.3	79258.9	20961.6	2.11274e+06	5859.24	5248.71	34693.5	93605.2	6939.9	9	8531.07	6.10599e+06	191246	5199.73	4935.88	35614.4	2.48699e+06	8.57412e+06
MW0125617	Nabilone	Aldehyde,Ketones,Esters	Ketones	0.142215	D05099	-	0.214367	-0.164761	133977	102888	Y <= N	110971	0.76795	-0.380916	0.989099			141284	59193.5	29883.1	89484.7	35639.7	94827.5	22523.6	51091.2	437175	57469.1	41772.4	42256.1	54215.9	42858.4	299629	167724	110228	197127	18500.1	541608	20529.2	63463.6	40963.8	25177.5	28354.1	53966.3	69112.9	194270	200866	52046	177336	131239
MEDP1889	Ser-Phe	Amino acid and Its metabolites	Small Peptide	0.143777	-	-	0.0896098	-0.225052	1.45097e+07	1.23977e+07	Y <= N	1.29468e+07	0.854441	-0.226948	0.989099			1.13532e+07	1.01472e+07	1.19563e+07	3.12678e+06	1.4458e+07	7.63335e+06	8.92591e+06	8.4106e+06	2.20765e+07	3.92134e+06	9.1624e+06	2.09324e+07	7.29982e+06	7.45883e+06	4.44767e+06	2.10713e+07	1.98902e+07	1.52165e+07	8.9378e+06	8.81232e+06	2.19541e+07	1.11914e+07	4.72833e+06	7.29071e+06	2.12104e+07	1.67197e+07	1.01526e+07	1.75647e+07	3.81716e+06	7.40005e+06	3.665e+06	2.93799e+06
MW0153076	Lys-Met-His	Amino acid and Its metabolomics	Small Peptide	0.144055	-	-	0.14928	0.191268	3.09077e+06	3420000	N <= Y	3334400	1.10652	0.14603	0.989099			2.48654e+06	2.31909e+06	3.42649e+06	2.65632e+06	4.35766e+06	2.63871e+06	4.10391e+06	2.94326e+06	2671704	3.19788e+06	3.40542e+06	2.56358e+06	3.33583e+06	2.67379e+06	3.58747e+06	3.51612e+06	4.13224e+06	1.96849e+06	2.58326e+06	3.0835e+06	2.6616e+06	3.59296e+06	3.06225e+06	2.91784e+06	1.98415e+06	2.71816e+06	2.16106e+06	2.44939e+06	3.11635e+06	2.21977e+06	2.51467e+06	2.23722e+06
MW0054093	Isohyodeoxycholic acid	Organic acid And Its derivatives	Organic acid And Its derivatives	0.144171	-	-	0.140629	-0.195426	8.54431e+06	6.88541e+06	Y <= N	7.31672e+06	0.805847	-0.311422	0.989099			473161	1.75336e+06	1.32151e+07	3.50877e+06	1.68232e+07	5.88883e+06	5.2081e+06	9	4.96486e+06	1.1663e+07	636907	9.51403e+06	722574	310708	859425	6.01867e+06	2.96573e+06	1.44744e+07	342134	7.64432e+06	3.2548e+06	1.18234e+07	9	9.48692e+06	1.29082e+07	2.304e+06	7.52362e+06	1.04396e+07	5.10958e+06	3.40985e+06	3.70187e+06	1.38972e+07
MW0107202	Gly-Trp-Arg	Amino acid and Its metabolites	Small Peptide	0.1448	-	-	0.214376	0.164761	789762	2.06819e+06	N <= Y	1.7358e+06	2.61875	1.38888	0.989099			4.73666e+07	406099	493680	118650	46970.4	168685	133865	41251.2	147556	124828	272783	1.27111e+06	8.3507e+06	596496	3.27578e+06	1.76824e+06	1.76686e+06	377467	121773	3.3295e+06	1.33798e+06	153536	740115	1.91477e+06	1.21244e+06	106237	193269	2.06197e+06	2.66712e+06	408428	226543	29225.6
MW0015937	Asclepin	Others	Others	0.145513	C08849	-	0.169019	0.182432	1.48008e+07	1.58907e+07	N <= Y	15607300	1.07364	0.102508	0.989099			1.21157e+07	1.28411e+07	1.39298e+07	1.45575e+07	2.08044e+07	1.10407e+07	1.58256e+07	1.53186e+07	9.5207e+06	1.5531e+07	2.17778e+07	1.19449e+07	2.21532e+07	1.48578e+07	1.14694e+07	1.42211e+07	1.55896e+07	1.54434e+07	2.0017e+07	1.8868e+07	1.51695e+07	1.93457e+07	2.26317e+07	2.2037e+07	1.33678e+07	1.61365e+07	1.22311e+07	1.40007e+07	1.60877e+07	1.48754e+07	2.12251e+07	1.51411e+07
MW0015306	8-Dehydrocholesterol	Hormones and hormone related compounds	Hormones and hormone related compounds	0.146218	-	-	0.420524	-0.107069	1.50696e+07	1.39014e+07	Y <= N	14205100	0.922476	-0.116417	0.989099			2.55273e+06	2.14564e+07	1.05106e+07	1.08216e+07	8.42041e+06	8.7153e+06	1.24944e+07	5.30975e+06	1.59894e+07	4.41398e+07	2.92914e+06	1.22816e+07	1.94916e+07	2.49332e+07	7.42954e+06	1.61614e+07	7.79066e+06	1.36639e+07	7.50705e+06	1.10842e+07	1.21474e+07	1.22308e+07	6.46225e+06	4.66933e+06	8.43614e+06	3.39203e+07	1.56129e+07	7.82193e+06	1.44671e+06	1.17762e+07	2.21776e+07	1.87863e+07
MW0107161	Gly-Glu-Lys	Amino acid and Its metabolites	Small Peptide	0.146688	-	-	0.192064	-0.173077	6.21658e+06	4.62173e+06	Y <= N	5036390	0.743453	-0.427688	0.989099			1.3866e+06	9.10621e+06	1.50183e+06	2.06024e+07	1.72647e+06	3.92806e+06	2.6987e+06	2.56619e+06	4.73573e+06	2.64619e+06	1.52692e+06	1.53859e+06	4.97566e+06	2.45521e+06	2.3184e+06	1.31343e+06	1.1337e+06	2.36187e+07	1.41338e+07	1.21743e+06	3.48807e+06	6.86828e+06	2.2058e+06	1.15237e+06	4.39488e+06	3.36241e+06	1.17067e+07	1.23536e+06	2.51219e+06	5.45845e+06	2.69853e+07	1.52018e+06
MW0055399	Notopterol	Heterocyclic compounds	Heterocyclic compounds	0.146806	C17499	-	0.0688731	0.241164	3.44842e+06	5.94666e+06	N <= Y	5.29712e+06	1.72446	0.786143	0.989099			4.20011e+06	4.2313e+06	9.03922e+06	1.24582e+07	4.84368e+06	8.01727e+06	3.56689e+06	9	2.80523e+06	9.3421e+06	5.49336e+06	9.36155e+06	2.18772e+06	3.57984e+06	2.3634e+06	2.15406e+06	2.66959e+06	8.62587e+06	4.74886e+06	3.30085e+06	4.93386e+06	1.27837e+06	1.61933e+06	9	7.72819e+06	1.40922e+06	1.97312e+06	3.06222e+06	2.66577e+06	8.01414e+06	9.11757e+06	7.27097e+06
MW0015544	Acetylpodocarpic acid anhydride	Aldehyde,Ketones,Esters	Ketones	0.148321	-	-	0.539906	-0.0816008	4.87976e+06	3.65905e+06	Y <= N	3.97644e+06	0.749843	-0.41534	0.989099			25578.1	24756.3	2.01889e+06	1.25534e+06	4.69296e+06	4.1802e+06	66690.4	11247.7	2.31277e+07	1.5667e+07	2.88023e+06	1.44076e+06	98816.7	14746.7	34797.1	3.31407e+06	190480	30110.6	51141.5	42193.3	139699	2.33273e+07	24105.7	649969	85988.2	5.35401e+06	4.24714e+06	132751	9	4.20647e+06	2.39942e+06	12397.9
MEDP1790	Gly-Ile	Amino acid and Its metabolites	Small Peptide	0.148453	-	-	0.10804	-0.213098	7.42673e+07	6.09331e+07	Y <= N	6.44e+07	0.820457	-0.285501	0.989099			2.9636e+07	7.81356e+07	5.17714e+07	7.05863e+06	8.73842e+07	3.90338e+07	3.92433e+07	1.33084e+08	8.67167e+07	1.15447e+07	9.17768e+07	4.35323e+07	2.76883e+07	2.60768e+07	3.19337e+07	6.60091e+07	3.57974e+07	3.83961e+07	8.13171e+07	4.12084e+07	1.08733e+08	3.24165e+07	4.13529e+07	1.39408e+07	1.05146e+08	5.11506e+07	8.17565e+07	6.98629e+07	2.16776e+07	9	7.54249e+07	1.24258e+07
MW0145438	Arg-Lys-His-Arg	Amino acid and Its metabolites	Small Peptide	0.148712	-	-	0.452973	-0.0997921	1.16214e+08	1.04392e+08	Y <= N	107465690	0.898271	-0.154777	0.989099			244832	9.29897e+06	8.24699e+07	1.98086e+08	2.71998e+08	283925071	1.53741e+07	8.1408e+06	3.17578e+08	2.54824e+08	6.86793e+07	6.23231e+07	1.05624e+07	1.50488e+06	8.09905e+06	1.95183e+08	6.59299e+07	9.93687e+07	1.27194e+07	7.65647e+06	4.12554e+07	2.60284e+08	1.73283e+06	1.62021e+08	8.66219e+07	3.06005e+08	1.83247e+08	4.73897e+07	202478	3.13228e+08	2.42683e+07	8.82579e+07
MW0138931	Methacycline	Heterocyclic compounds	Heterocyclic compounds	0.149124	C07654	-	0.331767	0.128898	3.76011e+06	2.83122e+06	N <= Y	3.07274e+06	0.752963	-0.40935	0.989099			3.12112e+06	275761	460854	28301.6	40260.4	16046.8	3.00008e+06	3.21429e+06	34254.6	92442.4	1.27338e+06	2.69796e+07	1.24518e+07	3.56796e+06	1.38018e+06	68157.9	208832	37800.7	1.64067e+06	9.90162e+06	1.44582e+07	51738.4	140028	75028.9	50949.9	9	9	492265	5.73672e+06	7.62633e+06	20017.2	17239.5
MEDN1812	Prostaglandin B1	FA	Oxidized lipids	0.149188	C00959	-	0.0580288	0.25052	8785.5	43614	N <= Y	34558.6	4.96432	2.3116	0.989099			180121	5046.27	6738.64	15762.3	9	27704.9	5325.11	9	5384.6	10865.2	65007.9	38528.1	46908	434043	20301.2	6634.29	9	11015.4	6018.79	10317	16971.3	6853.85	178989	14614.8	11805	13552	10090.6	18953	42692.8	4914.57	22907.4	5448.57
MW0141408	15(R),19(R)-hydroxy Prostaglandin E2	Hormones and hormone related compounds	Hormones and hormone related compounds	0.149437	-	-	0.27815	-0.143971	232382	225461	Y <= N	227261	0.970221	-0.0436148	0.989099			1.11532e+06	119428	48778.8	257109	389301	650869	148308	94026.4	458528	512637	268192	115230	5537.71	9	19836.9	38122.6	198980	873697	9	44197.2	370159	768805	2571.08	32671	466820	344072	230414	69685.8	11881.2	526997	961755	235489
MW0006943	Duloxetine	Benzene and substituted derivatives	Benzene and substituted derivatives	0.150497	D07880	-	0.131349	0.200104	9.48167e+06	1.63691e+07	N <= Y	1.45784e+07	1.72639	0.78776	0.989099			574379	307150	1.02899e+06	836735	90333.3	215670	1.78764e+07	1.46774e+06	6.00986e+07	1.93849e+08	439295	1.10165e+06	146183	3.35147e+06	2.8609e+06	187775	142646	135576	3.87222e+06	364628	365439	115775	99671.8	111200	85070.9	413554	731934	2.15862e+06	89599.4	3.03717e+06	339606	5.85384e+07
MEDP1137	Malvidin	Others	Others	0.150772	-	-	0.184154	0.176195	517654	696846	N <= Y	650256	1.34616	0.428853	0.989099			792408	75612.6	527588	45396.9	167920	53877.2	303852	100589	79529.8	149133	56882.6	647703	197576	231343	1.05775e+06	668919	295775	141231	159897	684655	235403	47729.8	117892	900325	171798	189744	36622	2.09712e+06	56622.3	77135.1	53496.7	122359
MEDP2346	N-Ethylglycine	Amino acid and Its metabolites	Amino acid derivatives	0.152196	C11735	-	0.0933915	0.222453	3.04269e+06	4.30615e+06	N <= Y	3977650	1.41524	0.50105	0.989099			1.70472e+07	861846	3.80207e+06	1.80207e+06	1.24475e+06	4.34812e+06	1.34011e+06	2.39675e+06	2.17555e+06	3.67725e+06	2.97722e+06	6.49871e+06	2.73531e+06	2.76764e+06	3.40986e+06	2.47618e+06	2.48558e+06	1.81653e+06	1.62683e+06	8.69021e+06	5.46798e+06	1.53399e+06	6.94115e+06	2.41594e+06	1.42764e+06	2.56379e+06	2.43162e+06	3.98545e+06	4.56231e+06	5.03797e+06	1.66563e+06	5.36372e+06
MEDP0868	N-Methylalanine	Amino acid and Its metabolites	Amino acid derivatives	0.152196	C02721	-	0.0933915	0.222453	3.04269e+06	4.30615e+06	N <= Y	3977650	1.41524	0.50105	0.989099			1.70472e+07	861846	3.80207e+06	1.80207e+06	1.24475e+06	4.34812e+06	1.34011e+06	2.39675e+06	2.17555e+06	3.67725e+06	2.97722e+06	6.49871e+06	2.73531e+06	2.76764e+06	3.40986e+06	2.47618e+06	2.48558e+06	1.81653e+06	1.62683e+06	8.69021e+06	5.46798e+06	1.53399e+06	6.94115e+06	2.41594e+06	1.42764e+06	2.56379e+06	2.43162e+06	3.98545e+06	4.56231e+06	5.03797e+06	1.66563e+06	5.36372e+06
MW0127248	2-[4-[2-[4-cyclohexylbutyl(cyclohexylcarbamoyl)amino]ethyl]phenyl]sulfanyl-2-methylpropanoic acid	Organic acid And Its derivatives	Organic acid And Its derivatives	0.152797	C15622	-	0.380912	-0.116424	51819.2	45345.9	Y <= N	47029	0.875079	-0.192514	0.989099			38132.3	26598.5	34457.3	61970.1	99439.6	36006.6	17657.5	12654	60986	45870.7	12023.9	36365.5	24360.6	16554.5	130483	64482.6	69150.8	82287.4	33524.1	42960.4	23074.5	77445.4	34966.4	17854.6	28275.3	73609.6	47331.8	31556	10835	43776.3	47021.6	47291
MW0155154	Phe-Gln-Ala-Arg	Amino acid and Its metabolites	Small Peptide	0.152953	-	-	0.312565	-0.134096	64842.7	45956.3	Y <= N	50866.8	0.708736	-0.496681	0.989099			27250.6	22472.8	76418.1	49095.2	24506.8	25415.4	24448	15285.6	150389	35016.2	23573.6	79122.7	47306.2	34426	34478.6	19749.1	21490.7	68610.3	12620.2	26511.1	9	64886.3	9	45300.8	56219.5	50916.9	68671.2	68141.9	56310.7	25504.7	71611.5	30243.9
MEDP2378	Ser-Val	Amino acid and Its metabolites	Small Peptide	0.153116	-	-	0.0590772	-0.25	6.63015e+06	5.03893e+06	Y <= N	5.45265e+06	0.760002	-0.395924	0.989099			1.82211e+06	1.09039e+06	4.85387e+06	1.27475e+06	7.10878e+06	2.19517e+06	3.17316e+06	5.40997e+06	7.78263e+06	2.29238e+06	3.91785e+06	6.67598e+06	8.16798e+06	2.99864e+06	9	1.89364e+06	4.23014e+06	5.16757e+06	6.41125e+06	2.40372e+06	1.22441e+07	2.61596e+06	1.85318e+06	2.51105e+06	1.14881e+07	6.06939e+06	6.98926e+06	3.96183e+06	520838	5.1211e+06	9	9
MW0157765	Thr-Phe-Leu-Thr-Gln	Amino acid and Its metabolites	Small Peptide	0.153183	-	-	0.248018	-0.153326	2.68402e+07	2.2409e+07	Y <= N	23561080	0.834905	-0.260316	0.989099			883681	1.37993e+07	3.09363e+07	8.17218e+07	2.78099e+07	9.12572e+06	5.88475e+06	7.98955e+06	1.24205e+07	1.60051e+07	2.53402e+07	2.08173e+07	7.59594e+06	5.62571e+06	4.67776e+06	5.53261e+07	2.72615e+07	5.53058e+07	2.00496e+07	711932	1.68901e+07	1.94621e+07	2.12471e+06	4.26442e+07	3.40465e+07	3.18032e+07	1.26931e+08	9.98925e+06	1.53513e+06	1.19247e+08	9.9932e+06	2.0854e+07
MW0052943	Fulvestrant	Benzene and substituted derivatives	Benzene and substituted derivatives	0.153311	D01161	-	0.427371	0.105509	602943	757927	N <= Y	717631	1.25705	0.330038	0.989099			872139	551995	85541.4	416649	146730	536074	1.12746e+06	373363	390611	180491	672490	805345	1.96584e+06	485950	959254	82524.9	490265	425704	659108	1.12015e+06	1.19074e+06	9	850668	212486	715577	516079	608734	677887	247439	379311	40132.3	227180
MEDN1212	7alpha,12beta-Dihydroxy-5alpha-cholan-24-oic acid	Tryptamines,Cholines,Pigments	Cholines	0.153526	-	-	0.166637	-0.183472	2.7681e+07	2.22281e+07	Y <= N	2.36459e+07	0.803009	-0.316511	0.989099			408706	1.65018e+06	3.52366e+07	5.45789e+06	4.80507e+07	2.00043e+07	3.76006e+06	9	1.57086e+07	4.7553e+07	485538	2.52362e+07	670434	175203	9	3.23632e+07	1.14764e+07	5.15723e+07	60971.6	2.39981e+07	9.31176e+06	3.83545e+07	13204.9	2.63039e+07	3.23871e+07	1.35826e+06	2.75353e+07	4.38855e+07	9.48278e+06	1.21698e+07	1.51197e+07	5.98853e+07
MEDP1455	MG(20:4/0:0/0:0)	GL	MG	0.15428	-	-	0.312583	0.134096	154319	211676	N <= Y	196763	1.37167	0.455938	0.989099			271079	123345	44652.5	117499	38764.1	90915.4	149700	13305.1	440108	74875.3	139679	475825	324236	133906	52074.8	274588	137947	69813.1	191730	1.39793e+06	294485	24519.3	128307	291414	265059	71663.8	30255.6	123851	114681	61437.6	93296.6	88018
MEDP0036	5-Oxoproline	Amino acid and Its metabolites	Amino acid derivatives	0.15506	C02237	ko00470,ko01100	0.202993	-0.168919	1.32424e+08	9.3262e+07	Y <= N	103444200	0.704267	-0.505805	0.989099			2.09522e+07	6.87718e+07	1.26104e+08	2.72752e+08	1.72816e+08	8.49865e+07	1.30354e+08	546431242	1.52866e+08	1.9629e+08	162595608	1.3105e+08	4.1447e+07	6.45494e+07	7.65901e+07	2.16451e+07	7.76404e+07	9.39703e+07	1.95319e+07	2.42451e+07	1.01642e+08	2.58527e+08	7.08072e+07	4.01995e+07	5.65721e+07	1.21205e+08	1.64509e+08	4.99884e+07	7.67717e+07	9.04583e+07	8.10701e+07	7.92071e+07
MW0153221	Lys-Gln-Ala-Gly-Asp-Val	Amino acid and Its metabolites	Small Peptide	0.156671	-	-	0.400429	-0.111746	1.43835e+08	1.27005e+08	Y <= N	131380590	0.882992	-0.179527	0.989099			2.77121e+06	4.44799e+07	2.1612e+08	2.72573e+08	2.37228e+08	1.91892e+08	3.41207e+07	3.11745e+07	1.8978e+08	1.89333e+08	1.41537e+08	1.50356e+08	4.19019e+07	1.52109e+07	3.99978e+07	2.74068e+08	1.71713e+08	2.22759e+08	4.50562e+07	28094583	1.21252e+08	1.97942e+08	9.06596e+06	2.24834e+08	1.93197e+08	2.5815e+08	2.76017e+08	1.26615e+08	919461	2.51818e+08	3.73228e+07	2.16516e+08
MEDN1475	Sorbitol 6-phosphate	Carbohydrates and Its metabolites	Phosphate sugars	0.157488	C01096	ko00051,ko01100	0.373151	-0.117983	151564	84892.4	Y <= N	102227	0.560107	-0.836225	0.989099			65349.8	135297	17634.2	6395.68	10725.1	43610.8	9	226504	287377	30884.3	240463	395907	9	76886.8	27352.5	77205.2	93605.7	9	55398	9	12153.3	37029.3	9	53124.7	9624.25	62648.8	39791	76314.1	56887.1	67260.1	48323.3	5434.6
MEDP1465	(2S,3S)-butane-2,3-diol	Alcohol and amines	Alcohols	0.157588	C03046	ko00650	0.217291	0.163721	667423	743973	N <= Y	724070	1.11469	0.156649	0.989099			422685	649058	502815	794393	593593	522013	667690	743964	630434	613247	770889	459024	465194	295943	655090	406843	317338	465315	1.09999e+06	644157	1.1811e+06	265530	463826	315907	402440	336702	671496	742973	457813	1.08712e+06	430976	544485
MW0160144	butanedioate	Organic acid And Its derivatives	Organic acid And Its derivatives	0.158829	-	-	0.259442	-0.149688	2.08808e+06	1.64741e+06	Y <= N	1761980	0.788958	-0.341979	0.989099			1.84178e+06	991273	1.11649e+06	647462	1.2888e+06	1.49755e+06	724961	1.32415e+06	2.38987e+06	1.64495e+06	5.19623e+06	7.62513e+06	934862	4.02216e+06	2.07223e+06	1.67284e+06	767360	842050	902309	682619	313899	433365	1.21243e+06	705577	724513	2.18304e+06	1.05811e+06	1.94141e+06	1.13296e+06	879777	853883	640556
MW0122177	6H-Dibenzo[b,d]pyran-9-methanol,3-(1,1-dimethylheptyl)-6a,7,10,10a-tetrahydro-1-hydroxy-6,6-dimethyl-,(6aR,10aR)-	Benzene and substituted derivatives	Benzene and substituted derivatives	0.158958	-	-	0.143815	0.193867	1.43796e+06	1.73542e+06	N <= Y	1658080	1.20686	0.271259	0.989099			2.25316e+06	1.57863e+06	2.43774e+06	745459	3.02536e+06	2.06691e+06	1.82662e+06	898322	1.06293e+06	1.29837e+06	1.25133e+06	2.25153e+06	985621	1.19645e+06	3.40733e+06	1.78731e+06	1.55869e+06	3.20848e+06	1.47136e+06	3.09157e+06	874793	938926	1.01426e+06	1.01944e+06	1.37915e+06	868688	1.30865e+06	1.71154e+06	1.74384e+06	1.50093e+06	1.49078e+06	1.43876e+06
MEDN1955	D-Saccharic Acid 1,4-lactone (hydrate)	Carbohydrates and Its metabolites	Sugars	0.160588	C21095	-	0.142762	-0.194387	701154	587622	Y <= N	617140	0.838078	-0.254844	0.989099			764070	470940	814948	478439	705944	204541	330819	1.5153e+06	695635	534670	585077	767333	269648	4.12256e+06	424441	400397	515647	812078	872151	168615	327453	451032	763470	754731	650947	253029	492338	303760	701547	264114	204250	414369
MW0150137	Glu-Ser-Gln	Amino acid and Its metabolites	Small Peptide	0.160806	-	-	0.514238	-0.0867983	6348500	5.89045e+06	Y <= N	6009540	0.927848	-0.108039	0.989099			139326	3.22718e+06	6.45873e+06	9.20007e+06	6.30757e+06	7.72678e+06	214184	201602	1.48371e+07	1.56262e+07	1.06326e+07	1.19625e+07	297073	277084	3.72247e+06	9.51218e+06	3.33477e+06	2.60749e+06	397928	1.18239e+06	4.06973e+06	1.37861e+07	190819	3.7299e+06	2.67704e+06	7.88884e+06	9.39509e+06	1.75005e+06	130668	1.01828e+07	1.31387e+07	199603
MW0151034	His-Met-Val	Amino acid and Its metabolites	Small Peptide	0.160845	-	-	0.240068	-0.155925	1.24623e+06	1.05074e+06	Y <= N	1.10157e+06	0.843135	-0.246164	0.989099			203551	56759.2	2.18644e+06	1.74677e+06	1.08298e+06	1.0086e+06	653887	2.63327e+06	2.32624e+06	294427	459751	258844	78890.4	253575	703161	654928	543384	2.11023e+06	155492	78608	9	1.66786e+06	152463	226430	296497	726144	1.69117e+06	229498	164376	4.05694e+06	4.39126e+06	2.86565e+06
MEDN1490	FFA(16:2)	FA	FFA	0.161066	-	-	0.318247	0.132536	83507.7	90462.2	N <= Y	88654	1.08328	0.115405	0.989099			85684.8	54132.5	96170.4	48893.7	87991	89116.7	125665	143225	108483	126721	116674	123209	127909	140218	105851	42767.5	42894.4	77008.4	124570	108945	110539	76464.3	111769	71717.2	82580.7	83090.7	33262.8	108571	91143.9	81728.9	123797	67562.8
FDATP01494	Tetraethylammonium bromide	Others	FDA	0.161431	-	-	0.119718	-0.206341	4.62438e+07	4.16941e+07	Y <= N	42877000	0.901613	-0.14942	0.989099			1.59914e+07	3.27013e+07	3.2585e+07	4.60714e+06	5.61107e+07	1.27381e+07	1.82362e+07	2.68751e+07	7.64407e+07	2.28671e+07	9.02816e+06	3.03665e+07	9.77391e+07	1.31081e+07	1.19149e+07	5.36941e+07	4.2139e+07	3.43096e+07	3.95241e+07	4.40602e+07	4.56508e+07	1.65118e+07	7.09568e+06	9.5545e+06	9.40599e+07	4.59798e+07	5.7969e+07	2.69828e+07	15055521	6.27512e+07	2.06855e+07	2.24672e+07
MEDN0381	FFA(16:0)	FA	FFA	0.161724	C00249	ko00061,ko00062,ko00071,ko01040,ko01100,ko01212	0.431926	-0.10447	2.23192e+08	2.04027e+08	Y <= N	209010000	0.914131	-0.129527	0.989099			2.52224e+08	219473556	2.21162e+08	1.99503e+08	167487080	2.15068e+08	1.84411e+08	3.76531e+08	2.98166e+08	1.96722e+08	2.37935e+08	2.08889e+08	1.43768e+08	2.89484e+08	242602888	2.90509e+08	2.14497e+08	3.07866e+08	216515780	1.63099e+08	152326101	2.80142e+08	1.69346e+08	2.08796e+08	1.71676e+08	2.24377e+08	1.68983e+08	200108287	2.45329e+08	1.82025e+08	2.53128e+08	1.98681e+08
MEDN1992	Trp-Asn	Amino acid and Its metabolites	Small Peptide	0.161737	-	-	0.118469	-0.206861	91474.5	66779.4	Y <= N	73200.1	0.730033	-0.453967	0.989099			23125.5	76028.7	70252.6	23775.1	79737.4	35400.3	22082.7	9	101498	22300.7	58169.9	93616.2	87285.1	42727.2	46555.7	112926	78609.9	102969	31628.1	15699.8	92268.5	35403.1	9	9	188993	106740	62334.7	91033.9	30591.9	32969.5	31977.5	36873.7
MW0156986	Ser-Val-Thr-Lys	Amino acid and Its metabolites	Small Peptide	0.161782	-	-	0.252874	0.151767	2.42823e+06	3.20222e+06	N <= Y	3000980	1.31874	0.399165	0.989099			2.95007e+06	7.27605e+06	321572	4.27334e+06	486134	9.15054e+06	3.37777e+06	1.94886e+06	2.00571e+06	5.76998e+06	3.51057e+06	2.61203e+06	4.29633e+06	2.40652e+06	578209	3.1036e+06	4.46333e+06	989444	9.23259e+06	1.03991e+07	7.5818e+06	1.73559e+06	1.83015e+06	1.47367e+06	1.06674e+06	1.46685e+06	3.86794e+06	1.0328e+06	780450	4.33521e+06	360683	2.48802e+06
MEDN1456	13,14-dihydro-15-keto PGE2	FA	Oxidized lipids	0.161838	C04671	-	0.370252	-0.119023	57242.7	55251.1	Y <= N	55768.9	0.965208	-0.0510878	0.989099			5850.3	13132.5	183615	47974.2	144630	104579	30537.6	83424.3	76853.5	126496	23139.5	80179.8	9	9	14235.8	84085.3	55770.7	92861.2	9	21546.7	31290.1	139322	9	70152.8	70945.3	72141.4	89436.5	23994.2	9	57441.8	136211	34850.6
MW0151138	His-Tyr-Val	Amino acid and Its metabolites	Small Peptide	0.162079	-	-	0.387348	-0.114865	3.44554e+06	2.45258e+06	Y <= N	2710750	0.711814	-0.490429	0.989099			1.15253e+06	4.73985e+06	3.57709e+06	1.51336e+06	5.37636e+06	1.30725e+06	970595	311047	9.85979e+06	2.10141e+06	931834	3.357e+06	1.18332e+06	311074	3.88788e+06	1.59191e+06	1.08027e+06	5.37596e+06	3.70341e+06	459535	1.75955e+06	3.33613e+06	191456	3.158e+06	2.06736e+06	2.53469e+06	2.60818e+06	2.79076e+06	222222	1.81292e+06	3.34689e+06	2.12141e+06
MEDP0523	DL-Carnitine	FA	CAR	0.1623	C00318	ko04714,ko04976,ko05415	0.20022	-0.169958	3.68885e+06	2.91747e+06	Y <= N	3118030	0.79089	-0.33845	0.989099			1.75648e+07	1.69424e+06	1.42245e+06	946955	2.35673e+06	2.74538e+06	1.0974e+06	1.2046e+06	3.57858e+06	2.49546e+06	956655	1.95443e+06	555520	1.7912e+06	2.06031e+06	2.54419e+06	800092	2.8294e+06	2.97978e+06	1.09559e+06	2.12549e+06	3.11206e+06	443701	7.23503e+06	4.88496e+06	6.81397e+06	5.0002e+06	865893	1.14631e+06	2.24124e+06	1.68009e+06	2.01234e+06
MW0010461	[8]-Dehydrogingerdione	Others	Others	0.162402	-	-	0.292328	-0.139813	865269	664811	Y <= N	716930	0.768329	-0.380205	0.989099			160203	451149	578694	4.15157e+06	1.65771e+06	771709	423965	1.38288e+06	1.84675e+06	326789	637812	315724	196726	299464	519774	899098	539760	1.22504e+06	434520	678299	405458	1.3732e+06	1.69693e+06	278867	3.83343e+06	688671	267996	549559	591708	1.54315e+06	1.04552e+06	493850
MW0013927	3alpha,7alpha-Dihydroxycoprostanic acid	Organic acid And Its derivatives	Organic acid And Its derivatives	0.162579	-	-	0.113321	-0.209979	546050	593576	Y <= N	581219	1.08704	0.120399	0.989099			119670	786020	239426	132881	320346	96706.1	720584	231174	546577	384576	109265	2.14278e+06	129187	104679	54850	158435	466977	233386	425021	46124.9	140008	266452	23140.9	174650	276067	554716	170916	131157	430872	187532	607570	2.29225e+06
MEDP2000	Maleamic acid	Organic acid And Its derivatives	Organic acid And Its derivatives	0.162908	C01596	ko00760,ko01100	0.100505	-0.217775	141965	112114	Y <= N	119875	0.789729	-0.340571	0.989099			34205.6	89051.5	12770.8	30211.2	14292.4	6257.32	40293.4	48564.5	33790.9	53722.9	32761.5	396393	1.40939e+06	287053	9	101688	27933.9	98711.8	104598	190220	531854	41212.2	22693.8	536607	1.4549e+06	85547.4	41609.2	90270.5	53635.1	8265.03	9	16994.1
MEDP0171	Inosine	Nucleotide And Its metabolites	Nucleotide And Its metabolites	0.162987	C00294	ko00230,ko01100,ko01232,ko02010	0.279905	-0.143451	2034000	2.11188e+06	Y <= N	2091630	1.03829	0.0542071	0.989099			454200	1.0387e+06	206912	672005	224511	1.06054e+06	541720	478948	7.18083e+06	1.44311e+06	1.13231e+06	7.86562e+06	1.27533e+06	5.06607e+06	409159	5.02084e+06	3.66075e+06	1.21188e+06	1.03225e+06	403305	841839	627278	113273	5.06384e+06	1.06363e+06	2.82486e+06	1.70142e+06	3.0035e+06	1.69026e+06	1.77374e+06	3.38178e+06	1.5366e+06
MEDP0362	Neopterin	Heterocyclic compounds	Pteridines and derivatives	0.16317	C05926	ko00790	0.261096	0.149168	140954	150152	N <= Y	147760	1.06525	0.0911946	0.989099			233247	29555.8	283160	212425	155545	141099	302323	59783.9	182070	85424.5	114004	279135	133997	383691	67483.4	63613	231618	285581	92185.3	161725	55257.2	158958	199237	146748	51626.4	117626	42820.5	229792	9	132783	74741.3	212725
MEDP2187	Y-27632	Benzene and substituted derivatives	Benzene and substituted derivatives	0.163218	-	-	0.235378	-0.157484	407331	348388	Y <= N	363713	0.855295	-0.225506	0.989099			91172.4	313808	304899	674329	262571	310434	244565	365191	357421	331944	312362	354718	241046	801624	217181	301009	240344	283662	554894	139263	97209.2	555928	234326	243887	218982	475039	322315	198973	111483	257558	409777	450817
MEDP1785	Methyl-Vanillate	Benzene and substituted derivatives	Phenolics	0.163386	-	-	0.387352	0.114865	83415.4	81713.5	N <= Y	82156	0.979598	-0.0297388	0.989099			71396.6	36381.2	91724.1	28057.8	72987.8	41665.7	71289.8	77287	29029.5	81202.6	37299.5	124171	123677	54799.5	61391.8	338559	309350	39409.6	103125	127719	55443.5	57124	69412.9	37229.4	69973.6	29037.4	69925.5	38738.1	58143	97861.5	41174.3	25469.9
MEDN0113	Glycochenodeoxycholic Acid	Bile acids	Bile acids	0.164141	C05466	ko00120,ko04976,ko04979	0.271261	0.14605	1.53435e+07	1.89531e+07	N <= Y	18014600	1.23526	0.30481	0.989099			1.11614e+07	9.85369e+06	2.43448e+07	4.85009e+06	5.22482e+06	5.62825e+06	2.49417e+07	1.04704e+08	1.94795e+06	3.29956e+06	6.31373e+06	1.00778e+08	1.14426e+07	1.02523e+07	2.50946e+07	1.0641e+07	1.55383e+07	2.5721e+06	7.3941e+06	7.55516e+07	1.03982e+07	1.60616e+07	9.74966e+06	3.20168e+07	5.88903e+06	1.2154e+07	8.96497e+06	4.82229e+06	4.48694e+06	1.04626e+07	1.83981e+06	1.51733e+07
MW0141281	11-cis-Dehydroretinal	Aldehyde,Ketones,Esters	Aldehydes	0.164248	C05919	-	0.54773	-0.0800416	2.1323e+06	1.80553e+06	Y <= N	1.89049e+06	0.846751	-0.23999	0.989099			18523	165261	813822	2.90059e+06	2.79255e+06	2.38839e+06	54312.1	29082	1.32437e+07	1.52634e+07	728288	455284	99370.9	77871.8	121452	3.07614e+06	332482	1.01412e+06	229540	179283	464584	7.20252e+06	25834.5	495689	833381	2.80257e+06	971198	424650	6993.72	1.73837e+06	1.80127e+06	664926
MW0056748	Palmitoyl sphingomyelin	SL	SM	0.164368	-	-	0.292273	0.139813	5620.35	5917.77	N <= Y	5840.44	1.05292	0.0743947	0.989099			2514.12	9	3112.69	3596.09	8310.88	7060.34	4951.9	3883.95	4690.48	10394.6	8103.46	5475.86	3627.84	8614.54	8947.32	3536.72	7514.67	5439.55	5903.94	4198.51	4818.46	6139.26	7921.77	7306.82	8644.35	4724.99	9	4640.29	5858.62	9	9	5248.54
MW0006596	Cisapride	Benzene and substituted derivatives	Phenolics	0.165061	C06910	-	0.361993	0.121102	1.85958e+06	3.2033e+06	N <= Y	2.85393e+06	1.72259	0.784583	0.989099			2.19162e+07	5.40491e+06	309192	1.20742e+06	1.3441e+06	667914	4.06975e+06	1.55656e+06	979625	899992	486033	1.12147e+06	569097	7.666e+06	3.86421e+07	3.18927e+06	3.39197e+06	676746	4.6993e+06	1.2865e+06	304512	650312	2.83281e+06	825669	1.85963e+06	583745	1.71819e+06	3.55406e+06	2.14672e+06	130144	1.24261e+06	3.74687e+06
MEDP2583	Met-Asn	Amino acid and Its metabolites	Small Peptide	0.1651	-	-	0.113314	-0.209979	199265	175336	Y <= N	181558	0.879914	-0.184565	0.989099			87324.9	182556	154859	44586.6	191590	73925.9	99263.2	121445	159546	87556.9	165606	175562	50648.7	105227	49024.3	496795	193102	446854	161722	64734.5	317388	38237.9	80194.9	118621	155147	182301	121125	125300	35064.8	125038	75313	29354.5
MW0151015	His-Lys-Leu-Val-Val	Amino acid and Its metabolites	Small Peptide	0.165679	-	-	0.416024	-0.108108	1.24152e+07	1.11987e+07	Y <= N	11514971	0.902014	-0.148778	0.989099			825294	1.68231e+06	1.22174e+07	3.44238e+07	2.17049e+07	2.10504e+07	2.06802e+06	2.37751e+06	2.34251e+07	2.15225e+07	8.67505e+06	1.37415e+07	1.53472e+06	275640	3.2818e+06	2.60889e+07	1.05837e+07	1.33625e+07	2.72023e+06	2.81388e+06	4.84811e+06	1.66776e+07	550958	2.40253e+07	1.68082e+07	3.25133e+07	3.31857e+07	7.61285e+06	39686.2	4.04891e+07	1.59604e+06	5.67074e+06
MW0055244	Nandrolone decanoate	Hormones and hormone related compounds	Hormones and hormone related compounds	0.165711	C08154	-	0.372427	-0.118503	327831	278789	Y <= N	291540	0.850406	-0.233777	0.989099			240564	607890	870741	149256	263844	135816	144169	115284	286838	241001	62491.4	304492	794621	1.07328e+06	163977	410027	318113	603174	82760.3	228888	244282	383721	129803	102283	164613	1.44183e+06	304764	345301	98042.2	180499	317919	397373
MW0011221	(3beta,5alpha,6beta,7alpha,22E,24R)-Ergosta-8,22-diene-3,5,6,7-tetrol	Alcohol and amines	Alcohols	0.166642	-	-	0.438889	-0.102911	778692	718905	Y <= N	734450	0.923221	-0.115251	0.989099			178380	1.45685e+06	702540	569102	418062	549642	599352	295021	786840	2.27114e+06	137973	676949	1.12715e+06	1.32067e+06	589371	928375	604439	730603	472466	599394	746586	537042	353508	204197	465685	2.0355e+06	866968	401636	101033	629144	1.29714e+06	956051
MEDN1983	Val-Met	Amino acid and Its metabolites	Small Peptide	0.166753	-	-	0.120654	-0.205821	474977	373803	Y <= N	400108	0.786993	-0.345578	0.989099			238001	352095	302459	53485.5	536739	130891	231863	91642.9	682710	104168	129071	393432	672837	106965	177559	804393	510879	504360	286387	12793.8	559454	150840	9	146516	927280	430970	323395	437136	157084	108592	52191.2	83267
MW0054283	Latanoprost	Hormones and hormone related compounds	Hormones and hormone related compounds	0.166848	D00356	-	0.25286	-0.151767	2.85485e+06	2.28507e+06	Y <= N	2.43321e+06	0.800417	-0.321176	0.989099			1.77247e+06	2.03794e+06	3.94137e+06	2.46631e+06	6.163e+06	1.46765e+06	1.57711e+06	1.04455e+06	3.35685e+06	1.49656e+06	648505	1.1957e+06	4.27144e+06	1.02856e+06	4.56898e+06	4.93212e+06	7.04483e+06	4.3256e+06	1.49019e+06	2.22771e+06	755585	6.83864e+06	1.40517e+06	1.28972e+06	1.2058e+06	2.4604e+06	1.8796e+06	1.21736e+06	944013	2.88009e+06	3.82013e+06	2.55793e+06
MW0145792	Asn-Ile-Leu	Amino acid and Its metabolites	Small Peptide	0.167696	-	-	0.418277	0.107588	2.53515e+07	3.02109e+07	N <= Y	28947500	1.19168	0.252998	0.989099			2.37521e+07	3.35157e+07	3.27647e+07	8.81714e+06	5.46575e+07	2.12426e+07	4.24756e+07	6.5607e+07	2.7872e+07	1.13795e+07	7.61086e+06	6.58216e+06	1.17747e+07	2.10094e+07	2.56422e+07	6.07466e+06	9.32775e+06	6.23091e+06	2.98305e+07	5.92601e+07	6.34693e+07	1.66086e+07	1.91286e+07	1.14739e+07	5.76356e+07	8.44493e+06	2.10173e+07	3.79684e+07	1.53387e+07	4.2525e+07	2.63102e+06	1.05421e+07
MW0150365	Gly-Gly-Asn-Glu-Glu	Amino acid and Its metabolites	Small Peptide	0.167804	-	-	0.0926277	-0.222973	1.13484e+06	920133	Y <= N	975957	0.810802	-0.302578	0.989099			265168	926278	285156	395307	873785	433567	475650	634590	1.46636e+06	103703	227975	1.86233e+06	767722	2.10871e+06	1.12777e+06	1.52758e+06	667125	211339	321184	1.70301e+06	842552	233050	368813	915799	1.55155e+06	1.39106e+06	2.21206e+06	4.49375e+06	262137	597708	179051	182039
MW0011472	(9E)-Valenciaxanthin	Heterocyclic compounds	Heterocyclic compounds	0.167809	-	-	0.149289	-0.191268	2.46677e+06	1.99393e+06	Y <= N	2116870	0.808317	-0.307006	0.989099			835488	463362	4.48811e+06	761214	4.01498e+06	2.13175e+06	1.98681e+06	1.86998e+06	1.86502e+06	2.76114e+06	340981	1.59668e+06	634372	212044	6.21147e+06	470208	553223	4.69455e+06	251009	1.34962e+06	267816	1.56268e+06	307154	451238	1.34871e+06	429294	2.27492e+06	750934	1.1304e+06	1.25484e+06	2.97361e+06	2.53931e+06
MEDN0416	Ureidoisobutyric Acid	Organic acid And Its derivatives	Organic acid And Its derivatives	0.167833	C05100	-	0.310633	-0.134615	140212	135868	Y <= N	136998	0.969025	-0.0453949	0.989099			50715.4	58872.1	62848.7	377546	107459	300535	23712.2	231757	118574	137899	430103	39692.7	18171.5	37010.7	9	74234.8	54833.2	70601	77917.8	126193	61142.5	544127	19014.1	100353	23628.1	132465	230709	9	73910.1	652168	173136	274430
MEDL01873	[8]-Gingerdione	Aldehyde,Ketones,Esters	Ketones	0.168446	-	-	0.205038	0.167879	341926	393425	N <= Y	380035	1.15062	0.202408	0.989099			287709	1.02111e+06	77264.1	242802	9	9	659985	9	152519	232589	248237	228753	991496	451391	9	312650	314110	356608	1.27331e+06	299864	267857	9	323979	135820	158652	117507	1.78544e+06	240960	290640	585004	923143	9
MEDN0302	Chlorogenic Acid	Organic acid And Its derivatives	Organic acid And Its derivatives	0.168615	C00852	-	0.181362	0.176715	109056	168802	N <= Y	153268	1.54785	0.630263	0.989099			421940	13506.9	227459	94075	151102	27223.7	9	37581.6	158572	52076.1	9	93313.3	127942	1.08798e+06	37380.4	9	121373	142964	85913.5	9	9	9	9	747614	922360	9	27689.9	59496.7	426203	84968.1	32824.5	9
MEDP1646	Caldine	Alcohol and amines	Amines	0.1689	C03375	ko00330,ko01100	0.422783	0.106549	470169	589442	N <= Y	558431	1.25368	0.326171	0.989099			654009	154529	504661	655025	582624	494129	948015	99046.9	306785	578627	155360	9	1.92814e+06	31127.9	140958	45579.5	138664	2.04688e+06	191799	1.29234e+06	1.36773e+06	120542	1.30043e+06	732546	662519	338831	961975	885205	393883	451687	1.17086e+06	582231
MEDN1787	7,8-Dihydroxy-3-(4-hydroxyphenyl)benzopyran-4-one	Benzene and substituted derivatives	Benzene and substituted derivatives	0.169267	D81761	-	0.202834	-0.168919	365123	325460	Y <= N	335773	0.891371	-0.165902	0.989099			224343	1.6249e+06	343809	1.17529e+06	220496	298965	197861	624600	696079	133682	264793	1.73327e+06	238793	109799	1.18307e+06	1.0589e+06	878691	397004	131097	264641	223397	337012	402219	1.20667e+06	1.20548e+06	476583	148145	655249	506676	63117	335133	1.48758e+06
MEDL02728	3,4-Dimethoxybenzoic acid	Phenolic acids	Phenolic acids	0.169725	-	-	0.151516	0.190229	334800	488517	N <= Y	448550	1.45913	0.545108	0.989099			659390	23811.3	415826	1.48781e+06	531893	264791	1.13957e+06	27003.6	270868	680027	50167	1.08561e+06	1.37458e+06	201667	710357	238529	280427	2.04083e+06	288270	723382	1.15166e+06	1.27101e+06	379360	34919.8	696251	312764	517856	572958	88373	603117	532754	1.50188e+06
MW0000275	Harman	Alkaloids	Alkaloids	0.169928	C09209	-	0.402631	-0.111227	358500	322899	Y <= N	332155	0.900694	-0.150892	0.989099			158603	283048	338122	683216	375593	441074	168721	1.598e+06	571656	547979	154170	902175	271346	389446	346192	238509	291775	645000	177752	283861	188082	627812	185605	298152	339937	317147	300663	259012	254621	301539	609242	1.19183e+06
MW0000339	Morphine N-oxide	Alkaloids	Isoquinoline alkaloids	0.17054	C11786	-	0.413467	0.108628	137956	170699	N <= Y	162186	1.23734	0.307239	0.989099			103928	628410	542825	6848.1	9985.11	44991.4	25461.3	28458.7	15988.6	13657	53556.6	767136	282500	119351	310505	890089	66768.9	9	46101.9	50326.2	154067	30239.9	28357.8	81074.7	128925	13504.4	20492.5	417931	99271.6	9	9	9
MW0111858	1-Phenylicosane-1,3-dione	Aldehyde,Ketones,Esters	Ketones	0.170989	-	-	0.396044	-0.112786	900685	782066	Y <= N	812907	0.868302	-0.203731	0.989099			122723	161211	3.03028e+06	771385	421252	591989	249626	88892.1	1.19558e+06	1.5446e+06	367935	316642	190373	110341	159230	422004	339540	1.04555e+06	78601.4	183738	93739.3	2.18901e+06	112119	479658	845647	540659	947958	575458	289686	825211	230206	653002
MEDP1770	Jasmone	Aldehyde,Ketones,Esters	Ketones	0.171	C08490	-	0.172744	0.180873	457042	429081	N <= Y	436351	0.938821	-0.0910774	0.989099			339963	426788	572026	176889	394229	526015	158015	381006	345879	383881	432001	259881	453790	445840	359310	231673	193416	645057	267180	212404	424662	528622	684878	268928	280448	185756	228401	395705	649266	218147	678896	364662
MEDP1682	Leu-Gly-Phe	Amino acid and Its metabolites	Small Peptide	0.171601	-	-	0.119715	-0.206341	1.02735e+07	9.48284e+06	Y <= N	9688400	0.923042	-0.115532	0.989099			9.53792e+06	1.06185e+07	7.34999e+06	2.26043e+06	1.77643e+07	5.99707e+06	5.69767e+06	1.18285e+07	1.39957e+07	4.63366e+06	1.82555e+06	9.93456e+06	5.72119e+06	6.93341e+06	1.56439e+06	1.26479e+07	1.28442e+07	7.51679e+06	5.46951e+06	9.34689e+06	1.49995e+07	5.74601e+06	1.51292e+06	5.84888e+06	1.19171e+07	1.08734e+07	2.10385e+07	1.42894e+07	3.61581e+06	1.18004e+07	5.37783e+06	1.77273e+06
MW0144429	AGELASINE	Heterocyclic compounds	Heterocyclic compounds	0.171803	-	-	0.0700851	0.240125	1.02875e+06	902087	N <= Y	935020	0.876873	-0.18956	0.989099			1.10085e+06	93308.4	64016.8	213420	45569.6	129832	54438.6	15419.9	22131.5	485677	680081	3.17819e+06	986156	3.0877e+06	120842	47279.1	97894.4	70739.4	53510.6	33282.7	32300.3	55634.2	179901	27487.5	36523.6	153071	201549	116501	501596	36943.7	1.03271e+06	73471.4
MEDN1744	3-Methoxysalicylic Acid	Benzene and substituted derivatives	Benzene and substituted derivatives	0.171971	-	-	0.0949373	-0.221414	8.31292e+06	5.85264e+06	Y <= N	6492310	0.704041	-0.50627	0.989099			985040	6.2682e+06	2.04133e+07	2.94329e+06	4.17856e+06	3.85134e+06	7.5625e+06	4.84786e+06	5.63269e+06	1.44444e+06	1.53562e+06	3.07621e+06	7.89698e+06	6.10268e+06	6.86314e+06	2.8975e+07	2.73934e+07	3.49732e+06	5.16023e+06	3.47285e+06	2.45705e+07	3.68327e+06	5.00591e+06	4.44158e+06	4.62773e+06	1.13776e+07	3.4826e+06	1.60844e+06	7.11112e+06	2.74815e+06	1.56099e+06	9.10001e+06
MW0156017	Pro-Trp-Met	Amino acid and Its metabolites	Small Peptide	0.172097	-	-	0.378786	-0.116944	3.39585e+06	3.41718e+06	Y <= N	3411635	1.00628	0.00903176	0.989099			138378	292374	934135	3.56656e+06	3.49645e+06	1.15731e+07	141344	99364.7	7.45327e+06	2.35365e+07	1.74452e+06	504478	263850	102331	64705.4	2.60275e+06	582970	2.03199e+06	581662	139496	1.21659e+06	7.8488e+06	27124.8	675544	1.57499e+06	3.28715e+06	1.65511e+07	319571	59811	2.11088e+07	1.39644e+06	984785
MW0055026	MG(18:3(9Z,12Z,15Z)/0:0/0:0)	GL	MG	0.172664	-	-	0.0881409	-0.226091	2.8898e+06	1.6086e+06	Y <= N	1.94171e+06	0.556646	-0.845168	0.989099			844338	1.98566e+07	5.46248e+06	135151	62093.1	431591	1.68849e+06	368855	603727	154544	9.38249e+06	149271	893639	5.34202e+06	70979.7	1.4832e+06	3.03262e+07	166635	419694	613361	7.67059e+06	67057.9	3.55822e+06	6.75509e+06	1.65109e+06	1.26073e+06	684018	149374	4.93526e+06	197946	80162.5	138929
MEDP2071	Lapachol	Benzene and substituted derivatives	Benzene and substituted derivatives	0.173262	C00609	-	0.177733	-0.178794	881781	764014	Y <= N	794633	0.866444	-0.206822	0.989099			195568	493759	1.12997e+06	381477	1.29302e+06	841662	628827	43263.9	750675	1.43375e+06	176467	857671	185848	160911	153996	839007	459474	1.38432e+06	101844	832608	539333	1.21126e+06	61221.7	716762	844786	357972	920618	1.19873e+06	443091	607036	553267	1.48324e+06
MEDN0110	Glycoursodeoxycholic Acid	Bile acids	Bile acids	0.173471	-	-	0.359928	0.121622	7.30769e+06	9.73743e+06	N <= Y	9105700	1.33249	0.414126	0.989099			1.31973e+07	1.20477e+07	1.50667e+07	4.38563e+06	4.93414e+06	3.49988e+06	1.05616e+07	7.60134e+07	9.16156e+06	2.84563e+06	4.0574e+06	8.04876e+07	1.21629e+07	7.611e+06	7.81542e+06	6.12372e+06	7.94106e+06	2.74375e+06	3.46832e+06	3.19666e+07	3.7468e+06	3.91129e+06	6.28275e+06	2.67251e+06	1.60149e+06	6.99752e+06	3.13315e+06	3.38552e+06	1.37466e+06	6.73898e+06	2.90854e+06	8.25168e+06
MW0006843	Diisodecyl phthalate	Benzene and substituted derivatives	Benzene and substituted derivatives	0.173768	C14578	-	0.383053	-0.115904	385846	337049	Y <= N	349736	0.873531	-0.195069	0.989099			34387.7	495909	363490	292980	203807	233217	264260	164500	442947	609595	82779	288194	526721	723244	315927	399363	183157	310306	177502	258228	331797	304546	215856	113174	241839	945592	374586	248904	50884.4	352058	698708	497871
MW0149628	Gln-Arg-Tyr	Amino acid and Its metabolites	Small Peptide	0.173831	-	-	0.248018	0.153326	6.79935e+06	9.78065e+06	N <= Y	9005510	1.43847	0.524534	0.989099			1.8508e+07	2.72862e+06	1.49802e+06	7.33709e+06	1.09031e+06	6.43607e+06	1.67142e+06	5.48826e+06	1.15157e+07	860017	6.39196e+06	1.37685e+07	1.58743e+07	3.82925e+06	3.5469e+06	1.08397e+07	1.89383e+06	1.63411e+06	2.65208e+07	6.30718e+06	16786073	1.51092e+06	1.20988e+07	1.06932e+07	8.467e+06	2.44887e+06	5.30513e+06	7.86458e+06	9.83005e+06	6.26835e+06	1.73452e+06	2.34855e+06
MW0063408	Saikosaponin A	Terpenoids	Triterpene	0.173982	C08975	-	0.568859	-0.0758836	1.6995e+06	1.31828e+06	Y <= N	1.41739e+06	0.775683	-0.366461	0.989099			16443.5	8939.65	1.87884e+06	6.30167e+06	1.70185e+06	4.46798e+06	157148	103199	1.05364e+06	2.47503e+06	395016	256070	22002.3	13521.7	164407	1.71349e+06	197651	1.00253e+07	16317	17863.7	50961.8	3.8824e+06	10568.6	161904	102619	1.8804e+06	956794	922213	5403.34	1.38722e+06	270856	113651
MW0157382	Temoporfin	Heterocyclic compounds	Heterocyclic compounds	0.174232	C11730	-	0.285744	0.139813	31386.7	159385	N <= Y	126105	5.07811	2.34429	0.989099			398948	4537.29	9	35758.8	28361.9	14251.8	15346	9	5934.47	40676.6	9	9591.99	6.69327e+06	756021	10445.7	9	4742.2	9	11560	431777	48301	2198.79	35948.4	78396.5	124697	9	12687.5	11301.3	286569	7675.63	9	9
MEDL02677	Kukoamine A	Alkaloids	Phenolamine	0.174293	C17615	-	0.226162	0.160603	7.48523e+06	7.90703e+06	N <= Y	7.79736e+06	1.05635	0.0790884	0.989099			5.0531e+06	117238	6.31204e+06	223874	329966	90582.4	247519	124832	119972	344411	1.0065e+06	4.46824e+06	238327	3.67574e+07	869439	716055	480602	669941	88318.5	52716.4	190248	114407	2.99277e+06	706397	2.79011e+06	2.19867e+06	406089	7.37519e+07	439100	2.54055e+06	255690	386854
MW0054819	Methyl 2-[(1R,2S,5R,6R,13S,16S)-6-(furan-3-yl)-1,5,15,15-tetramethyl-8,14,17-trioxo-7-oxatetracyclo[11.3.1.02,11.05,10]heptadec-10-en-16-yl]acetate	Terpenoids	Triterpene	0.174873	-	-	0.361999	0.121102	18204000	2.85326e+07	N <= Y	25847134	1.56738	0.648354	0.989099			1.12202e+08	3.31313e+07	786409	210406	3.11487e+06	396315	3.88615e+06	5.51945e+07	471147	184075	3.70927e+06	7.63866e+06	2.35367e+07	4.94879e+07	1.32546e+08	3.26501e+07	4.91184e+07	807830	5.39921e+07	1.01745e+08	2.30138e+07	566799	7.3579e+07	5.52802e+07	1.86407e+07	849845	764285	8.60827e+07	4.07234e+06	816632	173263	4.66165e+06
MEDP2412	N-(2-hydroxyethyl)-3-pyridinecarboxamide	Heterocyclic compounds	Heterocyclic compounds	0.174998	-	-	0.312588	0.134096	4.04423e+06	4.48634e+06	N <= Y	4371390	1.10932	0.149673	0.989099			4.09489e+06	3.16726e+06	4.25876e+06	2.51671e+06	3.7121e+06	3.9081e+06	4.96113e+06	5.30518e+06	3.77487e+06	3.37747e+06	5.5076e+06	4.10581e+06	4.24313e+06	1.61603e+06	3.7947e+06	1.72628e+06	2.33703e+06	2.13083e+06	8.36563e+06	5.30157e+06	4.45483e+06	2.50117e+06	3.63944e+06	1.17244e+06	3.24123e+06	1.66906e+06	5.43981e+06	5.20623e+06	3.64677e+06	7.61811e+06	5.2289e+06	5.82887e+06
MEDP1718	2-O-Methylcytosine	Heterocyclic compounds	Heterocyclic compounds	0.175131	-	-	0.180282	-0.177755	350558	264130	Y <= N	286601	0.753456	-0.408405	0.989099			100644	135074	219299	300763	455123	410745	318298	165593	410115	415338	508837	153004	206489	195265	92854.4	570401	462391	209726	327962	136215	281957	212687	142925	144515	301375	225599	300411	155857	139723	424268	245536	151801
MEDP1171	Butenoyl-PAF	Others	Others	0.17525	-	-	0.101326	-0.217256	2.20204e+06	2.09858e+06	Y <= N	2125479	0.953015	-0.0694298	0.989099			9.32336e+06	908294	300047	334188	186371	622390	648681	1.20276e+06	2.36491e+06	77941.9	1.58016e+06	1.7669e+06	1.30529e+06	385397	447992	4.97663e+06	4.16647e+06	372046	702117	1.70085e+06	4.78332e+06	151708	9.00134e+06	1.69215e+07	1.06807e+06	1.72966e+06	2.52188e+06	695629	940193	481109	118298	2.22774e+06
MEDP1702	LPC(0:0/20:1)	GP	LPC	0.17525	-	-	0.101326	-0.217256	2.20204e+06	2.09858e+06	Y <= N	2125479	0.953015	-0.0694298	0.989099			9.32336e+06	908294	300047	334188	186371	622390	648681	1.20276e+06	2.36491e+06	77941.9	1.58016e+06	1.7669e+06	1.30529e+06	385397	447992	4.97663e+06	4.16647e+06	372046	702117	1.70085e+06	4.78332e+06	151708	9.00134e+06	1.69215e+07	1.06807e+06	1.72966e+06	2.52188e+06	695629	940193	481109	118298	2.22774e+06
MEDP1326	LPC(20:1/0:0)	GP	LPC	0.17525	-	-	0.101326	-0.217256	2.20204e+06	2.09858e+06	Y <= N	2125479	0.953015	-0.0694298	0.989099			9.32336e+06	908294	300047	334188	186371	622390	648681	1.20276e+06	2.36491e+06	77941.9	1.58016e+06	1.7669e+06	1.30529e+06	385397	447992	4.97663e+06	4.16647e+06	372046	702117	1.70085e+06	4.78332e+06	151708	9.00134e+06	1.69215e+07	1.06807e+06	1.72966e+06	2.52188e+06	695629	940193	481109	118298	2.22774e+06
MW0160345	10,13-dimethyl-2,4,7,8,9,11,12,14,15,16-decahydro-1H-cyclopenta[a]phenanthrene-3,17-dione	Aldehyde,Ketones,Esters	Ketones	0.176871	-	-	0.576881	-0.0743243	4.41481e+06	3.60604e+06	Y <= N	3.81632e+06	0.816806	-0.291935	0.989099			78598.3	118784	2.13103e+06	4.087e+06	3.99694e+06	5.94669e+06	116061	53635.9	2.86798e+07	9.96215e+06	2.66383e+06	2.40141e+06	367881	70977.3	52292.7	3.78896e+06	710127	2.00089e+06	345410	64606.8	572950	1.29205e+07	39482.2	1.2997e+06	1.06811e+06	5.02096e+06	2.52245e+06	844584	14164.3	1.03011e+07	6.30743e+06	238746
MW0149681	Gln-Glu-Ile-Arg	Amino acid and Its metabolites	Small Peptide	0.176905	-	-	0.443564	-0.101871	1.26337e+06	1.13821e+06	Y <= N	1.17075e+06	0.900934	-0.150507	0.989099			312119	276477	1.06247e+06	437079	1.27155e+06	444751	62457.2	221124	792460	3.61019e+06	1.07755e+06	404657	275661	260463	226670	597273	763047	2.34606e+06	743390	415118	584591	2.5023e+06	100577	452025	313741	980685	4.53153e+06	410865	51630	1.24731e+06	4.37048e+06	335140
MW0115216	rac-N,N-Didesmethyl-O-desmethylvenlafaxine glucuronide	Others	Others	0.177707	-	-	0.251306	0.150208	88568.8	111997	N <= Y	105906	1.26452	0.338589	0.989099			84140.4	73142.9	315820	9	269323	9	206274	192092	86378	106637	158892	85634.2	9	106710	9	9	9	32439.2	252470	84495.1	154658	86880.7	277778	781485	137611	9	9	71807.6	62909	52709	65540.3	77133.5
MEDP1916	N-Acetyl-L-phenylalanine	Amino acid and Its metabolites	Amino acid derivatives	0.177779	C03519	ko00360,ko01100	0.099696	0.218295	4.65585e+06	6.37734e+06	N <= Y	5929750	1.36975	0.453911	0.989099			1.85611e+07	1.98702e+06	2.05203e+07	3.19502e+06	1.55039e+07	1.25228e+06	2.15737e+06	3.42193e+07	1.72825e+06	1.90563e+06	3.74887e+06	1.27408e+07	5.90585e+06	1.85297e+07	6.4796e+06	4.79664e+06	3.69924e+06	2.44082e+07	1.48969e+06	5.78951e+06	7.3429e+06	3.96484e+06	1.0771e+07	4.1746e+06	1.71058e+06	3.40657e+06	4.2671e+06	8.17977e+06	5.33004e+06	1.64483e+06	1.82197e+07	8.06433e+06
MEDN0854	3-Methylglutaric acid	Organic acid And Its derivatives	Organic acid And Its derivatives	0.177864	-	-	0.278163	-0.143971	3.53223e+06	2.98078e+06	Y <= N	3124160	0.843881	-0.244888	0.989099			117994	892922	6.62419e+06	1.22617e+07	1.78756e+06	816892	327692	171983	6.8492e+06	3.14205e+06	1.46443e+06	2.90287e+06	5.83547e+06	2.92792e+06	703237	4.92068e+06	1.10099e+06	6.00274e+06	290991	2.73322e+06	2.4054e+06	1.03879e+07	5.47314e+06	1.32676e+06	4.03582e+06	1.7579e+06	5.79337e+06	2.13066e+06	2.79505e+06	5.61315e+06	7.31071e+06	4.21235e+06
MW0144664	Ala-Lys-His-Asp	Amino acid and Its metabolites	Small Peptide	0.177991	-	-	0.366143	-0.120062	3.14412e+06	2.74195e+06	Y <= N	2.84651e+06	0.87209	-0.197451	0.989099			74166	1.85476e+06	3.05804e+06	4.52505e+06	3.95333e+06	3.31155e+06	245192	266087	7.24052e+06	3.93278e+06	4.81632e+06	8.30989e+06	213138	229308	2.30652e+06	2.82097e+06	1.79917e+06	9	348693	740956	1.76577e+06	5.49286e+06	72023.7	940416	1.1606e+06	4.46706e+06	5.92545e+06	779826	116648	6.24521e+06	3.64687e+06	240359
MW0156432	Rosmarinine	Aldehyde,Ketones,Esters	Ketones	0.178586	C10380	-	0.308837	0.135135	840956	1.27586e+06	N <= Y	1.16278e+06	1.51715	0.601365	0.989099			7.68103e+06	1.67354e+06	1.15788e+06	1.88236e+06	3.23538e+06	16591.1	646207	1.37077e+06	1.04076e+06	8451.3	1.40001e+06	583442	567522	2.18368e+06	359895	335532	782220	1.73068e+06	3.18547e+06	1.24861e+06	902481	62935.5	792211	1.14694e+06	573000	48874.2	178464	1.62319e+06	579952	43114.9	49006.6	323500
MW0168422	Cianidanol	Heterocyclic compounds	Heterocyclic compounds	0.178685	C06562	-	0.178909	0.178274	450066	1.24718e+06	N <= Y	1.03993e+06	2.77111	1.47046	0.989099			448996	47381.6	476637	89715.5	132231	1.18758e+06	2.4668e+06	528748	72786.9	2.88737e+06	338672	880877	846165	486946	9	1.15645e+06	579473	527831	817095	785691	492122	242161	131515	250497	503899	9	214584	1.26068e+06	89752.6	1.23419e+06	164668	107779
MEDP0009	L-Tyrosine	Amino acid and Its metabolites	Amino acids	0.179122	C00082	ko00130,ko00350,ko00360,ko00400,ko00730,ko00970,ko01100,ko01210,ko01230,ko01240,ko04728,ko04916,ko04917,ko04974,ko05012,ko05030,ko05031,ko05034,ko05230	0.244791	0.154366	1.64027e+08	1.79043e+08	N <= Y	175139000	1.09155	0.126375	0.989099			1.64083e+08	1.93391e+08	2.13337e+08	1.54213e+08	2.12701e+08	1.86193e+08	2.30491e+08	1.92358e+08	1.58017e+08	1.58964e+08	183074489	2.10223e+08	1.47429e+08	55744533	1.57126e+08	1.13786e+08	1.02272e+08	9.45367e+07	3.04681e+08	1.77975e+08	1.60913e+08	9.83456e+07	1.12551e+08	5.23699e+07	1.88073e+08	1.01449e+08	1.68261e+08	200749485	1.47776e+08	252636313	1.58886e+08	2.1033e+08
MW0012595	17(R)-Resolvin D1	FA	Others	0.179446	-	-	0.159524	0.18659	42681.1	60368.1	N <= Y	55769.5	1.4144	0.500189	0.989099			121796	93632	44985.2	28380.1	27828.5	17449.2	28766.5	43107	75622.7	235522	10859.4	90371.6	16519.5	237100	357095	134316	62540.6	45459.4	31898.5	35079.8	19354.1	26295.6	81575.9	66427	161770	55673.1	10757.8	24205.9	14778.3	6345.47	65730.7	61610.4
MEDP2466	Leu-Trp	Amino acid and Its metabolites	Small Peptide	0.180165	-	-	0.184145	-0.176195	4279000	3.19519e+06	Y <= N	3476980	0.746714	-0.421372	0.989099			4.29318e+06	2.04844e+06	2.29989e+06	540100	3.01071e+06	478005	1.15452e+06	1.64955e+06	9.28487e+06	581018	1.95754e+06	8.16291e+06	1.64808e+06	1.31913e+06	1.47811e+06	5.38927e+06	2.60274e+06	5.60807e+06	1.42808e+06	1.89815e+06	4.35333e+06	1.70215e+06	2.26936e+06	2.25326e+06	1.77218e+07	6.62808e+06	1.93069e+06	2.26746e+06	946258	1.39176e+06	1.07315e+06	1.06361e+06
MEDP0063	N-Acetylaspartate	Amino acid and Its metabolites	Amino acid derivatives	0.180751	C01042	ko00250,ko01100	0.172741	0.180873	1.43215e+06	1.51303e+06	N <= Y	1492000	1.05647	0.0792513	0.989099			2.05699e+06	1.35176e+06	3.5162e+06	452807	859559	704194	575483	1.78748e+06	1.34589e+06	663656	691944	1.35914e+06	1.51896e+06	3.34742e+06	1.04436e+06	953415	926967	375974	639988	2.40489e+06	756060	2.00974e+06	1.60841e+06	2.00624e+06	928866	651956	816427	2.95487e+06	778972	283234	1.14928e+06	312512
MW0152915	Lys-Asp-Tyr-Glu	Amino acid and Its metabolites	Small Peptide	0.180818	-	-	0.576885	0.0743243	3.13779e+06	2.88991e+06	N <= Y	2954359	0.921002	-0.118723	0.989099			1.32323e+06	1.84878e+06	456475	217883	402760	514496	2.59209e+06	2.59373e+06	469521	135881	964165	1.58843e+06	5.92056e+06	1.09502e+06	7.01847e+06	215620	1.59729e+06	143052	5.19876e+06	3.74809e+06	1.98792e+06	144597	3.00788e+06	658837	760096	266785	1.99808e+06	676170	497116	409816	127370	541582
MEDP0125	Choline	Tryptamines,Cholines,Pigments	Cholines	0.181834	C00114	ko00260,ko00564,ko01100,ko02010,ko04725,ko04976,ko05231	0.179002	0.178274	198819	222730	N <= Y	216513	1.12026	0.163837	0.989099			867203	151191	175929	77973	132267	211166	127381	185824	121464	167208	217881	125346	256732	223284	231824	211527	129211	118160	220449	210591	355053	63221.1	192973	214850	190023	108041	95898	138690	211150	182415	96165.8	600406
MEDP1441	Carnitine C5:1	FA	CAR	0.18238	-	-	0.226191	0.160603	1.42645e+06	736472	N <= Y	915866	0.516297	-0.953728	0.989099			7.75901e+06	78057.3	164393	217940	423843	281193	220925	194432	95734.1	122774	312471	864677	575566	1.01187e+06	346827	186825	177624	168308	236886	772339	835670	107178	315319	2.70259e+06	291778	198873	413464	380028	61696.5	324678	144671	275720
MEDN0729	Phenoxyacetic acid	Benzene and substituted derivatives	Phenolic acids	0.182399	C02181	-	0.101326	-0.217256	375304	93074.7	Y <= N	166454	0.247998	-2.0116	0.989099			34141.3	14613.1	23431.5	17573.3	141357	20666.6	40871.4	67460	32779.3	57897.6	90875.3	1.50503e+06	22834	38016.7	50042.4	163725	49004.9	17747.6	106957	61592.3	282018	20988.8	12134.3	31234.8	64584.3	476448	84371.8	117167	9	105382	18818.7	31848.4
MW0126467	Ropinirole	Heterocyclic compounds	Heterocyclic compounds	0.183395	C07564	-	0.526997	-0.0841996	2.33328e+06	1.87851e+06	Y <= N	1.99675e+06	0.805094	-0.312771	0.989099			11615.5	28306.9	329758	2.82155e+06	741702	3.29619e+06	14368.5	13760	7.90395e+06	3.42281e+06	496765	173124	33400.9	11836.5	16145.5	1.29989e+06	130865	1.92277e+06	79689.1	5691.12	167995	5.90848e+06	21260.2	842742	464997	3.64153e+06	2.07062e+06	220629	5807.89	1.49209e+06	2.9191e+06	193733
MEDN1721	M-toluene acetic acid	Organic acid And Its derivatives	Organic acid And Its derivatives	0.183522	-	-	0.472112	-0.0956341	1.12837e+07	9.22276e+06	Y <= N	9758616	0.817351	-0.290973	0.989099			1.07728e+06	2.61972e+06	1.80635e+06	1.57107e+07	4.77238e+06	522069	960201	746228	2.29572e+07	1.08667e+07	4.44954e+07	3.05132e+06	906411	58887.2	1.00139e+06	2.79706e+07	1.13978e+06	3.71773e+07	710334	5.94705e+06	4.14421e+06	2.0667e+07	1.35418e+06	9.76477e+06	2.89963e+07	2.53606e+07	8.10226e+06	3.43474e+06	967628	5.4642e+06	9.74009e+06	9.5438e+06
MW0106582	Egtazic acid	Organic acid And Its derivatives	Organic acid And Its derivatives	0.183854	D03967	-	0.327862	-0.129938	680962	649995	Y <= N	658046	0.954524	-0.0671463	0.989099			633795	444897	558481	493369	901177	260881	312111	794631	9	692391	334922	9	481269	444203	339681	1.47212e+06	1.35979e+06	470366	381524	388532	585352	834087	220936	309462	456586	1.58554e+06	1.13754e+06	410462	236897	362484	1.07971e+06	272246
MW0145778	Asn-His-Val	Amino acid and Its metabolites	Small Peptide	0.186261	-	-	0.163053	0.185031	1.64177e+06	2.01749e+06	N <= Y	1.9198e+06	1.22885	0.297308	0.989099			3.18639e+06	901942	2.86991e+06	2.31088e+06	2.21583e+06	2.43266e+06	1.66915e+06	824509	1.78922e+06	1.88428e+06	3.26403e+06	1.24954e+06	2.40719e+06	4.85648e+06	1.72825e+06	3.47e+06	2.38122e+06	2.30963e+06	2.22879e+06	1.17082e+06	1.50721e+06	2.08521e+06	931535	802634	588369	3.5653e+06	1.34274e+06	1.8547e+06	574278	1.48033e+06	1.96771e+06	1.73539e+06
MEDP0598	2-Hydroxy-5-methylacetophenone	Benzene and substituted derivatives	Benzene and substituted derivatives	0.187424	-	-	0.152645	0.189709	850692	1.09635e+06	N <= Y	1032480	1.28878	0.366001	0.989099			391743	369027	543033	766424	1.14655e+06	671362	579922	698702	811965	558540	809953	353936	899317	751011	561968	822242	496421	308752	679449	676830	1.07882e+06	934461	429328	611266	822499	712560	751296	763107	625467	907995	1.2557e+06	650941
MEDN1969	Ile-Ala	Amino acid and Its metabolites	Small Peptide	0.187537	-	-	0.434247	-0.10395	2.47465e+06	2.5653e+06	Y <= N	2.54173e+06	1.03663	0.051899	0.989099			273074	326078	3.41672e+06	425030	1.5723e+07	1.86111e+06	320957	1.597e+06	4.64366e+06	2.19395e+06	1.05296e+06	1.78572e+06	759679	517752	1.03731e+06	4.34514e+06	3.81498e+06	6.17584e+06	108205	603938	401393	3.18498e+06	325045	9	2.78064e+06	4.03664e+06	2.57825e+06	722987	176795	3.17537e+06	2.39909e+06	459772
MW0062174	Previtamin D3	CoEnzyme and vitamins	CoEnzyme and vitamins	0.187957	C07711	-	0.290534	-0.140333	7.61915e+06	6.58162e+06	Y <= N	6851380	0.863826	-0.211188	0.989099			5.22688e+06	5.84794e+06	1.32197e+07	5.85149e+06	4.02416e+06	1.03228e+07	4.93319e+06	6.52274e+06	490789	1.05538e+07	5.02013e+06	3.51512e+06	2.3514e+06	8.0385e+06	8.26867e+06	4.51849e+06	6.1034e+06	1.07798e+07	6.98787e+06	1.91745e+07	1.60464e+07	1.17514e+07	1.44025e+06	2.62752e+06	1.66459e+06	1.06161e+07	2.54237e+06	4.23211e+06	4.9066e+06	6.29507e+06	1.35376e+07	1.63533e+07
MW0146087	Asp-Gln-Phe-Arg	Amino acid and Its metabolites	Small Peptide	0.18846	-	-	0.312579	-0.134096	1.66469e+06	1.45566e+06	Y <= N	1510010	0.874433	-0.19358	0.989099			462793	1.63164e+06	1.93274e+06	1.48253e+06	861714	1.87006e+06	1.06494e+06	387722	3.03159e+06	1.78568e+06	612526	1.15338e+06	1.68161e+06	9.3428e+06	1.30814e+06	1.59063e+06	2.56797e+06	2.87466e+06	1.43813e+06	967160	816708	1.83744e+06	694956	1.05183e+06	1.23851e+06	2.36572e+06	1.63564e+06	1.4026e+06	799540	1.69486e+06	1.68065e+06	1.57548e+06
MEDN1235	L-2-amino-6-oximelic acid	Organic acid And Its derivatives	Organic acid And Its derivatives	0.188536	C03871	ko01100,ko01230	0.445895	-0.101351	9.16181e+06	8.81615e+06	Y <= N	8906020	0.962272	-0.0554837	0.989099			2.94176e+06	6.35479e+06	3.59527e+06	1.16466e+07	5.7541e+06	2.44028e+07	3.81244e+06	1.25999e+07	1.70169e+07	2.02947e+07	1.16254e+07	3.52967e+06	2.10084e+06	3.4303e+06	5.0192e+06	4.5418e+06	5.29939e+06	4.38368e+06	4.86852e+06	3.54455e+07	2.38502e+06	1.38977e+07	4.67077e+06	1.94632e+06	4.94255e+06	6.84887e+06	1.15929e+07	2.88738e+06	4.83797e+06	1.87966e+07	1.03902e+07	1.07909e+07
MEDP0065	N-Acetyl-L-Glutamic Acid	Amino acid and Its metabolites	Amino acid derivatives	0.188963	C00624	ko00220,ko01100,ko01210,ko01230	0.402635	-0.111227	5.82165e+06	5.42911e+06	Y <= N	5531170	0.932571	-0.100714	0.989099			2.59701e+06	5.87741e+06	3.37048e+06	9.37586e+06	3.81305e+06	1.51756e+07	4.9993e+06	4.12822e+06	8.91733e+06	1.60632e+07	6.88505e+06	2.51955e+06	898757	2.94272e+06	3.51004e+06	3.61065e+06	5.66106e+06	2.94328e+06	1.62871e+06	4.09136e+06	2.42985e+06	6.31512e+06	4.71556e+06	2.82175e+06	3.9656e+06	6.45678e+06	5.31822e+06	2.17421e+06	3.60234e+06	7.7451e+06	5.54618e+06	6.70912e+06
MEDN1326	2-Methylglutaric Acid	Organic acid And Its derivatives	Organic acid And Its derivatives	0.189184	D91481	-	0.248011	-0.153326	1.13372e+07	9.29355e+06	Y <= N	9.82491e+06	0.819738	-0.286766	0.989099			2.72463e+06	4.68144e+06	9.48779e+06	2.89256e+07	1.84342e+07	2.28036e+06	4.09333e+06	1.28104e+07	3.96629e+07	4.2333e+06	2.29525e+07	1.7162e+07	703397	5.63774e+06	8.83416e+06	1.18163e+07	4.85812e+06	1.31347e+07	3.24447e+07	3.79787e+06	5.41154e+06	1.6374e+07	9	2.20885e+06	6.56446e+06	1.33876e+07	5.25333e+06	1.4764e+06	5.01433e+06	1.95059e+07	6.18887e+06	1.06572e+07
MEDP1786	N1,N8-diacetylspermidine	Heterocyclic compounds	Heterocyclic compounds	0.189548	-	-	0.318267	0.132536	3.17535e+06	4.39605e+06	N <= Y	4078670	1.38443	0.469295	0.989099			4.17764e+06	6.18908e+06	2.13185e+06	1.49332e+06	4.44482e+06	639388	1.80373e+06	2.0019e+06	3.62868e+06	1.49507e+06	1.9886e+06	6.84473e+06	3.416e+06	6.31915e+06	1.23015e+07	3.51115e+06	3.64782e+06	1.88903e+06	7.46961e+06	5.66418e+06	6.71005e+06	1.02548e+06	8.45797e+06	6.09435e+06	5.7244e+06	1.93009e+06	1.41474e+06	4.1806e+06	5.45204e+06	797387	591486	1.0408e+06
MEDP0247	Nicotinuric Acid	CoEnzyme and vitamins	CoEnzyme and vitamins	0.189592	C05380	ko00760	0.170287	0.181913	3.95227e+06	4177500	N <= Y	4118940	1.05699	0.0799586	0.989099			7.74059e+06	1.43632e+07	8.20661e+06	1.19598e+06	1.0517e+07	2.93543e+06	1.31594e+06	821551	1.53788e+06	1.63822e+06	2.9049e+07	1.08991e+07	7.98859e+06	7.44027e+06	6.12767e+06	415870	1.18882e+06	9.53481e+06	671450	531105	5.9028e+06	1.25187e+07	1.39894e+07	7.9517e+06	2.67394e+06	687315	1.09689e+07	3.46764e+06	4.18048e+06	611999	701301	6.37092e+06
MW0152321	Leu-Glu-Ile	Amino acid and Its metabolites	Small Peptide	0.189866	-	-	0.102972	-0.216216	3.75915e+07	3.26434e+07	Y <= N	33929900	0.86837	-0.203618	0.989099			1.63867e+07	2.35479e+07	3.3895e+07	1.29556e+07	6.15769e+07	3.26056e+07	6.98e+07	5.98401e+07	3.55688e+07	9.66249e+06	1.23553e+07	2.71378e+07	1.51906e+07	1.62838e+07	2.0369e+07	2.85617e+07	3.46955e+07	2.03114e+07	1.4131e+07	6.65719e+07	4.10567e+07	2.61325e+07	1.21272e+07	9.34307e+06	3.10905e+07	3.16448e+07	7.38378e+07	4.18528e+07	9.94593e+06	5.25449e+07	2.80888e+07	4.60171e+06
MEDP2223	Cork-oximate	Organic acid And Its derivatives	Organic acid And Its derivatives	0.190031	D95566	-	0.210029	-0.16632	120162	104235	Y <= N	108376	0.867453	-0.205142	0.989099			157543	68577.1	135771	64767.5	146228	90792.4	74485.7	136591	112297	9	81814.4	107906	9	100970	80397.2	153740	121778	106563	62812.4	160897	174409	127931	51753.7	80097.8	112517	121927	142788	129340	82905.5	138341	90861.5	87865.4
MW0014014	3-Dehydroretinal	Aldehyde,Ketones,Esters	Aldehydes	0.19045	C05918	-	0.552967	-0.0790021	1.00851e+07	9.4927e+06	Y <= N	9646726	0.941258	-0.0873376	0.989099			949368	1.65978e+06	6.98607e+06	1.33497e+07	2.17295e+07	2.32435e+07	2.06313e+06	1.20482e+06	2.8807e+07	2.31898e+07	6.88438e+06	5.54073e+06	2.33974e+06	331835	1.6566e+06	1.43231e+07	5.14343e+06	7.7258e+06	1.95061e+06	1.53698e+06	3.9877e+06	2.30502e+07	370579	1.24869e+07	6.07004e+06	1.95013e+07	1.22667e+07	4.09658e+06	136290	1.95401e+07	3.76486e+06	6.52169e+06
MEDP0251	Trigonelline	CoEnzyme and vitamins	CoEnzyme and vitamins	0.190546	C01004	ko00760	0.318267	-0.132536	4.27446e+06	8.51466e+06	Y <= N	7412210	1.99198	0.994207	0.989099			387088	763278	7.53552e+06	1.44021e+08	1.40332e+06	1.05219e+07	1.15556e+06	1.20843e+06	1.9837e+06	2.09193e+06	7.45388e+06	6.47956e+06	309213	605529	533376	1.00889e+06	797665	953969	1.92346e+06	726220	1.99746e+06	1.79725e+06	430730	4.37913e+07	1.9889e+07	572807	9.39121e+06	822205	950802	637066	930264	1.87846e+06
MEDN1972	Asp-Val	Amino acid and Its metabolites	Small Peptide	0.190626	-	-	0.150123	0.190229	377541	627515	N <= Y	562522	1.66211	0.733015	0.989099			2.6883e+06	516761	331609	328230	573296	456725	9	1.10308e+06	459860	206451	961934	368539	1.07761e+06	337896	581711	9	428423	239263	4.55667e+06	105616	391749	251054	587855	219481	9	9	454475	324355	1.89333e+06	666314	853051	252818
MEDP2381	Ala-Val	Amino acid and Its metabolites	Small Peptide	0.190651	-	-	0.0980773	-0.219335	2.03494e+07	1.59415e+07	Y <= N	1.70876e+07	0.783388	-0.352202	0.989099			3.99092e+06	8.88876e+06	2.91004e+07	4.96298e+06	3.06727e+07	7.14557e+06	1.15477e+07	1.23408e+07	3.02284e+07	1.47478e+07	1.14027e+07	1.68549e+07	1.87107e+07	7.12854e+06	3.16034e+06	1.9547e+07	1.14923e+07	1.65929e+07	1.41932e+07	7.54624e+06	2.46112e+07	9.92199e+06	3.68212e+06	1.37792e+07	4.91749e+07	1.86044e+07	1.96903e+07	1.56357e+07	8.59489e+06	5.03954e+06	1.14763e+06	9
MW0169817	SALVINORIN A	Aldehyde,Ketones,Esters	Esters	0.190682	C20196	-	0.563541	-0.0769231	901835	810389	Y <= N	834165	0.898601	-0.154248	0.989099			153872	150258	156874	723029	1.14208e+06	2.00863e+06	168272	19856.8	1.91079e+06	3.19648e+06	530713	148213	167374	80239.8	552677	657491	162837	491039	163636	9	1.69483e+06	1.80143e+06	19966.7	256245	303975	1.24257e+06	2.68546e+06	157997	9	3.2041e+06	544688	202196
MEDN1192	2-Acetylresorcinol	Benzene and substituted derivatives	Phenolics	0.190857	C21895	-	0.116027	-0.20842	8.06585e+06	5.72461e+06	Y <= N	6333330	0.709734	-0.494649	0.989099			971100	5.94684e+06	1.97938e+07	2.8491e+06	4.4602e+06	3.65994e+06	7.58679e+06	4.53012e+06	5.40819e+06	1.45721e+06	1.59821e+06	3.01527e+06	6.55924e+06	6.13365e+06	7.33257e+06	2.89555e+07	2.70258e+07	3.31515e+06	4.41496e+06	3.69714e+06	2.45027e+07	3.50585e+06	4.20447e+06	5.29009e+06	4.45656e+06	1.14688e+07	3.5519e+06	1.55225e+06	5.82613e+06	2.6209e+06	1.52726e+06	8.49415e+06
MEDN1195	Orsellinate	Others	Others	0.190857	C01839	-	0.116027	-0.20842	8.06585e+06	5.72461e+06	Y <= N	6333330	0.709734	-0.494649	0.989099			971100	5.94684e+06	1.97938e+07	2.8491e+06	4.4602e+06	3.65994e+06	7.58679e+06	4.53012e+06	5.40819e+06	1.45721e+06	1.59821e+06	3.01527e+06	6.55924e+06	6.13365e+06	7.33257e+06	2.89555e+07	2.70258e+07	3.31515e+06	4.41496e+06	3.69714e+06	2.45027e+07	3.50585e+06	4.20447e+06	5.29009e+06	4.45656e+06	1.14688e+07	3.5519e+06	1.55225e+06	5.82613e+06	2.6209e+06	1.52726e+06	8.49415e+06
MW0006994	Esmolol	Benzene and substituted derivatives	Phenolics	0.19103	C06980	-	0.545092	-0.0805613	1.77895e+06	3.03232e+06	Y <= N	2.70644e+06	1.70455	0.769393	0.989099			19145.4	75647	234711	370467	9.08102e+06	842913	9	16078.3	2.73715e+06	130164	1.5793e+06	38112.5	18935.3	9	11973.8	6.32085e+06	9	6.06581e+07	31160	27251.5	1.19107e+07	132267	6567.77	18052.3	92461.6	1.12537e+07	1.34481e+06	54062.8	7074.95	85443.8	5.49225e+06	8.42523e+06
MW0017093	Cholic acid methyl ester	Aldehyde,Ketones,Esters	Esters	0.191315	-	-	0.361996	-0.121102	1.28323e+06	1.11846e+06	Y <= N	1161303	0.8716	-0.198262	0.989099			141829	116589	1.00654e+06	1.81563e+06	500592	2.39742e+06	3.11956e+06	148094	2.81724e+06	1273385	117190	160819	373977	197442	823300	310989	519207	3.089e+06	97292.3	523934	250216	1.09465e+06	128499	108146	331293	1.64289e+06	1.79277e+06	265888	96836.7	933918	1.91181e+06	1.74781e+06
MEDN0293	3-Hydroxypropanoic Acid	Organic acid And Its derivatives	Organic acid And Its derivatives	0.191546	C01013	ko00240,ko00410,ko00640,ko01100,ko01200	0.467226	-0.0966736	33000.3	33660.9	Y <= N	33489.1	1.02002	0.0285939	0.989099			22017.5	27522.7	7656.46	25450.2	12984.6	66082.3	7938.37	27958.4	101769	75497.2	88091.5	13614.7	8080.61	10200.6	10810.6	25592.4	36218.2	5145.74	10321.8	141447	9	22033.9	35100.7	120878	31441.2	27908.1	30670.8	25129.6	10224.1	21791.5	9025.18	5337.56
MW0157015	Ser-Met-OH	Amino acid and Its metabolites	Small Peptide	0.191937	-	-	0.21583	0.164241	2.23227e+06	4.36598e+06	N <= Y	3.81122e+06	1.95584	0.967791	0.989099			1.06656e+07	1.50997e+07	166435	27400.7	268429	95573.6	1.8012e+07	311301	296173	71039.5	930875	4.71446e+06	1.32637e+07	220979	352319	5.02825e+06	9.09429e+06	84441.3	232085	1.87152e+06	1.9714e+06	124590	608910	1.40384e+07	2.81979e+06	5.43156e+06	182263	1.2095e+07	313415	158186	88970.8	109317
MW0111843	1-Naphthyl glucuronide	Benzene and substituted derivatives	Benzene and substituted derivatives	0.192483	C11586	-	0.211991	0.165281	431217	158968	N <= Y	229753	0.368651	-1.43967	0.989099			497010	12441.2	34895.4	9715.63	12936.1	14137.1	116426	111502	6774.16	1.12752e+06	9	194963	112698	12908.6	319449	9	9681.52	29772.3	6269.67	19919	22020.3	37493.6	41836.3	11037.8	12304.5	9	9	25109.6	11486.9	17881.8	5271.32	9
MW0106547	Domoic acid	Organic acid And Its derivatives	Organic acid And Its derivatives	0.192789	C13732	-	0.395931	-0.112786	288615	212269	Y <= N	232119	0.735475	-0.443252	0.989099			5063.46	544684	543481	67216.7	291608	4781.78	4083.64	3219.38	253818	383867	83922.4	621209	28090.8	12854.3	9	159873	143005	3.22711e+06	6045.9	16785.4	125225	1.5028e+06	9	13380.5	8421.97	41141.3	136260	31007.1	9	6858.71	43752	163503
MW0141656	18-Hydroxyoleate	FA	Oxidized lipids	0.193017	C19616	-	0.325951	-0.130457	4.65195e+06	3.86361e+06	Y <= N	4068578	0.830534	-0.267888	0.989099			413940	6.92151e+06	3.06169e+06	5.4583e+06	1.35357e+06	6.20128e+06	2.7044e+06	2.61224e+06	9.03404e+06	8.69622e+06	2.81215e+06	4.4929e+06	4.62743e+06	2.59557e+06	1.20507e+06	3.48235e+06	3.59416e+06	3.30706e+06	2.26531e+06	3.47726e+06	3.64667e+06	3.89382e+06	735847	2.75416e+06	2.90485e+06	4.41631e+06	5.38186e+06	3.7042e+06	2.49755e+06	6.89548e+06	4.17748e+06	3.70166e+06
MEDP0167	Guanosine	Nucleotide And Its metabolites	Nucleotide And Its metabolites	0.19307	C00387	ko00230,ko01100,ko01232,ko02010	0.198841	-0.170478	3.03188e+06	2.66727e+06	Y <= N	2.76207e+06	0.87974	-0.184851	0.989099			991659	948107	934959	1.3196e+06	557034	1.61616e+06	685910	762420	3.29827e+06	1.64378e+06	2.21103e+06	2.58893e+06	1.12653e+06	1.85117e+06	934409	9.76916e+06	3.61467e+06	1.12843e+06	3.09597e+06	1.01232e+06	1.62285e+06	781812	9	2.98338e+06	1.50179e+06	2.73163e+06	4.06729e+06	3.66467e+06	1.58425e+06	6.25706e+06	1.95587e+06	1.88083e+06
MEDP1061	L-Phenylalanine	Amino acid and Its metabolites	Amino acids	0.193677	C00079	ko00360,ko00400,ko00470,ko00970,ko01100,ko01210,ko01230,ko02010,ko04974,ko04978,ko05230	0.368201	0.119543	9.21615e+07	9.94986e+07	N <= Y	9.7591e+07	1.07961	0.110512	0.989099			9.20441e+07	7.72628e+07	9.73454e+07	6.11375e+07	9.46872e+07	9.26366e+07	1.13255e+08	1.33338e+08	9.28981e+07	8.36794e+07	1.19195e+08	8.88693e+07	9.61415e+07	3.04323e+07	8.87596e+07	4.25716e+07	6.19705e+07	5.24372e+07	1.79326e+08	1.20955e+08	103230351	5.62244e+07	9.52406e+07	2.76245e+07	7.96824e+07	4.60054e+07	1.19549e+08	1.19097e+08	9.33081e+07	1.60316e+08	1.17102e+08	1.23244e+08
MEDP2094	4-hydroxybenzylamine	Benzene and substituted derivatives	Benzene and substituted derivatives	0.194061	-	-	0.243206	-0.154886	114838	102597	Y <= N	105780	0.893406	-0.162611	0.989099			59205.6	70387.6	372297	80416.7	82502.1	51122	67198.2	124531	110980	92200.3	137502	106486	52054.8	136120	86370.7	84193.5	53259.2	123242	170307	49286	68926.2	169901	103425	77445.7	106824	145038	32689.3	127347	49604.1	64093.4	82360.3	116935
MEDN1395	(R)-(-)-2-Phenylpropionic Acid	Organic acid And Its derivatives	Organic acid And Its derivatives	0.194833	-	-	0.494178	-0.0909563	1.18858e+07	9.7974e+06	Y <= N	10340394	0.824291	-0.278774	0.989099			1.04726e+06	2.85211e+06	1.93364e+06	1.66097e+07	5.01679e+06	588032	971732	888269	2.45151e+07	1.16529e+07	4.69215e+07	3.15884e+06	946149	70718	912170	2.98944e+07	1.2229e+06	3.85842e+07	747555	6.23285e+06	4.41869e+06	2.23078e+07	1.41576e+06	1.04322e+07	2.83686e+07	2.7089e+07	8.7975e+06	3.72033e+06	994652	5.71386e+06	1.05642e+07	1.02433e+07
MEDN0320	Hydrocinnamic Acid	Organic acid And Its derivatives	Organic acid And Its derivatives	0.194833	C05629	ko00360,ko01100	0.494178	-0.0909563	1.18858e+07	9.7974e+06	Y <= N	10340394	0.824291	-0.278774	0.989099			1.04726e+06	2.85211e+06	1.93364e+06	1.66097e+07	5.01679e+06	588032	971732	888269	2.45151e+07	1.16529e+07	4.69215e+07	3.15884e+06	946149	70718	912170	2.98944e+07	1.2229e+06	3.85842e+07	747555	6.23285e+06	4.41869e+06	2.23078e+07	1.41576e+06	1.04322e+07	2.83686e+07	2.7089e+07	8.7975e+06	3.72033e+06	994652	5.71386e+06	1.05642e+07	1.02433e+07
MW0130473	2,6-Dihydroxy 4,4-dimethoxydihydrochalcone	Aldehyde,Ketones,Esters	Ketones	0.194876	-	-	0.245827	0.153326	88397.4	133432	N <= Y	121723	1.50946	0.594033	0.989099			32120.4	308978	266444	40827.6	106625	9	24455.3	85667	9	67958.8	256057	314054	29458.9	66554.8	407550	354213	212544	95186.5	83360.6	494022	125427	142758	9	201865	163973	9	16823.2	30817.9	84092.3	9	28258	285322
MW0151582	Ile-Ser-Ser-Lys-Ala	Amino acid and Its metabolites	Small Peptide	0.195552	-	-	0.246102	0.153846	555843	941402	N <= Y	841157	1.69365	0.760133	0.989099			7.50368e+06	173319	85692.5	9	29737.7	153572	132922	124379	149072	9	119303	359842	4.02045e+06	5.66262e+06	66385.4	53403.6	37789.8	152460	30162.8	2.90453e+06	130746	245051	57020.4	212496	41977.6	174084	29381.9	32981.5	21220.6	166026	144753	84846.8
MW0151425	Ile-Glu-Tyr-Cys-Lys	Amino acid and Its metabolites	Small Peptide	0.195626	-	-	0.252746	-0.151767	236689	176410	Y <= N	192083	0.745324	-0.42406	0.989099			95894.6	120913	314814	368719	160312	94139.7	165804	1.01161e+06	92757.2	9	74280	1.86552e+06	139976	58994.4	186481	348361	322372	150140	128176	148669	49732.5	217967	32605.8	147797	178447	248308	321729	354072	11038.2	159381	9	132672
MEDN0460	N8-Acetylspermidine	Amino acid and Its metabolites	Amino acid derivatives	0.195807	C01029	-	0.312569	0.134096	21637.7	23489.7	N <= Y	23008.2	1.08559	0.118485	0.989099			26358.7	7893.75	14193.2	5931.16	47814.7	14632.8	26407.4	27262.1	18106.2	68272.8	23682.7	6479.01	39462.9	16173.2	51565.2	11342.4	20240.6	19967.2	29694.5	28814.3	19113.1	11992.4	19093.5	20245.2	21226.2	9	25850	23441.2	13517.3	18094.5	10062.1	19574.7
MEDP0540	7,8-dihydro-L-Biopterin	Heterocyclic compounds	Pteridines and derivatives	0.196175	C02953	ko00790,ko01100,ko01240	0.209965	0.16632	294782	396926	N <= Y	370369	1.34651	0.429223	0.989099			1.77511e+06	456511	974738	9	1.70528e+06	180574	110544	448704	266360	333987	301077	129575	352465	1.38963e+06	910347	396437	302478	161301	9	153035	190349	289640	582713	1.09602e+06	294382	331382	331000	240116	270136	168600	154390	334452
MW0125557	N-[2-[[4-(Diethylamino)butyl]amino]-6-(3,5-dimethoxyphenyl)pyrido[2,3-d]pyrimidin-7-yl]-N-(1,1-dimethylethyl)urea	Heterocyclic compounds	Heterocyclic compounds	0.196869	-	-	0.13135	-0.200104	3.40238e+06	4.01005e+06	Y <= N	3852060	1.1786	0.237075	0.989099			4.93276e+06	1.72311e+06	654440	616089	1.14394e+06	617453	403243	2.14141e+06	784362	309876	1.36279e+06	1.26885e+06	1.06051e+06	756711	804173	8.22441e+06	7.14056e+06	813113	824581	1.97541e+06	7.38443e+06	1.57737e+06	1.84167e+07	4.2882e+07	3.32106e+06	2.71182e+06	2.408e+06	754217	2.00422e+06	480836	126702	4.36569e+06
MW0144451	Ala-Ala-Ala-Arg-Phe	Amino acid and Its metabolites	Small Peptide	0.197585	-	-	0.156061	-0.18815	343188	273104	Y <= N	291326	0.795784	-0.329551	0.989099			241280	2.71036e+06	28906.9	56387.9	53645.7	892529	110348	78665.1	188253	30280.1	190190	16854.5	13323.2	77361.5	19159.7	309943	112085	145616	2.46389e+06	66462.3	199266	59464.4	90476.7	55430.9	30815.9	24560.1	9996.46	7591.01	109855	47215.2	366405	190151
MW0153065	Lys-Lys-Lys-Gln-Tyr	Amino acid and Its metabolites	Small Peptide	0.197778	-	-	0.116944	-0.2079	796420	379208	Y <= N	487683	0.476141	-1.07054	0.989099			309581	3.89825e+06	8423.25	42279.8	13802.1	82270.2	741591	121436	13604.1	9	47939.6	29284.8	34303.4	470294	56565.5	98245.5	5.20983e+06	14192.5	112977	914174	3.91258e+06	4458.09	139878	6.32594e+06	311679	56291.8	136274	76786.8	169563	40563.1	8942.17	15561.5
MW0158512	Tyr-Leu-Ala-Lys	Amino acid and Its metabolites	Small Peptide	0.197794	-	-	0.20022	-0.169958	2.56527e+06	1.95235e+06	Y <= N	2111708	0.76107	-0.3939	0.989099			765540	1.17828e+06	4.06654e+06	2.91991e+06	3.02118e+06	774093	5536299	1.06551e+06	790746	1.53555e+06	2.05689e+06	2.13119e+06	617563	4.0561e+06	3.64613e+06	4.03775e+06	1.81433e+06	2.72529e+06	2.56839e+06	2.43318e+06	1.1573e+06	2.77209e+06	149962	1.60691e+06	1.70622e+06	1.5222e+06	296288	1.656e+06	177778	983962	171134	2.70204e+06
MW0146152	Asp-Ile-Lys-Glu-Met	Amino acid and Its metabolites	Small Peptide	0.197986	-	-	0.516783	-0.0862786	1.48038e+07	1.17034e+07	Y <= N	12509480	0.790567	-0.33904	0.989099			272367	4.10062e+06	1.99752e+07	1.0389e+07	8.72211e+06	2.83049e+06	325642	694279	4.42646e+06	9.49923e+06	1.93125e+07	3.18442e+07	132658	2.67483e+06	4.87537e+06	1.31385e+07	4.3091e+06	1.53088e+06	855323	973508	3.16242e+06	3.47628e+07	212778	8.03017e+06	1.80202e+06	1.14658e+07	3.1544e+07	2.34488e+06	224957	1.15852e+07	2.32381e+07	246041
MW0141377	13-Desoxyterpendole I	Heterocyclic compounds	Heterocyclic compounds	0.197999	C20542	-	0.303268	-0.136694	1.09753e+07	5.50528e+06	Y <= N	6927476	0.501608	-0.995369	0.989099			22251.9	2.36935e+07	1.3388e+06	3.02622e+06	1.17928e+06	4.21289e+06	9.21633e+06	1.12149e+06	3.94348e+07	3.55411e+07	463619	3.57812e+06	469678	2.40987e+06	136720	1.51426e+06	8.1012e+06	5.35314e+06	9.35402e+06	252616	4.78075e+06	1.71403e+06	570003	1.63818e+06	3.92083e+06	2.19472e+06	1.14711e+07	1.09576e+06	396895	8.49e+06	1.83384e+07	1.13023e+07
MEDP0143	Biotin	CoEnzyme and vitamins	CoEnzyme and vitamins	0.198078	C00120	ko00780,ko01100,ko01240,ko02010,ko04977	0.278163	-0.143971	21141500	1.82419e+07	Y <= N	18995780	0.862847	-0.212823	0.989099			533607	7.86512e+06	2.6129e+07	2.32299e+07	9.8548e+06	2.19382e+07	1.39442e+06	1.47433e+07	1.60753e+07	3.48081e+07	1.00568e+07	5.00507e+06	3.01508e+06	1.86755e+06	1.62305e+07	5.36457e+06	5.44994e+06	2.54228e+07	1.2145e+06	8.28466e+06	9.58837e+06	2.39374e+07	697985	7.76097e+06	4.09119e+06	5.38713e+06	2.01813e+07	3.76168e+06	8.32469e+06	4.82565e+07	5.07486e+07	6.21439e+07
MW0145900	Asn-Thr-Gln-Glu	Amino acid and Its metabolomics	Small Peptide	0.198399	-	-	0.261123	-0.149168	572785	500755	Y <= N	519483	0.874247	-0.193887	0.989099			58833.6	248113	761565	339718	1.63059e+06	580549	784255	15847.8	412068	1.10893e+06	128526	381138	188001	67862.5	90270.2	455339	649559	1.2108e+06	30387.1	346018	158809	790215	58738.2	237202	410116	236271	416499	650413	274341	369368	470072	988394
MW0126419	Ramosetron	Benzene and substituted derivatives	Benzene and substituted derivatives	0.19906	D08466	-	0.545117	-0.0805613	2.54796e+06	2.25311e+06	Y <= N	2329773	0.88428	-0.177424	0.989099			438217	521457	2.63577e+06	2.68603e+06	3.94054e+06	4.70242e+06	545803	417115	8.70337e+06	3.98942e+06	2.53222e+06	3.25261e+06	575631	636581	730988	7.14936e+06	985253	2.0413e+06	861679	468642	790779	4.87525e+06	325041	2.60603e+06	1.59311e+06	5.94291e+06	1.99986e+06	1.61034e+06	97613.7	2.9425e+06	3.26065e+06	639998
MW0124337	Hydroxybupropion	Heterocyclic compounds	Heterocyclic compounds	0.199521	-	-	0.169058	0.182432	4620	5241.62	N <= Y	5080	1.13455	0.18212	0.989099			6386.31	6887.55	7417.38	3302.74	7336.32	4399.85	6683.8	6202.55	6482.15	3188.59	4878.15	7109.43	7842.41	5916.85	5694.09	6517.3	3036.04	6042.73	3017.9	2920.34	2687.86	3272.02	6401.97	2644.34	4182.88	4306.67	3588.76	9183.92	7718.36	5131.1	6209.95	3279.18
MW0061034	Pentalenolactone D	Terpenoids	Sesquiterpenoids	0.199867	C20399	ko01100	0.264471	-0.148129	504215	424123	Y <= N	444947	0.841154	-0.249558	0.989099			39849.5	212505	186866	556416	573500	274317	104743	47030.9	159365	463964	146721	490305	216655	72465.5	84948.2	423843	356214	178584	4.31863e+06	58220.2	90982.3	201837	41719.1	186804	253771	187603	207124	79961.6	115705	136075	98739.4	238672
MW0106007	Benazeprilat	Benzene and substituted derivatives	Benzene and substituted derivatives	0.200093	D03077	-	0.3557	-0.122661	843846	554128	Y <= N	629455	0.656669	-0.606762	0.989099			262563	74934.6	225379	1.4658e+06	258493	475963	591759	1.68945e+06	108947	297052	394168	3.25848e+06	429270	214624	164855	206903	530664	290439	356918	140326	526779	5.97231e+06	9	92879.2	9	245190	2.434e+06	153595	615479	603650	302522	115012
MW0052483	Dolichosterone	Aldehyde,Ketones,Esters	Ketones	0.200305	-	-	0.54511	-0.0805613	271292	245926	Y <= N	252521	0.906497	-0.141626	0.989099			267339	301031	409969	558745	384036	142471	214688	118574	419685	327598	178893	443009	229954	95780.7	624750	450927	418887	467990	171214	50083.2	80583.8	909814	89404	156496	130080	543321	280949	84083.7	129050	56888.8	396598	391760
MW0150138	Glu-Ser-Gln-Arg-Gln	Amino acid and Its metabolites	Small Peptide	0.200704	-	-	0.157217	-0.18763	42145000	3.2602e+07	Y <= N	35083210	0.773568	-0.370399	0.989099			5.04024e+06	1.33342e+08	5.47664e+07	2.46782e+07	3.3002e+06	8.04885e+06	1.01501e+08	5.52743e+07	1.23081e+07	2.82765e+07	1.56854e+07	2.14867e+07	7.10026e+06	1.34748e+06	1.05402e+07	5.68563e+07	1.54418e+07	6.97089e+07	5.95955e+07	1.79836e+07	2.23234e+08	2.78206e+07	1.00884e+07	6.30097e+07	9.19679e+07	2.38942e+07	1.39188e+07	9.85962e+06	4.3705e+07	1.38781e+06	3.79198e+07	8.93896e+07
MEDP1243	4-Hydroxytryptamine	Tryptamines,Cholines,Pigments	Tryptamines	0.200934	C21762	-	0.127366	0.202183	125673	159951	N <= Y	151039	1.27275	0.347955	0.989099			201438	117832	181264	467834	139523	81538.7	131681	97322.2	154893	231419	523379	193990	57739.6	224790	297316	394786	103142	142907	78814.7	155625	96910.5	278687	60832.2	77748.2	169197	170123	75746.1	81907.7	84460.6	139547	96497.1	269663
MEDP2602	Val-Trp	Amino acid and Its metabolites	Small Peptide	0.201312	-	-	0.241632	-0.155405	4.85885e+06	4.27965e+06	Y <= N	4430240	0.880795	-0.183121	0.989099			4.42021e+06	3.22755e+06	2.932e+06	1.17742e+06	4.06821e+06	1.12572e+06	2.0287e+06	1.23116e+06	1.3356e+07	1.11335e+06	1.46415e+06	6.11984e+06	6.69602e+06	1.73835e+06	2.12484e+06	4.33458e+06	2.74433e+06	5.1051e+06	3.679e+06	3.42321e+06	4.76559e+06	3.0533e+06	744615	1.71061e+06	1.32949e+07	4.20031e+06	3.65864e+06	2.66725e+06	1.33649e+06	1.92707e+06	1.34451e+06	1.48084e+06
MW0014626	5,6:8,9-Diepoxyergost-22-ene-3,7beta-diol	Alcohol and amines	Alcohols	0.201759	-	-	0.486749	-0.0925156	778423	742905	Y <= N	752140	0.954372	-0.067376	0.989099			246849	1.40968e+06	783297	595042	540344	595878	618716	316838	723970	1.5266e+06	236065	683440	1.41688e+06	1.45265e+06	721054	989272	727874	827253	642243	638351	833347	627209	361974	275662	446359	1.76503e+06	799039	502067	147405	670914	1.29044e+06	1.02162e+06
MEDP2323	Diethyl-phosphate	Aldehyde,Ketones,Esters	Esters	0.202459	C06608	-	0.166539	-0.183472	131865	124336	Y <= N	126294	0.942905	-0.0848162	0.989099			232397	125822	160364	120839	152575	162812	128238	151180	147292	129852	98604	101176	92426.5	162160	88321.2	91539.3	117024	79769.6	96647.1	125363	116238	149842	126446	159889	172971	96909.6	134705	104222	106016	124172	135016	117863
MW0150808	His-Ala-Arg-Glu	Amino acid and Its metabolomics	Small Peptide	0.202569	-	-	0.339512	0.126819	31860.7	85756.1	N <= Y	71743.3	2.6916	1.42846	0.989099			59501.8	13146.8	10538.6	14198.2	11710.9	37374.3	31109.3	19265	9	15063.8	3884.84	24642.1	238056	9	90297.1	86176	117814	7665.08	8542.55	525110	38320.1	8127.42	130387	375569	64736.6	21770	43352.7	14437	25785.5	46187	9	12199.6
MW0007814	Mibefradil	Benzene and substituted derivatives	Benzene and substituted derivatives	0.202726	C07222	-	0.0964966	0.220374	139838	182447	N <= Y	171369	1.3047	0.383719	0.989099			209327	257095	74726.4	189972	217043	125291	166913	192263	130345	144874	491633	174723	105307	182824	188708	94269.8	109568	164356	169836	312611	185820	204609	50254.6	63769.1	66621.8	144517	110995	88006.2	150246	225346	186570	255775
MEDP1126	(R)-(-)-2-phenylglycine	Amino acid and Its metabolites	Amino acid derivatives	0.203017	-	-	0.361951	0.121102	1.21081e+08	1.30638e+08	N <= Y	1.28153e+08	1.07893	0.109603	0.989099			1.23537e+08	9.26816e+07	1.25262e+08	7.68504e+07	124164573	1.16385e+08	1.50856e+08	1.67999e+08	1.2403e+08	1.07846e+08	1.52145e+08	1.15903e+08	1.30177e+08	4.27162e+07	1.1924e+08	6.21291e+07	8.239e+07	7.13307e+07	236909604	1.54001e+08	145439942	7.22075e+07	1.20826e+08	3.73418e+07	1.05564e+08	5.8208e+07	1.60212e+08	1.46117e+08	1.10126e+08	1.98062e+08	1.44069e+08	1.544e+08
MEDP1003	1-Hydroxylamino-2-phenylethane	Benzene and substituted derivatives	Benzene and substituted derivatives	0.203017	-	-	0.361951	0.121102	1.21081e+08	1.30638e+08	N <= Y	1.28153e+08	1.07893	0.109603	0.989099			1.23537e+08	9.26816e+07	1.25262e+08	7.68504e+07	124164573	1.16385e+08	1.50856e+08	1.67999e+08	1.2403e+08	1.07846e+08	1.52145e+08	1.15903e+08	1.30177e+08	4.27162e+07	1.1924e+08	6.21291e+07	8.239e+07	7.13307e+07	236909604	1.54001e+08	145439942	7.22075e+07	1.20826e+08	3.73418e+07	1.05564e+08	5.8208e+07	1.60212e+08	1.46117e+08	1.10126e+08	1.98062e+08	1.44069e+08	1.544e+08
MEDP1970	Methionine methyl ester	Amino acid and Its metabolites	Amino acid derivatives	0.204172	-	-	0.318263	0.132536	331535	307918	N <= Y	314058	0.928763	-0.106618	0.989099			246409	402025	285089	114310	208749	178385	141665	148597	158807	146543	187654	371586	184604	377060	138827	247461	270945	229433	249523	295046	359357	89360.5	173317	642892	231560	318391	253409	376807	89043	153026	63490.1	249523
MEDN1706	3-(2-Hydroxyphenyl)propanoic acid	Benzene and substituted derivatives	Phenolic acids	0.204822	C01198	ko00360,ko01100	0.372394	0.118503	3.14192e+07	3.25297e+07	N <= Y	32241000	1.03534	0.050111	0.989099			2.91641e+07	3.32323e+07	2.99564e+07	2.81484e+07	2.85311e+07	3.17004e+07	3.41913e+07	2.81974e+07	2.82918e+07	3.5439e+07	3.46211e+07	3.12404e+07	3.46502e+07	2.6192e+07	3.18093e+07	3.33205e+07	3.34576e+07	3.21776e+07	2.97855e+07	3.86568e+07	3.86384e+07	2.4392e+07	3.82915e+07	3.203e+07	3.4871e+07	3.40944e+07	3.48263e+07	4.04415e+07	4.16714e+07	3.54219e+07	3.23326e+07	3.15538e+07
MEDN1017	3-(4-Hydroxyphenyl)-Propionic Acid	Benzene and substituted derivatives	Phenolic acids	0.204822	C01744	-	0.372394	0.118503	3.14192e+07	3.25297e+07	N <= Y	32241000	1.03534	0.050111	0.989099			2.91641e+07	3.32323e+07	2.99564e+07	2.81484e+07	2.85311e+07	3.17004e+07	3.41913e+07	2.81974e+07	2.82918e+07	3.5439e+07	3.46211e+07	3.12404e+07	3.46502e+07	2.6192e+07	3.18093e+07	3.33205e+07	3.34576e+07	3.21776e+07	2.97855e+07	3.86568e+07	3.86384e+07	2.4392e+07	3.82915e+07	3.203e+07	3.4871e+07	3.40944e+07	3.48263e+07	4.04415e+07	4.16714e+07	3.54219e+07	3.23326e+07	3.15538e+07
MW0102960	3alpha,7alpha,12alpha-Trihydroxy-5beta-cholestanoate	Bile acids	Bile acids	0.204942	C04722	ko00120,ko01100	0.261116	-0.149168	2.05238e+06	1.77685e+06	Y <= N	1848490	0.86575	-0.207978	0.989099			1.60326e+06	708051	3.27497e+06	582806	2.14384e+06	1.19158e+06	804171	637825	881920	2.59687e+06	276733	1.41201e+06	813590	482893	1.00084e+07	1.07259e+06	1.03518e+06	4.04072e+06	577979	2.25098e+06	126356	1.01075e+06	340422	952220	1.18353e+06	217883	2.44736e+06	3.30355e+06	499072	525643	1.05793e+06	2.02427e+06
MEDP1076	Kojibiose	Others	Others	0.20581	C19632	-	0.331777	-0.128898	197173	169457	Y <= N	176663	0.859432	-0.218545	0.989099			251935	188392	380620	174660	105607	137879	120872	86277.7	90512.8	90831.7	106420	96076.5	79465	198979	126654	304701	232755	177534	149244	88628.7	599382	97749.2	171311	196665	115880	384485	116394	107331	76900.3	62350.1	53968.7	58492.4
MW0006590	Ciprofibrate	Benzene and substituted derivatives	Benzene and substituted derivatives	0.206179	D03521	-	0.409124	-0.109667	280408	248156	Y <= N	256542	0.884983	-0.176278	0.989099			95015.2	148392	159514	204682	247160	84664.4	65560.3	306952	637884	266786	272716	9	76243.9	9	78860.4	343662	144411	205248	9	197000	95519.9	525565	384365	2.00146e+06	155872	222579	120488	9	251484	400580	429452	202660
MW0001356	1,4-Benzenedimethanamine,N1,N4-di-2-pyridinyl-	Benzene and substituted derivatives	Benzene and substituted derivatives	0.206194	-	-	0.484305	-0.0930353	902892	689289	Y <= N	744826	0.763424	-0.389444	0.989099			4.27153e+06	489422	531052	874850	751809	207426	412811	1.61594e+06	488345	1.16206e+06	697822	240140	659818	883557	1.42718e+06	1.50202e+06	1.80695e+06	459504	9	211205	345652	1.55944e+06	285260	143268	164653	4.66968e+06	2.03383e+06	357570	183595	419569	1.03374e+06	566100
MW0139389	Polydatin	Heterocyclic compounds	Heterocyclic compounds	0.206248	C10275	-	0.396049	-0.112786	5.02971e+06	5.29272e+06	Y <= N	5224336	1.05229	0.073533	0.989099			33690.7	997266	4.6859e+06	234059	9.84294e+06	1.71395e+07	1.08188e+06	2.58128e+06	2.41937e+06	1.44129e+07	1.10218e+07	915466	944716	18728.3	4.13463e+06	1.86855e+07	7.18773e+06	4.06301e+06	2.18344e+06	260139	7.29995e+06	1.30345e+07	29552	8.09018e+06	4.86736e+06	1.20909e+06	7.39808e+06	4.14854e+06	140922	8.42728e+06	1.36176e+07	6.42782e+06
MEDN0658	Hexadecanedioic acid	FA	FFA	0.206443	C19615	ko01100	0.197474	0.170998	2703450	2.90297e+06	N <= Y	2851097	1.0738	0.102729	0.989099			690696	1.40621e+06	2.09346e+06	4.0653e+06	3.22525e+06	4.00672e+06	1.30005e+06	484277	7.16473e+06	1.70129e+06	1.84163e+06	1.60723e+06	1.31306e+06	1.57099e+06	6.32102e+06	2.2216e+06	1.50093e+06	4.47088e+06	2.34738e+06	2.089e+06	2.10804e+06	1.24078e+06	1.49917e+06	1.32622e+06	1.34029e+06	3.86277e+06	1.34327e+06	3.3363e+06	1.06908e+06	3.27236e+06	3.96276e+06	2.69273e+06
MW0149468	Ganoderic acid H	FA	FFA	0.206835	-	-	0.292331	-0.139813	207954	199490	Y <= N	201691	0.959301	-0.059944	0.989099			7240.49	2.06132e+06	246214	132450	506005	541688	143453	201946	601500	113721	72730.4	159510	23112.3	97235.3	23159.3	170656	220226	208504	1.21505e+06	9561.85	82256.9	154970	61649.5	113784	56553.4	56680.8	36810.7	25146.7	587766	45843.8	1.04244e+06	754445
MEDP1693	LPC(12:0/0:0)	GP	LPC	0.207031	-	-	0.286956	0.141372	260927	178862	N <= Y	200199	0.685488	-0.544798	0.989099			995765	29567.8	412891	74265.4	152841	72096.5	117626	62901.8	57975.4	47625.5	114921	106853	257133	57630	78164.3	65659.9	67494.3	18933.9	135532	1.09828e+06	3.3767e+06	52556.4	129624	355520	122033	129813	130874	140160	96528.6	34517.8	39937.2	53146.2
MW0152225	Leu-Arg-Gly-Pro-Ser	Amino acid and Its metabolomics	Small Peptide	0.20787	-	-	0.228093	0.159563	1.18609e+06	1.69323e+06	N <= Y	1.56137e+06	1.42756	0.513556	0.989099			1.09373e+06	97811.9	1.3824e+06	147844	200564	9	202889	44900.5	116868	170620	353212	1.08595e+06	9	9.49169e+06	194104	165894	316273	218634	9	132921	9	9	1.03655e+06	289109	758567	820053	129545	1.70694e+07	386859	851523	9	139198
MEDP1518	Carnitine C10:1	FA	CAR	0.208439	-	-	0.210059	0.16632	1.24563e+06	3.94057e+06	N <= Y	3239884	3.16352	1.66153	0.989099			3.78221e+07	107277	95189.9	155241	95485.6	95717.4	39521.1	40833.7	28520.2	32453	47475.2	1.01419e+07	1.33726e+07	4.98895e+07	2.82227e+06	83655.7	87333.8	93084.3	111026	2.11041e+07	528573	64334.4	201000	6.08059e+06	88189.5	119737	356965	75708.8	43388.9	158445	70671.1	185868
MW0150211	Glu-Val-Ile	Amino acid and Its metabolites	Small Peptide	0.208533	-	-	0.0995283	-0.218295	2.01317e+07	1.51739e+07	Y <= N	1.64629e+07	0.753731	-0.407878	0.989099			3.29382e+06	9	1.68283e+07	9	3.06153e+07	1.86479e+07	4.41641e+07	3.10475e+07	2.71646e+06	1.25655e+06	1.52122e+06	1.71938e+07	1.46068e+07	1.19433e+07	1.13914e+07	1.60883e+07	3.88146e+06	1.20785e+07	1.10376e+07	4.27645e+07	3.40628e+07	7.86339e+06	8.11154e+06	6.96759e+06	2.42899e+07	1.40788e+07	4.45134e+07	2.58917e+07	8.51105e+06	3.52245e+07	2.56964e+06	3.03802e+06
MW0166532	(7S,8S,11S,12S,15R,16R)-7,12,16-trimethyl-15-[(2R)-6-methylhept-5-en-2-yl]pentacyclo[9.7.0.01,3.03,8.012,16]octadecan-6-one	Others	Others	0.209101	-	-	0.241632	0.155405	1.29212e+06	1.61716e+06	N <= Y	1532652	1.25155	0.323721	0.989099			374126	4.08413e+06	1.5121e+06	1.6769e+06	851469	2.11371e+06	1.53106e+06	93187.5	473204	453792	728620	1.27015e+06	4.45439e+06	5.92763e+06	2.15846e+06	1.57342e+06	1.89593e+06	1.57198e+06	1.21989e+06	2.02047e+06	1.02963e+06	328973	1.85838e+06	755569	1.57991e+06	2.5264e+06	845514	1.44294e+06	304175	598901	519483	1.26247e+06
MW0145662	Asn-Ala-Leu-Ala-His	Amino acid and Its metabolites	Small Peptide	0.209909	-	-	0.642615	-0.0618503	1.10837e+06	991779	Y <= N	1.02209e+06	0.894806	-0.160354	0.989099			212264	9	1.552e+06	2.94178e+06	1.59646e+06	631686	143750	9	1.59188e+06	2.52698e+06	898579	1.76296e+06	99263.2	115551	85010.3	977258	507723	1.51739e+06	255467	80879.7	648441	2.66221e+06	9	421355	797079	1.07146e+06	1.4498e+06	9	45215.5	2.40802e+06	2.61783e+06	427132
MW0157219	stigmasta-7,22E-dien-3-ol	Steroids	Steroid	0.210095	-	-	0.152607	0.189709	70248.1	60145.5	N <= Y	62772.1	0.856187	-0.224003	0.989099			81878.2	31613.5	60762.4	31138	69421.9	17141.6	55470.2	912578	8052.49	28337.3	58835.4	19845.8	6636.01	9	1.5778e+06	43354.7	292409	44416.1	11668.8	33270.6	16397.9	39329.9	33218.6	10194.9	19638.7	12831.9	21642	9357.51	27853.8	12801.8	17011.8	65960.7
MW0149933	Glu-Asn-Lys-Asp	Amino acid and Its metabolites	Small Peptide	0.210132	-	-	0.590369	-0.0717256	140338	127478	Y <= N	130822	0.908364	-0.138658	0.989099			31685.7	79393.8	127745	149988	84514.5	257539	251089	17764.2	182635	146006	25404.4	35356.5	56848.3	35559.5	86601.1	117282	200176	441263	36722.8	48180.2	21706.6	93088.6	13615.5	12032.8	25223.8	215491	126850	50657.8	29546.5	47887.8	155218	151145
MW0009557	Propargite	Benzene and substituted derivatives	Benzene and substituted derivatives	0.210278	C18602	-	0.224701	-0.161123	9.75881e+06	8.49599e+06	Y <= N	8824321	0.870597	-0.199923	0.989099			564098	810002	651230	295698	602931	15916261	1.77613e+07	1.50735e+07	2.62699e+07	5.20626e+07	413385	734336	6.69309e+06	6.27728e+06	131558	1.79236e+07	305078	528682	2.18667e+06	464096	6.73249e+06	838504	310965	3.2342e+07	3.44758e+07	517165	203381	86697.8	5.73675e+06	348169	413397	529069
MW0157696	Thr-Ile-Val-Arg	Amino acid and Its metabolites	Small Peptide	0.210661	-	-	0.148171	-0.191788	429043	371678	Y <= N	386592	0.866295	-0.20707	0.989099			42139.8	93015.3	860627	66759.8	388608	78727.8	315733	9	82852.2	242385	22172.2	441194	71382	29601.1	9	426236	109499	226085	16716.9	639837	322726	337505	9	673943	754608	38229	804818	1.09277e+06	376562	120181	78994.1	355257
MEDP2560	Ser-Lys	Amino acid and Its metabolites	Small Peptide	0.21076	-	-	0.302607	-0.136694	1.01277e+06	709677	Y <= N	788481	0.700729	-0.513072	0.989099			1.51441e+06	609452	758994	312962	578108	531093	404973	1.77999e+06	2.37597e+06	9	439872	1.03343e+06	423023	945346	802146	2.21118e+06	1.12357e+06	9	795947	383354	566475	1.11651e+06	1.06776e+06	549795	404251	533322	4.53782e+06	1.10278e+06	563507	721124	1.11322e+06	635622
MW0063680	Stigmasta-4,6-dien-3-one	Others	Others	0.211311	-	-	0.126398	-0.202703	816569	854512	Y <= N	844647	1.04647	0.0655258	0.989099			7.81142e+06	593483	445523	383052	302601	361490	388950	798595	546697	249810	590007	848446	601661	385075	436116	689560	488344	115334	444984	1.25173e+06	3.31571e+06	233670	1.185e+06	5.61008e+06	809989	635206	699782	405830	608919	312715	260199	400745
MW0052443	DL-beta-Hydroxypalmitic acid	FA	Oxidized lipids	0.211376	-	-	0.305123	0.136175	5.05596e+06	6.09068e+06	N <= Y	5821650	1.20465	0.268617	0.989099			23409580	4.98061e+06	2.94106e+06	992170	7453703	4.60016e+06	8.54774e+06	2.55532e+07	2.84822e+06	3.16602e+06	6.68402e+06	8.70995e+06	3.80228e+06	3.85354e+06	1.66558e+07	3.67917e+06	3.63609e+06	1.5475e+06	6.42508e+06	5.6243e+06	7.06596e+06	1.23866e+06	1.73379e+07	6.05757e+06	1.28841e+07	1.84992e+06	3.47446e+06	2.33348e+07	5.2453e+06	9.34551e+06	5.4068e+06	3.01649e+06
MW0110973	Cymoxanil	Others	Others	0.212613	C18498	-	0.393858	0.113306	597827	722162	N <= Y	689835	1.20798	0.272594	0.989099			1.07199e+06	86859.1	531284	200354	220239	122549	358661	133900	367325	62148.3	110589	1.94167e+06	414885	603844	162836	1.54978e+06	2.75769e+06	274168	1.0083e+07	675051	3.17241e+06	1.42557e+06	144694	3.45102e+06	1.44187e+06	131011	157341	1.34774e+06	435066	78690.7	155716	74340.4
MW0152338	Leu-Gly-Asn-Val-Thr	Amino acid and Its metabolites	Small Peptide	0.21345	-	-	0.307654	0.135135	224406	271514	N <= Y	259266	1.20992	0.274916	0.989099			2.42437e+06	34663.3	51503	44512.3	9	29220.7	32822.6	35550	9	40156.1	77233.9	339169	1.59835e+06	1.72919e+06	123904	48718.6	9	9	9	578630	221285	101173	239983	211933	9	51788.9	78520.4	39745.5	9	9	9	32191.8
MEDN1771	4,4-Dihydroxybenzophenone	Benzene and substituted derivatives	Benzene and substituted derivatives	0.213989	C14220	-	0.542504	0.0810811	58019.2	59555.4	N <= Y	59156	1.02648	0.0377013	0.989099			36241.5	45360.9	72860	32607.9	57535.5	58638.9	58170.7	50196.3	42972.3	52575.2	65032.5	52232.2	58842.7	41231	57563	45901.3	54078.1	45685.7	33310.4	66240.6	80174.1	38682	104695	67520.4	73301.9	54459.6	50495.5	77958.5	95901.7	63832.2	68712.3	72565.4
MW0153397	Marinobufagenin	Hormones and hormone related compounds	Hormones and hormone related compounds	0.214167	C20036	-	0.738387	-0.0446985	221323	202664	Y <= N	207515	0.915691	-0.127068	0.989099			288598	147094	349750	514113	262154	427401	242666	301878	235706	254772	119045	413988	131859	86299.4	222360	128763	207533	330993	107536	74389.7	88959.9	257445	72915.5	69853	171191	299186	70818	128163	93692.7	58159.6	376217	441974
MEDN1600	LPA(16:0/0:0)	GP	LPA	0.214481	C04036	-	0.133368	-0.199064	840685	865792	Y <= N	859264	1.02987	0.0424556	0.989099			7.41373e+06	582407	524391	412380	266424	368825	405506	748157	639213	285880	610835	782858	512480	397202	459507	654815	497539	99377.4	451581	1.23078e+06	3.50647e+06	228745	1.17423e+06	5.03883e+06	806570	669847	657198	445092	661191	294844	279182	438785
MW0123438	Cyanazine	Heterocyclic compounds	Heterocyclic compounds	0.214688	C14299	-	0.370313	-0.119023	3.55523e+06	3.91535e+06	Y <= N	3821720	1.10129	0.139199	0.989099			1.16032e+06	2.85949e+07	9.8826e+06	5.87372e+06	1.82859e+06	3.47549e+06	1.80261e+06	1.1849e+07	7.06951e+06	3.86062e+06	1.78359e+06	1.3065e+07	5.5272e+06	1.95594e+06	6.46435e+06	2.96641e+06	2.40624e+06	2.25643e+07	1.77462e+06	1.57578e+06	1.11431e+06	6.89658e+06	2.97586e+06	1.41991e+07	7.18955e+06	2.86701e+06	5.91449e+06	7.84176e+06	6.08681e+06	1.08302e+07	3.655e+06	7.11663e+06
MEDP0877	Cytidine 5-Diphosphocholine	Nucleotide And Its metabolites	Nucleotide And Its metabolites	0.215055	C00307	ko00564,ko01100,ko05231	0.132127	0.197505	86880	127156	N <= Y	116684	1.46358	0.549505	0.989099			209354	183468	200582	9	9	229973	9	17366.4	141769	198760	104762	9	44796.9	9	136068	18802.5	184860	9	9	110971	9	71212.9	88047.9	200633	9	93398.7	259137	360071	256599	224823	80459.6	233648
MW0158914	Val-Asn-Gln	Amino acid and Its metabolites	Small Peptide	0.216828	-	-	0.126392	-0.202703	1.46912e+07	1.34128e+07	Y <= N	13745200	0.912987	-0.131333	0.989099			9.44985e+06	1.25225e+07	1.17805e+07	5.42452e+06	1.87321e+07	1.11112e+07	2.56027e+07	2.4759e+07	1.71934e+07	6.18719e+06	6.81305e+06	9.56948e+06	6.24741e+06	7.72168e+06	7.19354e+06	1.38706e+07	1.30886e+07	8.07685e+06	6.79311e+06	2.06589e+07	1.96213e+07	8.49524e+06	4.69076e+06	5.03678e+06	1.60459e+07	1.10552e+07	2.78038e+07	1.49634e+07	5.77986e+06	1.99923e+07	8.69388e+06	7.26532e+06
MW0109079	Perindopril	Organic acid And Its derivatives	Organic acid And Its derivatives	0.217549	C07706	-	0.261115	0.149168	1.85985e+06	4.24026e+06	N <= Y	3.62135e+06	2.2799	1.18897	0.989099			6.22351e+06	3.64162e+06	1.06269e+06	1.28929e+06	4.54422e+06	737327	2.17741e+06	1.1359e+07	535426	701485	770571	430083	3.23318e+06	7.233e+06	5.26314e+07	2.64731e+06	2.22442e+06	988321	4.22582e+06	8.08264e+06	1.65684e+06	2.07214e+06	2.8154e+07	4.2621e+06	727781	516311	1.13177e+06	3.62702e+06	937446	581851	1.83313e+06	1.40983e+06
MW0013467	2-Fluoropalmitic acid	Benzene and substituted derivatives	Benzene and substituted derivatives	0.218148	-	-	0.305118	0.136175	97903.8	117093	N <= Y	112104	1.196	0.25822	0.989099			448500	101175	53510	27536.8	149653	87776.1	153395	461743	53297	61226.1	115998	154084	76097.9	75208.9	319264	71295.7	73705.4	28824.1	113243	108154	153537	22843.2	313401	111234	248626	39568.5	61614.8	481226	105245	173412	94166.7	52106.2
MEDP2394	Glu-Ile	Amino acid and Its metabolites	Small Peptide	0.218702	-	-	0.420537	-0.107069	2.77731e+07	2.57781e+07	Y <= N	26296800	0.928169	-0.107541	0.989099			1.91017e+07	3.6328e+07	3.18882e+07	9.12259e+06	1.1014e+07	7.26737e+06	5.45974e+06	2.08396e+07	1.01842e+08	3.02188e+07	1.40166e+07	2.21516e+07	1.17418e+07	8.49182e+06	6.36117e+06	3.83725e+07	9.57492e+06	2.29488e+07	6.82447e+06	1.46442e+07	2.99538e+07	3.35812e+07	8.0458e+06	6.30419e+06	1.58997e+07	6.7043e+06	1.84534e+07	1.66315e+07	1.65573e+07	1.85937e+07	9.95247e+06	1.70869e+07
MEDP2392	Ile-Glu	Amino acid and Its metabolites	Small Peptide	0.218702	-	-	0.420537	-0.107069	2.77731e+07	2.57781e+07	Y <= N	26296800	0.928169	-0.107541	0.989099			1.91017e+07	3.6328e+07	3.18882e+07	9.12259e+06	1.1014e+07	7.26737e+06	5.45974e+06	2.08396e+07	1.01842e+08	3.02188e+07	1.40166e+07	2.21516e+07	1.17418e+07	8.49182e+06	6.36117e+06	3.83725e+07	9.57492e+06	2.29488e+07	6.82447e+06	1.46442e+07	2.99538e+07	3.35812e+07	8.0458e+06	6.30419e+06	1.58997e+07	6.7043e+06	1.84534e+07	1.66315e+07	1.65573e+07	1.85937e+07	9.95247e+06	1.70869e+07
MEDP2393	Leu-Glu	Amino acid and Its metabolites	Small Peptide	0.218702	-	-	0.420537	-0.107069	2.77731e+07	2.57781e+07	Y <= N	26296800	0.928169	-0.107541	0.989099			1.91017e+07	3.6328e+07	3.18882e+07	9.12259e+06	1.1014e+07	7.26737e+06	5.45974e+06	2.08396e+07	1.01842e+08	3.02188e+07	1.40166e+07	2.21516e+07	1.17418e+07	8.49182e+06	6.36117e+06	3.83725e+07	9.57492e+06	2.29488e+07	6.82447e+06	1.46442e+07	2.99538e+07	3.35812e+07	8.0458e+06	6.30419e+06	1.58997e+07	6.7043e+06	1.84534e+07	1.66315e+07	1.65573e+07	1.85937e+07	9.95247e+06	1.70869e+07
MW0054667	Malonyl-L-carnitine	Nucleotide And Its metabolites	Nucleotide and Its metabolites	0.219448	-	-	0.450607	-0.100312	1.38791e+07	1.00776e+07	Y <= N	1.1066e+07	0.726101	-0.461757	0.989099			524912	256420	465475	3.20297e+07	333036	2.88571e+07	584261	171274	3.50293e+07	396286	1.6108e+06	8.88025e+06	2.60137e+06	471861	718334	2.18674e+07	316545	3.0628e+07	649311	931852	1.10569e+06	2.33539e+06	468428	493123	8.42405e+06	3.77186e+07	2.34958e+07	6.91912e+06	412510	1.0976e+06	325966	1.35788e+06
MW0006804	Diethofencarb	Benzene and substituted derivatives	Benzene and substituted derivatives	0.219535	C11077	-	0.177741	-0.178794	426852	336292	Y <= N	359838	0.787843	-0.344019	0.989099			277998	5917.94	20047.4	602813	80969.4	90144.9	303148	1.63742e+06	11962.8	342115	252537	1.75651e+06	605000	233512	35295.6	35040.2	365555	31077.6	406317	346862	436010	311048	14543.5	11954.1	11932.1	62292.3	997940	45763.6	1.26047e+06	316083	86961.4	167055
MW0160613	(3S,5S,9R,10S,13R,14R,17R)-17-[(2R,5S)-5-ethyl-6-methylhept-6-en-2-yl]-10,13-dimethyl-2,3,4,5,6,9,11,12,14,15,16,17-dodecahydro-1H-cyclopenta[a]phenanthren-3-ol	Alcohol and amines	Alcohols	0.219543	-	-	0.283417	0.142412	823365	1.61994e+06	N <= Y	1412827	1.96746	0.976331	0.989099			3.90238e+06	1.12234e+06	1.95587e+06	527011	332094	692078	970922	622804	696470	5.06332e+06	545226	5.19293e+06	1.30744e+06	578257	2.34264e+06	1.37517e+06	2.12445e+06	861042	626377	1.10836e+06	735367	734961	951731	947022	1.58002e+06	2.19122e+06	1.76487e+06	805702	971403	579623	497913	669530
MEDP1217	3-methyl-4-pentenoic acid	Organic acid And Its derivatives	Organic acid And Its derivatives	0.219803	-	-	0.393554	-0.113306	149850	188811	Y <= N	178681	1.26	0.333422	0.989099			35232.4	46934.8	1.9031e+06	42333.2	439787	265960	1.0943e+06	146237	85224.7	29851.1	47860.4	503104	9	70435.4	360606	101242	112035	37618.8	9	22959.9	29513.9	43668.1	9	161363	784030	46335.3	26893.9	61133.5	9539.23	9	641131	2.23688e+06
MW0154306	Narcotoline	Alkaloids	Isoquinoline alkaloids	0.219996	C09593	-	0.276408	-0.144491	787692	716824	Y <= N	735250	0.910031	-0.136013	0.989099			715468	405203	632303	385736	1.13053e+06	851951	594417	1.13821e+06	796363	722254	1.16363e+06	693779	422877	614136	1.1664e+06	871883	561981	654178	475682	460874	786086	487695	790127	738840	812511	651546	938179	328373	613066	422715	578123	1.07312e+06
MW0153559	Met-Gly-Phe	Amino acid and Its metabolites	Small Peptide	0.220348	-	-	0.252874	0.151767	12048000	1.40651e+07	N <= Y	1.35406e+07	1.16742	0.223321	0.989099			916593	8.62961e+06	5.31769e+06	1.82871e+07	1.28704e+07	1.20276e+07	2.65705e+07	9.93249e+06	8.3528e+06	1.12173e+07	4.05782e+07	1.31777e+06	2.71968e+07	749885	2.91949e+06	1.08664e+07	5.64653e+06	4.983e+06	8.29302e+06	2.7162e+07	1.51844e+07	5.0686e+06	2.06773e+07	565995	4.81379e+07	1.1782e+07	9.69899e+06	3.70244e+06	2.32225e+06	1.10497e+07	1.86816e+06	3.53692e+06
MW0156669	Ser-Asn-Thr-Ile-Leu	Amino acid and Its metabolomics	Small Peptide	0.220687	-	-	0.631673	-0.0639293	566937	586618	Y <= N	581501	1.03471	0.0492314	0.989099			20600.3	9293.8	75315.8	405702	1.42296e+06	669301	4930.3	15960.9	2.65252e+06	5.28871e+06	300862	14473.2	8864.82	5946.71	7207.37	867257	24921.2	219815	5323.76	13516.1	80462.3	3.5214e+06	27444.2	123118	50137.3	1.2731e+06	175178	25047.8	4245.26	824744	841812	50092.3
MW0112221	2-Methylbutyraldehyde	Aldehyde,Ketones,Esters	Aldehydes	0.220734	C02223	-	0.115116	0.20894	190340	281828	N <= Y	258041	1.48066	0.566238	0.989099			290171	134905	98403.5	507316	434198	176652	87968.5	137098	240617	63963.3	269102	58913.6	434755	412142	459078	212314	41968.9	37746.4	68803.8	358674	361872	601504	100172	133948	271234	211742	198615	404687	162101	265716	942546	323963
MEDP2283	ST-638	Organic acid And Its derivatives	Organic acid And Its derivatives	0.22097	-	-	0.434264	0.10395	4.62009e+07	6.47026e+07	N <= Y	59892140	1.40046	0.485901	0.989099			2.13984e+08	101554726	3.97925e+06	213376	9.63715e+06	672147	1.48353e+07	1.33088e+08	503828	732310	7.53772e+06	2.7237e+07	6.49378e+07	1.35805e+08	2.60006e+08	9.87751e+07	1.30086e+08	1.59759e+06	1.2462e+08	2.33205e+08	6.05841e+07	1.48327e+06	157831727	1.25918e+08	5.35664e+07	1.3771e+06	1.37914e+06	1.91654e+08	1.00887e+07	2.16738e+06	447673	2.10383e+06
MW0004353	4-(Benzhydryloxy)-1-[3-(1H-tetraazol-5-YL)propyl]piperidine	Benzene and substituted derivatives	Benzene and substituted derivatives	0.221657	-	-	0.173623	-0.180353	886320	595419	Y <= N	671053	0.671788	-0.573923	0.989099			101592	221345	9	87482.7	857486	614316	497359	521671	1.37205e+06	291096	9	395564	693885	9	9	2.9503e+06	2.39502e+06	581186	401867	419240	501830	316596	242423	311947	271476	1.19346e+06	1.93826e+06	9	85199.8	603217	262266	288093
MEDN1320	2-Hydroxy-2-Methyl Butyric acid	Organic acid And Its derivatives	Organic acid And Its derivatives	0.222329	-	-	0.254508	0.151247	1.95405e+07	1.58055e+07	N <= Y	1.67766e+07	0.808859	-0.306041	0.989099			7.8015e+06	8.35721e+06	622452	4.09782e+06	2.30762e+07	953535	2.20831e+07	2.04459e+06	1.52167e+06	2.21472e+06	1.42719e+06	1.98587e+07	2.43729e+07	2.10581e+07	1.93655e+07	2.90431e+06	2.06866e+06	3.4031e+06	2.43946e+06	1.3894e+07	2.99093e+07	495483	9	1.26668e+07	1.20467e+08	1.47564e+06	1.41378e+06	3.30867e+07	4.09734e+06	3.88216e+06	1.61854e+06	1.01187e+07
MEDP2427	Trp-Ser	Amino acid and Its metabolites	Small Peptide	0.222458	-	-	0.144907	-0.193347	2.23904e+06	1.72174e+06	Y <= N	1.85624e+06	0.768966	-0.379009	0.989099			831840	1.58907e+06	1.86032e+06	272027	1.50795e+06	612738	849076	565747	4.69884e+06	523781	1.29411e+06	2.01975e+06	2.50921e+06	481193	847949	3.09458e+06	1.66904e+06	2.83663e+06	1.7827e+06	1.40692e+06	2.12065e+06	731438	561546	679297	3.28927e+06	2.0372e+06	1.50474e+06	1.61504e+06	663113	1.14022e+06	470954	731710
MW0139812	Thalsimine	Heterocyclic compounds	Heterocyclic compounds	0.222936	C09661	-	0.254501	-0.151247	6.80346e+06	5.74491e+06	Y <= N	6.02013e+06	0.844409	-0.243986	0.989099			7.79598e+06	1.4746e+07	5.25105e+06	8.04336e+06	1.66476e+06	1.65337e+06	1.74659e+06	9.32221e+06	9.38904e+06	6.6415e+06	1.64943e+06	8.0589e+06	1.09578e+07	4.39171e+06	8.96864e+06	3.36567e+06	3.23734e+06	7.45713e+06	1.0516e+07	1.03197e+07	5.32106e+06	2.07757e+06	3.27963e+06	1.57821e+06	5.58885e+06	5.74522e+06	8.37878e+06	3.13647e+06	2.30375e+06	5.73836e+06	1751406	3.96485e+06
MEDN1121	23-Nordeoxycholic acid	Bile acids	Bile acids	0.224753	-	-	0.443545	-0.101871	292050	173903	Y <= N	204621	0.595455	-0.747935	0.989099			9001.77	14586	508086	118735	42025	121877	64558.9	9	312233	182864	36176.2	374624	27686.6	16832.7	13226.4	329978	33490	413568	9	21787.4	21753.1	553674	9	189154	163723	131606	151582	178814	22822.1	99850.2	79928.1	201272
MW0015362	8-Oxohexadecanoic acid	FA	Oxidized lipids	0.224964	-	-	0.409301	0.109667	778992	707030	N <= Y	725740	0.907621	-0.139838	0.989099			892146	57501.2	420785	311665	391610	793166	988833	7.74569e+06	542146	610324	773554	421519	164351	330488	316427	131093	99471.3	355326	886520	107173	53686.8	221331	3.89097e+06	108628	543122	241620	400664	631992	74125.9	1.50086e+06	1.97174e+06	414020
MW0150216	Glu-Val-Phe-Asp-Glu	Amino acid and Its metabolites	Small Peptide	0.225065	-	-	0.267908	0.14657	837830	427769	N <= Y	534385	0.510568	-0.969825	0.989099			204012	133208	204390	211496	758035	9	91827.4	80408.9	177217	222192	534266	9	251662	1.19862e+06	219092	9	9	360998	119458	371656	9	394268	69947.8	9	9	9	389291	635493	154857	342515	274308	462366
MEDN1404	4-Methylhippuric Acid	Amino acid and Its metabolites	Amino acid derivatives	0.225214	D95330	-	0.286964	-0.141372	690462	526809	Y <= N	569359	0.762982	-0.39028	0.989099			108560	211801	749866	343278	1.1485e+06	809096	1.14249e+06	405602	1.73547e+06	404011	384579	1.61762e+06	123431	189838	706854	1.34351e+06	684615	283335	258536	261934	139102	3.13396e+06	262729	361584	990009	1.30904e+06	168113	183238	151348	183761	820056	1.44678e+06
MW0012515	16,16-dimethyl-6-keto Prostaglandin E1	Hormones and hormone related compounds	Hormones and hormone related compounds	0.225447	-	-	0.714797	-0.0488565	826000	748892	Y <= N	768940	0.906649	-0.141384	0.989099			287082	594177	458624	1.06072e+06	1.61341e+06	585187	508166	356986	1.10713e+06	1.03777e+06	643099	1.46107e+06	273036	536002	774497	1.26628e+06	1.07521e+06	705597	358762	522839	479394	2.2883e+06	332087	369878	354474	847214	1.09539e+06	1.05344e+06	254692	959416	675989	574321
MEDN0575	3-Hydroxypicolinic acid	Heterocyclic compounds	Pteridines and derivatives	0.225549	C18620	-	0.329835	-0.129418	4.16731e+06	4068000	Y <= N	4093820	0.97617	-0.0347959	0.989099			3.44788e+06	3.70279e+06	4.7331e+06	1.71679e+07	1.5773e+07	3.17751e+06	593768	3.19126e+06	6.1906e+06	1.34192e+06	1.53238e+07	7.02732e+06	2.2935e+06	1.26478e+07	1.07257e+06	4.26965e+06	5.46249e+06	7.69929e+06	4.14482e+06	1.65606e+06	1.16465e+06	8.97411e+06	3.32177e+06	3.39638e+06	1.66852e+06	4.66491e+06	2.99355e+06	2.16232e+06	1.3916e+06	2.74298e+06	912546	2.21804e+06
MEDP1242	4-tert-butylbenzoic acid	Benzene and substituted derivatives	Phenolic acids	0.22587	C14535	-	0.303265	0.136694	81684.6	92667.6	N <= Y	89812	1.13446	0.182	0.989099			46275.1	84415.9	78786.5	46353	62105.6	88597	45554.6	167737	84984.6	71703.6	141540	46479.7	93421.4	267411	81251.7	54203.1	67502.9	77552.1	87429.8	72736.4	129138	68519.9	141041	76541.1	97539.1	39725.1	38045.4	115410	206199	46787.8	224869	72791.1
MEDN0372	LPA(0:0/16:0)	GP	LPA	0.226321	C00416	ko00561,ko00564,ko01100,ko04024,ko04070,ko04072,ko04666,ko04912,ko04975,ko05200,ko05212,ko05231	0.141692	-0.194906	628046	633553	Y <= N	632121	1.00877	0.0125941	0.989099			5.37357e+06	723156	404133	284620	240368	272946	291397	503882	508588	210942	455984	536961	364810	292979	319357	469088	346222	145987	324635	864839	2.79615e+06	174325	817479	3.93736e+06	560130	429212	483263	288670	417516	195012	188705	302583
MW0139568	Retrorsine	Heterocyclic compounds	Heterocyclic compounds	0.226333	C10364	-	0.484297	-0.0930353	1.44481e+06	1.53404e+06	Y <= N	1510840	1.06176	0.0864591	0.989099			969949	1.80876e+06	8.28664e+06	4.71322e+06	3.76742e+06	936332	241364	5.33075e+06	2.43701e+06	486419	965452	2.0827e+06	491774	1.34683e+06	2.69489e+06	1.81495e+06	1.49948e+06	4.33773e+06	664514	149410	151526	6.45364e+06	516946	2.95534e+06	866181	483278	1.62789e+06	724314	356755	808522	895135	869008
MEDN1135	Heparin	Alcohol and amines	Alcohols	0.226502	C00374	ko04664,ko05133	0.0551773	0.254158	8.57646e+06	1.66912e+07	N <= Y	1.45814e+07	1.94617	0.960635	0.989099			5.93221e+07	1.5912e+07	1.12267e+07	8.15016e+06	1.88716e+07	1.49359e+07	1.80034e+06	1.06819e+07	6.40907e+06	3.25142e+07	6.54061e+06	1.02507e+07	6.41707e+06	2.88977e+06	7.09722e+06	9.51158e+06	4.84293e+06	1.59651e+07	9.66927e+06	8.88406e+06	4.97267e+06	1.22068e+07	1.08793e+07	6.04151e+06	8.8391e+06	2.29481e+07	2.41077e+06	1.16776e+07	4.49968e+06	1.06072e+07	2.87011e+07	2.06903e+07
MEDP1144	L-Isoleucine	Amino acid and Its metabolites	Amino acids	0.22687	C00407	ko00280,ko00290,ko00970,ko01100,ko01210,ko01230,ko02010,ko04974,ko04978,ko05131,ko05230	0.402635	0.111227	1.57796e+08	1.78295e+08	N <= Y	172965000	1.1299	0.176201	0.989099			6.32078e+07	7.83477e+07	7.94039e+07	7.49133e+07	154872144	160695466	3.27809e+08	2.27458e+08	8.99492e+07	1.18254e+08	1.49376e+08	7.50615e+07	1.99955e+08	2.44654e+07	6.26826e+07	3.34127e+07	7.02443e+07	133725109	5.5863e+08	1.55325e+08	1.63434e+08	7.29908e+07	134361377	1.3915e+07	8.41164e+07	2.46919e+07	216416557	228555111	1.30473e+08	4.33932e+08	1.14969e+08	1.41231e+08
MEDN1624	N-Acetyl-5-aminosalicylic?acid	Benzene and substituted derivatives	Phenolic acids	0.2269	-	-	0.208629	-0.16684	909050	825684	Y <= N	847359	0.908293	-0.13877	0.989099			962365	127080	6.33424e+06	2.04551e+06	4.69819e+06	141807	1.77895e+06	302458	950285	317268	169319	1.2293e+06	636235	298673	456812	757983	407879	1.67224e+06	469762	828519	678385	3.28962e+06	384672	49465.6	1.59391e+06	446571	1.04035e+06	214024	308271	440546	345991	1.64508e+06
MEDN1835	alpha-Methyl-DL-phenylalanine	Amino acid and Its metabolites	Amino acid derivatives	0.227454	-	-	0.314476	-0.133576	106874	95441.1	Y <= N	98413.7	0.893022	-0.163232	0.989099			6924.16	28914.9	108298	71535.7	259903	52381.3	48241	95264.7	282807	138227	66954.3	46671.3	16304.3	100757	68087.8	45009	88497.4	109847	19546.5	175221	23057.4	122221	86263.5	34090.5	66032.8	58447.7	138441	12407.3	50466.4	78001.2	277632	92618
MEDP1428	Carnitine C8:1	FA	CAR	0.227732	-	-	0.291918	0.139813	464040	1.36244e+06	N <= Y	1.12886e+06	2.93604	1.55387	0.989099			1.51183e+07	36787.5	9	63959.4	98637.7	125547	109258	74368.8	9	70148.3	38086.7	1.25961e+06	3.59541e+06	1.21365e+07	872059	90999.5	30332.1	9	44823.4	3.16623e+06	489623	31748.1	300537	692115	9	123539	110188	217593	9	9	21394.4	90346.7
MW0054266	Lagocholic acid	Organic acid And Its derivatives	Organic acid And Its derivatives	0.227954	C04661	-	0.434258	0.10395	4.37223e+06	7.2067e+06	N <= Y	6469737	1.64829	0.720969	0.989099			3.60043e+07	8.8203e+06	174760	36465.9	636560	55291	760052	1.32431e+07	52689	46660.1	446836	1.6433e+06	4.97908e+06	1.36475e+07	4.71195e+07	7.5807e+06	1.24712e+07	143216	1.25285e+07	3.48419e+07	3.51986e+06	114439	1.55693e+07	1.32964e+07	3.36107e+06	106661	98849.8	2.25537e+07	679999	161502	31629.9	126390
MEDP0203	Trans-Cinnamaldehyde	Benzene and substituted derivatives	Benzene and substituted derivatives	0.228388	C00903	ko01100,ko04750	0.560893	-0.0774428	8.54735e+06	7.03143e+06	Y <= N	7425570	0.822645	-0.281658	0.989099			910423	2.05162e+06	1.38038e+06	1.20927e+07	3.96244e+06	555857	874689	895751	1.92116e+07	9.22878e+06	3.797e+07	2.43786e+06	779843	201938	843372	2.47496e+07	1.02289e+06	2.64826e+07	550395	5.42262e+06	2.14727e+06	1.42597e+07	787739	8.71894e+06	2.25397e+07	1.7968e+07	5.23052e+06	2.9624e+06	719278	3.94783e+06	4.91429e+06	6.88654e+06
MEDP2005	1-Aminocyclohexanecarboxylic acid	Organic acid And Its derivatives	Organic acid And Its derivatives	0.228784	-	-	0.104552	0.215177	2.86804e+06	2.21658e+06	N <= Y	2.38596e+06	0.772856	-0.371729	0.989099			357538	252330	3.90805e+06	4.70787e+06	1.99032e+06	1.71249e+06	240708	9	884110	1.06784e+06	2.56097e+06	4.02408e+06	252760	1.48779e+06	619928	375591	466492	1.87545e+06	412544	386567	1.87542e+06	9	9	3.65699e+06	1.13433e+06	1.73687e+06	2.07143e+06	791984	314772	1.92646e+06	4.1587e+06	6.13258e+06
MEDN1965	α-Hydroxyglutaric Acid (sodium salt)	Organic acid And Its derivatives	Organic acid And Its derivatives	0.228819	-	-	0.279909	-0.143451	4.78627e+06	4.36743e+06	Y <= N	4476330	0.912492	-0.132116	0.989099			4.79612e+06	6.10609e+06	6.09198e+06	6.81182e+06	2.62443e+06	8.01251e+06	2.48604e+06	8.605e+06	4.67095e+06	8.43377e+06	6.34045e+06	2.24813e+06	1.9661e+06	1.95178e+06	2.22672e+06	5.62238e+06	3.02365e+06	1.67217e+06	5.49687e+06	2.46871e+06	662807	2.93255e+06	1.33592e+07	2.73522e+06	4.56633e+06	2.04918e+06	5.48512e+06	3.33809e+06	2.88471e+06	2.65506e+06	2.04973e+06	366236
MEDN0562	Indole 3-carbinol	Heterocyclic compounds	Indole and Its derivatives	0.229732	-	-	0.474525	0.0951143	2.80577e+06	2.99415e+06	N <= Y	2945170	1.06714	0.0937495	0.989099			946615	2.57813e+06	1.52992e+06	1.95344e+06	1.90426e+06	2.61701e+06	3.13665e+06	1.20894e+06	1.68687e+06	3.73727e+06	2.90403e+06	2.8644e+06	3.29908e+06	1.58111e+06	2.58753e+06	2.62298e+06	3.24536e+06	1.75093e+06	2.85722e+06	4.93535e+06	3.88162e+06	1.53459e+06	4.1889e+06	1.12671e+06	2.9009e+06	2.66287e+06	3.89441e+06	4.37254e+06	4.44268e+06	3.90777e+06	3.2951e+06	3.18385e+06
MEDP0176	Thymidine	Nucleotide And Its metabolites	Nucleotide And Its metabolites	0.229986	C00214	ko00240,ko01100,ko01232	0.233827	0.158004	1.07677e+06	1.23646e+06	N <= Y	1194940	1.1483	0.199506	0.989099			487229	477423	542447	458194	1.49063e+06	1.71446e+06	780046	416645	495907	4.43702e+06	1.65194e+06	599472	1.55874e+06	513598	318962	804398	780925	223436	3.71604e+06	756764	766625	526190	868211	926982	1.27061e+06	339198	374983	1.09076e+06	507809	2.07453e+06	810188	897569
MEDN1966	Pyrimidine-4-carboxylic acid sodium salt	Heterocyclic compounds	Heterocyclic compounds	0.230047	-	-	0.387337	-0.114865	1.42412e+06	1.32339e+06	Y <= N	1349577	0.92927	-0.10583	0.989099			907675	1.40433e+06	917613	1.6208e+06	2.12236e+06	1.85447e+06	291610	1.70617e+06	2.88981e+06	1.61279e+06	2.1788e+06	893590	676068	856863	848346	1.56076e+06	1.57014e+06	1.00682e+06	2.60861e+06	1.31218e+06	774490	1.74868e+06	897217	1.0708e+06	1.44328e+06	2.11487e+06	2.06234e+06	1.12349e+06	955873	1.46971e+06	584050	912502
MW0061062	Pergolide	Others	Medicine	0.230325	C07425	-	0.486763	-0.0925156	4.60304e+06	4.56535e+06	Y <= N	4575150	0.991813	-0.0118606	0.989099			146278	1.64781e+06	2.64884e+06	9.1247e+06	820765	2.24612e+06	703896	1.30665e+06	9.20981e+06	4.00025e+06	1.51715e+06	1.8838e+06	337575	303493	518283	663478	731431	1.91552e+06	1.4882e+06	1.56871e+06	1.13258e+06	5.12378e+06	389395	7.01417e+06	4.39953e+06	895518	1.72205e+06	265850	2.42501e+06	6.12297e+06	1.30277e+07	2.3137e+06
MW0126395	Quinoline-4,8-diol	Alcohol and amines	Alcohols	0.231018	C05637	ko00380	0.201606	-0.169439	2.60942e+07	1.98234e+07	Y <= N	21453830	0.759689	-0.396519	0.989099			4.27985e+06	708366	7.79315e+06	1.74355e+06	2.16293e+07	1.33341e+06	3.14189e+06	1.24515e+06	7.88302e+07	3.25006e+06	7.26952e+06	1.62432e+06	361587	720879	2.86326e+06	1.05936e+08	5.97508e+07	1.50797e+07	1.93345e+07	1.61746e+07	2.67816e+06	1.58484e+07	1.42501e+06	1.2672e+07	1.09229e+07	1.17853e+08	2.8203e+06	1.88375e+06	1.30943e+06	739226	4.80329e+07	8.54948e+07
MW0015482	9-Oxohexadecanoic acid	FA	Oxidized lipids	0.231465	-	-	0.420541	0.107069	845996	741707	N <= Y	768822	0.876726	-0.189802	0.989099			985590	73346.6	469135	328023	386807	838118	1.01943e+06	8.23889e+06	558389	606630	845574	455615	200817	348787	337489	107065	100823	380072	964159	126767	57371.2	241568	4.07745e+06	103021	601851	207099	434150	703176	43180.6	1.59755e+06	2.15229e+06	443151
MW0141815	1-O-Palmitoyl-2-O-acetyl-sn-glycero-3-phosphorylcholine	GP	PC	0.23291	-	-	0.164247	-0.184511	409438	913692	Y <= N	782586	2.23157	1.15806	0.989099			102560	42545.4	586120	53585.2	359526	56635.3	147171	814248	63245.8	20514.8	55375.5	47371.8	47490.3	122601	118145	78309.8	285139	33863.7	23343	162566	868106	39018.2	215162	4.39449e+07	880936	76889.4	2.06685e+06	50741.1	469673	45969.9	156208	294608
MW0141649	17-trifluoromethylphenyl-13,14-dihydro trinor PGF2	Hormones and hormone related compounds	Hormones and hormone related compounds	0.232914	-	-	0.217284	-0.163721	3.82912e+06	723026	Y <= N	1.53061e+06	0.188823	-2.40489	0.989099			44646.9	162958	1.88962e+06	902319	1.35323e+06	130023	384047	4.16656e+07	1.72001e+06	339990	86833.3	3.18842e+06	475492	380630	516194	1.44323e+07	1.61098e+06	142084	502840	326211	260686	2.59558e+06	167293	318451	320251	1.7091e+06	179317	181756	1.29975e+07	132369	132827	9
MW0102994	Tuberonic acid	FA	FFA	0.233553	C21385	-	0.42014	0.107069	1.7288e+06	2.62541e+06	N <= Y	2.39229e+06	1.51863	0.602773	0.989099			4.59219e+06	9.49072e+06	538730	130201	1.01709e+06	197047	1.59258e+06	4.40228e+06	338069	8.27337e+06	8.06209e+06	6.51728e+06	1.96854e+06	3.25495e+06	766722	3.52704e+06	1.8849e+06	628791	1.09074e+07	5.40583e+06	1.88763e+06	134594	1.59037e+06	2.98573e+06	4.25646e+06	919518	145386	2.31522e+06	2.63721e+06	98221.7	1.71934e+06	163233
MEDP1923	Cyclo(Phe-Glu)	Amino acid and Its metabolites	Small Peptide	0.233575	-	-	0.418239	-0.107588	515231	383600	Y <= N	417824	0.744521	-0.425615	0.989099			153887	183470	263152	524532	541408	294413	114606	404999	311404	504284	2.37453e+06	190072	162763	242431	288559	226717	230361	289328	369438	9	736154	209235	163666	208495	405614	338530	485440	223940	170795	382619	270977	358826
MW0054455	Lumisterol 3	Hormones and hormone related compounds	Hormones and hormone related compounds	0.233786	-	-	0.0911092	-0.224012	432108	308404	Y <= N	340567	0.71372	-0.486569	0.989099			180304	259105	452265	485270	188141	141902	470531	57962.9	592853	171377	249382	163419	176497	114834	229732	275285	240960	89586.4	184565	684045	385005	29409.8	173101	109666	255995	253804	138982	400298	135067	1.34488e+06	236928	522742
MEDN1931	L-lyxose	Carbohydrates and Its metabolites	Carbohydrates and Its metabolites	0.233869	-	-	0.41153	0.109148	945654	802622	N <= Y	839810	0.848748	-0.236592	0.989099			959622	2.06802e+06	1.40396e+06	395154	1.91066e+06	288356	327549	6.09613e+06	380623	315827	1.23246e+06	512430	951154	2.49493e+06	817433	638015	418779	281634	1.43163e+06	745464	402919	257175	3.54248e+06	1.20576e+06	1.07979e+06	156657	536958	1.0553e+06	1.3698e+06	323334	117646	322741
MW0139417	Procyanidin B4	Tannins	Proanthocyanidins	0.233876	C10238	-	0.452855	0.0997921	2.49793e+06	1.96067e+06	N <= Y	2.10036e+06	0.784918	-0.349387	0.989099			256640	375360	3.93128e+06	95334.5	3.94794e+06	290729	2.18807e+06	4.35138e+06	121610	128406	9	5.81226e+06	190525	8.15146e+06	1.31187e+07	1.21385e+06	12302890	2.43424e+06	20233.5	2.14555e+06	592104	60496.9	1.22474e+06	1.18152e+07	896778	283670	14777.9	55313.9	2.34097e+06	32109	75446.6	1.91321e+06
MW0126220	Pravadoline	Heterocyclic compounds	Heterocyclic compounds	0.2339	-	-	0.229122	0.159563	497693	687487	N <= Y	638141	1.38135	0.466076	0.989099			991078	195951	1.4148e+06	2.16574e+06	401630	244363	559013	141517	280034	107363	1.78322e+06	598907	661581	5.48235e+06	642083	9	9	710842	718203	207842	468644	593933	714311	409093	759213	1.61588e+06	307774	606827	141170	331247	262485	9
MW0054743	Melleolide H	Terpenoids	Prenol lipids	0.233908	-	-	0.415922	-0.107069	208302	1.1547e+06	Y <= N	908636	5.54339	2.47077	0.989099			18026.7	9	6.48392e+06	156775	9	126025	9	9	146088	9	9	19021.8	9	36972.2	20593.1	9	11045.8	67001.6	9	9	11338.8	121597	13705.7	2.03392e+06	99235.4	1.53358e+06	9	27378.7	14682.5	45858.6	7.28999e+06	6.53342e+07
MEDP1196	Biotinamide	Alcohol and amines	Polyamines	0.234171	C01893	-	0.243128	0.154886	1.4221e+06	681945	N <= Y	874387	0.479532	-1.0603	0.989099			7.43646e+06	9	9	180761	452316	229166	161192	150773	170497	171899	212415	687690	546340	1.15924e+06	304113	9	125639	239317	156573	638079	941258	120970	256448	2.65654e+06	193415	188901	462769	392924	77601.1	179046	173642	250482
MEDN0721	2-Methyl-5-nitroimidazole-1-ethanol	Alcohol and amines	Alcohols	0.234564	C07203	-	0.240053	-0.155925	364927	353475	Y <= N	356452	0.968618	-0.0460007	0.989099			380293	57225.8	292594	402179	445959	316506	439183	59356.6	741273	261421	245365	446868	1.07369e+06	319012	175043	558252	273205	277252	421038	223527	576234	495237	9	81998.1	761704	248444	567781	433075	91483.4	191439	355585	268689
MEDL01875	[10]-Shogaol	Phenolic acids	Phenolic acids	0.234923	-	-	0.620542	-0.0660083	1.06124e+06	261262	Y <= N	469256	0.246186	-2.02218	0.989099			776270	122629	153746	149022	73826.9	9.45534e+06	44324.2	42437.2	56311.1	214393	37606.3	630428	113580	72883	42817	2.41342e+06	291441	215175	36411.9	438761	40047.7	138138	25074.1	210715	331987	60960.8	156224	88335.4	612844	19459.2	23477.1	69576.2
MW0137085	7-Hydroxywarfarin	Heterocyclic compounds	Heterocyclic compounds	0.235259	-	-	0.519278	0.0857588	3.98962e+07	4.12757e+07	N <= Y	40917000	1.03458	0.0490422	0.989099			4.26596e+07	3.70906e+07	4.20669e+07	3.88223e+07	4.02179e+07	4.5259e+07	4.35326e+07	5.15842e+07	3.55217e+07	3.44334e+07	4.4487e+07	4.24399e+07	4.18437e+07	3.96533e+07	4.08895e+07	4.0911e+07	4.236e+07	3.91589e+07	4.10926e+07	4.73069e+07	4.52565e+07	3.43515e+07	4.79579e+07	4.69793e+07	4.48775e+07	4.10618e+07	3.95447e+07	4.85649e+07	5.28918e+07	3.95424e+07	3.6314e+07	4.02867e+07
MEDP0270	3-Indolebutyric Acid	Heterocyclic compounds	Indole and Its derivatives	0.235721	C11284	-	0.640078	0.0623701	2.44962e+06	2.65891e+06	N <= Y	2604490	1.08544	0.118277	0.989099			1.41788e+06	2.01934e+06	1.73333e+06	1.52705e+06	2.1688e+06	2.16451e+06	2.69977e+06	2.87569e+06	1.26275e+06	2.51255e+06	4.2906e+06	2.33662e+06	3.5879e+06	1.27361e+06	1.61442e+06	1.86511e+06	2.72438e+06	1.70268e+06	2.31797e+06	4.11577e+06	4.72657e+06	1.05355e+06	4.95802e+06	2.4768e+06	3.46208e+06	1.87646e+06	2.99927e+06	4.28335e+06	6.34266e+06	2.96398e+06	2.22633e+06	2.55409e+06
MEDP2047	N-Acetyl-Asp-Glu	Amino acid and Its metabolites	Small Peptide	0.235896	C12270	ko00250,ko01100,ko04080	0.579565	-0.0738046	851615	832378	Y <= N	837380	0.977411	-0.0329625	0.989099			1.31068e+06	693873	963406	1.487e+06	1.49106e+06	769583	655185	1.55695e+06	962542	1.62173e+06	965737	710783	570948	1.691e+06	1.65118e+06	1.09885e+06	954043	1.47694e+06	386671	364129	1.7146e+06	1.08702e+06	395284	1.02061e+06	1.14542e+06	852836	577207	609071	403995	565840	655799	601998
MW0000015	(+)-Corydaline	Alkaloids	Alkaloids	0.236284	-	-	0.248016	-0.153326	1.36629e+07	1.2283e+07	Y <= N	12641750	0.898999	-0.153608	0.989099			1.93479e+06	5.01534e+06	1.71331e+06	902265	891294	1.57131e+07	1.55927e+07	1.35224e+07	2.54716e+07	6.84736e+07	1.01854e+06	1.92902e+06	5.12854e+06	7.12795e+06	862262	2.35814e+07	1.50069e+06	1.66472e+06	5.6121e+06	963165	7.69381e+06	1.27133e+06	828556	2.48231e+07	2.09853e+07	1.30122e+06	974846	455245	4.74432e+06	1.29662e+06	1.18755e+06	1.63099e+06
MW0119229	3,5-Dicarbethoxy-1,4-dihydrocollidine	Benzene and substituted derivatives	Benzene and substituted derivatives	0.237468	-	-	0.176441	-0.179314	467950	314907	Y <= N	354698	0.672949	-0.57143	0.989099			178876	27918.1	25281.7	207889	68125.7	137597	294454	1.61586e+06	13215.9	328319	258316	1.71792e+06	290530	285549	51865.6	47234.9	328296	14833.5	245937	425283	414580	277136	9	9	14698.3	84026.4	857201	44711.4	1.34452e+06	347325	81945.2	238231
MW0115370	Tobramycin	Heterocyclic compounds	Heterocyclic compounds	0.238368	C00397	ko00524	0.24963	-0.152807	1.37542e+07	1.18487e+07	Y <= N	12344170	0.861462	-0.215141	0.989099			1.03011e+07	3.85933e+06	2.10805e+07	2.42563e+06	1.48019e+07	7.45033e+06	6.13038e+06	8.11702e+06	3.11857e+06	1.85972e+07	1.40013e+06	1.59838e+07	4.31631e+06	1.86403e+06	6.47426e+07	5.78584e+06	5.61289e+06	2.73698e+07	3.35707e+06	2.11894e+07	1.21459e+06	5.81914e+06	2.71355e+06	5.34091e+06	8.87404e+06	1.32903e+06	9.58999e+06	2.3575e+07	4.4667e+06	4.98187e+06	5.5378e+06	1.56138e+07
MEDN1197	8-Methoxyalkynurate	Organic acid And Its derivatives	Organic acid And Its derivatives	0.239028	C05830	ko00380	0.204388	-0.168399	288100	215942	Y <= N	234703	0.749538	-0.415927	0.989099			101669	573281	130513	160599	116932	150448	455389	125580	291321	197707	135897	216612	142546	121196	57823.3	276043	80660	208747	199768	201742	233542	431107	101616	171849	352797	202411	405430	112137	141010	427475	129267	424127
MW0146364	Asp-Nap-OH	Amino acid and Its metabolomics	Small Peptide	0.239205	-	-	0.127127	0.202183	33592.6	216548	N <= Y	168979	6.44629	2.68847	0.989099			9.33996e+06	54250.9	17609.9	9	117939	48033.1	9	63231	9	7911.7	25348	37589.7	9	137710	99142.8	81041.5	155144	11778.5	26309.6	13599	11250.4	12845.1	28192.3	159904	30165.6	23148.4	13171.7	62342.6	43829.2	19272.1	20488.3	15305.9
MEDN1695	3-Hydroxypyruvic acid	Organic acid And Its derivatives	Organic acid And Its derivatives	0.241099	C00168	ko00260,ko00630,ko01100,ko01200	0.609498	0.0680873	880446	1.57011e+06	N <= Y	1.3908e+06	1.78332	0.834562	0.989099			1.8393e+06	9.10217e+06	2.05432e+06	40290.3	298501	103841	1.04333e+07	2.34178e+06	208948	107077	132154	133614	336586	4.00381e+06	44176.3	49832.8	325939	142630	1.13757e+07	128888	675166	58531.4	6.29137e+06	5.87272e+06	1.11068e+07	62132.2	252687	439496	4.12801e+06	56266.2	124568	42410.2
MW0002053	2,2-(4-(2-Hydroxyethylamino)-3-nitrophenylazanediyl)diethanol	Benzene and substituted derivatives	Benzene and substituted derivatives	0.241236	C19429	-	0.272965	-0.14553	1951250	2.04305e+06	Y <= N	2.01918e+06	1.04705	0.0663241	0.989099			504445	228020	2.43291e+06	2.4103e+06	1.1833e+07	534415	1.92828e+07	2.17914e+06	2.67065e+06	2.51959e+06	378968	3.5504e+06	592824	391601	262675	5.27409e+06	511124	214622	475307	466199	737204	3.73982e+06	9.43579e+06	130215	90503.2	267347	2.52815e+06	9.688e+06	615166	907401	1.45746e+06	892903
MEDN1737	4-hydroxyisophthalic acid	Benzene and substituted derivatives	Phenolic acids	0.242628	C21168	-	0.308841	-0.135135	4.22023e+06	3.98001e+06	Y <= N	4042470	0.94308	-0.0845486	0.989099			805837	2.37506e+06	2.1477e+06	4.08189e+06	3.24948e+06	2.91121e+06	1.53908e+06	1.82594e+06	4.81773e+06	1.21932e+06	5.45352e+06	1.74538e+06	871752	2.65137e+06	1.60801e+06	1.96907e+06	1.17662e+06	3.67327e+06	3.37742e+06	771194	1.85433e+06	6.63522e+06	1.44354e+06	1.7203e+06	7.44985e+06	1.86348e+06	1.35452e+06	2.25902e+06	532556	1.46858e+06	1.84417e+06	1.89304e+06
MEDN1564	Oxaceprol	Amino acid and Its metabolites	Amino acid derivatives	0.242704	D07215	-	0.170267	-0.181913	192762	175980	Y <= N	180343	0.912941	-0.131407	0.989099			114659	48783.9	209771	143711	527254	106679	614249	439904	109267	66856.7	142822	102893	320829	294206	171592	89449.9	86166.8	84574.3	212318	9	355714	233381	530720	311179	178632	115574	184707	63695.5	89616	383823	86383.2	196299
MEDN1908	5-Carboxyvanillic Acid	Organic acid And Its derivatives	Organic acid And Its derivatives	0.243082	C18338	-	0.159434	-0.18659	168419	155216	Y <= N	158649	0.921606	-0.117778	0.989099			128441	174705	161965	154629	129351	130344	173206	127919	153231	134888	134535	134923	154823	133581	160024	138431	141130	134772	134318	129090	150080	134777	142275	138613	96251.2	144116	95587.5	146522	149710	137152	137655	136575
MEDN1924	N-2-hydroxyethylpiperazine-N-2-ethanesulfonic acid	Organic acid And Its derivatives	Sulfonic acids	0.243405	-	-	0.246392	-0.153846	449677	274155	Y <= N	319791	0.609672	-0.713895	0.989099			66589.6	120573	356181	174389	119648	317497	118782	1.13336e+06	92581.4	200059	109791	100588	84340.1	243853	68090.3	100453	165432	267304	278706	71859.4	195962	212250	56727.8	269902	114567	201117	120887	55624.7	38251	194060	130148	117813
MW0000423	Rescinnamine	Alkaloids	Alkaloids	0.243689	C06540	-	0.617774	-0.0665281	3.55577e+06	4.91665e+06	Y <= N	4562820	1.38272	0.467514	0.989099			1.00624e+06	4.93559e+06	6.58617e+06	6.04281e+06	2.3471e+07	5.11299e+06	538960	749642	1.06447e+07	5.15425e+06	3.28145e+06	877817	501613	2.74604e+06	2.108e+06	3.50588e+06	1.28398e+06	1.70483e+07	4.07354e+06	454711	2.02728e+06	7.3874e+06	156686	3.80623e+06	2.04947e+06	4.20566e+06	3.82893e+06	1.6156e+06	767582	3.94313e+06	1.59372e+07	2.9662e+06
MEDN1394	3-Hydroxybenzoic Acid	Organic acid And Its derivatives	Organic acid And Its derivatives	0.24442	C00587	ko00400	0.57688	0.0743243	1.52354e+07	2.16012e+07	N <= Y	19946110	1.41783	0.503688	0.989099			1.61373e+07	1.43e+07	2.59435e+07	2.5787e+06	4.32539e+06	2.61414e+06	121275032	1.1147e+07	5.07312e+06	4.33534e+06	5.04882e+07	1.17716e+07	1.28253e+07	1.83749e+07	4.53077e+06	3.48476e+06	1.42459e+07	2.98914e+06	3.91308e+07	2.21104e+07	2.67067e+07	2.24037e+06	4.37478e+07	1.04655e+08	6.37937e+07	8.42887e+06	9.48248e+06	1.98326e+07	1.58862e+07	2.93004e+06	1.04189e+07	3.71856e+07
MEDP2373	Met-Gln	Amino acid and Its metabolites	Small Peptide	0.24468	-	-	0.217288	-0.163721	585538	544500	Y <= N	555170	0.929913	-0.104832	0.989099			411981	451130	783008	652676	630134	340825	405383	409540	709988	348672	505651	601045	313270	714484	404644	758460	790208	738373	388260	267308	503021	399638	343392	359290	451627	758068	348886	491882	257512	290122	206083	313436
MEDP0682	Hydroxyacetone	Aldehyde,Ketones,Esters	Ketones	0.244696	C05235	ko00640,ko01100	0.337676	0.127339	83230.8	90229.9	N <= Y	88410.1	1.08409	0.116488	0.989099			125914	81229.6	149137	92031.4	112359	78224.4	95442.1	98545.7	72632	88228.3	79996.3	61390.2	9	81369.5	92544.5	71742.7	88112.3	125417	61919.3	104103	117115	77960.8	30812.8	132425	130694	68217.9	107066	107052	142967	93093.8	41609	99417.6
MEDL02717	12-Oxo-10E-Dodecenoic Acid	FA	FFA	0.245034	C16309	ko00592	0.49405	0.0909563	9.52077e+07	9.61689e+07	N <= Y	95919000	1.0101	0.0144926	0.989099			9.64899e+07	9.55443e+07	9.25098e+07	8.96007e+07	8.79513e+07	9.91198e+07	1.09524e+08	1.08198e+08	8.80796e+07	1.04057e+08	1.2121e+08	1.00501e+08	1.05846e+08	9.28352e+07	8.53052e+07	8.65827e+07	9.09885e+07	94232277	1.034e+08	9.86875e+07	1.15774e+08	7.81385e+07	1.05895e+08	1.08236e+08	1.03309e+08	8.87613e+07	9.80566e+07	101609395	1.07502e+08	1.08352e+08	9.19502e+07	9.67727e+07
MEDN1747	3,4-Dimethylbenzoic acid	Benzene and substituted derivatives	Benzene and substituted derivatives	0.245594	-	-	0.269541	0.14657	181527	230672	N <= Y	217894	1.27073	0.345657	0.989099			34587.3	50065.1	46566.3	95417.5	59850.3	91691	62145	80001.9	115830	75700.6	222577	70148.9	97981	66504.9	64176.5	97085.6	58437.6	142468	157140	84811.6	175617	118085	92707.8	105433	177201	143721	106193	104360	116677	106431	208399	126365
MEDP2467	Ile-Trp	Amino acid and Its metabolites	Small Peptide	0.245794	-	-	0.262787	-0.148649	3.92008e+06	3215500	Y <= N	3398690	0.820265	-0.285839	0.989099			6.23501e+06	2105214	2.08107e+06	712706	2.74024e+06	409288	1.2157e+06	1.64281e+06	8.89464e+06	540341	1.40298e+06	6.88543e+06	1.77601e+06	1.3547e+06	1.66968e+06	5.53112e+06	3.31106e+06	5.62826e+06	1.44611e+06	1.82711e+06	4.40739e+06	1.89943e+06	2.38941e+06	1.86837e+06	9.35071e+06	6.44367e+06	1.88011e+06	2.37558e+06	966548	1.49899e+06	1.08052e+06	1.06355e+06
MEDN0765	11,12-EET	FA	Oxidized lipids	0.245963	-	-	0.310709	0.134615	28294.2	39755.3	N <= Y	36775.4	1.40507	0.49064	0.989099			176040	34537.9	10151.8	5036.41	19729.6	22755.9	109895	22753.4	46750.5	9434.98	46321.7	62864.9	46978.3	21492.7	98800.2	72030.2	55937.5	3866.45	37093.6	68161.1	62140.4	5584.86	56561.6	58139.3	15474.1	10757.3	14572.4	30488.6	29325.5	13293.9	43514.3	72884.5
MW0108315	Met-Pro-Arg	Amino acid and Its metabolites	Small Peptide	0.245995	-	-	0.17399	-0.180353	4.12654e+06	3.74227e+06	Y <= N	3.84218e+06	0.906879	-0.141018	0.989099			4.81647e+06	754720	4.99775e+06	1.11986e+06	6.88302e+06	2.89509e+06	2.99858e+06	6.48266e+06	5.10031e+06	2.69118e+06	4.55154e+06	4.40729e+06	3.09498e+06	438377	1.28563e+06	6.13381e+06	5.58898e+06	3.18841e+06	2.76353e+06	3.70998e+06	5.63123e+06	2.10814e+06	687806	2.33822e+06	6.06724e+06	5.3117e+06	7.0026e+06	5.30917e+06	2.20264e+06	4.30462e+06	2.60858e+06	2.21069e+06
MEDP2514	Glu-Phe-Ala	Amino acid and Its metabolites	Small Peptide	0.246247	-	-	0.169053	-0.182432	9.41096e+06	8.49514e+06	Y <= N	8.73325e+06	0.902685	-0.147705	0.989099			6.03903e+06	8.99068e+06	1.06874e+07	3.21771e+06	1.5904e+07	2.91448e+06	7.21252e+06	7.00676e+06	2.02548e+07	2.7193e+06	1.37428e+07	7.04419e+06	5.6076e+06	6.96371e+06	6.91663e+06	1.54133e+07	1.00457e+07	7.03077e+06	4.35569e+06	9.98158e+06	2.18578e+07	8.33255e+06	2.80772e+06	9	1.63491e+07	7.78743e+06	1.64944e+07	1.45706e+07	5.61498e+06	1.74883e+07	4.89483e+06	5.01582e+06
MW0007242	Gingerol	Benzene and substituted derivatives	Phenolics	0.246351	-	-	0.212932	-0.165281	66536.5	55262.6	Y <= N	58193.8	0.83056	-0.267844	0.989099			29436.7	119847	26160.1	41669.7	54686	18575.1	29598.7	87544	87440.9	81259	130455	78592.4	40693.4	14398.6	94865.7	68055.8	97531.7	34628.5	100419	17510.4	138900	61092.2	47516.4	87756.6	44943.9	46016.6	49986.9	47350.7	61646.2	36015	71312.5	20940.9
MEDN1900	Isolithocholic acid	Bile acids	Bile acids	0.247321	C17658	-	0.351724	-0.123701	1.72048e+08	1.47611e+08	Y <= N	153964200	0.857963	-0.221013	0.989099			3.26991e+06	3.55808e+07	2.21696e+08	2.85311e+08	1.06465e+08	2.27618e+08	2.50247e+08	4.97767e+06	207082892	2.49739e+08	8.20427e+07	101055351	1.52031e+07	16925457	1.65444e+07	7.3593e+07	3.67157e+07	2.22299e+08	2.48919e+07	5.89795e+07	1.3416e+08	285155054	1.97926e+06	1.44296e+08	2.12416e+08	175432172	169926008	5.63238e+07	1.71092e+08	1.71651e+08	2.40961e+08	1.95676e+08
MEDN0553	2-Methylbenzoic acid	Benzene and substituted derivatives	Phenolic acids	0.247358	C07215	ko01100	0.460073	0.0982328	415258	560532	N <= Y	522760	1.34984	0.432788	0.989099			1.61e+06	881239	86319.3	42573.6	91420.7	54308.3	25970.9	27943	259875	32770.7	210487	69586.6	29532.9	653909	85204.3	169696	178583	48512.6	370551	69293	332642	62001.2	376788	8.90507e+06	5.49313e+06	47393.5	32698	2.86519e+06	158494	15892	9396.79	9
MEDN0859	Phenylacetic Acid	Benzene and substituted derivatives	Phenolic acids	0.247358	C07086	ko00360,ko01100	0.460073	0.0982328	415258	560532	N <= Y	522760	1.34984	0.432788	0.989099			1.61e+06	881239	86319.3	42573.6	91420.7	54308.3	25970.9	27943	259875	32770.7	210487	69586.6	29532.9	653909	85204.3	169696	178583	48512.6	370551	69293	332642	62001.2	376788	8.90507e+06	5.49313e+06	47393.5	32698	2.86519e+06	158494	15892	9396.79	9
MEDN1750	2-Naphthoic acid	Organic acid And Its derivatives	Organic acid And Its derivatives	0.248229	C14101	-	0.271236	0.14605	191515	206807	N <= Y	202831	1.07984	0.110823	0.989099			243813	277177	263038	106512	221034	94064.7	206455	140647	236765	81022.3	281100	308831	127190	264004	115684	214281	247450	312747	136612	244136	257032	66236.7	236219	218445	223793	251122	109890	268559	265153	270799	125392	229554
MW0115737	(-)-Stercobilin	Heterocyclic compounds	Heterocyclic compounds	0.24827	-	-	0.645723	-0.0613306	3.84967e+07	3.58966e+07	Y <= N	36572624	0.93246	-0.100886	0.989099			210776	422150	1.60347e+07	6.81559e+07	1.08401e+08	1.30661e+08	423470	410235	1.61639e+08	1.32511e+08	2.30892e+07	8.86164e+06	521662	195129	672724	6.30671e+07	7.72771e+06	2.09621e+07	728045	452151	4.85344e+06	9.42951e+07	114132	6.01113e+07	1.40523e+07	1.42259e+08	4.46282e+07	7.48281e+06	37710.5	1.41043e+08	8.15902e+06	1.55779e+07
MW0000398	Pilocarpine	Alkaloids	Alkaloids	0.248866	C07474	-	0.521762	0.0852391	1.51531e+07	1.72384e+07	N <= Y	1.66962e+07	1.13762	0.186013	0.989099			2.86001e+07	5.3164e+07	3.99309e+07	9	3.37891e+07	1.66729e+07	2.00589e+07	7.08787e+07	4.12042e+07	3.46728e+07	1.35758e+07	8.17869e+07	4.35361e+07	6.18573e+07	3.90786e+07	9	3.2319e+07	2.95604e+07	2.27713e+07	1.39047e+07	1.39745e+07	4.63106e+06	2.19002e+07	3.38667e+07	9	6.54061e+06	2.58951e+07	1.47064e+07	1.19601e+07	2.12704e+07	2.14186e+06	6.18382e+07
MW0146911	Burseran	Lignans and Coumarins	Lignans	0.248904	C10547	-	0.132344	-0.199584	44047.7	40019.9	Y <= N	41067.2	0.908559	-0.138347	0.989099			63908.4	22147.5	35742.4	21639.8	19914.3	138694	96868.9	69623.1	6954.94	155875	18041.3	28753.5	80428.6	58490.2	17668.5	42770.3	43426.4	21893.7	29648.5	28674.4	71673.7	8034	36121.5	68468.1	94752.2	41752.8	21575.8	14235.7	26596.5	5676	9	20039
MW0150284	Gly-Ala-Asn-Val-Arg	Amino acid and Its metabolomics	Small Peptide	0.249166	-	-	0.170287	-0.181913	1.02222e+06	726354	Y <= N	803279	0.710566	-0.49296	0.989099			645498	390396	586961	250130	980745	677890	565732	1.87136e+06	660787	708528	355068	635698	1.0099e+06	684166	528350	1.24218e+06	1.2911e+06	1.89214e+06	164940	626227	429694	432317	749704	641850	448211	1.93315e+06	837693	1.24943e+06	171066	2.41881e+06	315859	591374
MEDN1503	3-(4-Hydroxyphenyl)-1-propanol	Organic acid And Its derivatives	Organic acid And Its derivatives	0.249233	-	-	0.249624	-0.152807	43526.9	34176.5	Y <= N	36607.6	0.78518	-0.348904	0.989099			16723.4	10093.8	18185.6	37241.9	64750.1	18317	35079	25258.2	45234.3	41110.3	62285.7	22177.2	4463.22	14190.5	12843.4	98976.3	48029.6	92807.5	10243.7	6041.39	51290.1	23498.6	23844	49747.8	38018.8	123215	70367.5	23096	16794.4	13570.6	36519	13805.9
MW0141019	1-(3,4-Dimethoxyphenyl)-2-(2-methoxyphenoxy)propane-1,3-diol	Lignans and Coumarins	Lignans	0.249362	C21419	-	0.391685	-0.113825	330123	456996	Y <= N	424009	1.38432	0.469177	0.989099			270909	195072	834756	196005	227706	220029	63055.9	239799	380861	255822	284926	319104	64603.3	99409.9	761797	819955	246844	282058	92950.9	107745	215038	84264.4	50715.7	1.0599e+06	551866	115996	175745	299935	73329.9	254909	144858	111859
MEDP0637	Phe-Pro	Amino acid and Its metabolites	Amino acid derivatives	0.24972	-	-	0.563537	0.0769231	3.05846e+07	3.43726e+07	N <= Y	33387700	1.12385	0.168451	0.989099			1.59788e+07	3.12446e+07	3.11119e+07	1.68931e+07	4.08527e+07	1.30035e+07	6.32506e+07	6.10569e+07	3.1196e+07	9.10118e+06	5.28848e+07	1.85624e+07	6.19605e+07	9.4309e+06	2.49525e+07	1.75436e+07	2.02098e+07	9.99719e+06	9.93129e+07	5.25189e+07	6.66295e+07	4.71579e+07	3.07203e+07	8.45501e+06	5.11564e+07	1.51157e+07	4.15195e+07	2.46559e+07	3.35112e+07	3.77532e+07	2.15935e+07	1.60949e+07
MW0063690	Strophanthidin	Others	Others	0.25012	C19988	-	0.220237	-0.162682	4.35115e+06	1.44994e+07	Y <= N	11860847	3.33231	1.73652	0.989099			246804	381613	1.04278e+08	4.9851e+06	326344	153632	816946	425354	109412	255736	228586	407450	335313	224061	312742	366735	120417	509712	5.17088e+06	124141	334243	300887	221382	3.65387e+07	1.17113e+07	2.27102e+07	576454	100464	156297577	684285	2.52493e+08	3.50686e+08
MW0155081	Phe-Ala-Thr	Amino acid and Its metabolites	Small Peptide	0.250201	-	-	0.166638	-0.183472	5.38162e+06	5.13554e+06	Y <= N	5.19952e+06	0.954275	-0.0675232	0.989099			2.79772e+06	6.22169e+06	5.06054e+06	1.57821e+06	7.5513e+06	2.90816e+06	2.18183e+06	7.43235e+06	8.76831e+06	2.11522e+06	7.26434e+06	5.9217e+06	1.84674e+06	2.23848e+06	1.5728e+06	6.72159e+06	5.65494e+06	3.40874e+06	4.16072e+06	3.67752e+06	9.99196e+06	3.332e+06	1.76705e+06	1.07978e+06	8.03721e+06	5.69678e+06	8.02398e+06	7.34271e+06	4.2506e+06	6.91829e+06	5.00669e+06	1.73623e+06
MW0145323	Arg-Gln-Asp-Glu-His	Amino acid and Its metabolites	Small Peptide	0.250753	-	-	0.437634	0.102391	235837	539832	N <= Y	460793	2.289	1.19472	0.989099			4.34084e+06	249085	129235	31262.9	304070	9	778465	327118	9	9	377797	372569	424662	4.45134e+06	314112	209961	690081	75887	249289	85726.9	1.09525e+06	269642	1.39159e+06	3.31896e+06	363916	265754	140510	476105	742617	9	93728.5	33739.9
MEDP0428	Cholesterol	Hormones and hormone related compounds	Hormones and hormone related compounds	0.250796	C00187	ko00100,ko00120,ko00140,ko01100,ko04913,ko04925,ko04927,ko04934,ko04975,ko04976,ko04977,ko04979,ko05200,ko05217,ko05417	0.335627	0.127859	1.48754e+06	1.55347e+06	N <= Y	1536330	1.04432	0.0625702	0.989099			1.3246e+06	941990	1.5117e+06	1.21902e+06	1.30363e+06	1.59325e+06	2.30002e+06	1.97337e+06	1.32848e+06	1.36231e+06	1.30596e+06	1.60765e+06	1.21263e+06	1.43404e+06	1.49379e+06	1.22811e+06	1.2631e+06	1.58987e+06	1.79071e+06	1.79448e+06	1.67103e+06	1.26014e+06	2.15359e+06	1.68844e+06	1.55166e+06	2.89754e+06	1.74655e+06	1.79943e+06	1.8862e+06	2.10255e+06	1.57819e+06	1.46495e+06
MW0138475	Isofraxidin	Heterocyclic compounds	Heterocyclic compounds	0.251163	C17480	-	0.409405	0.107069	234246	923300	N <= Y	744146	3.94158	1.97878	0.989099			304371	9	47928.2	34473.2	9	9	47148.3	140746	9	9	9	5.13913e+07	9	1.22726e+06	114045	24519	9	42698.5	39479.9	48088.3	58262.3	9	198004	71793.1	54561.1	31175.8	23730.4	54268.3	2.17303e+06	11751.6	9	73937.9
MEDL02145	Procyanidin B1	Tannins	Proanthocyanidins	0.251383	-	-	0.642904	0.0618503	610588	1.57925e+06	N <= Y	1.3274e+06	2.58645	1.37097	0.989099			1.38171e+07	144495	774918	109781	264256	352002	1.79622e+06	2.39781e+06	91728.2	56975.5	54746	1.06679e+07	220576	1.45028e+06	2.27382e+06	266956	662600	292173	61098.4	304662	201417	92479.2	675414	1.08182e+07	241266	194639	31391.7	133256	532915	45617.3	64865.7	271511
MW0122717	Acepromazine	Heterocyclic compounds	Heterocyclic compounds	0.251543	D07065	-	0.335703	-0.127859	1.58919e+06	1.64912e+06	Y <= N	1633541	1.03771	0.0534053	0.989099			673479	852444	1.01316e+07	6.59038e+06	3.05048e+06	487922	406975	1.03389e+06	2.37918e+06	1.03287e+06	2.83275e+06	2.31965e+06	477939	7.15749e+06	1.91267e+06	1.17489e+06	1.14381e+06	750802	893011	247530	102687	3.75396e+06	454617	1.64981e+06	884551	3.08383e+06	850062	1.83914e+06	343722	636470	3.33948e+06	354758
MW0140471	(6S)-Hydroxyhyoscyamine	Alkaloids	Tropan alkaloids	0.251791	C03325	ko01100	0.634478	-0.0634096	2.01587e+07	1.97665e+07	Y <= N	19868494	0.980546	-0.0283422	0.989099			908293	861905	1.4289e+07	2.78334e+07	4.73491e+07	5.44291e+07	2.32272e+06	1.26998e+06	6.67755e+07	5.43592e+07	1.72824e+07	9.18456e+06	1.0109e+06	317927	1.39959e+06	2.70914e+07	5.69465e+06	1.85017e+07	1.83052e+06	1.26892e+06	5.46966e+06	5.04062e+07	379040	2.18905e+07	8.6352e+06	4.43989e+07	1.67287e+07	7.74836e+06	33832.9	4.01239e+07	9.04645e+06	9.07706e+06
MEDP2441	Trp-Asp	Amino acid and Its metabolites	Small Peptide	0.252234	-	-	0.301422	-0.137214	2.05288e+06	1.88054e+06	Y <= N	1.92535e+06	0.916048	-0.126505	0.989099			1.22798e+06	3.48761e+06	1.91155e+06	436425	2.02432e+06	424077	510575	2.18574e+06	6.7642e+06	352955	2.80218e+06	1.80566e+06	3.16081e+06	456245	498858	3.09849e+06	2.4129e+06	2.67097e+06	3.15092e+06	587855	1.41435e+06	1.21332e+06	483919	556197	2.96244e+06	1.44384e+06	1.15102e+06	1.28975e+06	379140	604984	991801	321062
MEDP1707	1,3-Dimethyluracil	Nucleotide And Its metabolites	Nucleotide And Its metabolites	0.252377	-	-	0.309489	0.134615	89698.2	100503	N <= Y	97693.5	1.12045	0.164083	0.989099			76647.7	106396	122309	99361.7	58068.1	9	9	210419	110215	110552	165786	117857	86648.5	102702	148634	123852	100944	143486	109711	100351	127071	9	9	114302	9	109192	81529.2	9	47012.3	102646	114333	183093
MW0155398	Phe-Tyr-Val-Lys	Amino acid and Its metabolites	Small Peptide	0.252406	-	-	0.113315	-0.209979	1.3221e+07	1.08949e+07	Y <= N	11499722	0.824063	-0.279173	0.989099			6.11109e+06	3.56579e+06	1.72683e+07	2.92361e+06	3.1347e+07	2.88598e+06	1.90456e+07	1.32153e+07	1.56658e+07	2.83861e+06	1.35775e+06	6.41404e+06	4.26632e+07	3.48982e+06	1.32011e+06	1.04685e+07	1.93897e+07	5.22978e+06	1.43911e+07	2.92382e+07	2.32282e+07	3.2662e+06	1.14719e+07	3.17613e+06	2.00696e+07	6.98478e+06	1.46791e+07	1.38762e+07	3.06796e+06	8.41989e+06	2.3847e+06	1.27113e+06
MEDN1938	Arg-Val	Amino acid and Its metabolites	Small Peptide	0.252587	-	-	0.288733	0.140852	39284.6	44541.9	N <= Y	43175	1.13383	0.181198	0.989099			37153.7	20585.6	44582.9	42165.6	48982.3	33693	22481.2	48652.7	57666.4	29251	56359.2	26394.4	32959.1	12101.2	23040.5	42250.1	45349	46171.8	116297	38542.6	29997.4	35759.3	34899.3	39824.4	38885.5	24588.3	62972.7	34591.9	49658.6	40577.6	80399.9	40966.8
MW0151098	His-Thr-Lys-Lys	Amino acid and Its metabolomics	Small Peptide	0.252973	-	-	0.630846	-0.0639293	3.65165e+06	3.98031e+06	Y <= N	3.89486e+06	1.09	0.124333	0.989099			108702	9	1.11026e+06	3.83599e+06	3.9358e+06	2.30194e+07	303357	169862	1.64416e+07	8.39249e+06	680851	230769	9	9	144716	2.6843e+06	176354	9.07751e+06	145195	130538	97082.6	1.2697e+07	9	252568	142737	5.55306e+06	953480	607733	9	1.08572e+06	564011	9
MEDP2335	Gly-Thr	Amino acid and Its metabolites	Small Peptide	0.253157	-	-	0.190713	-0.173597	158396	145020	Y <= N	148498	0.915554	-0.127283	0.989099			155222	147644	90201.3	264936	99083.1	77229.5	185059	108033	205281	58840.5	192176	108172	94970.5	80858	43718.1	105132	93416.1	333107	101624	107437	125509	91590.6	92626.7	72065.2	155583	142985	158901	116355	47319.2	78793.4	81733.2	63427.8
MEDN1925	Ala-Glu	Amino acid and Its metabolites	Small Peptide	0.253173	C20958	-	0.457707	-0.0987526	842346	715757	Y <= N	748670	0.849718	-0.234944	0.989099			638336	799164	1.14054e+06	368614	804006	325679	276621	1.45086e+06	1.49059e+06	748456	661859	398845	505709	397572	448161	604076	2.15771e+06	1.05851e+06	366520	577824	536843	639448	552278	197502	445026	397368	554760	502292	778309	289026	592616	983403
MW0161508	(3S,5S,8S,9S,10R,13S,14S,17R)-17-[(2S,3R,4R,5S)-3,4-dihydroxy-5,6-dimethylheptan-2-yl]-3-hydroxy-10,13-dimethyl-1,2,3,4,5,7,8,9,11,12,14,15,16,17-tetradecahydrocyclopenta[a]phenanthren-6-one	Aldehyde,Ketones,Esters	Ketones	0.253174	-	-	0.407049	-0.110187	1.29881e+06	1.14831e+06	Y <= N	1187440	0.884127	-0.177675	0.989099			183039	809193	971608	1.01457e+06	512305	1.00342e+06	1.31247e+06	524173	1.35051e+06	2.3489e+06	294476	732450	1.36919e+06	1.61101e+06	907988	1.43683e+06	654349	889716	511021	1.06543e+06	1.70363e+06	982332	1.06119e+06	338227	730497	2.78331e+06	1.12538e+06	767914	284480	1.42332e+06	2.12554e+06	1.64897e+06
MW0146089	Asp-Gln-Thr-Lys	Amino acid and Its metabolites	Small Peptide	0.25448	-	-	0.526997	0.0841996	6.45862e+06	7.28874e+06	N <= Y	7072910	1.12853	0.174445	0.989099			1.97557e+06	1.2842e+07	6.80318e+06	4.11453e+06	1.19946e+07	2.25561e+06	1.68342e+07	6.26836e+06	1.54742e+07	7.93063e+06	2.05377e+07	7.02711e+06	4.86264e+06	3.69667e+06	3.91001e+06	5.85921e+06	6.66367e+06	1.71875e+07	1.46022e+07	7.49547e+06	2.0448e+07	4.98804e+06	3.10977e+06	9.30497e+06	9.32949e+06	6.19513e+06	8.36195e+06	5.84921e+06	3.38408e+06	6.69867e+06	6.4304e+06	8.03847e+06
MEDN1287	LPE(0:0/16:1)	GP	LPE	0.254579	-	-	0.521863	-0.0852391	2.5779e+07	2.58464e+07	Y <= N	25828851	1.00261	0.00376197	0.989099			8.44412e+06	5.76239e+06	6.23475e+06	3.32785e+07	6.85209e+06	1.66071e+07	7.04894e+06	1.0273e+07	2.79648e+07	6.60324e+07	1.38657e+07	1.90136e+07	3.64691e+07	1.98553e+07	7.70884e+06	2.68115e+07	1.65527e+07	1.37788e+07	1.10552e+07	2.93442e+07	3.36563e+07	3.73528e+07	1.24333e+07	6.83344e+07	1.81725e+07	2.91792e+07	3.38199e+07	4.9211e+07	1.11026e+07	6.41691e+07	2.98951e+07	4.14145e+07
MW0166836	(3S)-3-[(1S)-1,4-dimethylcyclohex-3-en-1-yl]-3-methyl-4-methylidenecyclopentan-1-ol	Alcohol and amines	Alcohols	0.255523	-	-	0.218748	-0.163202	270158	314545	Y <= N	303004	1.1643	0.219463	0.989099			4.20724e+06	255569	63978	76007.6	124927	66105.1	162908	181438	140038	133580	101924	503679	305209	187914	361931	137319	122438	68804.6	61199.1	863778	138129	448628	47768.4	719439	1.8346e+06	76591.9	213237	705083	138754	196539	55465.6	76413.8
MEDP0617	2-Furoylglycine	Amino acid and Its metabolites	Amino acid derivatives	0.25558	-	-	0.227082	-0.160083	1.10256e+06	183220	Y <= N	422249	0.166176	-2.58921	0.989099			97181.4	9	104880	9	175911	141238	122462	9	9	143455	9	157625	131526	100431	60120.2	9	102651	141736	346218	71385.1	3.7381e+06	123679	97944.2	67929.9	32512.8	121285	343460	240586	23223.1	119689	111524	86635.3
MEDN0554	2-(4-Hydroxyphenyl)ethanol	Benzene and substituted derivatives	Benzene and substituted derivatives	0.256138	C06044	ko00350,ko01100	0.587665	0.0722453	1.58112e+07	2.24009e+07	N <= Y	20687600	1.41678	0.502617	0.989099			1.71986e+07	1.33872e+07	2.66646e+07	2.86104e+06	4.33363e+06	2.90898e+06	1.24462e+08	1.04033e+07	5.14557e+06	4.53209e+06	5.12908e+07	1.26212e+07	1.47027e+07	1.87662e+07	5.48471e+06	3.68e+06	1.50343e+07	3.23839e+06	3.75146e+07	2.35129e+07	2.75232e+07	3.10341e+06	4.79216e+07	1.06297e+08	6.6393e+07	8.81278e+06	9.77895e+06	2.1628e+07	1.74571e+07	3.17431e+06	1.0844e+07	3.77405e+07
MW0004081	3-isobutyryl-1-(2-oxo-3-(4-phenoxyphenoxy)propyl)-1H-indole-5-carboxylic acid	Benzene and substituted derivatives	Benzene and substituted derivatives	0.256275	-	-	0.197433	-0.170998	179423	151478	Y <= N	158744	0.844247	-0.244262	0.989099			90146	29084.3	87794.5	86370.3	1.08977e+06	134449	211674	649019	197026	285361	511594	35190	272854	98511.8	530986	32792.5	102998	998104	34744.6	75364.7	315509	232445	277985	105124	559059	201755	182218	47324.1	15425.7	95800.7	9	109049
MEDP1352	Palythene	Amino acid and Its metabolites	Amino acid derivatives	0.256589	-	-	0.22285	-0.161123	1.58283e+06	8.80633e+06	Y <= N	6.92822e+06	5.56365	2.47603	0.989099			520062	143924	464240	2.50542e+08	626697	5.65806e+07	109806	106877	151872	1.88435e+06	454486	422672	387494	251496	9	9	2.09817e+06	9	1.93725e+06	9	76671.4	799047	231345	1.94886e+06	871923	9	1.8419e+06	9	9	9	1.58266e+06	9
MW0120090	4,6-Dihydroxyquinoline	Alcohol and amines	Alcohols	0.257185	C05639	ko00380,ko01100	0.227719	-0.160083	1.3857e+07	1.05047e+07	Y <= N	11376290	0.758081	-0.399576	0.989099			2.19544e+06	356030	4.03829e+06	910935	1.05909e+07	776641	1.50501e+06	667134	4.1169e+07	1.59487e+06	3.66074e+06	726285	212291	423185	1.43896e+06	6.01592e+07	3.27749e+07	7.65308e+06	9.12285e+06	8.31545e+06	1.49581e+06	7.93866e+06	710256	6.3253e+06	5.73408e+06	6.32151e+07	1.43138e+06	890098	740067	381474	2.42356e+07	4.74589e+07
MEDN0343	Shikimic Acid	Organic acid And Its derivatives	Organic acid And Its derivatives	0.258048	C00493	ko00400,ko01100,ko01230,ko01240	0.568861	0.0758836	2.71016e+07	9.21805e+06	N <= Y	1.38678e+07	0.340129	-1.55585	0.989099			2.66427e+06	77759.1	946544	41229.1	119533	1.04839e+06	3.052e+06	4.93711e+07	184748	588176	1.31514e+06	1.41185e+07	2.00469e+06	4.11191e+06	287043	221787	219929	92257.1	8.31733e+07	6.80363e+07	3.01028e+06	83090.9	1.27883e+07	165729	1.86951e+07	92581	1.95656e+06	3.05139e+07	3.76956e+06	99184.8	142052	44814.8
MW0053472	Garcinol	Benzene and substituted derivatives	Phenolics	0.258097	C09929	-	0.448199	0.100832	670385	735987	N <= Y	718931	1.09786	0.134691	0.989099			1.25389e+06	506273	392928	180574	747376	958596	922879	361355	621856	201523	199099	876851	2.33547e+06	552271	804230	365134	460741	619415	939076	1.39108e+06	1.42854e+06	188747	796588	165745	895249	733370	669928	945133	197408	9	100507	202071
MW0049239	Desoxylimonin	Heterocyclic compounds	Heterocyclic compounds	0.258912	-	-	0.108048	0.213098	1.94004e+06	2.48452e+06	N <= Y	2342958	1.28065	0.356881	0.989099			3.35661e+06	4.6747e+06	1.1231e+06	736759	2.89395e+06	1.84313e+06	1.53891e+06	811176	2.05584e+06	3.9235e+06	1.61359e+06	1.98297e+06	7.74004e+06	1.6965e+06	6.10079e+06	2.61966e+06	660848	1.7425e+06	3.33608e+06	169645	1.05196e+06	5.29919e+06	2.52843e+06	634630	1.37329e+06	1.88814e+06	1.33979e+07	1.83297e+06	1.44067e+07	1.39694e+06	4.86772e+06	580726
MEDP0071	Gly-Leu	Amino acid and Its metabolites	Amino acid derivatives	0.259735	C02155	-	0.176483	-0.179314	8.22104e+07	6.99781e+07	Y <= N	7.31585e+07	0.851208	-0.232417	0.989099			4.99707e+07	9.8654e+07	6.3238e+07	9.00695e+06	1.19728e+08	7.03918e+06	4.2287e+07	1.89402e+08	6.32202e+07	9.15389e+06	3.8239e+07	5.48532e+07	3.3646e+07	3.54025e+07	4.34011e+07	8.36448e+07	1.08775e+08	4.22912e+07	8.99868e+07	3.23431e+07	1.51071e+08	4.42448e+07	2.99049e+07	1.89132e+07	1.23818e+08	6.25406e+07	5.44227e+07	9.07199e+07	2.72262e+07	9	3.10476e+07	1.18251e+07
MW0153758	Met-Gly-Met	Amino acid and Its metabolites	Small Peptide	0.259807	-	-	0.640088	-0.0623701	8.34354e+06	8.00041e+06	Y <= N	8089620	0.958874	-0.0605862	0.989099			5.06597e+06	1.58294e+07	5.88769e+06	8.13578e+06	9.0922e+06	2.30451e+06	2.51177e+06	5.28847e+06	1.80339e+07	1.89477e+07	4.14312e+06	1.24885e+07	1.26263e+07	3.46408e+06	1.06251e+07	1.19803e+07	9.08949e+06	6.47241e+06	2.73552e+06	6.64954e+06	1.24361e+07	1.38769e+07	1.69227e+06	6.7933e+06	8.65813e+06	9.6752e+06	5.45432e+06	5.85151e+06	1.03447e+06	6.94151e+06	3.34651e+06	5.12622e+06
MEDN0536	estrone 3-sulfate	Hormones and hormone related compounds	Hormones and hormone related compounds	0.261123	C02538	ko00140,ko01100,ko04976	0.355793	0.122661	7.95142e+06	4.17017e+07	N <= Y	3.29266e+07	5.24456	2.39082	0.989099			3.17482e+08	9.35464e+07	1.62231e+07	303396	685677	117943	137519	1.53693e+07	914453	1.10323e+06	321523	6.13852e+07	1.96121e+06	2.56617e+08	1.45664e+06	597736	794007	994232	3.11143e+07	477793295	1.58389e+06	9	5.76796e+07	6.33172e+07	1.69565e+07	568530	1.0923e+06	9.02246e+07	6.41051e+07	70968	235584	9
MEDP1464	1,3-Diphenylguanidine	Alcohol and amines	Polyamines	0.261204	D88181	-	0.325912	-0.130457	146100	132699	Y <= N	136183	0.908273	-0.138802	0.989099			97206	175992	141593	328534	90005.1	182740	100485	95520.2	157528	157610	195929	105101	101482	189914	113742	229875	52980.9	67572	291326	106138	147690	105173	114487	89671.2	131279	181612	122020	91462.8	67402.3	186063	104605	75944.2
MEDN0060	N-Isovaleroylglycine	Amino acid and Its metabolites	Amino acid derivatives	0.261726	-	-	0.334912	0.127859	208995	133528	N <= Y	153149	0.638905	-0.646326	0.989099			156713	9	184451	16562.3	191768	22601.3	10416.1	9	33495.9	72772.7	31751.7	89657.6	8208.03	10159.7	46310.5	297804	50302.3	152724	1.68736e+06	139464	69495.4	64982.9	37218.6	9	126217	31810.7	107469	107450	8125.56	27593	235278	84248.7
MW0144484	Ala-Arg-Val	Amino acid and Its metabolites	Small Peptide	0.261928	-	-	0.45771	0.0987526	7560500	8.82243e+06	N <= Y	8494330	1.16691	0.222695	0.989099			14751862	4.42427e+06	6.8691e+06	1.45136e+06	1.74465e+07	2.26743e+06	5.85987e+06	6.36883e+06	8.997e+06	1.53739e+06	5.54583e+06	12460035	9.60455e+06	6.53311e+06	4.97787e+06	3.29616e+06	9.39748e+06	3.59279e+06	5.16481e+06	1.06696e+07	2.46895e+07	4.50464e+06	2.08139e+06	6.34997e+06	6.83564e+06	8.11126e+06	1.05645e+07	2.1737e+07	6.69525e+06	1.8849e+07	5.54588e+06	2.32306e+06
MW0155813	Pro-Asp-Leu	Amino acid and Its metabolites	Small Peptide	0.26201	-	-	0.42509	0.106029	7.03571e+06	1.02984e+07	N <= Y	9450121	1.46374	0.549657	0.989099			7.77796e+06	35033.7	356134	30432.4	37909	254960	609209	130444	40177.8	62495.6	46025.7	2.3979e+06	1.93629e+06	992111	1.01606e+06	461197	84750.4	141562	2.63552e+06	327460	890494	51552.3	268142	2.84488e+06	1.6887e+06	77914.1	64408.4	556875	892987	830818	151193	111499
MEDP0425	Imidazoleacetic acid	Heterocyclic compounds	Indole and Its derivatives	0.262128	C02835	ko00340,ko01100	0.387345	-0.114865	1.43319e+06	1.29369e+06	Y <= N	1.32996e+06	0.902663	-0.147741	0.989099			1.01414e+06	786708	3.43275e+06	1.40697e+06	1.33286e+06	618068	406405	1.26946e+06	740417	1.11284e+07	657734	898373	1.00513e+06	1.08708e+06	3.33937e+06	1.05202e+06	1.66836e+06	412662	9	626656	1.15773e+06	1.72066e+06	528284	747800	436713	363443	260987	349579	2.01603e+06	1.36793e+06	973613	4.50837e+06
MW0156965	Ser-Tyr-Tyr-Gln-Ser	Amino acid and Its metabolites	Small Peptide	0.263107	-	-	0.286306	0.141372	847068	624674	N <= Y	682496	0.737454	-0.439374	0.989099			1.73753e+06	97579	52725.5	9	102915	28341.5	66049.5	110007	192532	812514	34969.3	221290	155305	41978.9	75849.3	468790	200270	77249.1	125263	69059.3	9	9	35133.1	359679	1.83785e+06	1.39638e+07	79841.6	607789	35279.4	9	121412	54546.6
MEDN1670	N-hydroxy-L-isoleucine	Amino acid and Its metabolites	Amino acid derivatives	0.26314	C20310	-	0.34767	-0.12474	79173.4	65046.6	Y <= N	68719.6	0.821571	-0.283543	0.989099			27742.1	61538.7	58076	165089	111854	9	84223.2	135084	196269	44817.6	141274	95162.5	42030.5	49714.6	51374.1	113509	38014.2	78363.3	200822	45630.1	36379.8	135216	24759.8	27645	37650.3	76092.4	41976.2	9802.8	41734.9	98542	63199.8	73713.4
MW0125613	N6-cis-p-Coumaroylserotonin	Tryptamines,Cholines,Pigments	Tryptamines	0.263637	-	-	0.46249	-0.0977131	667569	754899	Y <= N	732193	1.13082	0.177366	0.989099			52052.2	68299.4	5.17642e+06	406637	1.54479e+06	1.42122e+06	87123.3	1.1145e+06	708082	2.40267e+06	255193	1.2565e+06	23556.1	12765.8	45445.4	995174	519345	1.27519e+06	20504	80451.4	335119	1.16095e+06	39144.2	1.39987e+06	1.37905e+06	979972	1.4827e+06	167203	29335.7	168696	1.30209e+06	404874
MEDP1247	1-Deoxyvaleric acid	Organic acid And Its derivatives	Organic acid And Its derivatives	0.263658	C20404	ko01100	0.244751	0.154366	1.13435e+06	1.30461e+06	N <= Y	1260340	1.1501	0.201756	0.989099			1.03794e+06	966853	995147	1.68378e+06	1.39606e+06	925875	890227	1.46138e+06	1.54089e+06	822850	1.78768e+06	667742	1.59589e+06	1.74235e+06	1.37114e+06	1.01084e+06	652057	879522	1.00507e+06	1.31513e+06	1.43135e+06	1.78615e+06	931631	753147	1.37144e+06	1.01219e+06	1.16632e+06	1.31268e+06	1.0664e+06	1.33242e+06	2.57206e+06	1.28939e+06
MEDP2388	Tyr-Asp	Amino acid and Its metabolites	Small Peptide	0.263762	-	-	0.233823	-0.158004	1.27812e+06	981406	Y <= N	1.05855e+06	0.767854	-0.381096	0.989099			564561	3.29724e+06	1.46313e+06	834234	1.32242e+06	315899	2.09752e+06	433883	2.19185e+06	460573	1.70528e+06	1.02247e+06	1.93139e+06	1.45889e+06	359334	2.40606e+06	2.40388e+06	906775	1.20131e+06	534719	1.82138e+06	1.11892e+06	842197	779659	2.70586e+06	1.01611e+06	382418	505597	507913	295081	680802	344469
MEDN1778	Dodecyl glucopyranoside	Carbohydrates and Its metabolites	Carbohydrates and Its metabolites	0.263817	C16041	ko04721	0.481842	-0.0935551	251423	230145	Y <= N	235677	0.915369	-0.127574	0.989099			259855	201235	265196	309696	646224	199589	307471	222609	319624	361915	478603	217489	53383.7	190798	160628	154443	197143	422553	177180	173886	209350	523975	123931	95304.3	99444.6	232290	112333	129369	49453.8	657209	311945	322031
MW0152574	Leu-Val-Val-Val-Gly	Amino acid and Its metabolomics	Small Peptide	0.264138	-	-	0.220223	-0.162682	2.65823e+06	2.32429e+06	Y <= N	2.41111e+06	0.874375	-0.193676	0.989099			143717	545586	3.07508e+06	504805	1.07691e+06	1.21043e+06	4.32485e+06	9	527823	2.56326e+06	110216	4612117	291190	257525	77717.6	1.5298e+06	476471	2.48269e+06	87538	3.71599e+06	1.14642e+06	1.7912e+06	9	1.145e+07	5.31247e+06	49879.6	3.49653e+06	6.71585e+06	3.25406e+06	1.67576e+06	405354	2.89186e+06
MW0150976	His-Ile-Lys-Arg	Amino acid and Its metabolites	Small Peptide	0.265452	-	-	0.396039	0.112266	37499.8	43298.8	N <= Y	41791.1	1.15464	0.207445	0.989099			371735	69236.1	36785.1	19769.2	9	9	23460	29813.7	9	10597.1	9206.22	77198	33380.8	68481.1	133361	34541.1	116927	9	44420.3	148148	14453.2	9	20308	58940.3	41444.6	26429.6	9	34687.8	18283.9	30106.7	9	9
MEDP0244	All-Trans-13,14-Dihydroretinol	CoEnzyme and vitamins	CoEnzyme and vitamins	0.265679	C15492	ko00830	0.266135	-0.147609	177500	176645	Y <= N	176867	0.995181	-0.00696843	0.989099			572924	331178	171008	204373	147479	127069	174555	107516	190507	80061.4	156529	155566	202990	356290	183714	200388	246172	243913	156985	375678	114726	154652	99375	146078	130669	142449	126342	179334	191121	103780	111889	132769
MW0009360	Pentoxifylline	Heterocyclic compounds	Heterocyclic compounds	0.265714	C07424	-	0.306979	0.135655	660446	829799	N <= Y	785767	1.25642	0.329321	0.989099			118447	786372	150622	198547	348081	951312	188767	144697	277722	323228	1.38036e+06	878207	744432	113703	75455.2	438845	933723	342707	102873	265525	1.85855e+06	198819	487389	143952	2.06933e+06	1.05842e+06	271187	3.39771e+06	489300	210827	54772.3	185901
MEDP1375	Carnitine C20-OH	FA	CAR	0.265794	-	-	0.206822	-0.16736	604950	415437	Y <= N	464710	0.68673	-0.542186	0.989099			212854	9	25589.8	8113.5	9	674087	39368.2	157788	5069.58	281775	9086.13	118249	429147	327758	9	735745	102507	9	24393.8	9	479791	16060.5	9	1.24422e+06	194185	9	20237	9013.25	8370.91	9	9	181588
MEDN0678	Ethylsalicylate	Organic acid And Its derivatives	Organic acid And Its derivatives	0.266082	D70269	-	0.240043	0.155925	301231	333176	N <= Y	324870	1.10605	0.145414	0.989099			368816	239951	240879	289648	398393	230263	213418	260111	381769	244907	370453	167200	274096	315307	271708	310345	230477	213945	501174	318195	343772	493078	238834	269606	273399	210296	339793	392415	365028	383523	310614	271762
MEDP2534	Raphanusamic acid	Organic acid And Its derivatives	Organic acid And Its derivatives	0.266427	-	-	0.244815	-0.154366	1.84981e+06	1.64447e+06	Y <= N	1697860	0.888997	-0.16975	0.989099			247353	1.58856e+06	1.94676e+06	1.54428e+06	1.03153e+06	389147	906832	2.03599e+06	959946	476959	834446	3.28151e+06	1.47541e+07	1.36293e+06	305884	1.52795e+06	627714	2.14119e+06	1.23253e+06	1.37002e+06	4.40121e+06	933848	872587	3.14078e+06	1.03793e+07	766371	613457	1.04795e+06	893248	938635	368411	592230
MEDP1298	Pregnanetriol	Alcohol and amines	Alcohols	0.266744	C14680	-	0.220224	0.162682	1.73577e+06	2.08339e+06	N <= Y	1.99301e+06	1.20027	0.263359	0.989099			2.23817e+06	1.19391e+06	1.55415e+06	2.88392e+06	2.13104e+06	1.69444e+06	1.58403e+06	561191	1.1228e+06	2.08673e+06	597920	496868	1.13745e+06	1.62903e+06	2.66511e+06	1.22604e+06	403335	1.82152e+06	981600	2.72906e+06	521165	1.38965e+06	3.81705e+06	1.2627e+07	2.29838e+06	903785	2.21226e+06	787425	1.51959e+06	1.27537e+06	1.78186e+06	2.26821e+06
MW0133326	4-(7-Hydroxy-4-oxo-3,4-dihydro-2H-chromen-2-yl)phenyl 2-O-(3,4-dihydroxy-4-(hydroxymethyl)tetrahydrofuran-2-yl)hexopyranoside	Heterocyclic compounds	Heterocyclic compounds	0.266856	-	-	0.383526	0.101871	1.12393e+06	1.06202e+06	N <= Y	1.07811e+06	0.944919	-0.081738	0.989099			333359	53518.9	9	9	50651.3	9	9	38443	9	9	61000.3	9	23105.9	9	9	9	9	9	67035.4	17292.7	9	9	49885.2	20326.8	34844.2	9	15232.3	22977	9	9	9	9
MW0158670	Tyr-Val-Lys-Ala-Leu	Amino acid and Its metabolites	Small Peptide	0.267282	-	-	0.305109	-0.136175	6.51431e+06	5.97352e+06	Y <= N	6.11412e+06	0.916984	-0.125031	0.989099			1.22675e+06	1.38946e+06	5.73296e+06	1.3364e+07	4.74756e+06	615517	6.54518e+06	1.75827e+06	640128	1.34342e+06	2.0185e+06	1.82318e+07	1.23774e+07	945874	3.69407e+06	6.22825e+06	9.58222e+06	4.11511e+06	2.15092e+06	9	5.78729e+06	2.89738e+06	653041	2.93968e+06	1.34502e+07	3.95137e+06	1.43674e+07	6.33183e+06	80214.4	9.8807e+06	612521	4.40046e+06
MW0052932	fluticasone 17beta-carboxylic acid	Organic acid And Its derivatives	Organic acid And Its derivatives	0.268322	-	-	0.413767	-0.108628	5.53342e+06	1.36092e+06	Y <= N	2.44577e+06	0.245945	-2.02359	0.989099			119568	210566	642710	562084	351719	148532	437105	193835	1.28629e+06	3.01052e+07	905695	196876	9	167750	273600	448995	354349	396061	461981	111632	102046	716620	58278.3	231271	194392	225480	172258	148672	88641.7	195545	314282	475900
MEDP2590	2-Aminoadenosine	Nucleotide And Its metabolites	Nucleotide And Its metabolites	0.268646	C00939	-	0.351718	-0.123701	1509500	1.15599e+06	Y <= N	1247900	0.765808	-0.384946	0.989099			498120	654135	1.19677e+06	2.61713e+06	586639	1.51451e+06	1.15092e+06	4.24963e+06	892217	1.54743e+06	1.52413e+06	600040	855126	1.44576e+06	3.44018e+06	1.02672e+06	461717	414432	598195	1.02708e+06	1.03291e+06	1.19972e+06	410903	1.77488e+06	1.65614e+06	1.08164e+06	945095	357380	1.40725e+06	1.85227e+06	521681	1.31194e+06
MEDP1873	Leu-Pro-Tyr	Amino acid and Its metabolites	Small Peptide	0.269186	-	-	0.637264	0.0628898	1.82192e+06	2.01978e+06	N <= Y	1968340	1.1086	0.148739	0.989099			1.53566e+06	1.25422e+06	2.28412e+06	289362	2.9762e+06	1.25641e+06	3.64597e+06	446714	1.03649e+06	523391	293344	2.58807e+06	3.73144e+06	1.8569e+06	1.4047e+06	979019	1.65561e+06	971015	2.85727e+06	3.53346e+06	3.31425e+06	241579	1.56507e+06	1.02469e+06	2.95023e+06	1.1988e+06	1.28471e+06	4.02393e+06	985082	1.10831e+06	402467	154844
MW0006884	Dioxacarb	Benzene and substituted derivatives	Benzene and substituted derivatives	0.269262	C18953	-	0.425088	0.106029	6.72962e+07	6.74805e+07	N <= Y	67432600	1.00274	0.00394748	0.989099			2.89897e+07	5.56803e+07	7.61574e+07	3.88276e+07	4.87767e+07	6.81201e+07	8.0016e+07	9.87055e+07	5.77912e+07	4.52929e+07	104636122	9.19183e+07	5.27649e+07	7.49419e+07	8.45099e+07	2.78266e+07	3.26026e+07	1.83446e+07	1.46868e+08	5.49283e+07	6.89339e+07	3.57008e+07	1.11169e+08	4.98561e+07	5.09634e+07	3.31287e+07	7.11774e+07	4.66139e+07	2.98443e+07	1.12266e+08	4.58861e+07	3.99159e+07
MEDP2503	Tyr-Thr	Amino acid and Its metabolites	Small Peptide	0.269474	-	-	0.126387	-0.202703	2.09658e+06	1.47011e+06	Y <= N	1.63299e+06	0.701195	-0.512113	0.989099			703016	834101	1.99686e+06	675323	2.54701e+06	561757	1.07208e+06	487960	3.7826e+06	841556	996239	2.22758e+06	1.70273e+06	1.13869e+06	502752	1.18065e+06	3.16495e+06	2.09253e+06	1.18484e+06	1.16346e+06	1.83916e+06	908210	517466	851796	4.36805e+06	1.95584e+06	1.21625e+06	1.43887e+06	496568	834733	248170	420876
MW0153503	Met-Asn-Asp	Amino acid and Its metabolites	Small Peptide	0.269573	-	-	0.438822	0.102911	1.08825e+07	1.22721e+07	N <= Y	1.19108e+07	1.12769	0.173376	0.989099			1.09058e+07	1.95e+07	4.00018e+07	310408	2.1915e+07	216107	1.68696e+07	1.57119e+07	1.16522e+06	2.25278e+07	1.95634e+07	4.25946e+07	1.46308e+07	1.33724e+07	2.52945e+07	1.06253e+07	1.47702e+07	353201	2.39903e+07	1.01911e+07	1.26451e+07	4.89398e+07	7.87127e+06	1.75984e+07	1.35047e+07	3.01504e+06	227751	5.73527e+06	6.41421e+06	2.12978e+07	2.60581e+07	2.54169e+07
MW0143527	5,6-Indolequinone-2-carboxylic acid	Organic acid And Its derivatives	Organic acid And Its derivatives	0.269616	C17938	ko00350,ko01100	0.26615	-0.147609	662150	447034	Y <= N	502964	0.675125	-0.566774	0.989099			45441.6	25421.8	354345	240850	273313	123604	611408	16662.4	906424	345803	49269.6	119086	89860.1	367408	55277.9	230712	121261	865028	720334	113512	2.48366e+06	332294	145969	1.33693e+06	3.69152e+06	690979	1.4577e+06	255113	53375.2	359777	445914	471203
MW0156854	Ser-Lys-Val-Glu	Amino acid and Its metabolomics	Small Peptide	0.269679	-	-	0.34167	-0.126299	3.84233e+07	3.24536e+07	Y <= N	34005760	0.844634	-0.243601	0.989099			5.27216e+06	5.44112e+07	1.84033e+07	3.14131e+07	7.65624e+06	4.22822e+07	1.89719e+07	2.14119e+07	6.57189e+07	4.81847e+07	2.38655e+07	3.70395e+07	3.30801e+07	3.17193e+07	1.59038e+07	3.51056e+07	3.104e+07	2.19509e+07	2.19028e+07	4.07209e+07	3.05657e+07	2.66411e+07	6.46137e+06	2.72612e+07	2.74099e+07	3.40947e+07	4.06133e+07	34037240	1.8744e+07	5.17889e+07	2.96289e+07	3.16889e+07
MW0158998	Val-Glu-Ser-Lys	Amino acid and Its metabolites	Small Peptide	0.269679	-	-	0.34167	-0.126299	3.84233e+07	3.24536e+07	Y <= N	34005760	0.844634	-0.243601	0.989099			5.27216e+06	5.44112e+07	1.84033e+07	3.14131e+07	7.65624e+06	4.22822e+07	1.89719e+07	2.14119e+07	6.57189e+07	4.81847e+07	2.38655e+07	3.70395e+07	3.30801e+07	3.17193e+07	1.59038e+07	3.51056e+07	3.104e+07	2.19509e+07	2.19028e+07	4.07209e+07	3.05657e+07	2.66411e+07	6.46137e+06	2.72612e+07	2.74099e+07	3.40947e+07	4.06133e+07	34037240	1.8744e+07	5.17889e+07	2.96289e+07	3.16889e+07
MW0010819	(10E,15Z)-9,12,13-Trihydroxyoctadeca-10,15-dienoic acid	FA	Oxidized lipids	0.269809	-	-	0.380894	0.116424	1379500	1.37804e+06	N <= Y	1378420	0.998942	-0.00152713	0.989099			884226	1.31959e+06	861114	2.75219e+06	2.33842e+06	618758	2.48031e+06	1.12843e+06	1.17544e+06	479782	5.10882e+06	1.7558e+06	404306	1.11382e+06	1.08393e+06	708643	934343	1.45261e+06	1.45354e+06	2.27071e+06	1.9438e+06	1.04426e+06	1.15349e+06	761475	1.41109e+06	672612	414826	1.03211e+06	746928	701323	1.59449e+06	1.60322e+06
MEDP2463	Trp-Pro	Amino acid and Its metabolites	Small Peptide	0.270033	-	-	0.343668	0.12578	2.14962e+07	2.52131e+07	N <= Y	24246700	1.17291	0.230095	0.989099			7.2673e+07	1.17213e+07	1.73939e+07	8.89029e+06	2.58408e+07	9.93213e+06	2.48234e+07	2.69752e+07	2.33686e+07	6.14392e+06	2.10007e+07	3.32525e+07	2.41766e+07	4.58546e+06	1.90719e+07	9.3787e+06	1.96462e+07	1.40726e+07	4.51931e+07	1.84059e+07	3.31161e+07	8.4354e+06	2.33013e+07	2.02302e+07	2.39547e+07	2.67407e+07	2.40129e+07	3.77521e+07	1.09297e+07	2.48867e+07	1.9006e+07	3.45689e+07
MEDP1080	Gly-Trp	Amino acid and Its metabolites	Small Peptide	0.270372	-	-	0.244808	-0.154366	4.79796e+06	4.14407e+06	Y <= N	4314080	0.863714	-0.211374	0.989099			4.83166e+06	3.0277e+06	3.95754e+06	1.31161e+06	3.50612e+06	1.47434e+06	2.86037e+06	5.82071e+06	4.07464e+06	1.32913e+06	5.37325e+06	2.65364e+06	2.36184e+06	1.21135e+06	2.03041e+06	3.71449e+06	2.98716e+06	2.61889e+06	7.98296e+06	2.66962e+06	6.09649e+06	2.30433e+06	1.83792e+06	1.3017e+06	5.40865e+06	2.47162e+06	3.57545e+06	3.52717e+06	1.47622e+06	2.32797e+06	4.47907e+06	3.38842e+06
MEDN2086	5-chloroindole-2-carboxylic acid	Organic acid And Its derivatives	Organic acid And Its derivatives	0.271016	-	-	0.252861	-0.151767	156558	129139	Y <= N	136268	0.824866	-0.277768	0.989099			11009.3	155198	60070.4	379172	37693.5	84811.6	214000	150434	52308.6	153317	76142.6	38746.8	200055	18738.2	108143	45972.5	19825.9	360437	181481	115154	217211	167826	31065.4	84780.5	313299	164374	319108	166732	43027.6	37519.5	260039	133740
MEDP2462	Trp-Met	Amino acid and Its metabolites	Small Peptide	0.271036	-	-	0.236927	-0.156965	1.55515e+06	1.34214e+06	Y <= N	1397520	0.863024	-0.212527	0.989099			2.05107e+06	1.43735e+06	1.38946e+06	310772	1.57523e+06	433137	681037	379392	1.85325e+06	283173	719022	1.6723e+06	3.36857e+06	536015	1.2599e+06	2.70108e+06	2.14427e+06	1.89488e+06	868088	784259	1.77913e+06	395388	584888	1.01646e+06	1.91047e+06	2.16709e+06	810503	1.28291e+06	440572	356820	240199	353065
MEDN1643	LPA(18:1/0:0)	GP	LPA	0.271399	-	-	0.193404	-0.172557	226062	269703	Y <= N	258356	1.19305	0.254655	0.989099			913423	285014	189245	135273	102650	110672	69598.1	187241	206273	123709	169035	154084	168668	130034	133828	277678	194743	9	137180	155953	374870	115806	710524	2.09815e+06	280769	209954	232765	113032	248567	98704.9	108037	286204
MEDP1720	2-Phenylglycine	Amino acid and Its metabolites	Amino acid derivatives	0.271426	D70539	-	0.24006	-0.155925	525500	570270	Y <= N	558630	1.0852	0.117955	0.989099			340996	246251	485508	393156	262723	411509	238077	385340	496102	639483	442441	398808	224545	735656	286769	288201	492134	301230	386602	599051	338058	312339	970478	1.82673e+06	572200	451567	512759	400323	334368	293196	176284	467356
MEDN1960	cyclo(gly-glu)	Amino acid and Its metabolites	Small Peptide	0.271885	-	-	0.450596	-0.100312	425154	389257	Y <= N	398590	0.915567	-0.127263	0.989099			593459	270683	349408	1.18713e+06	644630	248629	256476	461807	658128	338278	744089	348977	466177	503308	613959	421793	394853	665889	318801	162332	191479	1.15345e+06	330932	411940	259217	691569	272766	295100	215155	391331	206418	222846
MEDP2566	Tyr-Gly	Amino acid and Its metabolites	Small Peptide	0.272132	-	-	0.254501	-0.151247	1.31831e+07	1.28699e+07	Y <= N	12951300	0.976241	-0.0346902	0.989099			1.0776e+07	2.02916e+07	14991790	2.75298e+06	1.88706e+07	4.2563e+06	5.51082e+06	8.11336e+06	1.77619e+07	4.3052e+06	1.08129e+07	1.39031e+07	7.61582e+06	5.97637e+06	5.81566e+06	1.80568e+07	2.18845e+07	9.85848e+06	8.10649e+06	8.7394e+06	2.0515e+07	7.04716e+06	6.04764e+06	3.81408e+06	2.48916e+07	1.50903e+07	8.40615e+06	1.45241e+07	6.61381e+06	4.42457e+06	6.8985e+06	3.71113e+06
MW0153044	Lys-Leu-Ser	Amino acid and Its metabolites	Small Peptide	0.273103	-	-	0.657047	-0.0592516	2.07815e+07	1.49433e+07	Y <= N	1.64612e+07	0.719069	-0.475799	0.989099			24511.4	43984.9	81589.2	4.40269e+06	156753	158279	19083.6	17959.6	973041	78813.8	21982.9	109072	30312.4	48724.9	50771	255509	89744.5	62356.5	133440	137018	9	261199	66626.2	568968	3.86591e+06	666960	1.03682e+07	41468.7	22946.4	271762	4.41127e+07	101222
MW0147063	Cannabisin G	Lignans and Coumarins	Lignans	0.273172	C17911	-	0.682809	-0.0545738	2.22963e+06	2.19029e+06	Y <= N	2.20052e+06	0.982356	-0.0256827	0.989099			82101.3	90394.9	309631	1.3454e+06	3.48189e+06	7.4806e+06	56462.4	58343.2	8.31494e+06	8.83524e+06	865113	626519	56765.8	80341.3	81461.3	2.0801e+06	182319	931186	245042	28323	439131	3.80245e+06	32022.3	1.35245e+06	293023	2.50087e+06	1.93778e+06	465558	48316.3	6.24949e+06	1.88595e+06	303803
MW0158972	Val-Gln-Met-Met-Thr	Amino acid and Its metabolites	Small Peptide	0.273221	-	-	0.374516	0.117983	512223	843678	N <= Y	757500	1.64709	0.719921	0.989099			1.39991e+07	1.15881e+06	253143	896849	135127	31137.9	619791	148055	3861.57	39481.5	584595	1.00143e+06	908523	320159	573583	610526	1.28183e+06	2.31426e+06	752296	759781	437248	15069.9	197336	805691	751693	632078	3.05416e+06	568487	49700.6	1.5219e+06	13835.6	470546
MEDP2303	6-Diazo-5-oxo-L-norleucine	Amino acid and Its metabolites	Amino acid derivatives	0.273379	-	-	0.210054	-0.16632	1.28646e+06	697892	Y <= N	850920	0.54249	-0.882333	0.989099			211625	150024	890238	1.61897e+06	935057	519228	569703	411697	932456	636265	2.66374e+06	569248	310539	915496	354946	151182	407580	1.04051e+06	486379	339364	543092	1.10804e+06	476876	420160	351308	1.42441e+06	730800	442298	158908	525755	774250	775451
MEDN1723	Cholic acid	Bile acids	Bile acids	0.273545	C00695	ko00120,ko01100,ko04976	0.511711	0.0873181	1.61654e+08	1.83447e+08	N <= Y	177781000	1.13482	0.182458	0.989099			4.94177e+08	3.11313e+08	7.55272e+07	3.311e+07	9.2749e+07	3.50974e+07	1.08687e+08	3.29393e+08	5.96627e+07	3.73679e+07	6.91523e+07	1.51722e+08	2.65803e+08	341603880	1.90927e+08	2.9288e+08	3.32639e+08	4.14063e+07	3.40573e+08	1.87028e+08	2.4438e+08	3.91185e+07	2.58535e+08	3.34064e+08	2.34257e+08	2.82728e+07	5.93885e+07	3.90758e+08	8.50329e+07	6.65369e+07	4.0218e+07	6.04888e+07
MEDN1126	Gamma-Mercholic Acid	Bile acids	Bile acids	0.273545	C17649	-	0.511711	0.0873181	1.61654e+08	1.83447e+08	N <= Y	177781000	1.13482	0.182458	0.989099			4.94177e+08	3.11313e+08	7.55272e+07	3.311e+07	9.2749e+07	3.50974e+07	1.08687e+08	3.29393e+08	5.96627e+07	3.73679e+07	6.91523e+07	1.51722e+08	2.65803e+08	341603880	1.90927e+08	2.9288e+08	3.32639e+08	4.14063e+07	3.40573e+08	1.87028e+08	2.4438e+08	3.91185e+07	2.58535e+08	3.34064e+08	2.34257e+08	2.82728e+07	5.93885e+07	3.90758e+08	8.50329e+07	6.65369e+07	4.0218e+07	6.04888e+07
MEDN1077	alpha-Muricholic acid	Bile acids	Bile acids	0.273545	C17647	-	0.511711	0.0873181	1.61654e+08	1.83447e+08	N <= Y	177781000	1.13482	0.182458	0.989099			4.94177e+08	3.11313e+08	7.55272e+07	3.311e+07	9.2749e+07	3.50974e+07	1.08687e+08	3.29393e+08	5.96627e+07	3.73679e+07	6.91523e+07	1.51722e+08	2.65803e+08	341603880	1.90927e+08	2.9288e+08	3.32639e+08	4.14063e+07	3.40573e+08	1.87028e+08	2.4438e+08	3.91185e+07	2.58535e+08	3.34064e+08	2.34257e+08	2.82728e+07	5.93885e+07	3.90758e+08	8.50329e+07	6.65369e+07	4.0218e+07	6.04888e+07
MEDN1902	beta-Muricholic acid	Bile acids	Bile acids	0.273545	C17726	-	0.511711	0.0873181	1.61654e+08	1.83447e+08	N <= Y	177781000	1.13482	0.182458	0.989099			4.94177e+08	3.11313e+08	7.55272e+07	3.311e+07	9.2749e+07	3.50974e+07	1.08687e+08	3.29393e+08	5.96627e+07	3.73679e+07	6.91523e+07	1.51722e+08	2.65803e+08	341603880	1.90927e+08	2.9288e+08	3.32639e+08	4.14063e+07	3.40573e+08	1.87028e+08	2.4438e+08	3.91185e+07	2.58535e+08	3.34064e+08	2.34257e+08	2.82728e+07	5.93885e+07	3.90758e+08	8.50329e+07	6.65369e+07	4.0218e+07	6.04888e+07
MW0152315	Leu-Glu-Cys-Glu	Amino acid and Its metabolites	Small Peptide	0.27387	-	-	0.24706	-0.152287	752272	644636	Y <= N	672621	0.856919	-0.222769	0.989099			97500.6	9	311436	4.26788e+06	4.00554e+06	5.66019e+06	7.21452e+06	713619	1.00041e+06	9	4.50298e+06	2.80742e+06	93989.8	311584	9	9	296577	244123	202781	405909	1.92079e+06	1.38342e+06	622681	94910.2	3.32019e+06	585981	5.34211e+06	592468	538673	1.05436e+06	746801	9
MW0013980	3beta-Hydroxy-22(30)-hopen-29-al	Aldehyde,Ketones,Esters	Aldehydes	0.274078	-	-	0.374544	-0.117983	5.11231e+06	4.44832e+06	Y <= N	4.62096e+06	0.870121	-0.200713	0.989099			859164	8.06733e+06	2.44064e+06	4.24714e+06	1.29216e+06	5.24072e+06	1.23755e+06	3.08048e+06	8.28691e+06	6.99978e+06	2.92132e+06	5.12345e+06	4.24539e+06	4.05978e+06	1.80223e+06	5.03787e+06	4.84366e+06	2.62096e+06	2.7705e+06	6.13422e+06	4.06621e+06	3.53845e+06	1.1184e+06	4.34668e+06	3.47749e+06	5.47166e+06	4.95141e+06	5.42509e+06	2.50825e+06	6.19364e+06	3.32117e+06	3.44736e+06
MW0124398	Indacaterol	Heterocyclic compounds	Heterocyclic compounds	0.275224	D09318	-	0.436576	-0.10343	1.91904e+06	1.61132e+06	Y <= N	1691330	0.839652	-0.252137	0.989099			249317	544901	1.73564e+06	1.7985e+06	4.80614e+06	1.87815e+06	5.76584e+06	1.13338e+06	2.83882e+06	1.1397e+06	1.91118e+06	1.0912e+06	2.08575e+06	1.48391e+06	1.48863e+06	7.22436e+06	4.26839e+06	2.23434e+06	261931	961647	984294	3.75042e+06	473946	477558	409176	1.44121e+06	1.33635e+06	379225	568514	893494	1.4599e+06	2.18262e+06
MW0109998	Trandolaprilat	Amino acid and Its metabolites	Amino acid derivatives	0.275322	C21515	-	0.355819	-0.122661	1936000	2.47403e+06	Y <= N	2.33414e+06	1.27791	0.353783	0.989099			248297	447992	519633	502037	1.69543e+06	1.35482e+07	102880	2.90259e+07	103911	143820	522960	81389.4	71617.5	238759	244232	139718	790170	428679	382764	9	134157	1.1044e+06	710749	1.06381e+06	451961	1.91572e+06	269629	141839	534927	130471	1.30382e+07	1.83767e+06
MEDN2121	Ile-Asn	Amino acid and Its metabolites	Small Peptide	0.275357	-	-	0.201605	-0.169439	370781	348457	Y <= N	354261	0.939792	-0.0895863	0.989099			155394	250782	199661	134696	424145	86683	218515	176323	356394	166567	314754	167988	188725	95648.9	204237	380172	305315	555719	464086	9	615448	208510	131101	99622.7	591984	321253	529910	255403	162777	274042	235308	158078
MEDP1396	Carnitine C15:1:DC	FA	CAR	0.276109	-	-	0.55561	0.0784823	131608	240992	N <= Y	212552	1.83113	0.872737	0.989099			2.31046e+06	121624	175701	41928.6	27385.7	49059.7	144867	653984	37351.8	48296.5	36731.9	938235	120022	674101	473502	121189	368074	40176.8	63092	705430	142244	52246.3	491747	204555	65727.8	38467.4	49978.7	35652.5	16386.4	68536.8	32852.5	117882
MW0143021	3-Methoxy-16-octylestra-1,3,5(10)-triene-16beta,17beta-diol	Alcohol and amines	Alcohols	0.276488	C14994	-	0.274597	0.14501	1.89808e+08	1.97838e+08	N <= Y	195750000	1.04231	0.0597799	0.989099			1.6929e+08	1.8402e+08	1.82809e+08	1.65257e+08	2.21958e+08	1.60444e+08	237219689	1.90565e+08	1.70004e+08	2.16619e+08	2.03265e+08	1.81032e+08	2.14163e+08	1.87782e+08	1.9392e+08	2.14207e+08	2.56514e+08	1.81599e+08	1.71893e+08	1.74172e+08	1.78275e+08	209128779	1.88031e+08	146943226	1.65021e+08	2.30385e+08	1.39569e+08	1.58923e+08	2.24272e+08	1.45571e+08	1.73601e+08	1.85456e+08
MEDN1958	2-methyl citric acid	Organic acid And Its derivatives	Organic acid And Its derivatives	0.277574	-	-	0.248021	-0.153326	1.85223e+06	1.08186e+06	Y <= N	1.28216e+06	0.584087	-0.775745	0.989099			3.51991e+06	1.52016e+06	3.42191e+06	448755	741244	263871	870038	3.58115e+06	832985	262468	454118	1.19481e+06	273805	7.42795e+06	1.00608e+06	1.14285e+06	1.77897e+06	1.52679e+06	983239	1.60717e+06	1.03408e+06	719863	6.09357e+06	1.28633e+06	903353	183768	243743	284389	2.70541e+06	92486.9	122502	116333
MEDN1909	4-Hydroxybenzoic Acid	Benzene and substituted derivatives	Phenolic acids	0.277732	C00156	ko00130,ko00790,ko01100,ko01240	0.631679	0.0639293	1.24685e+07	1.77929e+07	N <= Y	16408560	1.42703	0.51302	0.989099			1.34071e+07	1.08382e+07	2.12504e+07	1.84601e+06	3.27358e+06	2.21767e+06	1.04712e+08	8.61949e+06	3.8306e+06	3.49011e+06	4.12383e+07	9.7655e+06	1.19484e+07	1.4824e+07	4.22206e+06	2.8679e+06	1.17393e+07	2.29941e+06	2.93765e+07	1.79721e+07	2.1576e+07	1.85808e+06	3.75383e+07	86907982	5.24662e+07	6.80085e+06	7.54425e+06	1.64403e+07	1.34146e+07	2.53798e+06	8.76457e+06	3.04401e+07
MW0011239	(3E)-4-(1-Hydroxy-2,2,6-trimethyl-4-oxocyclohexyl)but-3-en-2-yl hexopyranoside	Others	Hydrocarbon derivatives	0.277896	-	-	0.441227	-0.102391	2.95546e+06	2.51462e+06	Y <= N	2629240	0.850839	-0.233042	0.989099			316546	927856	2.61459e+06	3.02487e+06	6.54819e+06	2.22684e+06	6.4776e+06	1.99312e+06	4.11139e+06	1.8304e+06	2.3572e+06	1.48131e+06	2.79175e+06	2.32048e+06	2.74121e+06	1.0192e+07	7.77806e+06	3.05378e+06	553381	1.73388e+06	1.00475e+06	7.2062e+06	590740	595748	548468	2.65357e+06	2.06318e+06	710629	1.03416e+06	1.45748e+06	1.66537e+06	2.73661e+06
MW0141334	12-Ethyl-8-isobutylbacteriochlorophyllide d	Tryptamines,Cholines,Pigments	Pigments	0.278385	C21434	ko00860	0.732474	-0.045738	81330.8	90336.2	Y <= N	87994.8	1.11073	0.151503	0.989099			7071.08	61097.9	40147.7	155159	139079	297820	25291.7	18166.2	326024	172163	46658.9	39413.8	16753.6	12749.8	18066	76284.4	36524	136115	39525.4	7168.16	18289.5	109456	5241.84	72339.1	39626.1	182130	100789	15267.8	5661.37	314243	78493.3	54233.4
MEDP2084	L-Homophenylalanine	Amino acid and Its metabolites	Amino acid derivatives	0.278492	C17235	ko00400,ko01100,ko01210	0.654149	-0.0597713	190570	160359	Y <= N	168214	0.841469	-0.249018	0.989099			24657.5	9	81794.4	363701	75538	56657.6	31772.5	62465.5	139657	236286	484910	143657	28901.6	82332.5	38973.9	148510	28715.9	511826	9	143519	56496.7	194839	49702.8	1.60658e+06	1.623e+06	132551	243755	66813.1	96101.6	84319	233981	454636
MW0110500	beta-Alanine,N-[2-[(3-hexylphenyl)amino]-2-oxoethyl]-	Amino acid and Its metabolites	Amino acids	0.278701	-	-	0.620544	-0.0660083	5.20335e+06	4.26207e+06	Y <= N	4506800	0.819101	-0.287886	0.989099			551123	1.16598e+06	1.16422e+06	7.40544e+06	792909	4.66799e+06	1.40899e+06	1.09906e+06	1.61821e+07	1.73382e+06	647679	1.47053e+06	1.75682e+06	758053	915025	2.80475e+06	867043	4.58404e+06	1.54943e+06	695982	667936	1.82635e+07	574737	2.56751e+06	1.80328e+06	7.60246e+06	4.74323e+06	485800	148442	3.68321e+06	4.72891e+06	5.33744e+06
MEDP1157	3-methylindole	Heterocyclic compounds	Indole and Its derivatives	0.279207	C08313	ko00380	0.396029	-0.112786	1.02197e+06	1.17817e+06	Y <= N	1.13756e+06	1.15284	0.205196	0.989099			129617	206004	472576	200098	424877	236883	174792	136294	2.75082e+06	801878	50828.4	125243	573141	107110	147882	426891	179707	96509.3	691891	247254	82040.1	210858	9	96942.3	528777	227001	584526	146251	54784.3	550448	1.86315e+06	285321
MEDP1960	7-(alpha-D-glucosyl)-N(6)-isopentenyladenine	Nucleotide And Its metabolites	Nucleotide And Its metabolites	0.279292	-	-	0.310701	0.134615	1.26658e+06	1.53164e+06	N <= Y	1462720	1.20927	0.274138	0.989099			6.10506e+06	703805	785584	688646	5.64218e+06	1.02142e+06	849534	1.18056e+06	1.1645e+06	390546	555337	911664	1.0819e+06	2.87685e+06	1.5345e+06	645853	1.02779e+06	469907	925697	1.53367e+06	2.21087e+06	460305	1.46306e+06	5.76868e+06	2.45908e+06	1.1164e+06	359858	1.79628e+06	624174	776376	133258	786271
MEDN0621	Indoxylsulfuric acid	Heterocyclic compounds	Indole and Its derivatives	0.279521	-	-	0.28691	0.141372	8.68838e+06	3.00725e+06	N <= Y	4.48435e+06	0.346123	-1.53064	0.989099			943100	435909	100069	9624.22	142988	440785	6776.06	2.28922e+06	23866.1	19142.4	100246	3.0751e+06	17743.1	727228	322696	68578.3	206956	6599.22	1.37348e+07	2.05997e+06	161446	9	423914	874513	566226	174742	3.37082e+06	4.01677e+06	377847	6448.16	19402.8	9
MEDN0533	Xanthosine	Nucleotide And Its metabolites	Nucleotide And Its metabolites	0.280201	C01762	ko00230,ko00232,ko01100,ko01232,ko02010	0.376666	-0.117464	7.07008e+06	6.62152e+06	Y <= N	6738147	0.936556	-0.0945628	0.989099			548326	2.94676e+06	246960	2.45643e+06	520601	1.62719e+07	2.59106e+06	5.42897e+06	2.61388e+07	1.06587e+07	6.17381e+06	6.74043e+06	8.34398e+06	6.5166e+06	488683	1.24768e+07	6.67158e+06	1.95193e+06	1.526e+07	95680.2	2.39472e+06	874023	31994.8	4.82706e+06	1.5446e+07	5.94409e+06	8.47627e+06	7.86557e+06	7.07568e+06	1.18543e+07	5.9058e+06	4.15843e+06
MW0016120	beta-Glycyrrhetinic acid	Organic acid And Its derivatives	Organic acid And Its derivatives	0.280534	-	-	0.42509	-0.106029	175823	142900	Y <= N	151460	0.812749	-0.299119	0.989099			78221.2	36023.5	107952	120986	35434.6	122802	41957.9	45571.8	442687	389961	182883	68229.5	64020.6	33132.7	164400	148756	13434.1	72856.6	35110.9	67009.1	56447.1	233050	107134	136355	41121.4	85669.3	1.0217e+06	67376.8	47697.1	175953	159358	208154
MEDP0443	10-Formyl-Thf	Heterocyclic compounds	Pteridines and derivatives	0.280891	C00234	ko00670,ko00970,ko01100,ko01200,ko01240,ko01523	0.491691	-0.0914761	1.54994e+07	1.89946e+07	Y <= N	1.80858e+07	1.2255	0.293372	0.989099			608306	730897	964240	694374	2.2866e+06	1.299e+06	1.27345e+06	2.31104e+06	1.99581e+06	938058	1.24457e+06	1.56953e+07	2.57252e+07	1.609e+08	3.45801e+06	1.30419e+06	866985	1.38147e+06	1.00674e+06	2.50176e+06	4.34761e+06	1.09639e+06	1.30952e+08	9.33755e+06	1.36742e+06	1.07418e+06	8.69902e+06	782980	212157	813143	476163	752196
MEDP1231	Folinic acid	CoEnzyme and vitamins	CoEnzyme and vitamins	0.280891	C03479	ko00670,ko01100	0.491691	-0.0914761	1.54994e+07	1.89946e+07	Y <= N	1.80858e+07	1.2255	0.293372	0.989099			608306	730897	964240	694374	2.2866e+06	1.299e+06	1.27345e+06	2.31104e+06	1.99581e+06	938058	1.24457e+06	1.56953e+07	2.57252e+07	1.609e+08	3.45801e+06	1.30419e+06	866985	1.38147e+06	1.00674e+06	2.50176e+06	4.34761e+06	1.09639e+06	1.30952e+08	9.33755e+06	1.36742e+06	1.07418e+06	8.69902e+06	782980	212157	813143	476163	752196
MEDP0082	S-Sulfo-L-Cysteine	Amino acid and Its metabolites	Amino acid derivatives	0.280965	C05824	ko00270,ko01100,ko01230	0.364067	-0.120582	493242	471468	Y <= N	477129	0.955854	-0.0651376	0.989099			329758	411610	632905	961376	583980	277103	538368	384679	709507	487031	294303	254006	175312	189793	174030	317160	243914	334766	297123	700667	238708	426567	276058	533673	360969	203064	356036	220947	268875	393464	323097	294745
MEDP2374	N1-Acetylspermidine	Alcohol and amines	Amines	0.281047	-	-	0.481833	-0.0935551	1.83223e+06	1.60136e+06	Y <= N	1661390	0.873997	-0.194299	0.989099			642605	1.90999e+06	4.05077e+06	5.13086e+06	2.94653e+06	1.08223e+06	1.04094e+06	1.5726e+06	3.94676e+06	1.62629e+06	2.06581e+06	1.34545e+06	550999	1.40938e+06	542610	2.10549e+06	1.13544e+06	1.42292e+06	637168	549790	701673	3.15215e+06	2.12654e+06	1.2174e+06	877807	1.45341e+06	1.10442e+06	844382	442466	1.03304e+06	1.39161e+06	938356
MEDL00392	1-Oleoyl-sn-glycero-3-phosphocholine	GP	LPC	0.281067	-	-	0.143829	-0.193867	6323500	7.50343e+06	Y <= N	7196650	1.18659	0.246827	0.989099			1.09203e+07	468513	1.11408e+06	1.53904e+06	1.85862e+06	1.11275e+06	861360	6.42523e+06	2.14329e+06	236026	3.66743e+06	2.96627e+06	1.87465e+06	1.64279e+06	1.11229e+06	1.11355e+07	6.4364e+06	181041	1.22466e+06	3.20222e+06	1.65146e+07	455987	4.23358e+07	8.62924e+07	7.25994e+06	5.79146e+06	5.21027e+06	1.21511e+06	4.89007e+06	500025	274900	9.29518e+06
MEDL01836	Capsianoside IV	Terpenoids	Ditepenoids	0.281116	-	-	0.61501	-0.0670478	699304	767383	Y <= N	749682	1.09735	0.134028	0.989099			19556.3	12314.9	138917	755468	1.35992e+06	2.19883e+06	113531	25240	2.73373e+06	2.79064e+06	560927	42152.5	16763	28485	18577.7	898769	113618	339835	161947	20669.9	249805	2.60526e+06	60658.3	280206	296495	1.14283e+06	864234	95646.3	6643.51	2.45337e+06	540678	112437
MW0124791	Mequitazine	Heterocyclic compounds	Heterocyclic compounds	0.28148	C12755	-	0.558247	-0.0779626	750493	818819	Y <= N	801054	1.09104	0.125707	0.989099			21799.5	29606.9	101940	550785	766569	1.32846e+06	40648.4	14077.4	1.9196e+06	5.24545e+06	486761	108219	48000.3	64687.6	24919.4	573879	76678.9	388115	112401	14999.7	545651	1.08902e+06	13314.1	150634	781311	832939	2.26221e+06	114003	9	2.14909e+06	457145	150067
MW0129986	2-(2,4-dihydroxy-5-methoxyphenyl)-3-(3,7-dimethylocta-2,6-dien-1-yl)-7-hydroxy-4H-chromen-4-one	Others	Others	0.281833	-	-	0.120653	0.205821	348712	539749	N <= Y	490079	1.54784	0.630253	0.989099			747617	986331	224794	122387	531821	169845	344367	149071	528954	842010	206320	603875	1.17273e+06	490579	1.0002e+06	499019	112208	297512	857162	34354.4	202122	888943	740403	103324	318642	369730	1.93572e+06	566885	5.25907e+06	262854	650787	78798.1
MW0146296	Asp-Tyr-Asn-Leu-Leu	Amino acid and Its metabolites	Small Peptide	0.281882	-	-	0.777252	-0.0379418	1.08243e+07	1.08594e+07	Y <= N	10850278	1.00324	0.00466308	0.989099			197252	425837	5.68617e+06	3.57507e+06	1.21212e+07	8.66965e+06	110171	172036	4.89394e+07	3.01612e+07	8.42264e+06	3.29564e+06	194880	1.36126e+06	388630	6.12777e+06	774565	1.94795e+06	241341	144190	652325	6.26007e+07	197651	2.1393e+06	430349	8.3672e+06	6.80462e+06	481781	260169	5.06705e+06	3.14652e+07	203793
MW0017072	Cholest-5-ene-3b,20,22R-triol	Alcohol and amines	Alcohols	0.282675	C05501	ko00140,ko01100	0.460096	-0.0982328	5.01935e+06	4.80897e+06	Y <= N	4863670	0.958088	-0.0617706	0.989099			1.98958e+06	5.10119e+06	7.15118e+06	4.61617e+06	2.5378e+06	9.54772e+06	3.762e+06	3.55798e+06	307586	2.55649e+06	3.11402e+06	2.52066e+06	908946	5.35818e+06	5.76421e+06	3.05978e+06	5.12884e+06	8.9703e+06	4.77246e+06	8.90372e+06	7.34e+06	6.70273e+06	895687	3.17989e+06	1.28376e+06	6.46198e+06	1.85224e+06	4.43993e+06	2.91228e+06	5.63084e+06	9.51703e+06	8.73491e+06
MEDP1996	N-Formylglycine	Amino acid and Its metabolites	Amino acids	0.282951	-	-	0.185453	0.175676	3.04346e+06	4.29758e+06	N <= Y	3971510	1.41207	0.497812	0.989099			1.74235e+07	875582	3.62497e+06	1.56264e+06	1.28975e+06	4.32018e+06	1.27171e+06	2.43959e+06	2.2809e+06	3.63987e+06	2.99242e+06	6.31647e+06	3.29592e+06	3.11084e+06	3.33387e+06	2.55546e+06	2.33888e+06	2.04781e+06	1.43157e+06	1.14358e+07	5.55729e+06	1.33915e+06	7.22293e+06	2.23503e+06	1.45154e+06	2.69455e+06	2.42453e+06	5.44801e+06	5.65775e+06	4.46418e+06	1.42536e+06	4.91559e+06
MW0151926	Juvenile hormone II acid;(2E,6E)-(10R,11S)-10,11-Epoxy-3,7,11-trimethyltrideca-2,6-dienoic acid;(2E,6E)-(10R,11S)-10,11-Epoxy-3,7,11-trimethyltrideca-2,6-dienoate;(2E,6E)-10,11-Epoxy-3,7,11-trimethyltridecadienoic acid	Hormones and hormone related compounds	Hormones and hormone related compounds	0.283397	C04834	-	0.400426	-0.111746	2.50185e+06	2.34054e+06	Y <= N	2382480	0.935525	-0.0961513	0.989099			278388	850200	1.32973e+06	1.3612e+07	2.48084e+06	3.68508e+06	1.63774e+06	731316	9.82437e+06	1.07018e+06	4.46758e+06	796390	373307	607863	434554	1.52786e+06	1.21053e+06	3.65568e+06	1.4109e+06	1.04918e+06	1.10318e+06	1.308e+06	2.51407e+06	871761	9.69093e+06	1.92112e+06	662393	814589	1.16819e+06	1.15147e+06	2.75252e+06	2.25725e+06
MW0006886	Dipentyl phthalate	Aldehyde,Ketones,Esters	Esters	0.283397	C14300	-	0.506658	-0.0883576	5.62819e+06	4.91457e+06	Y <= N	5100110	0.873205	-0.195607	0.989099			567977	280409	1.10615e+07	5.39969e+06	1.32376e+07	6.47975e+06	2.67076e+06	361236	3.25956e+06	1.31614e+07	1.53073e+06	2.28553e+06	4.22516e+06	1.12937e+06	1.31792e+07	1.62506e+07	9.30655e+06	1.00932e+07	844734	840864	7.5491e+06	7.50336e+06	608579	1.71998e+06	1.35521e+06	2.29456e+07	3.37038e+06	1.72257e+06	301769	462895	8.22206e+06	1.00452e+06
MW0154160	N-3-oxo-tetradecanoyl-L-Homoserine lactone	Aldehyde,Ketones,Esters	Esters	0.284871	-	-	0.438904	0.102911	1.20111e+06	983284	N <= Y	1.03992e+06	0.818647	-0.288687	0.989099			263875	267892	323828	9693.79	491426	9763	506708	66480.4	23651.1	10369.4	1.13106e+06	555466	758871	6.94783e+06	1.04955e+06	8.95393e+06	731228	67596.2	3.6733e+06	2.39122e+06	820859	61878.8	2.45425e+06	1.12836e+06	823729	196432	56614.3	3.38071e+06	381581	48650	32076.7	28592.5
MW0140398	(3Z)-Phycocyanobilin	Heterocyclic compounds	Heterocyclic compounds	0.285407	C05786	ko00860	0.274692	-0.14501	407458	407787	Y <= N	407701	1.00081	0.00116413	0.989099			3.91436e+06	1.36602e+06	136438	178522	110644	87386.6	188908	461494	203567	89975.3	96839.6	91274.3	440152	286759	215603	210404	332786	251674	648964	508227	532088	211243	248533	292213	226483	184189	415521	141310	236736	155815	285797	161404
MW0151000	His-Leu-Thr-Lys	Amino acid and Its metabolites	Small Peptide	0.285526	-	-	0.181574	-0.177235	130528	111814	Y <= N	116680	0.856634	-0.223249	0.989099			126278	98118.9	105890	30561.5	30896.8	365979	313191	259638	6808.61	602337	32492.1	92798.1	203898	186974	37349.9	179623	157569	89677.8	101712	65776.6	210467	18475.9	85844.6	221570	208045	73344.8	78659.7	52157.2	44130.4	13297.8	28526.3	85683.2
MEDP1789	N6-methyl-2-deoxyadenosine	Nucleotide And Its metabolites	Nucleotide And Its metabolites	0.28683	C03795	-	0.359925	0.121622	816846	1.08679e+06	N <= Y	1.01661e+06	1.33047	0.411941	0.989099			69179	151668	367004	271678	293363	3.27425e+06	656873	175673	185971	3.11376e+06	1.20062e+06	202658	70531.9	453466	147430	168417	786164	361223	2.36066e+06	158121	203761	192680	305108	144864	235275	195446	107021	259936	223711	1.67992e+06	424317	1.90368e+06
MEDN2015	3-Aminosalicylic acid	Benzene and substituted derivatives	Phenolic acids	0.286973	-	-	0.12534	-0.203222	1.04242e+06	880411	Y <= N	922534	0.844584	-0.243687	0.989099			721893	1.14729e+06	1.0233e+06	808276	607991	420385	1.34657e+06	1.19958e+06	871118	3.03894e+06	8.41485e+06	1.07674e+06	208839	2.46303e+06	106749	1.01189e+06	1.05313e+06	473311	1.41453e+06	92417	1.20084e+06	835802	1.17664e+06	9	1.56201e+06	1.10638e+06	663847	508283	1.07018e+06	406226	270869	487863
FDATN01519	D-Phenylalanine	Others	FDA	0.287173	C02265	ko00360,ko00470,ko01100,ko04742	0.455306	0.0992723	3.10385e+08	3.22514e+08	N <= Y	3.1936e+08	1.03908	0.0553026	0.989099			3.24871e+08	2.97655e+08	318815588	260632268	3.31756e+08	346049505	3.5396e+08	3.89611e+08	3.27079e+08	3.128e+08	3.34512e+08	3.09853e+08	3.2e+08	157730776	3.20932e+08	2.09493e+08	2.69186e+08	2.38028e+08	4.26931e+08	3.48846e+08	3.22591e+08	2.48868e+08	325439902	1.42302e+08	2.98553e+08	2.15629e+08	360756412	368971569	3.26749e+08	3.72915e+08	3.54387e+08	3.4507e+08
MW0147984	Cys-Arg-Phe	Amino acid and Its metabolites	Small Peptide	0.28757	-	-	0.472116	0.0956341	1.28869e+07	2.04834e+07	N <= Y	18508320	1.58947	0.668548	0.989099			2.30997e+07	3.85081e+07	3.66421e+07	2.28269e+06	1.28168e+07	1.78711e+07	5.8518e+07	3.354e+07	2.41702e+06	2.37015e+06	1.08104e+07	3.99371e+07	6.27946e+07	7.29021e+07	7.31487e+07	35553509	1.0268e+07	1.80267e+06	3.66939e+07	4.9673e+06	1.39952e+07	3.13987e+06	3.77348e+07	5.96334e+07	3.969e+07	7.85369e+06	2.48945e+07	1.23122e+07	1.69799e+07	1.83943e+06	1.7842e+06	2.30325e+07
MEDP2368	6-aminonicotinamide	Nucleotide And Its metabolites	Nucleotide And Its metabolites	0.288523	-	-	0.4093	-0.109667	860462	1.76892e+06	Y <= N	1532720	2.05578	1.03969	0.989099			195316	505900	1.37842e+06	2.96274e+07	542943	2.28545e+06	501969	464513	768451	539173	2.0179e+06	1.79026e+06	208619	412071	189554	473396	532734	368348	736883	325283	509091	461517	296401	5.47365e+06	3.44703e+06	432793	2.57032e+06	420336	284158	434392	229071	407470
MW0149863	Gln-Val-Leu-Arg	Amino acid and Its metabolites	Small Peptide	0.28857	-	-	0.46009	-0.0982328	1.13121e+07	1.10572e+07	Y <= N	11123460	0.977463	-0.0328858	0.989099			1.27038e+06	1.00206e+07	1.08831e+07	1.27905e+07	3.77412e+06	1.52947e+07	1.15088e+07	404581	1.24751e+07	2.11942e+07	2.25041e+06	7.81556e+06	8.12382e+06	5.29301e+06	3.25514e+06	8.70993e+06	8.60324e+06	1.32947e+07	2.0178e+06	1.0973e+07	6.31695e+06	2.77538e+06	1.74374e+06	4.55063e+06	1.18132e+07	16125958	2.17466e+07	8.82879e+06	2.19782e+06	1.46636e+07	2.83308e+07	3.00681e+07
MEDN1160	Mevalonate 5-phosphate	Organic acid And Its derivatives	Phosphoric acids	0.289328	C01107	ko00900,ko01100	0.534725	-0.0826403	546846	507339	Y <= N	517611	0.927755	-0.108184	0.989099			143952	259863	630414	1.49207e+06	731845	404361	272554	503658	514229	460723	913594	987174	106311	295313	205465	197971	291739	380016	134898	52662.6	320982	671157	149579	1.95708e+06	462208	277997	245283	237160	173667	422335	163792	133035
MEDP0792	Pyrrolidine	Heterocyclic compounds	Heterocyclic compounds	0.289754	-	-	0.409294	0.109667	2.46881e+07	2.73686e+07	N <= Y	26671700	1.10858	0.14871	0.989099			1.06762e+07	2.47608e+07	1.09263e+07	1.18589e+07	2.34996e+07	1.40701e+07	2.4444e+07	2.64074e+07	1.65865e+07	1.63221e+07	2.77847e+07	1.20956e+07	2.10292e+07	4.31049e+06	7.63549e+06	1.2692e+07	8.89432e+06	1.46781e+07	4.56109e+07	2.25312e+07	4.97006e+07	5.82449e+06	1.62951e+07	4.14811e+06	1.42938e+07	4.87026e+06	2.07639e+07	2.41996e+07	1.11827e+07	3.73553e+07	1.24292e+07	1.70932e+07
MEDN0131	(R)-Lipoic Acid	CoEnzyme and vitamins	CoEnzyme and vitamins	0.289859	C00725	-	0.637277	-0.0628898	23980	22649.7	Y <= N	22995.6	0.944526	-0.0823378	0.989099			8049.75	22703	67800.7	29970.4	25562.1	13171.7	18723.4	23626.7	27394.4	25353.4	20408.9	19990.6	22921.8	9085.4	16329.4	23679.2	8444.27	42702.1	10454.6	5344.42	24684.8	70686.5	3971.66	24211.3	22844.7	22411.8	21187	17097.9	9600.97	18456.3	39208.8	21332.3
MEDN1504	3-Hydroxycinnamic acid	Organic acid And Its derivatives	Organic acid And Its derivatives	0.289973	C12621	ko00360,ko01100	0.409288	0.109667	2.56596e+06	3.61432e+06	N <= Y	3341750	1.40857	0.494226	0.989099			7.91687e+06	3.73725e+06	2.57628e+06	382952	8.12473e+06	6.62128e+06	3.55807e+06	3.41592e+06	850589	346083	1.50238e+06	1.63052e+06	1.74611e+06	611533	1.79022e+06	2.83589e+06	6.01683e+06	2.46973e+06	4.52513e+06	596909	9.72665e+06	396552	8.17886e+07	3.12106e+06	1.76875e+06	6.39601e+06	2.15724e+06	1.82254e+06	2.3531e+06	1.20938e+06	2.00949e+06	626755
MW0150039	Glu-Ile-Ile	Amino acid and Its metabolites	Small Peptide	0.290263	-	-	0.171503	-0.181393	3.70331e+07	3.33905e+07	Y <= N	34337600	0.901641	-0.149375	0.989099			1.70707e+07	2.40708e+07	3.16387e+07	1.3186e+07	5.9516e+07	3.06864e+07	7.37064e+07	5.99044e+07	3.43115e+07	3.40048e+06	1.25988e+07	2.76779e+07	1.51433e+07	1.72e+07	2.16065e+07	2.84182e+07	3.43066e+07	2.0588e+07	1.40139e+07	6.50125e+07	4.25484e+07	2.74914e+07	1.19905e+07	9.58392e+06	3.32867e+07	3.14152e+07	7.47718e+07	4.07849e+07	9.94508e+06	5.54638e+07	2.78344e+07	4.94275e+06
MEDP1959	N6-(4-hydroxybenzyl)adenine	Nucleotide And Its metabolites	Nucleotide And Its metabolites	0.290354	-	-	0.29591	0.138773	403116	465118	N <= Y	448997	1.15381	0.206403	0.989099			421282	638306	953427	411012	415876	525804	639703	9	134814	288772	378101	9	411055	1.29009e+06	233460	145821	214893	553244	532842	289659	134204	545824	463507	900388	229002	342046	993195	432082	177340	331355	382824	234499
MEDN0299	Adipic Acid	Organic acid And Its derivatives	Organic acid And Its derivatives	0.29133	C06104	ko01100	0.438885	-0.102911	1.18234e+07	9.66155e+06	Y <= N	10223630	0.817156	-0.291316	0.989099			2.71977e+06	4.59102e+06	1.19616e+07	3.23092e+07	2.11991e+07	3.35107e+06	3.173e+06	1.26037e+07	3.75821e+07	5.58304e+06	2.30373e+07	1.57068e+07	711561	6.22788e+06	8.961e+06	1.05305e+07	5.36784e+06	1.59644e+07	3.36362e+07	3.99183e+06	4.73743e+06	2.33723e+07	573304	2.38395e+06	5.09273e+06	1.31246e+07	6.72398e+06	2.30509e+06	5.54313e+06	2.05882e+07	9.7389e+06	1.09514e+07
MW0147117	Carmamycin B	Others	Others	0.291558	-	-	0.185459	-0.175676	685081	583230	Y <= N	609711	0.85133	-0.23221	0.989099			3.17711e+06	81545.5	116663	154073	320656	137248	207136	831217	245395	38820.7	432602	946236	669032	314815	295246	858314	387325	14116.1	180035	1.30528e+06	2.29295e+06	51340.1	1.53155e+06	2.19857e+06	765860	659853	864672	302506	394242	94625.8	39905.6	302376
MW0157843	Thr-Tyr-Ile-Arg	Amino acid and Its metabolomics	Small Peptide	0.291723	-	-	0.169061	0.182432	809462	1.09277e+06	N <= Y	1019110	1.35	0.432956	0.989099			5.99144e+06	1.81147e+06	591483	751525	1.7629e+06	792618	725083	695103	535197	864536	354234	335198	1.05193e+06	1.39298e+06	5.1801e+06	1.45137e+06	2.50215e+06	959748	3.71701e+06	1.66624e+06	690368	912581	844972	626182	503287	908095	453629	1.11003e+06	586585	764293	605936	499154
MW0137929	Deoxysappanone B 7,3-dimethyl ether	Aldehyde,Ketones,Esters	Ketones	0.29187	-	-	0.677041	-0.0556133	528796	600684	Y <= N	581994	1.13595	0.183895	0.989099			17119.9	219999	2.60424e+06	536554	1.04092e+06	286732	678624	127858	71883.3	1.24593e+06	567825	661158	6250.27	9	13384.5	521967	357000	3.12572e+06	3409.53	50133.8	381065	2.78729e+06	9	270011	393536	855736	2.13025e+06	75191.8	6816.67	34257.3	504862	268765
MEDP1188	Testosterone	Hormones and hormone related compounds	Hormones and hormone related compounds	0.292288	C00535	ko00140,ko01100,ko01522,ko04913,ko04929,ko05200,ko05215	0.582261	-0.0732848	67969.2	63936.5	Y <= N	64985	0.940668	-0.0882423	0.989099			85427.2	50209.1	76848.2	225952	65677.8	54921.2	85454.2	15180.5	50097.5	32693.8	39017.7	19971.3	44439.8	33934.6	43740.8	57533.3	77907.3	102394	42114.4	87075.5	27152.1	48454.5	33453.8	37285.8	44235.9	125727	46847.7	62066.7	130066	20829.9	20902	39217.5
MW0012016	10-Hydroxymyristic acid methyl ester	FA	Others	0.29288	-	-	0.4917	-0.0914761	841165	780780	Y <= N	796480	0.928212	-0.107474	0.989099			28560.2	444534	1.3622e+06	2.12738e+06	831268	995027	999693	34408.6	2.90841e+06	1.531e+06	374383	115527	34249	128831	42032.9	125428	290130	859643	1.20011e+06	55377.2	274990	1.04574e+06	31083.9	138186	502678	763456	994542	86724.9	43484.2	1.57889e+06	1.28197e+06	2.64891e+06
MEDL01998	Gingerglycolipid C	GL	MG	0.293596	-	-	0.200213	-0.169958	508823	331340	Y <= N	377486	0.651188	-0.618853	0.989099			942935	190618	19423.3	31856.4	29566.7	170355	343513	446618	25369.7	18396	111379	100730	227877	86272.1	375535	97080	792405	2157.67	109221	385410	4.99658e+06	3003.37	342804	2.5587e+06	211080	97883.4	265488	207147	50912.6	34782.2	9	30054.3
MEDN0375	13-HOTrE	FA	Oxidized lipids	0.294818	-	-	0.267847	0.147089	54019.2	77220.9	N <= Y	71188.5	1.42951	0.515519	0.989099			92788.8	90312	59011.3	31724.7	56186.4	40998.4	38751.8	76203.8	51842.5	90545.1	41451.1	115257	14916.6	89426.5	107948	72746.5	92440.2	22833.6	42145.3	64077.5	95992.1	20981.4	99088.9	250618	88412.4	51943	39271.9	70368.6	70119	33676.6	62695.2	88209.6
MEDN2161	S-hexyl-L-glutathione	Amino acid and Its metabolites	Small Peptide	0.295426	-	-	0.542505	-0.0810811	334603	354990	Y <= N	349690	1.06093	0.085328	0.989099			2384.66	68922.7	299685	30967.5	688659	1.14065e+06	89169.2	183101	183030	965803	790485	63256.3	69117.3	3540.7	290349	1.31953e+06	492307	241231	154223	12738.9	459712	882233	7048.04	480697	273778	74618	491962	233988	13077.4	587908	870201	421644
MEDN2088	Imidazole-4-methanol	Heterocyclic compounds	Heterocyclic compounds	0.295593	-	-	0.703105	-0.0509356	5.91858e+06	6.26716e+06	Y <= N	6176530	1.0589	0.082562	0.989099			1.32342e+07	1.1542e+07	1.12306e+07	995530	2.32497e+06	519090	315872	9.35369e+06	1.74174e+07	1.33586e+06	4.65678e+06	1.6541e+07	271015	1.2343e+07	1.11589e+07	1.70188e+07	1.41532e+07	6.30008e+07	588007	433554	747589	1.37807e+07	381483	2.36882e+06	446220	5.58e+06	323890	2.83553e+06	7.36924e+06	366686	2.60946e+07	3.86605e+06
MEDP0242	Nicotinamide	CoEnzyme and vitamins	CoEnzyme and vitamins	0.296314	C00153	ko00760,ko01100,ko01240,ko04977	0.448244	-0.100832	2.99727e+06	2.71524e+06	Y <= N	2788570	0.905906	-0.142567	0.989099			9.02729e+06	3.04724e+06	1.94817e+06	1.22687e+06	766501	1.07444e+06	1.75914e+06	944386	1.04401e+07	2.4966e+06	873106	6.29277e+06	1.56408e+06	3.06301e+06	1.23764e+06	2.02036e+06	6.32573e+06	3.59694e+06	3.41728e+06	1.24771e+06	1.19349e+06	2.54107e+06	655366	1.66011e+07	1.79265e+06	2.77244e+06	1.78058e+06	3.06791e+06	2.63606e+06	1.54326e+06	2.23635e+06	2.5704e+06
MEDP1307	(2S,3S)-3-methylphenylalanine	Amino acid and Its metabolites	Amino acid derivatives	0.296402	C20895	-	0.441223	0.102391	2.77427e+06	3.02861e+06	N <= Y	2.96248e+06	1.09168	0.126547	0.989099			5.51617e+06	1.93656e+06	1.72248e+06	1.08425e+06	2.05321e+06	1.68364e+06	1.81515e+06	921757	2.01365e+06	840088	1.31068e+06	4.81407e+06	2.69484e+06	2.4587e+06	1.84475e+06	2.22361e+06	2.55896e+06	1.8309e+06	2.08013e+06	2.92781e+06	3.97195e+06	1.27018e+06	1.37905e+06	166911	2.87924e+06	2.51906e+06	3.43989e+06	4.08725e+06	1.12927e+06	1.37386e+06	822730	1.31017e+06
MW0122813	AM2201 7-hydroxyindole metabolite	Heterocyclic compounds	Indole and Its derivatives	0.296593	-	-	0.361997	0.121102	311681	387537	N <= Y	367814	1.24338	0.314263	0.989099			1.74384e+06	604694	582212	158999	468974	338796	1.22278e+06	332091	810314	164037	501379	240310	1.11517e+06	214951	221938	306092	378130	417609	373083	134536	162042	207797	780060	575622	267133	135975	270397	160969	224685	186405	170068	62045.7
MEDN2027	Trp-Leu	Amino acid and Its metabolites	Small Peptide	0.296702	-	-	0.283407	-0.142412	206342	167281	Y <= N	177437	0.810699	-0.302762	0.989099			98669.3	148498	114191	9	78237.1	97711.8	48755.5	64441.2	498334	105744	77607.2	157221	429254	9	85089.1	399542	178588	238742	129967	101916	194941	86694	52634.2	56616.6	426474	221057	237812	163809	56746.9	187612	9	39518.5
MW0153679	Met-Thr-Leu	Amino acid and Its metabolites	Small Peptide	0.296715	-	-	0.345673	-0.12526	771308	647201	Y <= N	679469	0.839096	-0.253092	0.989099			540446	668800	151531	2.22808e+06	493835	362818	984328	220450	587829	207394	413565	1.19518e+06	505733	347010	629314	893956	977207	192981	356434	1.84295e+06	400744	251454	170909	684811	1.77442e+06	455273	694859	874073	1.3054e+06	353196	352724	1.19459e+06
MW0016150	beta-Sitostenone	Aldehyde,Ketones,Esters	Ketones	0.297714	-	-	0.281649	0.142931	110808	163036	N <= Y	149457	1.47135	0.557137	0.989099			350763	108880	150124	207166	111007	113109	99610.3	86800.6	84030.7	328499	57165.6	206511	258930	69079.1	304671	98823.6	85641.7	203119	84515.7	161899	128928	195674	182707	64668.1	107096	194156	165853	146064	81610.5	176355	207841	132809
MW0124240	Gestrinone	Aldehyde,Ketones,Esters	Ketones	0.298151	D04317	-	0.750286	-0.0426195	4.22528e+06	3.59019e+06	Y <= N	3.75532e+06	0.849693	-0.234987	0.989099			33471.5	90905.3	1.82221e+06	4.05867e+06	3.86684e+06	5.60656e+06	130219	47072.4	2.70945e+07	9.84669e+06	2.56468e+06	2.25445e+06	360302	86908.7	88421	3.69062e+06	704489	1.96643e+06	333854	52281.1	523503	1.15492e+07	47400.8	1.31285e+06	1.03145e+06	4.99394e+06	2.53782e+06	838281	23428.5	1.05982e+07	6.185e+06	293453
MW0150910	His-Gln-Val-Lys	Amino acid and Its metabolites	Small Peptide	0.298207	-	-	0.402632	0.111227	82165.4	87627.4	N <= Y	86207.3	1.06648	0.0928519	0.989099			118611	176437	82479.6	35014	94361.3	58668.4	131162	36720.4	122081	99635.7	122451	369830	283831	62122.1	21517.2	131899	145627	17039.5	117185	90943.3	128612	50175.8	150111	121045	152436	68855	54560.3	46024.9	66837.4	60585.2	33298.8	35072.7
MEDN0342	Sebacate	Organic acid And Its derivatives	Organic acid And Its derivatives	0.299191	C08277	-	0.807533	-0.0327443	9.42962e+06	9.52054e+06	Y <= N	9496900	1.00964	0.0138446	0.989099			1.4241e+06	6.91966e+06	1.83561e+06	3.54943e+07	8.58035e+06	8.99261e+06	4.09686e+06	1.85441e+06	1.3632e+07	5.42125e+06	1.94655e+07	2.17993e+06	2.27525e+06	2.35606e+06	2.24061e+06	4.87135e+06	6.92906e+06	8.14186e+06	3.49564e+06	2.08691e+06	2.16001e+06	1.37995e+07	1.08153e+06	1.93576e+06	6.42626e+06	1.68853e+07	4.82935e+06	3.81032e+06	2.55557e+06	1.0212e+07	1.58548e+07	5.63955e+06
MW0011355	(4alpha,5alpha)-4,14-Dimethyl-9,19-cyclocholest-20-en-3-one	Aldehyde,Ketones,Esters	Ketones	0.300004	-	-	0.601203	0.0696466	132454	157441	N <= Y	150945	1.18865	0.24932	0.989099			430447	228933	107541	104664	90641.4	40758.6	123549	45515.4	142381	9	145715	307205	240138	301206	67876.5	112045	67979.7	46651.2	107114	630587	71608.7	54529.2	100786	175301	183005	79471.2	129144	258440	199377	538234	83273.1	97978.7
MEDP1512	Phe-Val	Amino acid and Its metabolites	Small Peptide	0.300324	-	-	0.218734	-0.163202	4.49864e+07	3.93554e+07	Y <= N	4.08195e+07	0.874829	-0.192926	0.989099			1.55155e+07	4.42322e+07	4.06028e+07	6.66085e+06	4.4356e+07	1.66712e+07	2.70491e+07	2.19297e+07	8.61495e+07	1.99897e+07	2.73187e+07	4.39868e+07	6.02465e+07	1.84915e+07	2.36662e+07	7.66587e+07	4.13627e+07	4.53101e+07	4.23981e+07	4.03267e+07	5.83629e+07	2.20384e+07	9.87412e+06	309382	1.05587e+08	4.10008e+07	4.51558e+07	3.37699e+07	1.65944e+07	3.76726e+07	1.46542e+07	1.57621e+07
MEDP0013	L-Alanine	Amino acid and Its metabolites	Amino acids	0.300737	C00041	ko00250,ko00270,ko00430,ko00450,ko00470,ko00970,ko01100,ko01200,ko01230,ko02010,ko04122,ko04974,ko04978,ko05230	0.36382	0.120582	1.34508e+06	1.61127e+06	N <= Y	1.54206e+06	1.1979	0.260509	0.989099			1.15719e+06	1.15478e+06	1.18176e+06	677158	1.24792e+06	852787	1.57106e+06	9	893872	1.01849e+06	1.36396e+06	9	2.08096e+06	1.90868e+06	378154	1.02709e+06	555037	884463	9	1.81159e+06	1.16749e+06	571993	1.65303e+06	1.72191e+06	797827	9	1.27386e+06	1.4644e+06	792764	1.61911e+06	395242	1.0943e+06
MEDP1005	β-Alanine	Amino acid and Its metabolites	Amino acids	0.300737	C00099	ko00240,ko00410,ko00640,ko00770,ko01100,ko01240,ko04080,ko04974	0.36382	0.120582	1.34508e+06	1.61127e+06	N <= Y	1.54206e+06	1.1979	0.260509	0.989099			1.15719e+06	1.15478e+06	1.18176e+06	677158	1.24792e+06	852787	1.57106e+06	9	893872	1.01849e+06	1.36396e+06	9	2.08096e+06	1.90868e+06	378154	1.02709e+06	555037	884463	9	1.81159e+06	1.16749e+06	571993	1.65303e+06	1.72191e+06	797827	9	1.27386e+06	1.4644e+06	792764	1.61911e+06	395242	1.0943e+06
MW0150162	Glu-Thr-His-Glu	Amino acid and Its metabolites	Small Peptide	0.300741	-	-	0.469675	-0.0961538	758581	877090	Y <= N	846277	1.15622	0.209422	0.989099			330003	125581	144063	194025	971439	199463	133896	9.26233e+06	156415	55871.1	100364	152477	120561	156036	2.72775e+06	244508	170353	9	137472	146806	531981	258322	87840.1	390836	146252	108898	131493	222473	9	118658	8.03612e+06	1.65839e+07
MW0006718	Decanoyl m-Nitroaniline	Benzene and substituted derivatives	Benzene and substituted derivatives	0.300941	-	-	0.777198	-0.0379418	767123	649205	Y <= N	679864	0.846285	-0.240785	0.989099			12617.9	22926.6	1.02708e+06	473687	2.12414e+06	680378	32719.4	23935.1	5.07531e+06	1.54762e+06	785728	124607	25646.8	9	9	504349	72672.9	1.63379e+06	85186.6	37687	112396	1.85473e+06	9	530440	151815	1.19047e+06	453797	387562	5951.37	589300	1.03965e+06	190555
MEDP2600	Phe-His	Amino acid and Its metabolites	Small Peptide	0.30095	-	-	0.269539	-0.14657	2.06223e+06	1.76718e+06	Y <= N	1843890	0.856924	-0.22276	0.989099			1.27294e+06	3.78894e+06	2.50154e+06	966607	2.30091e+06	746975	916156	751164	2.3142e+06	699350	1.20901e+06	1.40011e+06	1.8468e+06	1.01573e+06	969138	4.93554e+06	2.75254e+06	888873	972166	1.60508e+06	3.47641e+06	804413	734470	1.0615e+06	4.78314e+06	1.34825e+06	969892	1.37018e+06	762432	757708	603677	908893
[truncated: 1,792 more rows]
[truncated: 70 more columns]

## Sheet: Figure S6. exercise_plasma meta
Index	Compounds	Class I	Class II	CC_pcor	pvalue_pcor	Pvalue	Effect_size	mean_abun_N	mean_abun_Y	enrichment	mean_abun	FC	log2FC	Qvalue	MC002	MC003	MC004	MC005	MC006	MC007	MC008	MC009	MC010	MC011	MC012	MC013	MC014	MC015	MC016	MC017	MC018	MC019	MC020	MC021	MC022	MC023	MC024	MC025	MC026	MC027	MC028	MC029	MC030	MC031	MC032	MC033	MC034	MC035	MC036
[truncated: 1,538 more rows]
[truncated: 67 more columns]
