# Supplementary material for: Characterization of the gut microbiota and fecal and blood metabolomes under various factors in urban children from Northwest China
Source: Front Cell Infect Microbiol. 2024 Mar 22;14:1374544. doi: 10.3389/fcimb.2024.1374544 (PMC10995345; doi:10.3389/fcimb.2024.1374544)
Supplement: Supplementary file 7 [file Table_6.xlsx]

## Sheet: Phyla
ID	Average	MC002	MC003	MC004	MC005	MC006	MC007	MC008	MC009	MC010	MC011	MC012	MC013	MC014	MC015	MC016	MC017	MC018	MC019	MC020	MC021	MC022	MC023	MC024	MC025	MC026	MC027	MC028	MC029	MC030	MC031	MC032	MC033	MC034	MC035	MC036	MC037	MC038	MC039	MC040	MC041	MC042	MC043	MC044	MC045	MC046	MC047	MC048	MC049
k__Bacteria|p__Spirochaetes	9.7e-06	0	0	0	0	0	0	0	0	0	0	0	0	0	0	0	0.00097	0	0	0	0	0	0	0	0	0	0	0	0	0	0	0	0	0	0	0	0	0	0	0	0	0	0	0	0	0	0	0	0
k__Bacteria|p__Lentisphaerae	6.23e-05	0	0	0	0	0	0	0	0	0	0	0	0	0	0	0	0	0	0	0	0	0	0	0	0	0	0	0	0	0	0	0	0	0	0	0	0	0	0	0	0	0	0	0	0	0	0	0	0
k__Eukaryota|p__Ascomycota	0.0020098	0	0	0	0	0	0	0.00693	0	0	0	0	0	0	0	0	0	0	0	0	0	0	0	0	0	0	0	0	0.01354	0	0	0	0	0	0	0	0	0	0	0	0	0	0	0	0	0	0	0	0
k__Bacteria|p__Fusobacteria	0.0106584	0.8708	0	0.01372	0	0	0	0	0	0	0	0	0	0	0	0.04026	0	0	0	0	0	0.00717	0	0	0.00558	0	0	0	0	0	0	0	0	0	0	0	0	0	0	0.00042	0	0	0	0	0	0	0	0	0
k__Bacteria|p__Synergistetes	0.0152016	0	0	0.08458	0	0.00415	0	0	0	0.00827	0	0	0	0	0	0	0	0.13439	0	0	0	0	0.01837	0.00075	0	0.02087	0.00087	0.00037	0	0	0.0027	0	0	0	0.04057	0.09071	0	0	0	0	0.00043	0	0	0.02672	0.00414	0	0.01049	0.01219	0.01209
k__Archaea|p__Euryarchaeota	0.28856	0	0	0	0	0	0	0	0	0	0	0	0	0	0	0	0	0	0	0	0	0	0	0	0	0	0	0	0	0	0	0	0	0	0	0	0	0	0	0	0	0	0	0	0	0	0	0	0
k__Bacteria|p__Verrucomicrobia	1.33459	0	0	0	0	0.62246	0	0.06481	0.07808	0	0.00628	0	0.00778	0	0	0	0.01714	0.53499	1.43415	0	0.00368	1.40904	0.27455	0.12691	0.0384	0.18704	0.04897	0.05258	0.00317	0.12232	1.06949	0.00216	0.58927	1.21892	0.04232	7.0877	0.90361	0.15085	0.48257	0	0.16203	0	0.04253	0.01566	0	0	0.01348	1.56428	0.29009
k__Bacteria|p__Proteobacteria	2.08275	2.62932	0.88262	3.09551	0.3028	3.28062	0.33161	0.12601	0.01478	2.36488	1.62181	0.02653	1.04831	1.96493	1.83858	19.2866	0.52158	0.70722	0.82748	0.40904	0.95512	2.22195	7.21316	0.06817	1.24291	1.62192	0.38467	11.335	2.8329	1.73699	0.13368	1.46598	0.12672	0.83687	0.58709	1.05755	1.90764	0.38554	0.49623	2.22159	0.98415	0.2072	0.4411	1.66152	0.00984	0.17284	2.90848	0.90113	1.40974
k__Bacteria|p__Actinobacteria	8.83147	6.62708	2.89127	6.11396	11.0797	19.7415	5.01584	10.6666	2.46556	0.55603	5.03993	20.1283	1.94467	9.41803	4.32141	7.30519	4.09017	8.97493	2.5804	5.79301	12.9018	21.7466	2.13031	27.3522	3.74158	8.21052	3.2204	5.27415	3.40746	3.05801	4.55069	4.26108	4.11017	3.27582	2.46912	7.88208	1.10683	8.91345	2.57075	4.12145	0.94732	7.19075	13.3262	5.33613	8.2214	7.80982	22.1442	15.495	12.6924
k__Bacteria|p__Bacteroidetes	30.6999	3.0792	31.2268	32.5341	28.8916	8.26163	22.3822	29.0457	54.9154	55.3558	36.1681	20.5745	41.3905	16.8789	45.3471	50.4341	33.6039	12.7102	37.3908	16.5061	7.85116	15.0971	34.2186	6.91669	11.0235	32.2385	29.1164	13.3666	44.3309	20.4078	50.8193	50.1793	38.4799	40.5613	43.9157	42.9793	39.0151	39.5157	40.471	19.3635	37.2254	5.6549	8.68069	23.1202	60.6936	22.0822	7.99792	49.7365	36.602
k__Bacteria|p__Firmicutes	56.7348	86.7936	64.9993	58.1581	59.7259	68.0896	72.2703	60.09	42.5262	41.715	57.1639	59.2707	55.6088	71.7382	48.4929	22.9338	61.7662	76.9383	57.7672	77.2918	78.2882	59.5181	56.145	65.5353	83.948	57.7211	67.2287	69.9713	49.4121	74.6748	43.4241	44.0914	56.6939	54.1071	52.9452	40.9027	57.0669	51.0345	55.9795	74.293	60.6807	86.9471	77.5095	69.8397	31.071	69.9351	66.9254	32.2909	48.9937
[truncated: 52 more columns]

## Sheet: Genus
ID	MC002	MC003	MC004	MC005	MC006	MC007	MC008	MC009	MC010	MC011	MC012	MC013	MC014	MC015	MC016	MC017	MC018	MC019	MC020	MC021	MC022	MC023	MC024	MC025	MC026	MC027	MC028	MC029	MC030	MC031	MC032	MC033	MC034	MC035	MC036	MC037	MC038	MC039	MC040	MC041	MC042	MC043	MC044	MC045	MC046	MC047	MC048	MC049	MC050
g__Clostridioides	0	0	0	0	0	0	0	0	0	0	0	0	0	0	0	0	0	0	0	0	0	0	0	0	0	0	0	0	0	0	0	0	0	0	0	0	0	0	0	0	0	0	0	0	0	0	0	0	0
g__Bacteroidetes_unclassified	0	0	0	0	0	0	0	0	0	0	0	0	0	0	0	0	0	0	0	0	0	0	0	0	0	0	0	0	0	0	0	0	0	0	0	0	0	0.00062	0	0	0	0	0	0	0	0	0	0	0
g__Pluralibacter	0	0	0	0	0	0	0	0	0	0	0	0	0	0	0	0	0	0	0	0	0	0	0	0	0	0	0	0	0	0	0	0	0	0	0	0	0	0	0	0	0	0	0	0	0	0	0	0	0
g__Treponema	0	0	0	0	0	0	0	0	0	0	0	0	0	0	0	0.00097	0	0	0	0	0	0	0	0	0	0	0	0	0	0	0	0	0	0	0	0	0	0	0	0	0	0	0	0	0	0	0	0	0
g__Negativicoccus	0	0	0	0	0	0	0	0	0	0	0	0	0	0	0	0	0	0	0	0	0	0	0	0	0	0	0	0	0	0	0	0	0	0	0	0	0	0	0	0	0	0	0	0	0	0	0	0	0
g__Selenomonas	0	0	0	0	0	0	0	0	0	0	0	0	0	0	0	0	0	0	0	0	0	0	0	0	0	0	0	0	0	0	0	0	0	0	0	0	0	0	0	0	0	0	0	0	0	0	0	0	0
g__Parascardovia	0	0	0	0	0	0	0	0	0	0	0	0	0	0	0	0	0	0	0	0	0	0	0	0	0	0	0	0	0	0	0	0	0	0	0	0	0	0	0	0	0	0	0	0	0	0	0	0	0
g__Sphingobacterium	0	0	0	0	0.00208	0	0	0	0	0	0	0	0	0	0	0	0	0	0	0	0	0	0	0	0	0	0	0	0	0	0	0	0	0	0	0	0	0	0	0	0	0	0	0	0	0	0	0	0
g__Sutterella	0	0	0	0	0	0	0	0	0	0	0	0	0	0	0	0	0	0	0	0	0	0	0	0	0	0	0	0	0	0	0	0	0	0	0	0	0	0	0	0	0	0	0	0	0	0	0	0	0
g__Microbacterium	0	0	0	0	0	0	0	0	0	0	0	0	0	0	0	0	0	0	0	0	0	0	0	0	0	0	0	0	0	0	0	0	0	0	0	0	0	0	0	0	0	0	0	0	0	0.0025	0	0	0
g__Hafnia	0	0	0	0	0	0	0	0	0	0	0	0	0	0	0	0	0	0	0	0	0	0	0	0	0	0	0	0	0	0	0	0	0	0	0	0	0	0	0	0	0	0	0	0	0	0	0	0	0
g__Leclercia	0.00304	0	0	0	0	0	0	0	0	0	0	0	0	0	0	0	0	0	0	0	0	0	0	0	0	0	0	0	0	0	0	0	0	0	0	0	0	0	0	0	0	0	0	0	0	0	0	0	0
g__Facklamia	0	0	0	0	0	0	0	0	0	0	0	0	0	0	0	0	0	0	0.00321	0	0	0	0	0	0	0	0	0	0	0	0	0	0	0	0	0	0	0	0	0	0	0	0	0	0	0	0	0	0
g__Synergistes	0	0	0	0	0	0	0	0	0	0	0	0	0	0	0	0	0	0	0	0	0	0	0	0	0	0	0	0	0	0	0	0	0	0	0	0	0	0	0	0	0	0	0	0	0	0	0	0	0
g__Alcaligenes	0	0	0	0	0	0	0	0	0	0	0	0	0	0	0	0	0	0	0	0	0	0	0	0	0	0	0	0	0	0	0	0	0	0	0	0	0	0	0	0	0	0	0	0	0	0	0	0	0
g__Serratia	0	0	0	0	0	0	0	0	0	0	0	0	0	0	0	0	0	0	0	0	0	0	0	0	0	0	0	0	0	0.0039	0	0	0	0	0	0	0	0	0	0	0	0	0	0	0	0	0	0	0
g__Kosakonia	0	0	0	0	0	0	0	0	0	0	0	0	0	0	0	0	0	0	0	0	0	0	0	0	0	0	0	0	0	0	0	0	0	0	0	0	0	0	0	0	0	0	0	0	0	0	0	0	0
g__Morganella	0	0	0	0	0	0	0	0	0	0	0	0	0	0	0	0	0	0	0	0	0	0	0	0	0	0	0	0	0	0	0	0	0	0	0	0	0	0	0	0	0	0	0	0	0	0	0	0	0
g__Ochrobactrum	0	0	0	0	0	0	0	0	0	0	0	0	0	0	0	0	0	0	0	0	0	0	0	0	0	0	0	0.00546	0	0	0	0	0	0	0	0	0	0	0	0	0	0	0	0	0	0	0	0	0
g__Victivallis	0	0	0	0	0	0	0	0	0	0	0	0	0	0	0	0	0	0	0	0	0	0	0	0	0	0	0	0	0	0	0	0	0	0	0	0	0	0	0	0	0	0	0	0	0	0	0	0	0
g__Neisseria	0	0	0	0	0	0	0	0	0	0	0	0	0	0	0	0	0	0	0	0	0.00716	0	0	0	0	0	0	0	0	0	0	0	0	0	0	0	0	0	0	0	0	0	0	0	0	0	0	0	0
g__Faecalicoccus	0	0	0	0	0	0	0	0	0	0	0	0	0	0	0	0	0	0	0	0	0	0	0	0	0	0	0	0	0	0	0	0	0	0	0	0	0	0	0	0	0	0	0	0	0	0	0	0	0
g__Kluyvera	0.00528	0	0	0	0	0	0	0	0	0	0	0	0	0	0	0	0	0	0	0	0	0	0	0	0	0	0	0	0	0	0	0	0	0	0	0	0	0	0	0	0	0	0	0	0	0	0	0	0
g__Alloscardovia	0	0	0	0	0	0	0	0	0	0	0	0	0	0	0	0	0	0	0	0	0	0	0	0	0	0.00436	0	0	0	0	0	0	0	0	0	0	0	0	0	0	0	0	0	0	0	0	0	0	0
g__Dolosigranulum	0	0	0	0	0	0	0	0	0	0	0	0	0	0	0	0	0	0	0	0.01025	0	0	0	0	0	0	0	0	0	0	0	0	0	0	0	0	0	0	0	0	0	0	0	0	0	0	0	0	0
g__Cronobacter	0	0	0	0	0	0	0	0	0	0	0	0	0	0	0	0	0	0	0	0	0	0	0	0	0	0	0	0	0	0	0	0	0	0	0	0	0	0	0	0	0	0	0	0	0	0	0	0	0
g__Pseudescherichia	0	0	0	0	0	0	0	0	0	0	0	0	0	0	0	0	0	0	0	0	0	0	0	0	0	0	0	0	0	0	0	0	0	0	0	0	0	0	0	0	0	0	0	0	0	0	0	0	0
g__Oribacterium	0.00651	0	0	0	0	0	0	0	0	0	0	0	0	0	0.00156	0	0	0	0	0	0	0	0	0	0	0	0	0	0	0	0	0	0	0	0	0	0	0	0	0	0	0	0	0	0	0.00163	0	0	0
g__Pseudopropionibacterium	0.00042	0	0	0	0	0	0	0	0	0	0	0	0	0	0.00112	0	0	0	0	0	0	0	0	0	0	0	0	0	0	0	0	0	0	0	0	0	0	0	0	0	0	0	0	0	0	0	0	0	0
g__Massiliomicrobiota	0	0	0	0	0	0.01202	0	0	0	0	0	0	0	0	0	0	0	0	0	0	0	0	0	0	0	0	0	0	0	0	0	0	0	0	0	0	0	0	0	0	0	0	0	0	0	0	0	0	0
g__Varibaculum	0	0	0	0	0	0	0	0	0	0	0	0	0	0	0	0	0	0	0	0	0	0	0	0	0	0	0	0	0	0	0	0	0	0	0	0	0	0	0	0	0	0	0	0	0	0	0	0	0
g__Tropheryma	0	0.00197	0	0	0	0	0	0	0	0	0	0	0	0	0	0	0	0	0	0	0	0	0	0	0	0	0	0	0	0	0	0.00957	0	0	0	0	0	0	0	0	0	0	0	0	0	0	0	0	0
g__Enterorhabdus	0	0	0	0	0	0.00028	0	0	0	0	0	0	0	0	0	0	0	0	0	0	0.00872	0.00036	0	0	0	0	0.0007	0	0	0	0	0	0.00011	0	0	0	0	0	0	0	0	0.00033	0	0	0	0	0	0.00041	0
g__Lawsonella	0	0	0	0	0	0	0	0	0	0	0	0	0	0	0	0	0	0	0	0	0	0	0	0	0	0	0	0	0	0	0	0	0	0	0	0	0	0	0	0	0	0	0	0	0	0	0	0	0
g__Finegoldia	0	0	0	0	0	0	0	0	0	0	0	0	0	0	0	0	0	0	0	0	0	0	0	0	0	0	0	0	0	0	0	0	0	0	0	0	0	0	0.00477	0	0	0	0	0	0	0	0	0.00512	0
g__Gardnerella	0	0	0	0	0	0	0	0	0	0	0	0	0	0	0.01804	0	0	0	0	0	0	0	0	0	0	0	0	0	0	0	0	0	0	0	0	0	0	0	0	0	0	0	0	0	0	0	0	0	0
g__Paracoccus	0	0	0	0	0.01992	0	0	0	0	0	0	0	0	0	0	0	0	0	0	0	0	0	0	0	0	0	0	0	0	0	0	0	0	0	0	0	0	0	0	0	0	0	0	0	0	0	0	0	0
g__Absiella	0	0	0	0	0	0	0	0	0	0	0	0	0	0	0	0	0	0	0	0	0	0	0	0	0	0	0	0	0	0	0	0	0	0	0	0	0	0	0	0	0	0	0	0	0	0	0	0	0
g__Anaerofilum	0	0	0	0	0	0	0	0	0	0	0	0	0	0	0	0	0	0	0	0	0	0	0	0	0	0	0	0	0	0	0	0	0	0	0	0	0	0	0	0	0	0	0	0	0	0	0	0	0
g__Sneathia	0	0	0	0	0	0	0	0	0	0	0	0	0	0	0.02363	0	0	0	0	0	0	0	0	0	0	0	0	0	0	0	0	0	0	0	0	0	0	0	0	0	0	0	0	0	0	0	0	0	0
g__Comamonas	0	0	0	0	0	0	0	0	0	0	0	0	0	0	0	0	0	0	0	0	0	0	0	0	0	0	0	0	0	0	0	0	0	0	0	0	0	0	0	0.00908	0	0	0	0	0	0	0	0	0
g__Acinetobacter	0	0	0	0	0	0	0	0	0	0	0	0	0	0	0	0	0	0	0	0	0	0	0	0	0	0	0	0	0	0	0	0	0	0	0	0	0	0	0	0	0	0	0	0	0	0	0	0	0
g__Clavibacter	0	0	0	0	0	0	0	0	0	0	0	0	0	0	0	0	0	0	0	0	0	0	0	0	0	0	0	0	0	0	0	0	0	0	0	0	0	0	0	0	0	0	0	0	0	0	0	0	0
g__Anaeroglobus	0	0	0	0	0	0	0	0	0	0	0	0	0	0	0.03056	0	0	0	0	0	0	0	0	0	0	0	0	0	0	0	0	0	0	0	0	0	0	0	0	0	0	0	0	0	0	0	0	0	0
g__Eubacteriaceae_unclassified	0	0	0	0	0	0	0	0	0	0	0	0	0	0	0	0	0	0	0	0	0	0	0	0	0	0	0	0	0	0	0	0	0	0	0	0	0	0	0	0	0	0	0	0.00406	0	0	0	0	0
g__Bulleidia	0	0	0	0	0	0	0	0	0	0	0	0	0	0	0	0	0	0	0	0	0	0	0	0	0	0	0	0	0	0	0	0	0	0	0	0	0	0	0	0	0	0	0	0	0	0	0	0	0
g__Staphylococcus	0	0	0	0	0	0	0	0	0	0	0	0	0	0	0	0	0	0	0	0	0	0	0	0	0	0	0	0	0	0	0	0	0	0.02789	0	0	0	0	0	0	0	0	0	0	0	0	0	0	0
g__Erysipelothrix	0	0	0	0	0	0	0	0	0	0	0	0	0	0	0	0	0	0	0	0	0	0	0	0	0	0	0	0	0	0	0	0	0	0	0	0	0	0	0	0	0	0	0	0	0	0	0	0	0
g__Candidatus_Stoquefichus	0	0	0	0	0	0	0	0	0	0	0	0	0	0	0	0	0	0	0	0	0	0	0	0	0	0	0	0	0	0	0	0	0	0	0	0	0	0	0	0	0	0	0	0	0	0	0.02844	0	0
g__Murimonas	0	0	0	0	0	0	0.00522	0	0	0	0	0	0	0	0	0	0	0	0	0	0	0	0	0	0	0	0	0	0	0	0	0	0	0	0	0	0.0095	0	0	0	0	0	0	0	0	0	0	0	0
g__Fretibacterium	0	0	0	0	0	0	0	0	0	0	0	0	0	0	0	0	0	0	0	0	0	0	0	0	0	0	0	0	0	0	0	0	0	0	0	0	0	0	0	0	0	0	0	0	0	0	0	0	0
g__Peptococcus	0	0	0	0	0	0	0	0	0	0	0	0	0	0	0	0	0	0	0	0	0.00252	0	0	0	0	0	0	0	0	0	0	0	0	0	0	0	0	0	0	0	0	0	0	0	0	0	0	0	0
g__Lactonifactor	0	0	0	0	0	0	0.00235	0	0	0	0	0	0	0	0	0	0	0	0	0	0	0	0	0	0	0	0	0	0	0	0	0	0	0	0	0	0	0	0	0	0	0	0	0	0	0	0	0	0
g__Clostridiales_unclassified	0	0	0	0	0	0	0	0	0	0	0	0	0	0	0	0	0	0	0	0	0	0	0	0	0	0	0	0	0	0	0.00185	0.0009	0	0	0	0	0	0	0	0	0	0	0.02099	0	0	0	0	0	0
g__Scardovia	0	0	0	0.00021	0	0	0	0	0	0	0	0	0	0	0	0	0	0	0	0	0	0	0	0	0	0	0.00065	0	0	0	0	0	0	0	0	0	0	0	0	0	0	0.00147	0	0	0	0.00414	0	0	0
g__Harryflintia	0	0	0	0	0	0	0	0	0	0	0	0	0	0	0	0	0	0	0	0	0	0	0	0	0	0	0	0	0	0	0	0	0	0	0	0	0	0.0017	0	0	0	0	0	0	0	0	0	0	0
g__Corynebacterium	0	0	0	0	0	0	0.00461	0	0	0	0	0	0.00182	0	0	0	0.00069	0	0	0.00145	0.00438	0	0	0	0	0	0.00334	0	0	0	0	0	0	0	0	0	0	0	0	0	0	0	0	0	0.00082	0.00459	0	0	0
g__Actinobaculum	0.0019	0	0	0	0.00153	0	0	0	0	0	0	0	0	0	0	0	0	0	0	0	0	0	0	0	0.00151	0.01037	0	0	0.00101	0	0	0	0	0	0	0	0	0	0	0	0	0	0	0	0	0.01271	0.00297	0	0
g__Alloprevotella	0	0	0	0	0	0	0	0	0.00567	0	0	0	0	0	0	0	0	0	0	0	0	0	0	0.03175	0	0	0	0	0	0	0	0	0	0	0	0	0	0	0	0	0	0	0	0	0	0	0	0	0
g__Catenibacterium	0	0	0	0	0	0	0	0	0	0	0	0	0	0	0	0.06957	0	0	0	0	0	0	0	0	0	0	0	0	0	0	0	0	0	0	0	0	0	0	0	0	0	0	0	0	0	0	0	0	0
g__Bacteroidales_unclassified	0	0	0	0	0	0	0	0	0	0	0	0	0	0	0	0	0	0	0	0	0	0	0	0	0	0	0	0	0	0	0	0	0	0	0	0	0	0	0	0	0	0	0	0	0	0	0	0	0
g__Tissierellia_unclassified	0	0	0	0	0	0	0	0	0	0	0	0	0	0	0.01079	0	0	0	0.01814	0	0	0.00834	0	0	0	0	0	0	0	0	0	0	0	0	0	0	0	0	0.00697	0	0	0	0	0	0	0	0	0	0
g__Anaerofustis	0	0	0	0	0.00043	0	0	0	0	0	0	0	0	0	0	0	0	0	0	0	0	0	0	0	0	0	0	0	0.00044	0	0.00398	0.0016	0	0.00252	0	0	0	0	0	0	0	0	0	0	0	0	0	0	0
g__Agrobacterium	0.03273	0	0	0	0	0	0	0	0	0	0	0	0.06723	0	0	0	0	0	0	0	0	0	0	0	0	0	0	0	0	0	0	0	0	0	0	0	0	0	0	0	0	0	0	0	0	0	0	0	0
g__Granulicatella	0.01244	0	0	0	0	0	0	0	0	0	0	0	0	0	0.01056	0	0	0	0	0	0.01619	0	0	0	0.00018	0	0	0.00101	0	0	0	0.00054	0.00149	0	0	0	0	0.00064	0	0	0.00387	0	0.00024	0	0	0.02133	0	0	0
g__Allisonella	0	0	0	0	0	0	0	0	0	0	0	0	0	0	0.04922	0.00632	0.00569	0.00674	0	0	0	0	0	0	0	0	0.00376	0	0	0	0	0	0	0	0.00371	0	0.00134	0	0	0	0	0	0	0	0	0	0	0	0
g__Peptostreptococcus	0	0	0	0	0	0	0	0	0	0	0	0	0	0	0.00083	0	0	0	0	0	0	0	0	0	0	0	0	0	0	0	0	0	0	0	0	0	0	0	0	0	0	0	0	0	0	0	0	0	0
g__Aggregatibacter	0	0	0	0	0	0	0	0	0	0	0	0	0	0.00278	0	0	0.00338	0	0	0	0.01971	0	0	0.02543	0	0	0	0	0	0	0	0	0	0	0	0	0	0	0	0	0	0	0	0	0	0	0	0	0
g__Campylobacter	0	0	0	0	0	0	0	0.00032	0	0	0	0	0	0	0.02057	0	0	0	0	0	0	0.00339	0	0	0	0	0	0	0	0	0	0	0	0	0	0	0	0	0	0	0	0	0	0	0	0	0	0.05007	0
g__Desulfovibrionaceae_unclassified	0	0	0	0.02363	0	0	0	0	0	0	0	0	0	0	0	0	0	0.14417	0	0	0	0	0	0	0	0	0	0	0	0	0	0	0	0	0	0	0	0	0	0	0	0	0	0	0	0	0	0	0
g__Pseudoflavonifractor	0	0	0	0	0	0	0	0	0	0	0	0	0	0	0	0	0	0	0	0	0	0.05625	0	0	0	0	0	0	0	0	0	0	0	0.01302	0	0	0	0	0	0	0	0	0	0	0	0	0	0	0
g__Romboutsia	0.08925	0	0	0	0	0	0	0	0	0	0	0	0	0	0	0	0	0.00141	0	0.00231	0.00054	0	0	0.00496	0.00354	0.00149	0	0	0	0	0	0	0	0	0	0	0	0	0	0	0.01014	0.00022	0	0	0.00232	0.0211	0	0	0
g__Oxalobacter	0	0	0	0	0	0	0	0	0.02574	0	0	0	0	0	0	0	0	0	0	0	0	0.12628	0	0	0	0	0	0	0	0	0	0	0	0	0	0	0	0	0	0	0	0	0	0	0	0	0	0.01637	0
g__Slackia	0	0	0	0	0	0	0	0	0	0	0	0	0	0	0	0.01166	0	0	0	0	0	0	0	0	0	0	0	0	0	0	0	0	0	0	0	0	0	0	0	0	0	0	0	0	0	0	0	0	0.00066
g__Olsenella	0	0	0	0.11421	0	0	0	0	0	0	0	0	0	0	0	0	0	0	0	0	0	0	0	0	0	0	0	0	0	0	0	0	0	0	0.03133	0	0	0	0	0	0	0	0	0	0	0	0	0	0
g__Anaerococcus	0	0	0	0	0	0	0	0	0	0	0	0	0	0	0	0	0	0	0	0	0	0	0	0	0	0	0	0	0	0	0	0	0	0	0	0	0	0	0.05968	0	0	0	0	0	0	0	0	0.0105	0
g__Acidaminococcus	0	0	0	0	0	0	0	0	0	0	0	0	0	0	0	0	0	0	0	0	0	0	0	0	0	0	0	0	0	0	0	0	0	0	0	0	0	0	0	0	0	0	0	0	0	0	0	0	0
g__Saccharomyces	0	0	0	0	0	0	0.00693	0	0	0	0	0	0	0	0	0	0	0	0	0	0	0	0	0	0	0	0	0.01354	0	0	0	0	0	0	0	0	0	0	0	0	0	0	0	0	0	0	0	0	0
g__Mogibacterium	0.00382	0	0.00435	0	0	0	0	0	0	0	0	0	0	0	0	0	0	0	0	0	0.00061	0	0	0	0	0	0.00803	0.00299	0	0	0.0006	0.00356	0.00051	0	0	0	0	0	0.00715	0	0	0.00195	0.00259	0	0.00082	0.009	0	0.01575	0
g__Abiotrophia	0.03792	0	0	0	0	0	0	0	0	0	0	0	0	0	0.0161	0	0	0	0	0	0.00663	0	0	0	0	0.00328	0	0	0	0	0	0	0	0	0	0	0	0.00681	0	0	0	0.01547	0.04442	0.00185	0	0	0	0	0
g__Clostridiales_Family_XIII_Incertae_Sedis_unclassified	0.01826	0	0.00134	0	0	0	0	0	0	0	0	0.00808	0	0	0	0	0	0	0	0	0.0051	0	0	0	0	0	0	0.01253	0	0	0	0.00332	0	0	0	0	0	0.00188	0.00194	0	0	0	0	0	0	0.00679	0.01084	0	0
g__Leuconostoc	0	0	0	0	0	0	0	0	0	0	0	0	0	0	0	0	0	0	0	0	0	0	0	0	0	0	0	0	0	0	0	0	0	0	0	0	0.0059	0	0.2431	0	0	0	0	0	0	0.00732	0	0.00158	0
g__Raoultella	0	0	0	0	0	0	0	0	0	0	0	0	0	0	0	0	0	0	0	0	0.00117	0	0	0	0	0	0	0.00149	0	0	0	0	0.00039	0	0	0	0	0	0	0	0	0	0	0	0	0	0	0	0
g__Enorma	0	0	0	0	0	0	0	0	0	0	0	0	0.23328	0	0	0	0	0	0	0	0	0	0	0	0	0	0	0	0	0	0	0	0	0	0	0	0	0	0	0	0	0	0	0	0	0.00025	0	0	0
g__Christensenella	0	0	0	0.05488	0.00817	0.01897	0	0	0	0	0	0	0	0	0	0	0	0	0	0.01143	0	0	0	0	0	0	0	0	0	0	0	0	0	0	0.01866	0	0	0.03164	0	0	0	0	0	0	0	0	0	0.01989	0
g__Proteus	0.3497	0	0	0	0	0	0	0	0	0	0	0	0	0	0	0	0	0	0	0	0	0	0	0	0	0	0	0	0	0	0	0	0	0	0	0	0	0	0	0	0	0	0	0	0	0	0	0	0
g__Pediococcus	0	0	0	0	0	0	0	0	0	0	0	0	0	0	0	0	0	0	0	0	0	0	0	0	0	0	0	0	0	0	0	0	0	0	0	0	0	0	0	0	0	0	0	0	0	0	0	0	0
g__Tannerella	0	0	0	0	0	0	0	0	0	0	0	0	0	0	0	0	0	0	0	0	0	0	0	0	0	0	0	0	0	0	0	0	0	0	0	0	0	0	0	0	0	0	0	0	0	0	0	0	0
g__Catabacter	0	0	0.00441	0.00115	0	0	0	0	0	0	0	0	0	0	0.00543	0	0	0	0	0	0	0	0	0	0	0	0.00379	0	0	0	0.0025	0.01167	0	0.00141	0.00017	0	0	0.00351	0	0	0	0	0.02696	0	0.00084	0	0.00411	0.00084	0
g__Peptoniphilus	0	0	0	0	0	0	0	0	0	0	0	0	0	0	0.05151	0	0	0	0.02828	0	0	0.00052	0	0	0	0	0	0	0	0	0	0	0	0	0	0	0	0	0.04887	0	0	0	0	0	0.00302	0	0	0.00462	0
g__Propionibacterium	0	0	0	0	0	0	0	0	0	0	0	0	0	0	0	0.00902	0	0	0	0	0	0	0	0	0	0	0	0	0	0	0	0	0	0	0	0	0	0.00418	0	0	0	0	0.03117	0	0	0	0	0.02717	0
g__Desulfovibrio	0	0	0	0	0	0	0	0	0	0	0	0	0.004	0	0	0.07455	0	0	0	0	0	0.30525	0	0	0	0	0	0	0	0	0	0	0	0	0	0	0	0	0	0	0	0	0	0	0	0	0	0	0
g__Porphyromonas	0	0	0	0	0	0	0	0	0.00051	0	0	0	0	0	0.24297	0	0	0	0.00911	0	0	0	0	0	0	0	0	0	0	0	0	0	0	0	0	0	0	0	0.08946	0	0	0	0	0	0.00742	0	0	0.00394	0
g__Methanosphaera	0	0	0	0	0	0	0	0	0	0	0	0	0	0	0	0	0	0	0	0	0	0	0	0	0	0	0	0	0	0	0	0	0	0	0	0	0	0	0	0	0	0	0	0	0	0	0	0	0
g__Pyramidobacter	0	0	0.08458	0	0.00415	0	0	0	0.00827	0	0	0	0	0	0	0	0.13439	0	0	0	0	0.01837	0.00075	0	0.02087	0	0.00037	0	0	0.0027	0	0	0	0.04057	0.00652	0	0	0	0	0.00043	0	0	0.02672	0.00414	0	0.01049	0.01219	0.01209	0
g__Solobacterium	0.00406	0	0	0	0	0	0	0	0	0	0	0	0	0	0	0	0	0	0	0	0.00337	0	0	0.01113	0	0	0	0.00082	0	0	0	0	0	0	0	0	0	0.00644	0	0	0	0.00016	0	0	0	0.01359	0.00166	0	0
g__Dielma	0	0.0064	0.01679	0	0	0	0	0	0	0.00495	0	0	0	0	0.28227	0	0.00459	0.00115	0	0.00213	0	0	0	0	0.00634	0	0	0	0	0	0	0	0.00665	0	0.0349	0	0	0.0106	0	0	0	0	0	0.15125	0	0	0	0	0
g__Atopobium	0.00976	0	0	0	0	0	0	0	0	0	0	0	0.00744	0.00081	0.0101	0	0	0	0	0	0	0	0	0.00151	0	0.00109	0.0032	0	0	0	0	0	0	0	0	0	0	0	0	0	0	0.00226	0	0	0	0.0056	0	0.0105	0.00943
g__Rothia	0.01696	0	0	0	0	0	0.01063	0	0.00391	0	0.00244	0	0.0057	0	0	0.00054	0.00601	0.00117	0.07583	0	0.09434	0	0.00082	0.02152	0.05211	0	0.01449	0	0.0028	0	0.01209	0.00339	0.12288	0	0	0.00243	0	0.00504	0	0.00352	0.0047	0.011	0	0	0	0.02784	0	0.00346	0
g__Atlantibacter	0	0	0	0	0	0	0	0	0	0	0	0	0	0	0	0	0	0	0	0	0	0	0	0	0	0	0	0	0	0	0	0	0	0	0	0	0	0	0	0	0	0	0	0	0	0	0	0	0
g__Cloacibacillus	0	0	0	0	0	0	0	0	0	0	0	0	0	0	0	0	0	0	0	0	0	0	0	0	0	0.00087	0	0	0	0	0	0	0	0	0.08419	0	0	0	0	0	0	0	0	0	0	0	0	0	0
g__Citrobacter	0.24669	0	0	0	0.01179	0	0	0	0	0	0	0	0	0	0	0.00033	0	0	0	0	0	0	0	0	0	0	0	0.00841	0	0	0	0	0	0	0	0	0	0	0	0	0	0	0	0	0	0.27303	0	0	0
g__Fusobacterium	0.8708	0	0.01372	0	0	0	0	0	0	0	0	0	0	0	0.01662	0	0	0	0	0	0.00717	0	0	0.00558	0	0	0	0	0	0	0	0	0	0	0	0	0	0	0.00042	0	0	0	0	0	0	0	0	0	0
g__Megasphaera	0.07167	0	0.2343	0	0	0	0	0	0	0	0	0	0.00593	0	0	0.13521	0	0	0	0	0	0	0	0	0	0	0	0	0	0	0	0	0	0	0	0	0	0	0	0	0	0	0	0	0	0	0	0	0
g__Lawsonibacter	0	0.00112	0.01039	0.02078	0.02132	0.00981	0.00209	0	0	0	0.00242	0.0176	0	0	0	0	0	0.01598	0	0.00738	0.00922	0.01843	0	0.00047	0	0	0.00841	0.00487	0.00856	0.01201	0.02702	0	0.00933	0.04665	0.08291	0.03307	0.00507	0.00908	0	0.00399	0	0.01769	0.02036	0.05348	0	0	0.02791	0.00501	0.00375
g__Gemella	0.13121	0.00103	0.03879	0	0.00119	0.00575	0.00832	0	0	0.01453	0	0.00832	0	0.00426	0.01086	0.00119	0	0	0.1085	0.0225	0.05345	0.00369	0.00589	0.01097	0.01383	0.01019	0.03258	0.02946	0.00415	0.00494	0.00783	0.04709	0.01937	0.00184	0.02437	0.01044	0.00209	0.03453	0.00394	0	0.00411	0.00868	0.02341	0.00955	0.00831	0.04883	0.01062	0.00726	0.00497
g__Asaccharobacter	0	0	0.00753	0.01613	0.02712	0.04651	0	0	0.01306	0	0.07206	0	0	0	0	0	0	0.00825	0.03066	0	0.60949	0.02619	0	0	0.00098	0.01063	0.06443	0	0	0.01893	0	0	0.01807	0.02362	0.01391	0.02393	0.00268	0	0	0.00955	0	0.03296	0	0.0004	0	0.0214	0.05639	0.05897	0
g__Enterococcus	0	0	0.00127	0	0.06792	0	0	0	0	0	0	0	0	0	0.00125	0	0	0	0.01341	0	0.00148	0	0.05344	0	0	0	0	0	0	0	0	0	0	0	0	0	0	0.00064	0.0249	0	0	0	0.00134	0	0.00347	0.00105	0	0.00349	0.11565
g__Weissella	0.01866	0	0	0	0	0	0	0	0	0.00552	0	0	0	0	0.04011	0	0.00561	0	0	0.00485	0	0	0	0	0	0	0	0	0	0	0.00022	0.12047	0	0	0	0	0	0	1.02121	0	0	0	0	0	0	0.00921	0	0.032	0
g__Anaerotignum	0	0	0	0	0	0.00959	0	0	0	0	0	0	0	0	0.40875	0	0	0	0	0	0	0	0.00192	0	0	0	0	0	0	0	0	0	0	0	0	0	0	0	0	0	0	0	0.01845	0	0	0	0	0	0.0013
g__Anaeromassilibacillus	0	0	0.03374	0.01934	0.14217	0.00064	0	0	0.03126	0.02147	0	0.00361	0.0208	0	0	0	0	0.026	0	0.02444	0	0.00618	0	0	0.00203	0.00442	0.0214	0	0	0	0.02441	0.02043	0	0.02917	0.0192	0.03226	0.0054	0.0293	0	0	0	0.00133	0.10563	0.08252	0	0	0.0444	0.00853	0
g__Butyricimonas	0	0	0	0.02637	0	0	0	0	0	0	0	0	0	0.00665	0	0.06145	0	0.03396	0	0	0	0.65328	0	0	0	0	0	0	0	0	0	0	0.58105	0	0	0	0	0	0	0	0	0	0	0	0	0	0	0.1011	0
g__Holdemania	0	0	0.22724	0.00416	0.00453	0.02517	0	0.10167	0	0.04262	0	0	0.00962	0	0	0	0	0.04219	0.00166	0	0	0	0	0.0097	0.01481	0	0.045	0	0	0.04419	0.04272	0.14716	0.04942	0	0	0.02411	0.06176	0.02777	0	0	0	0	0.10808	0	0	0.00629	0	0.00739	0
g__Parvimonas	0.02603	0	0	0	0	0	0	0	0	0	0	0	0.00188	0	0.00773	0	0	0	0	0	0.02275	0	0	0.03579	0	0	0.0017	0	0	0	0	0	0	0	0	0	0	0.02656	0.04445	0	0	0	0	0	0.00052	0	0.00431	0	0
g__Turicimonas	0	0.00726	0.01012	0.00791	0.03275	0.01829	0	0	0.0345	0.00176	0	0.03268	0.07929	0.09474	0.45921	0	0	0.02958	0	0.02303	0.03022	0	0	0.03835	0.02871	0.00835	0.0041	0.02723	0.00361	0	0.04983	0	0.06519	0.02314	0.02958	0.11111	0	0.01398	0.03954	0.05722	0	0.00783	0.11806	0	0.00042	0.01631	0.04504	0	0
g__Lactococcus	0.00911	0.00669	0.00567	0	0.00652	0	0	0	0	0	0	0	0	0	0	0	0	0	1.04396	0	0.00825	0.00806	0.00806	0.00521	0.0034	0.00715	0.00373	0.00403	0.00259	0.01472	0.00215	0.00638	1.17592	0.00234	0.00239	0.00316	0.00332	0.01372	0.0025	0.01019	0.00698	0.00726	0.00776	0.00341	0.00732	0.00477	0	0.00626	0
g__Intestinimonas	0	0	0.00071	0.00943	0	0.02898	0	0	0	0.03351	0	0.00399	0.08011	0	0	0	0.13174	0.00209	0	0	0.0049	0.00898	0	0	0.02743	0	0.00743	0.07816	0	0.004	0.04679	0.03228	0	0	0.42736	0.07536	0	0.68508	0	0.00191	0.00462	0	0.08583	0	0	0	0.00422	0.12316	0
g__Paraprevotella	0	0	0	0	0	0	0	0	0	0	0	0	0	0	0	0	0	0.98463	0	0	0	0	0	0	0	0.29714	0	0.64034	0	0	0.12891	0	0	0.37905	0.04393	0	0	0	0	0	0	0	0	0	0	0	0	0	0
g__Turicibacter	0.31665	0.01647	0	0.04331	0	0.00841	0	0	0	0.00185	0	0	0	0.01251	0	0	0.04066	0.00015	0	0.00689	0	0	0	0.00972	0.01109	0.163	0.00496	0.00045	0	0	0	0.00674	0	0	0	0.05791	0.00184	0	0.00716	0	0	0	0	0	0	1.70978	0	0.00362	0.00908
g__Enterobacter	0.09593	0	0	0	0.00428	0	0	0	0	0	0.00879	0	0	0	0	0	0	0	0	0.01052	0	0	0	0	0	0	0	0	0	0.12044	0	0	0	0	0	0	0	0	0	0	0	0	0	0	0.00311	1.35832	0	0	0
g__Coprobacillus	0	0	0.14652	0.059	0.00397	0	0	0.00841	0	0	0.00529	0.00722	0	0	0.23209	0	0	0.00446	0	0	0	0	0	0	0	0	0	0	0	0	0	0	0	0.09802	0.00424	0	0	0	0.80159	0	0	0	0	0	0	0.00527	0	0.07434	0
g__Coprobacter	0	0	0	0	0	0	0	0	0.28311	0.16257	0	0.0452	0	0	0	0	0	0.09552	0	0	0	0	0	0	0	0.03521	0	0	0	0	0	0	0	0	0.02704	0	0	0	0.00066	0	0	0	0	0	0	0	0	0.4148	0
g__Gordonibacter	0	0.013	0.06321	0.0451	0.11583	0.0544	0.04034	0.04258	0.01107	0.02303	0.02126	0.01814	0.02586	0	0.01581	0	0.03923	0.02582	0.02675	0.05871	0.10646	0.03532	0.01659	0.00153	0.02928	0.0059	0.03899	0.00371	0.02196	0.01842	0.03475	0.08306	0.05388	0.04932	0.04652	0.08093	0.05045	0.111	0.00938	0.01284	0.00544	0.06704	0.06138	0.10942	0.06202	0.01904	0.04619	0.09119	0.12972
g__Monoglobus	0	0	0.22381	0.13596	0	0.01088	0.16854	0	0	0	0.01102	0.0081	0	0	0	0	0.0816	0	0	0	0.09588	0	0.0006	0	0	0.07291	0.09998	0.0267	0	0.05756	0	0	0	0	0	0.05135	0	0.03405	0	0.02541	0	0.17462	0.4853	0.29873	0	0	0	0.14251	0
g__Holdemanella	0	0	0	0	0	0	0	0	1.31421	0	0	0	0	0	0	0.26199	0	0	0	0	0	0	0	0	0	0	0	0	0	0	0	0	0	0	3.08774	0	0	0.3231	0	0	0	0	0	0	0	0	0	0	0
g__Actinomyces	0.14221	0	0.03154	0.00179	0.0579	0.00451	0.01775	0.0135	0.00237	0	0.01829	0.01828	0.03585	0.0057	0.04622	0.0136	0.00143	0.00153	0.09265	0.1001	0.07247	0.00705	0.04708	0.01261	0.02189	0.05763	0.08439	0.05172	0.00367	0.00769	0.00657	0.03424	0.00688	0.01013	0.04106	0	0.00057	0.04679	0.01388	0	0.02495	0.10257	0.04887	0.0028	0.03324	1.16413	0.00738	0.18045	0.08509
g__Adlercreutzia	0	0	0.03607	0.0623	0.08659	0.17295	0	0	0.04154	0	0.11633	0	0	0	0	0.00193	0	0.02739	0.09265	0	2.38424	0.09098	0	0.0003	0.00445	0.03203	0.09788	0	0	0.0763	0	0	0.09379	0.07559	0.04954	0.07713	0.01599	0	0	0.03048	0	0.10829	0	0.00444	0	0.0643	0.184	0.19137	0
g__Bilophila	0	0	0.14359	0.03549	0.13908	0.0506	0	0	0.08769	0.12828	0.0002	0.13606	0	0.00446	0.61261	0.00625	0	0.05257	0	0	0	0.19205	0	0.01907	0	0.01297	0.04646	0.04289	0	0	0.29538	0.07184	0.15165	0	0.24789	0.23962	0.06457	0.07545	0.08606	0.06602	0	0.00199	0.14055	0	0.0162	0	0.08369	0.03205	0
g__Hungatella	0	0.02199	0.08912	0	0.02382	0.01637	0.03925	0.09443	0.00738	0	0.00084	0.00742	9e-05	0	0.18115	0.02251	0.03089	0.0049	0	0.01511	0.02895	0.01907	0	0	0	0	0	0.00598	0.01536	0.0043	0.02884	0.02198	0.01423	0.04314	0.01056	0	0.01483	0.01229	0.11385	0	0	0.0179	0.21903	0.03465	0	0.00206	0.02199	0.01283	0.18272
g__Haemophilus	0.01443	0.02497	0.01356	0.02242	0.00081	0	0.04147	0.01446	0.06645	0	0.01754	0.07592	0.93166	0.27435	0	0.28109	0.48378	0.02142	0.33371	0.00807	1.17577	0.01399	0.06817	0.579	1.04401	0.12821	0.00757	0.07973	0.13339	0.00665	0.00383	0	0.02298	0	0	0.01353	0.03839	0.04747	0	0	0.2072	0.05771	0.03848	0.00984	0.01912	0.33038	0.0043	0	0.03474
g__Lactobacillus	3.34332	1.58782	0	0	0.09719	0.02278	0	0	0	0	0.00053	0	0.00752	0	1.52354	0.04019	0	0.03909	0	0	0	0.00365	0.03983	0	0.00811	0.03163	0.02825	0.01147	0.01905	0.07398	0.00965	0.4781	0	0.07489	0.00399	0	0.0534	0	0.17521	0.0486	0	0	0	0	0.21604	0	0.02111	0.03002	0
g__Intestinibacter	0.37076	0.06136	0.23918	0.05023	0.11192	0.10898	0.10742	0.16357	0.49502	0.01434	0	0	0.01326	0.04388	0.16471	0.08375	0.16239	0.03257	0.01284	0.09747	0.12042	0.5565	0.02975	0.27378	0.33116	0.54202	0.14747	0.00284	0.06794	0.07221	0.01903	0.11642	0.08243	0.00402	0.0042	0.66756	0.0746	0.03114	0	0.17654	0.11362	0.02426	0.20851	0.01048	0.06975	1.12928	0.00549	0.26718	0.17011
g__Eggerthella	0	0.03305	0.2623	0.05095	0.06388	0.03657	0.16464	0.20138	0.01684	0.06846	0.06452	0.03402	0.1528	0.01815	0.09321	0	0.04479	0.00295	0.35792	0.22757	0.66156	0.05034	0.15484	0.03959	0.08555	0.01786	0.06782	0.04506	0.15988	0.06322	0.07881	0.49013	0.09538	0.04358	0.05356	0.03648	0.10169	0.19716	0.06463	0.02693	0.03296	0.10394	0.22804	0.04572	0.13579	0.02543	0.10262	0.07223	1.35979
g__Anaerotruncus	0	0	0.17975	0.00942	0.00014	0.03782	0.02087	0.2871	0.01843	0.01281	0	0.03509	0.00157	0	0	0	0.14405	0.01109	0	0.02069	0.01163	0.02623	0	0	0.01077	0	0.0122	0.00617	0.00548	0.00481	0.04023	0.32749	0.06006	0.06344	0.08806	0.47283	4.56979	0.06381	0	3.64947	0.00132	0.04348	0.2226	0.21519	0	0	0.231	0.00572	0.00075
g__Butyrivibrio	0	0	0	0	0	0	0	0	0	0	0	0	0	0	0	0	0	0	0	0	0	0	0	0	0	0	0	0	0	0	0	0	0	0	0	0	0	0	0	0	0	0	0	0	0	0	0	0	0
g__Oscillibacter	0	0	0.31039	0.0582	0.18062	0.11569	0	0	0.89239	0.12291	0.11985	0	0.08155	0	0	0.27683	0	0.2986	0.03636	0.01212	0.02001	0.35891	0	0.33864	0.20747	0.0851	0	0.23011	0	0.0657	1.3716	0	0.4883	0.0013	1.64576	0.32711	0.00013	0.47631	0	0.249	0.1299	0	0	0	0	0	0	1.13341	0
g__Eisenbergiella	0	0	0.01229	0	0.2616	0.03094	0.19836	0.06243	0.00051	0	0	0.00309	0.00644	0	0.01552	0	0.02598	0.02767	0	0.42211	0.07226	0.00409	0	0	0.01482	0.00283	0.01703	0.05057	0	0.01272	0.01047	0.14805	0.04141	0.04292	0	0.00507	0.12938	0.02833	0.00033	0	0.00263	0.01623	1.11539	0.23744	0	0	0.87607	0.05327	0
g__Proteobacteria_unclassified	0	0.03055	0.11402	0.03961	2.10875	0.01016	0	0	0.02285	0.85122	0	0.34294	0.50445	1.20013	0.27595	0	0.00268	0.02702	0	0.30036	0.70987	0.08932	0	0.30597	0.02072	0.00488	0.04078	0.07623	0.04908	0	0.25379	0	0.00582	0.01839	0.08195	0.05936	0	0.01388	0.05009	0.03485	0	0.01764	1.23325	0	0.05143	0.01903	0.05054	0	0
g__Odoribacter	0	0.45463	0	0	0	0.3123	0	0	0.9829	0	0.25641	0.79959	0	0	0.46221	0	0	0.44289	0	0.03754	0	0	0	0.23555	0.50534	0.44377	0	0	0	0	0.80029	0	1.17132	0.52781	1.72053	0.05232	0	0	0.00442	0.21151	0	0	0	0	0	0	0.73444	0.34936	0
g__Sellimonas	0.04193	0.01928	1.69892	0	1.1612	0.05502	0.21642	0.02906	0	0.03887	0	0.1623	0.35838	0	0.17425	0	0.17602	0.3037	0	0.36851	0.33187	0.22447	0	0	0.09272	0.33554	0.72331	0.00061	0.67888	0	0.00646	0.68416	0.00686	0.4524	0	0.24994	0.49908	0.86236	0	0	0.03173	0.39486	0.53265	0.13816	0.21869	0.09649	0.44527	0.404	0
g__Klebsiella	0.21109	0	0.03387	0	0.06055	0	0.00254	0	0.09582	0.01083	0	0	0	0	0.12304	0.03568	0	0	0	0	0.01735	1.29799	0	0	0	0	10.4448	0	0	0.00269	0	0	0	0	0	0	0	0	0	0	0	0	0	0	0	0	0	0	0
g__Barnesiella	0	0	0	0	0	0	0	0	0	0	0	0.12839	0	0	0	0	0	2.1643	0	0	0	0	0	0	0	0.40073	0	0	0.42863	0	0	0	1.78966	0	3.56274	1.72162	0	0	0	0.42447	0	0	0	0	0	0	0	1.1439	0
g__Methanobrevibacter	0	0	0	0	0	0	0	0	0	0	0	0	0	0	0	0	0	0	0	0	0	0	0	0	0	0	0	0	0	0	0	0	0	0	0	0	0	0	0	0	0	0	0	0	0	0	0	0	0
g__Gemmiger	0	0	0.07071	1.70477	0.0215	0.02693	0	0	0.21498	0.7372	0.53334	0	0	0.00689	0	0	0.02656	0.1975	3.18314	0.01635	1.49688	0.10984	0	0.09382	0.05211	1.95994	0.02441	0.10076	0.39234	0.76644	0.06621	0.21051	0.78342	0	0.15958	0.77638	0.03244	0.45958	0	0.22221	0.46849	0.24205	0	0.08762	2.92003	0.09719	0	0.05287	0.64914
g__Erysipelatoclostridium	0.02004	0.09279	0.08533	0.01217	0.09108	0.06269	0.5137	0.12203	0	0.12017	0	0.04887	0.52184	0.1799	0.09869	0.00883	0.04111	0.14999	0.17155	0.61012	0.4045	0	0.19802	0.04403	0.02917	0.00147	0.1628	0.12501	0.35274	0.01646	0.00464	0.06612	0.17729	0.11789	0.00121	0.05829	0.09584	0.0495	1.60189	0	0.05407	0.38207	0.24271	0.84007	0.14302	0.2787	0.22683	0.05164	0.47658
g__Agathobaculum	1.5048	0.42049	0.06345	0.42282	0	0.68257	0.44965	0	0.08872	0.25449	0.99572	0	0.36366	0	0.3098	0.05658	0.31633	0.13408	1.16122	0.01531	0.92673	0.62685	0	0.30712	2.45761	0.48457	0.5691	0.27027	0.49651	0.17374	0.2722	0.01008	0.20789	0.41155	0.32508	0.12096	0.6157	0.6155	0	0.13747	0.60247	0.27168	0	0.02855	0	1.35081	0.31289	0.17264	0
g__Phascolarctobacterium	0	0	0	0.48383	0	0	0	0	0	0.65509	0.01524	0.26543	0.37861	0.82374	0.14855	2.86503	0	0	0	0.57993	0.36552	0.87262	0	0	0	0.45943	0.26539	0.86104	0	0.51371	1.54306	1.32135	0.68746	0	0	0.1583	0	0	0.15241	0	0	1.34394	0	0	0	0.13349	0	0.77123	0
g__Clostridium	0.80278	0.1062	0	0.0062	0.00106	0.32076	0	2.75691	0.91642	0.45018	0	0.00626	0.05843	0.17143	0.13628	0.06705	0.76658	0.25559	0	0.72073	0.17828	0.72111	0	0.0727	0.09058	0.95525	0.03233	0.08673	0.03819	0.01917	0.52194	0.00405	0.00452	0.37536	0.11169	0.38013	0.00407	0.35249	0.00622	0	0.03469	0.86119	2.90572	0.33009	0	1.4835	0.14765	0.1098	0.08402
g__Ruminococcaceae_unclassified	0	0	0.03087	0.05215	4.862	0.00999	0	0	0.01878	0.09978	0	0.2001	0.02652	0	0	0.03713	0.18492	1.71863	0	0	0.00089	0.41228	0	0.0229	0.03608	1.54137	0.1591	0.0112	0.00681	0.06028	0.01722	0.01291	0.17809	0.01216	0.18267	2.11423	0.0102	8.71841	0	2.61959	0	0.01928	0.27841	0.0048	0.02391	0.01674	0.03718	0.39775	0
g__Flavonifractor	0.02193	0.12109	0.87952	0.03499	0.70049	0.26423	0.81483	2.13624	0.0302	0.28572	0	0.31359	0.23849	0.2379	1.42616	0.01318	0.4091	0.10305	0.05213	0.6908	0.31036	0.34726	0.40006	0.01743	0.06249	0.02699	0.20788	0.21271	0.42075	0.11679	0.02045	1.92346	0.13865	0.14387	0.01895	0.10235	0.22611	0.23146	0.17794	0.01045	0.12599	0.72989	0.99892	1.61885	0.30785	0.1256	0.93175	0.26507	1.02508
g__Lachnoclostridium	0.00873	0.20665	1.67995	0.10356	0.25104	0.04397	0.16175	0.91991	0.02547	0.11119	0.0081	0.13687	0.00301	0	1.17668	0.0108	0.32948	0.15554	0.00412	0.26898	0.04201	0.28293	0	0	0	0.00291	0	0.14475	0.16028	0.00587	0.15867	0.5542	0.23448	0.14567	0.43422	0.02431	0.24387	0.05842	1.13687	0.00031	0.01913	0.09586	2.60204	0.95504	0.03133	0	0.615	0.04294	0.08568
g__Dialister	0.00175	0.03028	0.00909	0.30963	2.40476	0.17207	0.04316	0.15514	1.10311	0	0	3.46225	0.03267	0.00175	2.36521	0	0	0.40145	0.11164	0	0.01391	0	0.02061	0.04731	0.14615	0.17214	0	0	0.03002	0	0	0	0.1769	2.01482	0.89855	0	0.35632	0.08055	0.00281	0	0	0	0.26374	0.00473	0.0817	0	0.22948	0	0.0044
g__Tyzzerella	0	0	0.00654	0	0	0	0.01283	0.05364	0	0	0	0.001	0.90023	0.08453	0.00498	0	0.00828	0	0	0.18879	0.14372	0	0	0.00865	0	0	0	0	0.25063	0	0	0.0113	0	0	0	0	0.05715	0	0.01773	0	0.02237	0.01498	2.20274	0.04956	3.60098	0.00151	0.02022	0.05166	0.17926
g__Parasutterella	0	0.76805	2.46329	0.01584	0.51057	0.25256	0	0	0.45569	0.03075	0	0.34213	0.37589	0.23499	5.51423	0.03098	0.11288	0.50972	0	0.28636	0.20961	0.25365	0	0.26216	0.52848	0.21145	0.72211	2.59147	1.54585	0	0.86315	0.03277	0.15107	0.53489	0.53274	1.48402	0	0.31862	1.72154	0.81698	0	0.35091	0.12869	0	0.0069	0.32045	0.71756	0	0
g__Ruthenibacterium	0	0.1171	0.62803	0.3387	0.08581	0.30967	0.54953	0.20615	0.05091	0.18098	0.01548	0.13448	0.0699	0	6.38736	0	0.12456	0.17816	0.03809	0.29934	0.14751	0.08153	0	0.04097	0.00413	0.06348	0.50271	0.16119	0.01276	0.17745	0.06234	0.52188	0.25056	0.33888	0.1968	0.08157	0.07781	0.36859	0.01423	0.00964	0.03049	0.39738	0.5072	1.51369	0.11157	0.03045	0.49026	0.2665	0
g__Veillonella	6.41826	0.05059	0.09318	0.17546	0.07539	1.21821	0.08658	0.17624	0.03051	0.01809	1.74813	0.01071	3.24734	0.39225	0.08301	0.404	0.127	0.08038	0.1041	0.00947	0.72505	0.00921	1.05756	0.37549	1.05675	0.57351	0.8536	0.34677	0.11763	0.05277	0.11999	0.11606	0.02224	0.0047	0	0.09573	0.06871	0.1516	0.00464	0	0.60929	0.0469	0.07836	0.04527	0.84213	0.50545	0.00099	0.04786	11.3922
g__Firmicutes_unclassified	0	0.04177	1.19506	0.58113	0.81934	0.66964	0.00523	0	0.00557	0.4988	0.21021	0.28006	0.12259	0	0	0.00377	2.62957	1.23909	0	0	0.05744	0.82336	0.00271	0.04572	0.2736	0.56706	1.63604	0.17741	0.01039	0.75244	3.36635	0.52358	2.04742	1.18245	0.73119	0.65282	0.24675	0.36756	0	0.22866	0	0.06388	3.08316	1.4469	0.05744	0.11882	2.20953	0.27708	0
g__Dorea	0.40914	0.82378	0	1.20308	0.4026	0.6311	0	0.30481	0.50769	1.27652	0.34743	0.71028	0	0.42676	0.49094	0.28243	0.28756	0.45401	2.10736	0	1.13872	0.1146	0.4661	0.62868	0.39883	0.07566	1.13127	0.53199	0	0.9945	0.68112	1.27763	1.818	0.52148	1.7005	0.37212	0	1.64422	0	0.78241	0.13122	0.20581	0	0.46681	0.15579	3.17954	0	1.12475	0
g__Escherichia	1.67043	0.05179	0.31706	0.1579	0.39214	0	0.08199	0	1.57613	0.59897	0	0.11858	0.0024	0.02713	12.281	0.0927	0.1045	0.04299	0.07533	0.32679	0.05109	4.93123	0	0.01293	0	0.01881	0.06917	0	0.00505	0	0	0.0221	0.43978	0.01067	0.16539	0	0.28258	0.02683	0.32435	0	0	0.00502	0.0025	0	0.07566	0.59095	0	1.31125	3.58699
g__Lachnospira	2.24748	17.8149	5.55097	0.79257	0	0.24457	0	0	0	1.04368	0.02343	0	4.45838	9.33304	0	1.13002	0	1.26637	0	0	0	0.13302	10.4614	11.1418	3.25757	0.46068	0	0	0	0.36717	0.0007	0.81323	0.10155	0.24989	1.19411	0.16261	0	0	0	1.953	0.00482	0.24422	0	0	0.41468	0	0	0.59613	0
g__Collinsella	0	0	0	2.51942	3.25851	0	0	0	0.26726	0.40985	0.81202	0.54008	0	0.68219	2.03544	2.52118	2.39085	1.01518	0	0	2.45656	0	1.26073	1.10442	3.42065	0.44285	1.19907	0	0	0.90043	1.03226	1.20336	0.95984	0.57345	1.4512	0	0.92605	0	0	0	0	0.94573	0.86066	0.33941	0	3.75805	0.17495	2.52525	0
g__Megamonas	0	0	0	0	0	0	0	0	0	0.00115	0	0	0	0	0	0	0	0.35289	0	0	0	0	0	4.27516	0	0	0.02397	0	0	0	0	1.27215	0	0	0	0	0	0	61.2049	2.44487	0	0	0	0	0	0	0	0.21857	0
g__Akkermansia	0	0	0	0	0.62246	0	0.06481	0.07808	0	0.00628	0	0.00778	0	0	0	0.01714	0.53499	1.43415	0	0.00368	1.40904	0.27455	0.12691	0.0384	0.18704	0.04897	0.05258	0.00317	0.12232	1.06949	0.00216	0.58927	1.21892	0.04232	7.0877	0.90361	0.15085	0.48257	0	0.16203	0	0.04253	0.01566	0	0	0.01348	1.56428	0.29009	0
g__Coprococcus	0.27249	0.15819	0.63014	0.96026	0	0.3794	0	0	0.41672	0.15031	0.33388	0.15361	4.33951	2.39793	0	0.87819	1.81455	1.65328	0.93521	0	4.91397	2.41171	1.45879	1.72489	0	5.93826	3.44834	1.52792	5.74007	2.88217	0.12998	0	12.36	0.41653	1.90986	4.93694	1.5903	1.64167	0	4.42764	0	1.50132	0	0	0.29748	0	0	1.21151	0
g__Parabacteroides	0	1.06319	2.44432	5.0614	1.13823	0	0	2.08003	1.17589	1.01751	0.70519	3.00494	5.84983	1.00291	8.91015	1.35939	3.9024	3.25229	0	0.7268	0.67203	5.16487	0	0.29552	0.76968	1.42103	0.18593	1.2821	0	0	3.9671	2.18182	2.69967	3.81648	4.04919	1.86516	0	0	1.9524	0.28153	0.76448	0.76103	0	0	0.92838	1.84534	3.81851	1.78067	1.69575
g__Streptococcus	16.5569	0.09292	0.82278	1.13754	4.69151	0.73823	0.44819	0.16014	0.13072	0.28163	1.26631	0.07543	13.2757	0.5859	0.39496	0.5647	0.26297	0.87498	0.94521	21.3507	1.10152	0.55297	2.00968	0.37011	0.95774	1.71968	1.41869	0.67061	0.91848	1.1234	1.3524	0.36229	1.87793	0.12826	0.43049	0.50567	6.05762	0.34503	0.71606	0.49394	4.84325	0.48948	3.14996	0.30208	0.25716	2.62375	0.78761	2.83532	0.18712
g__Fusicatenibacter	6.32153	0.57296	2.90167	1.22038	1.02183	2.94319	1.96846	2.53147	0.82385	6.4571	1.15949	1.5276	1.07039	2.79992	0.42211	0.8016	0.91861	5.06295	6.74594	0	1.14634	0.68363	2.97892	4.56966	0	3.86997	1.34694	1.08588	1.07765	1.51145	3.14072	2.44902	0.19193	4.39263	0.62322	0.52831	1.60192	2.0716	0.02771	0.48467	0.60596	1.76931	0	0.17142	1.6969	8.53601	0	1.55701	5.30431
g__Prevotella	0	0	0	0	0	0.22935	0	0	0.23403	0	0	0	0	0	0.15293	12.8932	1.2095	0.00041	1.88434	0	0	0.0065	0	0.00103	0	0	0	0	0	0	0.07293	0	0	0	4.7249	0	0	15.277	0.52613	0	0	0	0	0	0.00085	0	0	0.06947	0
g__Anaerostipes	4.99858	0	3.04562	1.08805	1.14392	2.54943	4.80158	1.3068	0.39134	2.18321	1.68218	0.73696	12.0421	4.39307	0.13943	0.22666	2.37319	0.79023	4.47045	14.1252	0.15528	0.81803	0.8294	1.40938	1.73301	0.65629	1.62165	4.51454	4.70078	1.66721	0.34011	2.44853	1.56647	1.67979	0.55276	1.78561	3.08635	2.29054	0.07654	10.6977	5.38222	2.41542	1.31364	0.33669	2.16402	9.73854	2.34842	1.10869	5.26541
g__Alistipes	0	0.4082	0.11721	4.72847	5.85968	2.45395	0	2.38381	9.12663	6.3577	2.00157	0.25251	1.15384	0.00757	0	0.0451	0	4.4394	0	0.9656	0	11.7609	0	0.5631	2.6774	3.4057	3.55655	0.49771	0	8.12998	7.37485	8.19563	7.42593	6.80657	21.3161	5.38588	2.23915	9.03511	0.06272	2.12115	0	0.20029	0	20.6249	0	0	6.32338	7.07291	0
g__Blautia	12.9569	0.91954	1.46291	1.06152	1.3037	1.63931	5.52309	1.97648	0.255	1.80161	1.58246	1.12741	4.53849	3.10384	2.47896	1.42207	3.4395	0.90907	7.22097	23.5568	10.6547	2.98861	7.50874	2.02774	2.38453	1.62187	9.26815	1.89176	3.40513	3.11764	0.82661	1.49762	4.84155	1.42474	1.67809	1.12606	4.46581	2.43571	2.74087	1.06059	2.26177	3.43455	10.1434	1.65373	6.01222	5.80803	1.28824	3.51518	10.2194
g__Lachnospiraceae_unclassified	0.00966	0	0.12434	19.2369	0	7.02363	0	0	0.88382	12.0712	19.905	0	0	0.00176	0	17.101	0.30319	0.19595	1.54253	0.00766	0	0	7.58496	14.0501	6.53706	2.22692	13.9965	0	5.58611	1.0608	1.69142	0.04431	5.87709	0.08087	14.3741	0.7605	6.48135	5.16385	0	0.15556	47.9869	0	0	5.25208	2.39323	9.3458	0	13.9653	0
g__Ruminococcus	1.56082	3.26705	6.76487	8.42211	9.13641	5.96592	11.8713	4.65525	2.8167	4.04329	3.51054	9.00407	1.11171	1.13572	0.73318	6.93952	33.3747	12.4516	0	0	0.01004	11.1441	0.22222	13.5901	9.89541	4.77875	11.6759	8.35833	7.6358	6.10872	4.54167	10.0576	5.86696	17.4476	4.61049	4.98105	2.65222	5.41787	0.56543	2.53804	3.43345	8.62436	13.9733	0.54013	0.03162	2.97918	9.9423	5.19265	0
g__Eubacterium	2.19232	5.43684	16.8341	2.42761	16.3684	21.9244	5.2479	11.6864	8.68014	1.98984	6.03088	5.96249	2.38056	6.05999	1.82636	11.2165	2.02184	2.54236	4.56164	3.79331	6.98115	7.22477	3.59383	5.73221	7.8816	1.72341	3.38723	9.72991	16.3897	5.20432	14.1615	0.91533	1.52519	1.46743	2.49571	18.321	6.17228	2.86432	0	6.41074	8.39723	16.0852	1.37404	0.63958	4.57704	3.99363	0.82452	3.95487	1.10355
g__Roseburia	23.2701	17.9039	5.34073	4.79582	4.68514	5.50815	10.4157	5.69835	10.6232	13.2028	6.68983	17.1493	12.1877	4.52801	0.19519	9.03445	12.9564	12.343	26.3409	0.14929	18.9721	8.42762	12.7965	10.0809	12.8022	27.9392	9.81735	4.18724	11.569	5.15088	2.87946	5.00085	4.08001	8.9947	0.70905	7.11705	0.50364	5.3272	0	11.031	3.58331	9.33548	9.01818	1.55862	31.2218	4.78816	3.49813	3.59521	0
g__Bifidobacterium	6.45583	2.84326	5.71331	8.26962	16.1302	4.70063	10.4286	2.20809	0.19998	4.53859	19.0213	1.33415	8.95529	3.61457	5.08525	1.53225	6.49193	1.49811	5.11655	12.514	15.3484	1.92007	25.8721	2.56009	4.5941	2.63767	3.69919	3.30697	2.86868	3.4657	3.09659	2.28642	1.92499	1.69343	6.19495	0.88593	7.816	2.20657	4.03356	0.864	7.12269	11.9506	4.10601	7.7192	7.57795	17.0343	14.9205	9.53139	19.5189
g__Faecalibacterium	2.71777	15.1001	6.45935	12.6888	17.9309	18.4245	16.4077	6.93355	10.9419	8.93644	13.0731	14.0372	9.78321	11.7679	0.89723	7.80516	13.4131	13.4392	16.3292	10.8774	8.81539	16.0556	13.8063	12.5707	6.91677	8.15029	7.25297	13.9473	14.5606	11.2096	6.54631	23.1015	7.13543	10.489	2.1061	9.89472	10.9506	12.6025	3.27913	10.807	8.04117	28.2112	14.4547	11.9839	12.0621	8.69669	6.64244	5.23307	11.0022
g__Bacteroides	3.0792	29.3008	29.9726	19.0754	1.26164	19.3866	29.0457	50.4515	43.5471	28.6303	17.6113	37.1598	9.8752	44.33	40.6658	19.2448	7.59825	25.9774	14.6127	6.12122	14.4251	16.633	6.91669	9.89658	28.2861	23.1128	9.62416	41.9107	19.9792	42.6893	37.8353	28.1024	26.8937	32.3858	7.53481	29.9901	37.2765	16.1582	16.7277	34.1867	4.89042	7.71937	23.1202	40.0687	21.1456	6.15258	38.8602	25.6659	26.1123
[truncated: 52 more columns]

## Sheet: Species
ID	MC002	MC003	MC004	MC005	MC006	MC007	MC008	MC009	MC010	MC011	MC012	MC013	MC014	MC015	MC016	MC017	MC018	MC019	MC020	MC021	MC022	MC023	MC024	MC025	MC026	MC027	MC028	MC029	MC030	MC031	MC032	MC033	MC034	MC035	MC036	MC037	MC038	MC039	MC040	MC041	MC042	MC043	MC044	MC045	MC046	MC047	MC048	MC049	MC050
s__Anaerococcus_lactolyticus	0	0	0	0	0	0	0	0	0	0	0	0	0	0	0	0	0	0	0	0	0	0	0	0	0	0	0	0	0	0	0	0	0	0	0	0	0	0	0	0	0	0	0	0	0	0	0	0	0
s__Oribacterium_parvum	0	0	0	0	0	0	0	0	0	0	0	0	0	0	0	0	0	0	0	0	0	0	0	0	0	0	0	0	0	0	0	0	0	0	0	0	0	0	0	0	0	0	0	0	0	0	0	0	0
s__Clostridioides_difficile	0	0	0	0	0	0	0	0	0	0	0	0	0	0	0	0	0	0	0	0	0	0	0	0	0	0	0	0	0	0	0	0	0	0	0	0	0	0	0	0	0	0	0	0	0	0	0	0	0
s__Mogibacterium_timidum	0	0	0	0	0	0	0	0	0	0	0	0	0	0	0	0	0	0	0	0	0	0	0	0	0	0	0	0	0	0	0	0	0	0	0	0	0	0	0	0	0	0	0	0	0	0	0	0	0
s__Prevotella_sp_CAG_1185	0	0	0	0	0	0	0	0	0	0	0	0	0	0	0	0	0	0.00041	0	0	0	0	0	0	0	0	0	0	0	0	0	0	0	0	0	0	0	0	0	0	0	0	0	0	0	0	0	0	0
s__Rothia_aeria	0	0	0	0	0	0	0.00015	0	0	0	0	0	0	0	0	0	0	0	0	0	0.00037	0	0	0	0	0	0	0	0	0	0	0	0	0	0	0	0	0	0	0	0	0	0	0	0	0	0	0	0
s__Lactobacillus_iners	0	0	0	0	0	0	0	0	0	0	0	0	0	0	0.00055	0	0	0	0	0	0	0	0	0	0	0	0	0	0	0	0	0	0	0	0	0	0	0	0	0	0	0	0	0	0	0	0	0	0
s__Bacteroidetes_oral_taxon_274	0	0	0	0	0	0	0	0	0	0	0	0	0	0	0	0	0	0	0	0	0	0	0	0	0	0	0	0	0	0	0	0	0	0	0	0	0	0.00062	0	0	0	0	0	0	0	0	0	0	0
s__Actinomyces_cardiffensis	0	0	0	0	0	0	0	0	0	0	0	0	0	0	0	0	0	0	0	0	0	0	0	0	0	0	0	0	0	0	0	0	0	0	0	0	0	0	0	0	0	0	0	0	0	0	0	0	0
s__Kluyvera_ascorbata	0	0	0	0	0	0	0	0	0	0	0	0	0	0	0	0	0	0	0	0	0	0	0	0	0	0	0	0	0	0	0	0	0	0	0	0	0	0	0	0	0	0	0	0	0	0	0	0	0
s__Streptococcus_parauberis	0	0	0	0	0	0	0	0	0	0	0	0	0	0	0	0	0	0	0	0	0	0	0	0	0	0	0	0	0	0	0	0	0	0	0	0	0	0	0	0	0	0	0	0	0	0	0	0	0
s__Streptococcus_sp_HMSC070B10	0	0	0	0	0	0	0	0	0	0	0	0	0	0	0	0	0	0	0	0	0	0	0	0	0	0	0	0	0	0	0	0	0	0	0	0	0	0	0	0	0	0	0	0	0	0	0	0	0
s__Pluralibacter_gergoviae	0	0	0	0	0	0	0	0	0	0	0	0	0	0	0	0	0	0	0	0	0	0	0	0	0	0	0	0	0	0	0	0	0	0	0	0	0	0	0	0	0	0	0	0	0	0	0	0	0
s__Treponema_berlinense	0	0	0	0	0	0	0	0	0	0	0	0	0	0	0	0.00097	0	0	0	0	0	0	0	0	0	0	0	0	0	0	0	0	0	0	0	0	0	0	0	0	0	0	0	0	0	0	0	0	0
s__Prevotella_oris	0	0	0	0	0	0	0	0	0	0	0	0	0	0	0	0	0	0	0	0	0	0	0	0.00103	0	0	0	0	0	0	0	0	0	0	0	0	0	0	0	0	0	0	0	0	0	0	0	0	0
s__Acidaminococcus_sp_CAG_542	0	0	0	0	0	0	0	0	0	0	0	0	0	0	0	0	0	0	0	0	0	0	0	0	0	0	0	0	0	0	0	0	0	0	0	0	0	0	0	0	0	0	0	0	0	0	0	0	0
s__Streptococcus_gallolyticus	0	0	0	0	0	0	0	0	0	0	0	0	0	0	0	0	0	0	0	0	0	0	0	0	0	0	0	0	0	0	0	0	0.00119	0	0	0	0	0	0	0	0	0	0	0	0	0	0	0	0
s__Enterococcus_asini	0	0	0	0	0	0	0	0	0	0	0	0	0	0	0.00125	0	0	0	0	0	0	0	0	0	0	0	0	0	0	0	0	0	0	0	0	0	0	0	0	0	0	0	0	0	0	0	0	0	0
s__Negativicoccus_succinicivorans	0	0	0	0	0	0	0	0	0	0	0	0	0	0	0	0	0	0	0	0	0	0	0	0	0	0	0	0	0	0	0	0	0	0	0	0	0	0	0	0	0	0	0	0	0	0	0	0	0
s__Pyramidobacter_sp_C12_8	0	0	0	0	0	0	0	0	0	0	0	0	0	0	0	0	0.0007	0	0	0	0	0	0	0	0	0	0	0	0	0	0	0	0	0	0	0	0	0	0	0	0	0	0	0	0	0	0	0	0
s__Dorea_sp_D27	0	0	0	0	0	0	0	0	0	0	0	0	0	0	0	0	0	0	0	0	0	0	0	0	0	0	0	0	0	0	0	0	0	0	0	0	0	0	0	0	0	0	0	0	0	0	0	0	0
s__Clostridium_sp_7_2_43FAA	0	0	0	0	0	0	0	0	0	0	0	0	0	0	0	0	0	0	0	0	0	0	0	0	0	0	0	0	0	0	0	0	0	0	0	0	0	0	0	0	0	0	0	0	0	0	0	0	0
s__Oscillibacter_sp_PC13	0	0	0	0	0	0	0	0	0	0	0	0	0	0	0	0	0	0	0	0	0	0	0	0	0	0	0	0	0	0	0	0	0	0	0	0	0	0.00158	0	0	0	0	0	0	0	0	0	0	0
s__Streptococcus_pneumoniae	0	0	0	0	0	0	0	0	0	0	0	0	0	0	0	0	0	0	0	0	0	0	0	0	0	0	0	0	0	0	0	0	0	0	0	0	0	0	0	0	0	0	0	0	0	0.00159	0	0	0
s__Enterobacter_sp_FS01	0	0	0	0	0	0	0	0	0	0	0	0	0	0	0	0	0	0	0	0	0	0	0	0	0	0	0	0	0	0	0	0	0	0	0	0	0	0	0	0	0	0	0	0	0	0	0	0	0
s__Atopobium_deltae	0	0	0	0	0	0	0	0	0	0	0	0	0	0	0	0	0	0	0	0	0	0	0	0	0	0	0	0	0	0	0	0	0	0	0	0	0	0	0	0	0	0	0	0	0	0	0	0	0
s__Streptococcus_sp_NLAE_zl_C503	0	0	0	0	0	0	0	0	0	0	0	0	0	0	0	0	0	0	0	0	0	0	0	0	0	0	0	0	0	0	0	0	0	0	0	0	0	0	0	0	0	0	0	0	0	0	0	0	0
s__Streptococcus_sp_HMSC071D03	0	0	0	0	0	0	0	0	0	0	0	0	0	0	0	0	0	0	0	0	0	0	0	0	0	0	0	0	0	0	0	0	0	0	0	0	0	0	0	0	0	0	0	0	0	0	0	0	0
s__Selenomonas_noxia	0	0	0	0	0	0	0	0	0	0	0	0	0	0	0	0	0	0	0	0	0	0	0	0	0	0	0	0	0	0	0	0	0	0	0	0	0	0	0	0	0	0	0	0	0	0	0	0	0
s__Campylobacter_gracilis	0	0	0	0	0	0	0	0	0	0	0	0	0	0	0	0	0	0	0	0	0	0	0	0	0	0	0	0	0	0	0	0	0	0	0	0	0	0	0	0	0	0	0	0	0	0	0	0	0
s__Parascardovia_denticolens	0	0	0	0	0	0	0	0	0	0	0	0	0	0	0	0	0	0	0	0	0	0	0	0	0	0	0	0	0	0	0	0	0	0	0	0	0	0	0	0	0	0	0	0	0	0	0	0	0
s__Actinomyces_georgiae	0	0	0	0	0	0	0	0	0	0	0	0	0	0	0	0	0	0	0	0	0	0	0	0	0	0	0	0	0	0	0	0	0	0	0	0	0	0	0	0	0	0	0	0	0	0	0	0	0
s__Sphingobacterium_mizutaii	0	0	0	0	0.00208	0	0	0	0	0	0	0	0	0	0	0	0	0	0	0	0	0	0	0	0	0	0	0	0	0	0	0	0	0	0	0	0	0	0	0	0	0	0	0	0	0	0	0	0
s__Lactobacillus_helveticus	0	0	0	0	0	0	0	0	0	0	0	0	0	0	0	0	0	0	0	0	0	0	0	0	0	0	0	0	0	0	0	0	0	0	0	0	0.00219	0	0	0	0	0	0	0	0	0	0	0	0
s__Peptoniphilus_sp_BV3C26	0	0	0	0	0	0	0	0	0	0	0	0	0	0	0	0	0	0	0	0	0	0	0	0	0	0	0	0	0	0	0	0	0	0	0	0	0	0	0	0	0	0	0	0	0	0	0	0	0
s__[Collinsella]_massiliensis	0	0	0	0	0	0	0	0	0	0	0	0	0.00179	0	0	0	0	0	0	0	0	0	0	0	0	0	0	0	0	0	0	0	0	0	0	0	0	0	0	0	0	0	0	0	0	0.00025	0	0	0
s__Sutterella_parvirubra	0	0	0	0	0	0	0	0	0	0	0	0	0	0	0	0	0	0	0	0	0	0	0	0	0	0	0	0	0	0	0	0	0	0	0	0	0	0	0	0	0	0	0	0	0	0	0	0	0
s__Microbacterium_laevaniformans	0	0	0	0	0	0	0	0	0	0	0	0	0	0	0	0	0	0	0	0	0	0	0	0	0	0	0	0	0	0	0	0	0	0	0	0	0	0	0	0	0	0	0	0	0	0.0025	0	0	0
s__Hafnia_alvei	0	0	0	0	0	0	0	0	0	0	0	0	0	0	0	0	0	0	0	0	0	0	0	0	0	0	0	0	0	0	0	0	0	0	0	0	0	0	0	0	0	0	0	0	0	0	0	0	0
s__Streptococcus_pseudopneumoniae	0	0	0	0	0	0	0	0	0	0	0	0	0	0	0	0	0	0	0	0	0	0	0	0	0	0	0	0	0	0	0	0	0	0	0	0	0	0	0	0	0	0	0	0	0	0.00261	0	0	0
s__Bacteroides_faecichinchillae	0	0	0	0	0	0	0	0	0	0	0	0	0	0	0	0	0	0	0	0	0	0	0	0	0	0	0	0	0	0	0	0	0	0	0	0	0	0	0	0	0	0	0	0	0	0	0	0	0
s__Actinomyces_sp_oral_taxon_897	0	0	0	0	0	0	0	0	0	0	0	0	0	0	0	0	0	0	0	0	0	0	0	0	0	0	0	0	0	0	0	0	0	0	0	0	0	0	0	0	0	0	0	0	0	0	0	0	0
s__Weissella_ceti	0	0	0	0	0	0	0	0	0	0	0	0	0	0	0	0	0	0	0	0	0	0	0	0	0	0	0	0	0	0	0	0	0	0	0	0	0	0	0	0	0	0	0	0	0	0	0	0	0
s__Peptostreptococcus_anaerobius	0	0	0	0	0	0	0	0	0	0	0	0	0	0	0.00083	0	0	0	0	0	0	0	0	0	0	0	0	0	0	0	0	0	0	0	0	0	0	0	0	0	0	0	0	0	0	0	0	0	0
s__Peptoniphilus_harei	0	0	0	0	0	0	0	0	0	0	0	0	0	0	0	0	0	0	0	0	0	0	0	0	0	0	0	0	0	0	0	0	0	0	0	0	0	0	0	0	0	0	0	0	0	0	0	0	0
s__Leclercia_adecarboxylata	0.00304	0	0	0	0	0	0	0	0	0	0	0	0	0	0	0	0	0	0	0	0	0	0	0	0	0	0	0	0	0	0	0	0	0	0	0	0	0	0	0	0	0	0	0	0	0	0	0	0
s__Clostridium_sp_CAG_678	0	0	0	0	0	0	0	0	0	0	0	0	0	0	0	0	0	0	0	0	0	0	0	0	0	0	0	0	0	0	0	0	0	0	0	0	0	0	0	0	0	0	0	0	0	0	0	0	0
s__Facklamia_hominis	0	0	0	0	0	0	0	0	0	0	0	0	0	0	0	0	0	0	0.00321	0	0	0	0	0	0	0	0	0	0	0	0	0	0	0	0	0	0	0	0	0	0	0	0	0	0	0	0	0	0
s__Granulicatella_adiacens	0	0	0	0	0	0	0	0	0	0	0	0	0	0	0	0	0	0	0	0	0	0	0	0	0	0	0	0.00086	0	0	0	0	0	0	0	0	0	0	0	0	0	0	0	0	0	0	0	0	0
s__Clostridium_sp_chh4_2	0	0	0	0	0	0	0	0	0	0	0	0	0	0	0	0	0	0	0	0	0	0	0	0	0	0	0	0	0	0	0	0	0	0	0.00286	0	0	0	0	0	0	0	0	0	0	0	0.00043	0	0
s__Synergistes_jonesii	0	0	0	0	0	0	0	0	0	0	0	0	0	0	0	0	0	0	0	0	0	0	0	0	0	0	0	0	0	0	0	0	0	0	0	0	0	0	0	0	0	0	0	0	0	0	0	0	0
s__Porphyromonas_gingivalis	0	0	0	0	0	0	0	0	0	0	0	0	0	0	0	0	0	0	0	0	0	0	0	0	0	0	0	0	0	0	0	0	0	0	0	0	0	0	0	0	0	0	0	0	0	0	0	0	0
s__Alcaligenes_faecalis	0	0	0	0	0	0	0	0	0	0	0	0	0	0	0	0	0	0	0	0	0	0	0	0	0	0	0	0	0	0	0	0	0	0	0	0	0	0	0	0	0	0	0	0	0	0	0	0	0
s__Serratia_marcescens	0	0	0	0	0	0	0	0	0	0	0	0	0	0	0	0	0	0	0	0	0	0	0	0	0	0	0	0	0	0.0039	0	0	0	0	0	0	0	0	0	0	0	0	0	0	0	0	0	0	0
s__Ruminococcus_obeum_CAG_39	0	0	0	0	0	0	0	0	0	0	0	0	0	0	0	0	0	0	0	0	0	0	0	0	0	0	0	0	0	0	0	0	0	0	0	0	0	0	0	0.00405	0	0	0	0	0	0	0	0	0
s__Prevotella_colorans	0	0	0	0	0	0	0	0	0	0	0	0	0	0	0	0	0	0	0	0	0	0	0	0	0	0	0	0	0	0	0	0	0	0	0	0	0	0	0	0	0	0	0	0	0	0	0	0	0
s__Kosakonia_cowanii	0	0	0	0	0	0	0	0	0	0	0	0	0	0	0	0	0	0	0	0	0	0	0	0	0	0	0	0	0	0	0	0	0	0	0	0	0	0	0	0	0	0	0	0	0	0	0	0	0
s__Citrobacter_werkmanii	0.00442	0	0	0	0	0	0	0	0	0	0	0	0	0	0	0	0	0	0	0	0	0	0	0	0	0	0	0	0	0	0	0	0	0	0	0	0	0	0	0	0	0	0	0	0	0	0	0	0
s__Slackia_exigua	0	0	0	0	0	0	0	0	0	0	0	0	0	0	0	0	0	0	0	0	0	0	0	0	0	0	0	0	0	0	0	0	0	0	0	0	0	0	0	0	0	0	0	0	0	0	0	0	0.00066
s__Streptococcus_sp_oral_taxon_058	0	0	0	0	0	0	0	0	0	0	0	0	0	0	0	0	0	0	0	0	0	0	0	0	0	0	0	0	0	0	0	0	0	0	0	0	0	0	0	0	0	0	0	0	0	0	0	0	0
s__Actinomyces_sp_oral_taxon_414	0	0	0	0	0	0	0	0	0	0	0	0	0	0	0	0	0	0	0	0	0	0	0	0	0	0	0	0	0	0	0	0	0	0	0	0	0	0	0	0	0	0	0	0	0	0	0	0	0
s__Peptoniphilus_coxii	0	0	0	0	0	0	0	0	0	0	0	0	0	0	0	0	0	0	0	0	0	0	0	0	0	0	0	0	0	0	0	0	0	0	0	0	0	0	0	0	0	0	0	0	0	0	0	0	0
s__Morganella_morganii	0	0	0	0	0	0	0	0	0	0	0	0	0	0	0	0	0	0	0	0	0	0	0	0	0	0	0	0	0	0	0	0	0	0	0	0	0	0	0	0	0	0	0	0	0	0	0	0	0
s__Fusobacterium_mortiferum	0	0	0	0	0	0	0	0	0	0	0	0	0	0	0	0	0	0	0	0	0	0	0	0	0	0	0	0	0	0	0	0	0	0	0	0	0	0	0	0	0	0	0	0	0	0	0	0	0
s__Ochrobactrum_anthropi	0	0	0	0	0	0	0	0	0	0	0	0	0	0	0	0	0	0	0	0	0	0	0	0	0	0	0	0.00546	0	0	0	0	0	0	0	0	0	0	0	0	0	0	0	0	0	0	0	0	0
s__Leuconostoc_lactis	0	0	0	0	0	0	0	0	0	0	0	0	0	0	0	0	0	0	0	0	0	0	0	0	0	0	0	0	0	0	0	0	0	0	0	0	0	0	0	0	0	0	0	0	0	0	0	0	0
s__Victivallis_vadensis	0	0	0	0	0	0	0	0	0	0	0	0	0	0	0	0	0	0	0	0	0	0	0	0	0	0	0	0	0	0	0	0	0	0	0	0	0	0	0	0	0	0	0	0	0	0	0	0	0
s__Peptoniphilus_duerdenii	0	0	0	0	0	0	0	0	0	0	0	0	0	0	0	0	0	0	0	0	0	0	0	0	0	0	0	0	0	0	0	0	0	0	0	0	0	0	0	0	0	0	0	0	0.00262	0	0	0	0
s__Campylobacter_showae	0	0	0	0	0	0	0	0.00032	0	0	0	0	0	0	0	0	0	0	0	0	0	0	0	0	0	0	0	0	0	0	0	0	0	0	0	0	0	0	0	0	0	0	0	0	0	0	0	0	0
s__Kluyvera_cryocrescens	0.00528	0	0	0	0	0	0	0	0	0	0	0	0	0	0	0	0	0	0	0	0	0	0	0	0	0	0	0	0	0	0	0	0	0	0	0	0	0	0	0	0	0	0	0	0	0	0	0	0
s__Flavonifractor_sp_An100	0	0	0	0	0	0	0	0	0	0	0	0	0	0	0	0	0	0	0	0	0	0	0	0	0	0	0	0	0	0	0.00262	0	0	0	0	0	0	0	0	0	0	0	0	0	0	0	0	0	0
s__Olsenella_profusa	0	0	0	0	0	0	0	0	0	0	0	0	0	0	0	0	0	0	0	0	0	0	0	0	0	0	0	0	0	0	0	0	0	0	0	0	0	0	0	0	0	0	0	0	0	0	0	0	0
s__Citrobacter_sp_MGH106	0	0	0	0	0	0	0	0	0	0	0	0	0	0	0	0.00033	0	0	0	0	0	0	0	0	0	0	0	0	0	0	0	0	0	0	0	0	0	0	0	0	0	0	0	0	0	0	0	0	0
s__Neisseria_flavescens	0	0	0	0	0	0	0	0	0	0	0	0	0	0	0	0	0	0	0	0	0.00716	0	0	0	0	0	0	0	0	0	0	0	0	0	0	0	0	0	0	0	0	0	0	0	0	0	0	0	0
s__Fusobacterium_periodonticum	0	0	0	0	0	0	0	0	0	0	0	0	0	0	0	0	0	0	0	0	0.00717	0	0	0	0	0	0	0	0	0	0	0	0	0	0	0	0	0	0	0	0	0	0	0	0	0	0	0	0
s__Fusobacterium_sp_oral_taxon_370	0	0	0	0	0	0	0	0	0	0	0	0	0	0	0	0	0	0	0	0	0	0	0	0	0	0	0	0	0	0	0	0	0	0	0	0	0	0	0.00042	0	0	0	0	0	0	0	0	0	0
s__Butyribacterium_methylotrophicum	0	0	0	0	0.00091	0	0	0	0	0	0	0	0	0	0	0	0	0	0	0.00516	0	0	0	0	0	0	0	0	0	0	0	0	0	0	0	0	0	0	0	0	0	0	0	0	0	0	0	0.00049	0
s__Lachnoclostridium_sp_An118	0	0	0.00194	0	0	0	0	0	0	0	0	0	0	0	0	0	0	0	0	0	0	0	0	0	0	0	0	0	0	0	0	0	0	0.00057	0	0	0	0	0	0	0	0	0	0	0	0	0	0	0
s__Faecalicoccus_pleomorphus	0	0	0	0	0	0	0	0	0	0	0	0	0	0	0	0	0	0	0	0	0	0	0	0	0	0	0	0	0	0	0	0	0	0	0	0	0	0	0	0	0	0	0	0	0	0	0	0	0
s__Lactococcus_piscium	0	0	0	0	0.00652	0	0	0	0	0	0	0	0	0	0	0	0	0	0	0	0	0	0	0	0	0	0	0	0	0	0	0	0	0	0	0	0	0	0	0	0	0	0	0	0	0	0	0	0
s__Lactococcus_raffinolactis	0	0	0	0	0	0	0	0	0	0	0	0	0	0	0	0	0	0	0	0	0	0	0	0	0	0	0	0	0	0	0	0	0	0	0	0	0	0	0	0	0	0	0	0	0	0	0	0	0
s__Alloscardovia_omnicolens	0	0	0	0	0	0	0	0	0	0	0	0	0	0	0	0	0	0	0	0	0	0	0	0	0	0.00436	0	0	0	0	0	0	0	0	0	0	0	0	0	0	0	0	0	0	0	0	0	0	0
s__Campylobacter_ureolyticus	0	0	0	0	0	0	0	0	0	0	0	0	0	0	0.00923	0	0	0	0	0	0	0	0	0	0	0	0	0	0	0	0	0	0	0	0	0	0	0	0	0	0	0	0	0	0	0	0	0	0
s__Gemella_asaccharolytica	0	0	0	0	0	0	0	0	0	0	0	0	0	0	0.0015	0	0	0	0.00224	0	0	0	0	0	0	0	0	0	0	0	0	0	0	0	0	0	0	0	0	0	0	0	0	0	0.00232	0	0	0.0005	0
s__Lactobacillus_crustorum	0	0	0	0	0	0	0	0	0	0	0	0	0	0	0	0	0	0	0	0	0	0	0	0	0	0	0	0	0	0	0	0	0	0	0	0	0	0	0	0	0	0	0	0	0	0	0	0	0
s__Lactobacillus_mindensis	0	0	0	0	0	0	0	0	0	0	0	0	0	0	0	0	0	0	0	0	0	0	0	0	0	0	0	0	0	0	0	0	0	0.00956	0	0	0	0	0	0	0	0	0	0	0	0	0	0	0
s__Lactobacillus_sakei	0	0	0	0	0	0	0	0	0	0	0	0	0	0	0	0	0	0	0	0	0	0	0	0	0	0	0	0	0	0	0	0	0	0	0	0	0	0	0	0	0	0	0	0	0	0	0	0	0
s__Lactococcus_plantarum	0	0	0	0	0	0	0	0	0	0	0	0	0	0	0	0	0	0	0	0	0	0	0	0	0	0	0	0	0	0	0	0	0	0	0	0	0	0	0	0	0	0	0	0	0	0	0	0	0
s__Dolosigranulum_pigrum	0	0	0	0	0	0	0	0	0	0	0	0	0	0	0	0	0	0	0	0.01025	0	0	0	0	0	0	0	0	0	0	0	0	0	0	0	0	0	0	0	0	0	0	0	0	0	0	0	0	0
s__Cronobacter_malonaticus	0	0	0	0	0	0	0	0	0	0	0	0	0	0	0	0	0	0	0	0	0	0	0	0	0	0	0	0	0	0	0	0	0	0	0	0	0	0	0	0	0	0	0	0	0	0	0	0	0
s__Lactobacillus_delbrueckii	0	0	0	0	0	0	0	0	0	0	0	0	0	0	0	0	0	0	0	0	0	0	0	0	0	0	0	0	0	0	0	0	0	0	0	0	0	0	0	0	0	0	0	0	0	0	0	0	0
s__Acinetobacter_johnsonii	0	0	0	0	0	0	0	0	0	0	0	0	0	0	0	0	0	0	0	0	0	0	0	0	0	0	0	0	0	0	0	0	0	0	0	0	0	0	0	0	0	0	0	0	0	0	0	0	0
s__Enterococcus_raffinosus	0	0	0	0	0	0	0	0	0	0	0	0	0	0	0	0	0	0	0	0	0	0	0	0	0	0	0	0	0	0	0	0	0	0	0	0	0	0	0	0	0	0	0	0	0	0	0	0	0.00178
s__Pseudescherichia_vulneris	0	0	0	0	0	0	0	0	0	0	0	0	0	0	0	0	0	0	0	0	0	0	0	0	0	0	0	0	0	0	0	0	0	0	0	0	0	0	0	0	0	0	0	0	0	0	0	0	0
s__Pediococcus_pentosaceus	0	0	0	0	0	0	0	0	0	0	0	0	0	0	0	0	0	0	0	0	0	0	0	0	0	0	0	0	0	0	0	0	0	0	0	0	0	0	0	0	0	0	0	0	0	0	0	0	0
s__Haemophilus_parahaemolyticus	0	0	0	0	0	0	0	0	0	0	0	0	0	0	0	0.01146	0	0	0	0	0	0	0	0	0	0	0	0	0	0	0	0	0	0	0	0	0	0	0	0	0	0	0	0	0	0	0	0	0
s__Desulfovibrio_fairfieldensis	0	0	0	0	0	0	0	0	0	0	0	0	0	0	0	0	0	0	0	0	0	0	0	0	0	0	0	0	0	0	0	0	0	0	0	0	0	0	0	0	0	0	0	0	0	0	0	0	0
s__Streptococcus_sp_HPH0090	0	0	0	0	0	0	0	0	0	0	0	0	0.00052	0	0	0	0	0	0	0	0	0	0	0	0	0	0	0	0	0	0	0	0	0	0	0	0	0	0	0	0	0	0	0	0	0.01169	0	0	0
s__Oribacterium_sinus	0.00651	0	0	0	0	0	0	0	0	0	0	0	0	0	0.00156	0	0	0	0	0	0	0	0	0	0	0	0	0	0	0	0	0	0	0	0	0	0	0	0	0	0	0	0	0	0	0.00163	0	0	0
s__Streptococcus_viridans	0	0	0	0	0	0	0	0	0	0	0	0	0	0	0	0	0	0	0	0	0	0	0	0	0	0	0	0	0	0	0	0	0	0	0	0	0	0	0	0	0	0	0	0	0	0	0	0	0
s__Atopobium_vaginae	0	0	0	0	0	0	0	0	0	0	0	0	0	0	0.0076	0	0	0	0	0	0	0	0	0	0	0	0	0	0	0	0	0	0	0	0	0	0	0	0	0	0	0	0	0	0	0	0	0	0
s__Streptococcus_sp_M334	0	0	0	0	0	0	0	0	0	0	0	0	0	0	0	0	0	0	0	0.00352	0	0	0	0	0	0	0	0	0	0	0	0	0	0	0	0	0	0	0	0	0	0	0	0	0	0	0	0	0
s__Pseudopropionibacterium_propionicum	0.00042	0	0	0	0	0	0	0	0	0	0	0	0	0	0.00112	0	0	0	0	0	0	0	0	0	0	0	0	0	0	0	0	0	0	0	0	0	0	0	0	0	0	0	0	0	0	0	0	0	0
s__Streptococcus_macedonicus	0	0	0	0	0	0	0	0	0	0.00517	0	0	0	0	0	0	0	0	0	0	0	0	0	0	0	0	0	0	0	0	0	0	0.0019	0	0	0	0	0	0	0	0	0	0	0	0	0	0	0	0
s__Enterococcus_durans	0	0	0	0	0	0	0	0	0	0	0	0	0	0	0	0	0	0	0	0	0	0	0	0	0	0	0	0	0	0	0	0	0	0	0	0	0	0	0	0	0	0	0	0	0	0.00087	0	0	0
s__Massiliomicrobiota_timonensis	0	0	0	0	0	0.01202	0	0	0	0	0	0	0	0	0	0	0	0	0	0	0	0	0	0	0	0	0	0	0	0	0	0	0	0	0	0	0	0	0	0	0	0	0	0	0	0	0	0	0
s__Enterococcus_mundtii	0	0	0	0	0	0	0	0	0	0	0	0	0	0	0	0	0	0	0.00639	0	0	0	0	0	0	0	0	0	0	0	0	0	0	0	0	0	0	0	0	0	0	0	0	0	0	0	0	0	0
s__Acinetobacter_lwoffii	0	0	0	0	0	0	0	0	0	0	0	0	0	0	0	0	0	0	0	0	0	0	0	0	0	0	0	0	0	0	0	0	0	0	0	0	0	0	0	0	0	0	0	0	0	0	0	0	0
s__Prevotella_nigrescens	0	0	0	0	0	0	0	0	0	0	0	0	0	0	0	0	0	0	0	0	0	0	0	0	0	0	0	0	0	0	0	0	0	0	0	0	0	0	0	0	0	0	0	0	0	0	0	0	0
s__Porphyromonas_uenonis	0	0	0	0	0	0	0	0	0	0	0	0	0	0	0.00456	0	0	0	0	0	0	0	0	0	0	0	0	0	0	0	0	0	0	0	0	0	0	0	0	0	0	0	0	0	0	0	0	0	0
s__Varibaculum_cambriense	0	0	0	0	0	0	0	0	0	0	0	0	0	0	0	0	0	0	0	0	0	0	0	0	0	0	0	0	0	0	0	0	0	0	0	0	0	0	0	0	0	0	0	0	0	0	0	0	0
s__Tropheryma_whipplei	0	0.00197	0	0	0	0	0	0	0	0	0	0	0	0	0	0	0	0	0	0	0	0	0	0	0	0	0	0	0	0	0	0.00957	0	0	0	0	0	0	0	0	0	0	0	0	0	0	0	0	0
s__Enterorhabdus_caecimuris	0	0	0	0	0	0.00028	0	0	0	0	0	0	0	0	0	0	0	0	0	0	0.00872	0.00036	0	0	0	0	0.0007	0	0	0	0	0	0.00011	0	0	0	0	0	0	0	0	0.00033	0	0	0	0	0	0.00041	0
s__Porphyromonas_endodontalis	0	0	0	0	0	0	0	0	0	0	0	0	0	0	0	0	0	0	0	0	0	0	0	0	0	0	0	0	0	0	0	0	0	0	0	0	0	0	0	0	0	0	0	0	0	0	0	0	0
s__Lawsonella_clevelandensis	0	0	0	0	0	0	0	0	0	0	0	0	0	0	0	0	0	0	0	0	0	0	0	0	0	0	0	0	0	0	0	0	0	0	0	0	0	0	0	0	0	0	0	0	0	0	0	0	0
s__Lactobacillus_johnsonii	0	0	0	0	0	0	0	0	0	0	0	0	0	0	0	0	0	0	0	0	0	0	0	0	0	0	0	0	0	0	0	0	0	0	0	0	0	0	0	0	0	0	0	0	0	0	0	0	0
s__Rothia_dentocariosa	0	0	0	0	0	0	0	0	0	0	0	0	0.00128	0	0	0	0	0	0	0	0.00298	0	0	0	0	0	0	0	0.00122	0	0	0	0	0	0	0	0	0	0	0	0	0	0	0	0	0.00868	0	0	0
s__Finegoldia_magna	0	0	0	0	0	0	0	0	0	0	0	0	0	0	0	0	0	0	0	0	0	0	0	0	0	0	0	0	0	0	0	0	0	0	0	0	0	0	0.00477	0	0	0	0	0	0	0	0	0.00512	0
s__Gardnerella_vaginalis	0	0	0	0	0	0	0	0	0	0	0	0	0	0	0.01804	0	0	0	0	0	0	0	0	0	0	0	0	0	0	0	0	0	0	0	0	0	0	0	0	0	0	0	0	0	0	0	0	0	0
s__Clostridium_sp_CAG_413	0	0	0	0	0	0	0	0	0	0	0	0	0	0	0	0	0	0	0	0	0	0	0	0	0	0	0	0	0	0	0	0	0	0	0	0	0	0	0	0	0	0	0	0	0	0	0	0	0
s__Lactobacillus_crispatus	0	0	0	0	0	0	0	0	0	0	0	0	0	0	0	0	0	0	0	0	0	0	0	0	0	0	0	0	0	0	0	0	0	0	0	0	0	0	0	0	0	0	0	0	0	0	0	0	0
s__Veillonella_rodentium	0.00676	0	0	0	0	0	0	0	0	0	0	0	0	0	0	0.00756	0	0	0	0	0	0	0	0	0	0	0	0	0	0	0	0	0	0	0	0	0	0	0	0	0	0	0	0	0	0	0	0	0.00515
s__Paracoccus_sanguinis	0	0	0	0	0.01992	0	0	0	0	0	0	0	0	0	0	0	0	0	0	0	0	0	0	0	0	0	0	0	0	0	0	0	0	0	0	0	0	0	0	0	0	0	0	0	0	0	0	0	0
s__Leuconostoc_garlicum	0	0	0	0	0	0	0	0	0	0	0	0	0	0	0	0	0	0	0	0	0	0	0	0	0	0	0	0	0	0	0	0	0	0	0	0	0	0	0	0	0	0	0	0	0	0	0	0.00158	0
s__Eubacterium_dolichum_CAG_375	0	0	0	0	0	0	0	0	0	0	0	0	0	0	0	0	0	0	0	0	0	0	0	0	0	0	0	0	0	0	0	0	0	0	0	0	0	0	0	0	0	0	0	0	0	0	0	0	0
s__Bacteroides_faecis_CAG_32	0	0	0	0	0	0	0	0	0	0	0	0.02052	0	0	0	0	0	0	0	0	0	0	0	0	0	0	0	0	0	0	0	0	0	0	0	0	0	0	0	0	0	0	0	0	0	0	0	0	0
s__Olsenella_uli	0	0	0	0	0	0	0	0	0	0	0	0	0	0	0	0	0	0	0	0	0	0	0	0	0	0	0	0	0	0	0	0	0	0	0	0	0	0	0	0	0	0	0	0	0	0	0	0	0
s__Absiella_dolichum	0	0	0	0	0	0	0	0	0	0	0	0	0	0	0	0	0	0	0	0	0	0	0	0	0	0	0	0	0	0	0	0	0	0	0	0	0	0	0	0	0	0	0	0	0	0	0	0	0
s__Actinomyces_sp_oral_taxon_180	0	0	0	0	0	0	0	0	0	0	0	0	0	0	0	0	0	0	0	0	0	0	0	0	0	0	0	0	0	0	0	0	0	0	0	0	0	0	0	0	0	0	0	0	0	0	0	0	0
s__Lactobacillus_curvatus	0	0	0	0	0	0	0	0	0	0	0	0	0	0	0	0	0	0	0	0	0	0	0	0	0	0	0	0	0	0	0	0	0	0	0	0	0	0	0	0	0	0	0	0	0	0	0	0	0
s__Clostridiales_bacterium_CHKCI006	0	0	0	0	0	0	0	0	0	0	0	0	0	0	0	0	0	0	0	0	0	0	0	0	0	0	0	0	0	0	0	0	0	0	0	0	0	0	0	0	0	0	0.02099	0	0	0	0	0	0
s__Lachnospiraceae_bacterium_2_1_46FAA	0	0	0	0	0	0	0	0	0	0	0	0	0	0	0	0	0	0	0	0	0	0	0	0	0	0	0	0	0	0	0	0	0	0	0	0	0	0	0	0	0	0	0	0	0	0.02247	0	0	0
s__Anaerofilum_sp_An201	0	0	0	0	0	0	0	0	0	0	0	0	0	0	0	0	0	0	0	0	0	0	0	0	0	0	0	0	0	0	0	0	0	0	0	0	0	0	0	0	0	0	0	0	0	0	0	0	0
s__Fusobacterium_ulcerans	0	0	0	0	0	0	0	0	0	0	0	0	0	0	0	0	0	0	0	0	0	0	0	0	0	0	0	0	0	0	0	0	0	0	0	0	0	0	0	0	0	0	0	0	0	0	0	0	0
s__Prevotella_disiens	0	0	0	0	0	0	0	0	0	0	0	0	0	0	0.01992	0	0	0	0	0	0	0	0	0	0	0	0	0	0	0	0	0	0	0	0	0	0	0	0	0	0	0	0	0	0	0	0	0	0
s__Sneathia_amnii	0	0	0	0	0	0	0	0	0	0	0	0	0	0	0.02363	0	0	0	0	0	0	0	0	0	0	0	0	0	0	0	0	0	0	0	0	0	0	0	0	0	0	0	0	0	0	0	0	0	0
s__Comamonas_kerstersii	0	0	0	0	0	0	0	0	0	0	0	0	0	0	0	0	0	0	0	0	0	0	0	0	0	0	0	0	0	0	0	0	0	0	0	0	0	0	0	0.00908	0	0	0	0	0	0	0	0	0
s__Prevotella_jejuni	0	0	0	0	0	0	0	0	0	0	0	0	0	0	0	0	0	0	0	0	0	0	0	0	0	0	0	0	0	0	0.02429	0	0	0	0	0	0	0	0	0	0	0	0	0	0	0	0	0	0
s__Clostridiales_bacterium_1_7_47FAA	0	0	0	0	0	0	0	0	0	0	0	0	0	0	0	0	0	0	0	0	0	0	0	0	0	0	0	0	0	0	0.00185	0.0009	0	0	0	0	0	0	0	0	0	0	0	0	0	0	0	0	0
s__Lachnoclostridium_sp_An138	0	0	0	0	0	0	0	0	0	0.00442	0	0	0	0	0	0	0	0	0	0	0	0	0	0	0	0	0	0	0	0	0	0	0	0.0066	0	0	0.00418	0.00228	0	0	0	0	0	0	0	0	0	0	0
s__Firmicutes_bacterium_CAG_238	0	0	0	0	0	0	0	0	0	0	0	0	0	0	0	0	0	0	0	0	0	0	0	0	0	0	0	0	0	0	0	0	0	0	0.0025	0	0	0.0017	0	0	0	0	0	0	0	0	0	0	0
s__Clavibacter_michiganensis	0	0	0	0	0	0	0	0	0	0	0	0	0	0	0	0	0	0	0	0	0	0	0	0	0	0	0	0	0	0	0	0	0	0	0	0	0	0	0	0	0	0	0	0	0	0	0	0	0
s__Lachnoclostridium_sp_An14	0	0	0	0	0	0	0	0	0	0.02768	0	0	0	0	0	0	0	0	0	0	0	0	0	0	0	0	0	0	0	0	0	0	0	0	0	0	0	0	0	0	0	0	0	0	0	0	0	0	0
s__Actinomyces_massiliensis	0	0	0	0	0.00201	0	0	0	0	0	0	0	0.00057	0	0	0	0	0	0	0	0	0	0	0	0	0	0	0	0	0	0	0	0	0	0	0	0	0	0	0	0	0	0	0	0	0.00059	0	0.00025	0
s__Atopobium_parvulum	0.00976	0	0	0	0	0	0	0	0	0	0	0	0.00238	0	0	0	0	0	0	0	0	0	0	0	0	0.00109	0.0032	0	0	0	0	0	0	0	0	0	0	0	0	0	0	0.00226	0	0	0	0.0056	0	0.00132	0
s__Atopobium_minutum	0	0	0	0	0	0	0	0	0	0	0	0	0	0	0.0025	0	0	0	0	0	0	0	0	0	0	0	0	0	0	0	0	0	0	0	0	0	0	0	0	0	0	0	0	0	0	0	0	0.00918	0
s__Anaeroglobus_geminatus	0	0	0	0	0	0	0	0	0	0	0	0	0	0	0.03056	0	0	0	0	0	0	0	0	0	0	0	0	0	0	0	0	0	0	0	0	0	0	0	0	0	0	0	0	0	0	0	0	0	0
s__Veillonella_denticariosi	0	0	0	0	0	0	0	0	0	0	0	0	0	0	0	0.01449	0	0	0	0	0	0	0	0	0	0	0	0	0	0	0	0	0	0	0	0	0	0	0	0	0	0	0	0	0.01668	0	0	0	0
s__Aggregatibacter_aphrophilus	0	0	0	0	0	0	0	0	0	0	0	0	0	0.00278	0	0	0	0	0	0	0.00373	0	0	0.02543	0	0	0	0	0	0	0	0	0	0	0	0	0	0	0	0	0	0	0	0	0	0	0	0	0
s__Eubacteriaceae_bacterium_CHKCI005	0	0	0	0	0	0	0	0	0	0	0	0	0	0	0	0	0	0	0	0	0	0	0	0	0	0	0	0	0	0	0	0	0	0	0	0	0	0	0	0	0	0	0	0.00406	0	0	0	0	0
s__Lachnospiraceae_bacterium_oral_taxon_096	0.00966	0	0	0	0	0	0	0	0	0	0	0	0	0.00176	0	0	0	0	0	0	0	0	0	0	0	0	0	0	0	0	0	0	0	0	0	0	0	0	0	0	0.00753	0	0	0	0	0.01425	0	0	0
s__Citrobacter_portucalensis	0.00642	0	0	0	0.00647	0	0	0	0	0	0	0	0	0	0	0	0	0	0	0	0	0	0	0	0	0	0	0	0	0	0	0	0	0	0	0	0	0	0	0	0	0	0	0	0	0	0	0	0
s__Parvimonas_sp_oral_taxon_110	0	0	0	0	0	0	0	0	0	0	0	0	0	0	0	0	0	0	0	0	0	0	0	0.03334	0	0	0	0	0	0	0	0	0	0	0	0	0	0	0	0	0	0	0	0	0	0	0	0	0
s__Haemophilus_paraphrohaemolyticus	0	0	0	0	0	0	0	0	0	0	0	0	0	0.00365	0	0	0	0	0	0	0.0041	0	0	0	0.02382	0	0	0	0	0	0	0	0	0	0	0	0	0	0	0	0	0	0	0	0	0	0	0	0
s__Prevotella_corporis	0	0	0	0	0	0	0	0	0	0	0	0	0	0	0.02015	0	0	0	0	0	0	0	0	0	0	0	0	0	0	0	0	0	0	0	0	0	0	0	0	0	0	0	0	0	0	0	0	0.01375	0
s__Bulleidia_extructa	0	0	0	0	0	0	0	0	0	0	0	0	0	0	0	0	0	0	0	0	0	0	0	0	0	0	0	0	0	0	0	0	0	0	0	0	0	0	0	0	0	0	0	0	0	0	0	0	0
s__Lactobacillus_acidophilus	0	0	0	0	0	0	0	0	0	0	0	0	0	0	0	0	0	0	0	0	0	0	0.03497	0	0	0	0	0	0	0	0	0	0	0	0	0	0	0	0	0	0	0	0	0	0	0	0	0	0
s__Staphylococcus_aureus	0	0	0	0	0	0	0	0	0	0	0	0	0	0	0	0	0	0	0	0	0	0	0	0	0	0	0	0	0	0	0	0	0	0.02789	0	0	0	0	0	0	0	0	0	0	0	0	0	0	0
s__Abiotrophia_defectiva	0.00662	0	0	0	0	0	0	0	0	0	0	0	0	0	0.00855	0	0	0	0	0	0.00095	0	0	0	0	0	0	0	0	0	0	0	0	0	0	0	0	0	0	0	0	0.00019	0.00739	0.00023	0	0	0	0	0
s__Erysipelothrix_larvae	0	0	0	0	0	0	0	0	0	0	0	0	0	0	0	0	0	0	0	0	0	0	0	0	0	0	0	0	0	0	0	0	0	0	0	0	0	0	0	0	0	0	0	0	0	0	0	0	0
s__Streptococcus_peroris	0	0	0	0	0	0	0	0	0	0	0	0	0	0	0	0	0	0	0	0	0	0	0	0	0	0	0	0	0	0	0	0	0	0	0	0	0	0	0	0	0	0	0	0	0	0.03978	0	0	0
s__Lachnoclostridium_sp_An131	0	0	0	0	0	0	0	0	0	0.01968	0	0	0	0	0	0	0	0	0	0	0	0.00026	0	0	0	0	0	0	0	0	0	0	0	0.0184	0	0	0	0	0	0	0	0	0	0	0	0	0	0	0
s__Candidatus_Stoquefichus_sp_KLE1796	0	0	0	0	0	0	0	0	0	0	0	0	0	0	0	0	0	0	0	0	0	0	0	0	0	0	0	0	0	0	0	0	0	0	0	0	0	0	0	0	0	0	0	0	0	0	0.02844	0	0
s__Murimonas_intestini	0	0	0	0	0	0	0.00522	0	0	0	0	0	0	0	0	0	0	0	0	0	0	0	0	0	0	0	0	0	0	0	0	0	0	0	0	0	0.0095	0	0	0	0	0	0	0	0	0	0	0	0
s__Porphyromonas_asaccharolytica	0	0	0	0	0	0	0	0	0.00051	0	0	0	0	0	0.00079	0	0	0	0	0	0	0	0	0	0	0	0	0	0	0	0	0	0	0	0	0	0	0	0.00288	0	0	0	0	0	0	0	0	0.00068	0
s__Fretibacterium_fastidiosum	0	0	0	0	0	0	0	0	0	0	0	0	0	0	0	0	0	0	0	0	0	0	0	0	0	0	0	0	0	0	0	0	0	0	0	0	0	0	0	0	0	0	0	0	0	0	0	0	0
s__Peptococcus_niger	0	0	0	0	0	0	0	0	0	0	0	0	0	0	0	0	0	0	0	0	0.00252	0	0	0	0	0	0	0	0	0	0	0	0	0	0	0	0	0	0	0	0	0	0	0	0	0	0	0	0
s__Lactonifactor_longoviformis	0	0	0	0	0	0	0.00235	0	0	0	0	0	0	0	0	0	0	0	0	0	0	0	0	0	0	0	0	0	0	0	0	0	0	0	0	0	0	0	0	0	0	0	0	0	0	0	0	0	0
s__Weissella_viridescens	0	0	0	0	0	0	0	0	0	0	0	0	0	0	0.04011	0	0	0	0	0	0	0	0	0	0	0	0	0	0	0	0	0	0	0	0	0	0	0	0	0	0	0	0	0	0	0	0	0	0
s__Propionibacterium_acidifaciens	0	0	0	0	0	0	0	0	0	0	0	0	0	0	0	0.00902	0	0	0	0	0	0	0	0	0	0	0	0	0	0	0	0	0	0	0	0	0	0.00418	0	0	0	0	0	0	0	0	0	0.02717	0
s__Eubacterium_brachy	0	0	0	0	0	0	0	0	0	0	0	0	0	0	0	0	0	0	0	0	0.0051	0	0	0	0	0	0	0	0	0	0	0	0	0	0	0	0	0.00053	0.00194	0	0	0	0	0	0	0	0.01084	0	0
s__Actinomyces_johnsonii	0	0	0	0	0	0	0	0	0	0	0	0	0.00244	0	0	0	0	0.00041	0	0	0.00063	0	0.00128	0	0	0.00487	0.00248	0	0	0	0	0	0	0	0	0	0	0	0.00358	0	0	0	0	0	0	0	0.00318	0.00705	0
s__Clostridium_celatum	0.02464	0	0	0	0	0	0	0	0	0	0	0	0	0	0	0	0	0	0	0	0	0	0	0	0	0.01768	0	0	0	0	0	0	0	0	0	0	0	0	0	0	0	0	0	0	0	0	0	0	0
s__Prevotella_histicola	0	0	0	0	0	0	0	0	0	0	0	0	0	0	0	0	0	0	0	0	0	0	0	0	0	0	0	0	0	0	0.04865	0	0	0	0	0	0	0	0	0	0	0	0	0	0	0	0	0	0
s__Citrobacter_braakii	0.0054	0	0	0	0	0	0	0	0	0	0	0	0	0	0	0	0	0	0	0	0	0	0	0	0	0	0	0	0	0	0	0	0	0	0	0	0	0	0	0	0	0	0	0	0	0	0	0	0
s__Firmicutes_bacterium_CAG_424	0	0	0	0	0	0	0	0	0	0	0	0	0	0	0	0	0	0	0	0	0	0	0.00271	0	0	0	0	0	0	0	0	0	0	0	0	0	0	0	0	0	0	0.0462	0	0	0	0	0	0	0
s__Clostridium_butyricum	0	0	0	0	0	0	0	0	0	0	0	0	0	0	0	0	0	0	0	0	0	0	0	0	0	0	0	0	0	0	0	0	0	0	0	0	0	0	0	0	0	0	0	0	0	0.04798	0	0	0
s__Collinsella_intestinalis	0	0	0	0	0	0	0	0	0	0	0	0	0	0	0	0	0	0	0	0	0	0	0	0.00036	0	0	0	0	0	0	0.00037	0	0	0	0	0	0	0	0	0	0	0	0	0	0	0	0.04689	0	0
s__Actinomyces_sp_oral_taxon_170	0	0	0	0	0.00547	0	0	0	0	0	0	0	0.0045	0	0	0	0	0	0.00247	0.00122	0	0	0	0	0	0	0	0	0	0	0	0.00325	0	0	0	0	0	0	0	0	0	0	0	0	0	0	0	0	0
s__Streptococcus_milleri	0.00628	0	0	0	0	0	0	0	0	0	0	0	0.00218	0	0	0	0	0	0.00759	0	0	0	0	0	0	0	0	0	0	0	0	0	0	0	0	0	0	0	0	0	0	0	0	0	0	0	0	0	0
s__Actinomyces_sp_HPA0247	0	0	0	0	0	0	0.00067	0	0	0	0	0	0.00334	0	0	0	0	0	0	0	0	0	0.00316	0	0	0	0	0	0	0	0	0	0	0	0	0	0	0	0	0	0	0	0	0	0	0.00464	0	0	0
s__Streptococcus_vestibularis	0	0	0	0	0	0	0	0	0	0	0	0	0	0	0	0	0	0	0	0	0.00159	0	0.02518	0	0	0	0	0	0	0	0	0	0	0	0	0	0.00293	0	0	0	0	0	0	0	0	0	0	0.00204	0
s__Prevotella_sp_CAG_891	0	0	0	0	0	0	0	0	0	0	0	0	0	0	0	0	0	0	0	0	0	0	0	0	0	0	0	0	0	0	0	0	0	0	0.05405	0	0	0	0	0	0	0	0	0	0	0	0	0	0
s__Scardovia_wiggsiae	0	0	0	0.00021	0	0	0	0	0	0	0	0	0	0	0	0	0	0	0	0	0	0	0	0	0	0	0.00065	0	0	0	0	0	0	0	0	0	0	0	0	0	0	0.00147	0	0	0	0.00414	0	0	0
s__Actinomyces_sp_oral_taxon_448	0	0	0	0	0.01107	0	0	0	0	0	0	0	0	0	0	0	0	0	0	0	0	0	0	0	0	0	0.01078	0	0	0	0	0	0	0	0	0	0	0	0.00477	0	0	0	0	0	0	0.00536	0	0.00027	0
s__Pseudoflavonifractor_capillosus	0	0	0	0	0	0	0	0	0	0	0	0	0	0	0	0	0	0	0	0	0	0	0	0	0	0	0	0	0	0	0	0	0	0.01302	0	0	0	0	0	0	0	0	0	0	0	0	0	0	0
s__Harryflintia_acetispora	0	0	0	0	0	0	0	0	0	0	0	0	0	0	0	0	0	0	0	0	0	0	0	0	0	0	0	0	0	0	0	0	0	0	0	0	0	0.0017	0	0	0	0	0	0	0	0	0	0	0
s__Corynebacterium_durum	0	0	0	0	0	0	0.00461	0	0	0	0	0	0.00182	0	0	0	0.00069	0	0	0.00145	0.00438	0	0	0	0	0	0.00334	0	0	0	0	0	0	0	0	0	0	0	0	0	0	0	0	0	0.00082	0.00459	0	0	0
s__Actinobaculum_sp_oral_taxon_183	0.0019	0	0	0	0.00153	0	0	0	0	0	0	0	0	0	0	0	0	0	0	0	0	0	0	0	0.00151	0.01037	0	0	0.00101	0	0	0	0	0	0	0	0	0	0	0	0	0	0	0	0	0.01271	0.00297	0	0
s__Alloprevotella_tannerae	0	0	0	0	0	0	0	0	0.00567	0	0	0	0	0	0	0	0	0	0	0	0	0	0	0.03175	0	0	0	0	0	0	0	0	0	0	0	0	0	0	0	0	0	0	0	0	0	0	0	0	0
s__Enterococcus_casseliflavus	0	0	0	0	0.05152	0	0	0	0	0	0	0	0	0	0	0	0	0	0	0	0	0	0	0	0	0	0	0	0	0	0	0	0	0	0	0	0	0	0	0	0	0	0.00134	0	0	0.00018	0	0.00349	0
s__Streptococcus_sp_F0442	0	0	0	0	0	0	0	0	0	0	0	0	0	0	0	0	0	0	0	0	0	0	0	0	0	0.01248	0	0	0	0	0	0	0.02667	0	0	0	0	0	0	0	0.00231	0	0	0	0	0	0.00201	0.00231	0
s__Catenibacterium_mitsuokai	0	0	0	0	0	0	0	0	0	0	0	0	0	0	0	0.06957	0	0	0	0	0	0	0	0	0	0	0	0	0	0	0	0	0	0	0	0	0	0	0	0	0	0	0	0	0	0	0	0	0
s__Eubacterium_infirmum	0	0	0	0	0	0	0	0	0	0	0	0	0	0	0	0	0	0	0	0	0	0	0	0	0	0	0	0	0	0	0	0	0	0	0	0	0	0	0	0	0	0	0	0	0	0	0	0	0
s__Parvimonas_sp_KA00067	0	0	0	0	0	0	0	0	0	0	0	0	0	0	0.00773	0	0	0	0	0	0	0	0	0	0	0	0	0	0	0	0	0	0	0	0	0	0	0	0	0	0	0	0	0	0	0	0	0	0
s__Peptoniphilus_sp_HMSC062D09	0	0	0	0	0	0	0	0	0	0	0	0	0	0	0.0198	0	0	0	0.01398	0	0	0	0	0	0	0	0	0	0	0	0	0	0	0	0	0	0	0	0.01434	0	0	0	0	0	0.0004	0	0	0	0
s__Bacteroidales_bacterium_KA00251	0	0	0	0	0	0	0	0	0	0	0	0	0	0	0	0	0	0	0	0	0	0	0	0	0	0	0	0	0	0	0	0	0	0	0	0	0	0	0	0	0	0	0	0	0	0	0	0	0
s__Streptococcus_sobrinus	0	0	0	0	0	0	0	0	0	0	0	0	0	0	0	0.0045	0.06088	0	0	0	0	0	0	0	0.00171	0.00098	0	0	0	0	0	0	0	0	0	0.01236	0	0	0	0	0	0	0	0	0	0	0	0	0
s__Bacteroides_coagulans	0	0	0	0	0	0	0	0	0	0	0	0	0	0	0.01079	0	0	0	0.01814	0	0	0.00834	0	0	0	0	0	0	0	0	0	0	0	0	0	0	0	0	0.00697	0	0	0	0	0	0	0	0	0	0
s__Cloacibacillus_porcorum	0	0	0	0	0	0	0	0	0	0	0	0	0	0	0	0	0	0	0	0	0	0	0	0	0	0	0	0	0	0	0	0	0	0	0.08419	0	0	0	0	0	0	0	0	0	0	0	0	0	0
s__Streptococcus_infantarius	0	0	0	0	0	0	0	0	0	0	0	0	0	0	0	0	0	0	0	0	0	0	0	0	0	0	0	0	0	0	0	0	0	0	0	0	0	0	0	0	0	0	0	0	0	0	0	0	0
s__Anaerofustis_stercorihominis	0	0	0	0	0.00043	0	0	0	0	0	0	0	0	0	0	0	0	0	0	0	0	0	0	0	0	0	0	0	0.00044	0	0.00398	0.0016	0	0.00252	0	0	0	0	0	0	0	0	0	0	0	0	0	0	0
s__Eubacterium_limosum	0	0	0	0	0.00155	0	0	0	0	0	0	0	0.03657	0	0	0	0	0	0	0.00563	0	0	0	0	0	0	0	0	0	0	0	0	0	0.00529	0	0	0	0	0	0	0	0	0.00112	0	0	0	0	0	0
s__Clostridium_hylemonae	0	0	0	0	0	0	0	0	0	0	0	0	0	0	0	0	0	0	0	0	0	0	0	0	0	0	0	0	0	0	0	0	0	0	0	0	0	0	0	0	0	0	0	0	0	0	0	0	0
s__Blautia_hansenii	0.08238	0	0	0	0	0	0	0	0	0	0	0	0	0	0	0	0	0	0	0	0	0	0	0	0	0	0	0	0	0	0	0	0	0	0	0	0	0	0	0	0	0	0	0	0.00205	0.00411	0	0	0
s__Aggregatibacter_segnis	0	0	0	0	0	0	0	0	0	0	0	0	0	0	0	0	0.00338	0	0	0	0.01598	0	0	0	0	0	0	0	0	0	0	0	0	0	0	0	0	0	0	0	0	0	0	0	0	0	0	0	0
s__Agrobacterium_fabrum	0.03273	0	0	0	0	0	0	0	0	0	0	0	0.06723	0	0	0	0	0	0	0	0	0	0	0	0	0	0	0	0	0	0	0	0	0	0	0	0	0	0	0	0	0	0	0	0	0	0	0	0
s__Granulicatella_elegans	0.01244	0	0	0	0	0	0	0	0	0	0	0	0	0	0.01056	0	0	0	0	0	0.01619	0	0	0	0.00018	0	0	0.00015	0	0	0	0.00054	0.00149	0	0	0	0	0.00064	0	0	0.00387	0	0.00024	0	0	0.02133	0	0	0
s__Raoultella_terrigena	0	0	0	0	0	0	0	0	0	0	0	0	0	0	0	0	0	0	0	0	0	0	0	0	0	0	0	0.00149	0	0	0	0	0	0	0	0	0	0	0	0	0	0	0	0	0	0	0	0	0
s__Allisonella_histaminiformans	0	0	0	0	0	0	0	0	0	0	0	0	0	0	0.04922	0.00632	0.00569	0.00674	0	0	0	0	0	0	0	0	0.00376	0	0	0	0	0	0	0	0.00371	0	0.00134	0	0	0	0	0	0	0	0	0	0	0	0
s__Enterococcus_gallinarum	0	0	0	0	0	0	0	0	0	0	0	0	0	0	0	0	0	0	0	0	0	0	0	0	0	0	0	0	0	0	0	0	0	0	0	0	0	0	0	0	0	0	0	0	0	0	0	0	0.10859
s__Peptostreptococcus_stomatis	0	0	0	0	0	0	0	0	0	0	0	0	0	0	0	0	0	0	0	0	0	0	0	0	0	0	0	0	0	0	0	0	0	0	0	0	0	0	0	0	0	0	0	0	0	0	0	0	0
s__Raoultella_ornithinolytica	0	0	0	0	0	0	0	0	0	0	0	0	0	0	0	0	0	0	0	0	0	0	0	0	0	0	0	0	0	0	0	0	0.00039	0	0	0	0	0	0	0	0	0	0	0	0	0	0	0	0
s__Lactobacillus_rhamnosus	0.03641	0	0	0	0	0	0	0	0	0	0	0	0	0	0	0	0	0	0	0	0	0	0	0	0	0.03085	0	0	0	0	0	0	0	0	0	0	0.02721	0	0	0	0	0	0	0	0	0	0	0	0
s__Pseudoflavonifractor_sp_An184	0	0	0	0	0	0	0	0	0	0	0	0	0	0	0	0	0	0	0	0	0	0.05625	0	0	0	0	0	0	0	0	0	0	0	0	0	0	0	0	0	0	0	0	0	0	0	0	0	0	0
s__Ruminococcaceae_bacterium_D5	0	0	0	0	0	0	0	0	0	0.00387	0	0	0	0	0	0	0	0	0	0	0	0	0	0	0	0	0	0	0	0	0	0	0	0	0	0	0	0	0	0	0	0	0	0	0	0	0	0	0
s__Actinomyces_graevenitzii	0.00735	0	0	0	0	0	0	0	0	0	0	0.00274	0	0	0	0	0	0	0.00089	0.00623	0.00372	0	0	0.00121	0	0.00272	0	0	0	0	0	0.01149	0	0	0	0	0	0	0	0	0	0.00454	0	0	0.00622	0.01024	0	0	0
s__Fusobacterium_nucleatum	0	0	0	0	0	0	0	0	0	0	0	0	0	0	0.01662	0	0	0	0	0	0	0	0	0.00558	0	0	0	0	0	0	0	0	0	0	0	0	0	0	0	0	0	0	0	0	0	0	0	0	0
s__Raoultella_planticola	0	0	0	0	0	0	0	0	0	0	0	0	0	0	0	0	0	0	0	0	0.00117	0	0	0	0	0	0	0	0	0	0	0	0	0	0	0	0	0	0	0	0	0	0	0	0	0	0	0	0
s__Haemophilus_pittmaniae	0	0	0	0	0	0	0	0	0	0	0	0	0	0.11586	0	0	0	0	0	0	0	0	0.0022	0	0	0	0	0	0	0	0	0	0	0	0	0	0	0	0	0	0	0	0	0	0	0	0	0	0
s__Eubacterium_sulci	0.01826	0	0.00134	0	0	0	0	0	0	0	0	0.00808	0	0	0	0	0	0	0	0	0	0	0	0	0	0	0	0.01253	0	0	0	0.00332	0	0	0	0	0	0.00136	0	0	0	0	0	0	0	0.00679	0	0	0
s__Campylobacter_hominis	0	0	0	0	0	0	0	0	0	0	0	0	0	0	0.01134	0	0	0	0	0	0	0.00339	0	0	0	0	0	0	0	0	0	0	0	0	0	0	0	0	0	0	0	0	0	0	0	0	0	0.05007	0
s__Gemella_morbillorum	0.0588	0	0.00046	0	0	0	0	0	0	0	0	0	0	0.00156	0	0.00119	0	0	0	0	0.00072	0	0	0	0	0	0.00104	0.00501	0	0	0	0.00251	0	0	0	0	0	0	0	0	0	0	0	0	0	0.00055	0.00098	0	0
s__Streptococcus_cristatus	0.00384	0	0	0	0	0	0.00778	0	0	0	0	0	0.00611	0	0	0	0	0	0	0	0	0	0	0	0	0.00424	0	0	0	0	0	0	0.00518	0	0	0	0	0.00629	0	0	0	0	0	0	0	0.00168	0	0.03281	0
s__Veillonella_rogosae	0.00362	0.0018	0	0	0	0	0	0.00096	0	0.0037	0	0	0	0	0	0	0	0	0.00259	0	0	0	0.00076	0.00824	0.01117	0	0	0.01081	0	0.00275	0	0	0.00694	0	0	0	0	0	0	0	0	0	0	0	0	0.00642	0	0	0
s__Lactobacillus_paragasseri	0	0	0	0	0	0	0	0	0	0	0	0	0.00507	0	0	0	0	0	0	0	0	0	0	0	0	0	0.00396	0	0	0	0	0	0	0	0	0	0	0	0	0	0	0	0	0	0.08356	0	0	0	0
s__Streptococcus_pasteurianus	0	0	0	0	0	0	0	0	0	0	0	0	0	0	0	0	0	0	0	0	0	0	0	0	0	0	0	0.01392	0	0	0	0	0	0	0	0	0	0	0	0	0	0	0	0	0	0	0	0	0.12697
s__Prevotella_timonensis	0	0	0	0	0	0	0	0	0	0	0	0	0	0	0.04621	0	0	0	0.01595	0	0	0	0	0	0	0	0	0	0	0	0	0	0	0	0	0	0	0	0	0	0	0	0	0	0	0	0	0	0
s__Alistipes_timonensis	0	0	0	0	0	0	0	0	0	0	0	0	0.00639	0	0	0	0	0	0	0	0	0	0	0	0	0	0	0	0	0	0	0	0	0	0	0	0	0	0	0	0	0	0	0	0	0	0	0	0
s__Blautia_coccoides	0	0	0	0	0	0	0	0	0	0	0	0	0	0	0.00322	0	0	0	0	0.00092	0.01149	0	0.00156	0	0	0	0.00138	0	0.00014	0	0	0	0	0	0	0	0	0	0	0	0	0.01481	0	0	0	0	0	0	0.02141
s__Clostridium_scindens	0	0	0.00253	0	0	0	0	0	0	0	0	0	0.00165	0	0	0	0.00031	0	0	0.0105	0	0.00104	0	0	0	0	0	0	0	0	0	0	0	0	0	0	0.00422	0	0	0	0.00154	0.00645	0.00452	0	0	0	0.00057	0	0
s__Actinomyces_turicensis	0	0	0	0	0	0	0	0	0	0	0	0	0	0	0	0.01057	0	0	0	0	0.00038	0	0	0.00013	0	0	0	0	0	0	0	0	0	0	0	0	0	0.00882	0	0	0	0	0	0	0	0	0	0	0
s__Lactobacillus_gasseri	0	0	0	0	0	0	0	0	0	0	0	0	0.00245	0	0	0	0	0	0	0	0	0	0	0	0	0	0	0	0	0	0	0	0	0	0	0	0	0	0	0	0	0	0	0	0.06917	0	0	0	0
s__Clostridium_sp_CAG_167	0	0	0	0	0	0	0	0	0	0	0	0	0	0	0	0	0	0	0	0	0	0	0	0	0	0	0	0	0	0	0	0	0	0	0	0	0	0	0	0	0	0	0	0	0	0	0	0	0
s__Olsenella_scatoligenes	0	0	0	0.11421	0	0	0	0	0	0	0	0	0	0	0	0	0	0	0	0	0	0	0	0	0	0	0	0	0	0	0	0	0	0	0.03133	0	0	0	0	0	0	0	0	0	0	0	0	0	0
s__Desulfovibrionaceae_bacterium	0	0	0	0.02363	0	0	0	0	0	0	0	0	0	0	0	0	0	0.14417	0	0	0	0	0	0	0	0	0	0	0	0	0	0	0	0	0	0	0	0	0	0	0	0	0	0	0	0	0	0	0
s__Dialister_pneumosintes	0.00175	0.00884	0	0	0	0	0	0	0	0	0	0	0	0	0	0	0	0	0	0	0	0	0	0	0	0	0	0	0	0	0	0	0	0	0	0	0	0	0.00281	0	0	0	0	0	0	0	0	0	0
s__Romboutsia_ilealis	0.08925	0	0	0	0	0	0	0	0	0	0	0	0	0	0	0	0	0.00141	0	0.00231	0.00054	0	0	0.00496	0.00354	0.00149	0	0	0	0	0	0	0	0	0	0	0	0	0	0	0.01014	0.00022	0	0	0.00232	0.0211	0	0	0
s__Slackia_isoflavoniconvertens	0	0	0	0	0	0	0	0	0	0	0	0	0	0	0	0.01166	0	0	0	0	0	0	0	0	0	0	0	0	0	0	0	0	0	0	0	0	0	0	0	0	0	0	0	0	0	0	0	0	0
s__Oxalobacter_formigenes	0	0	0	0	0	0	0	0	0.02574	0	0	0	0	0	0	0	0	0	0	0	0	0.12628	0	0	0	0	0	0	0	0	0	0	0	0	0	0	0	0	0	0	0	0	0	0	0	0	0	0.01637	0
s__Eubacterium_callanderi	0	0	0.17791	0	0.00033	0	0	0	0	0	0	0	0	0	0	0	0	0	0	0.00719	0	0	0	0	0	0	0	0	0	0	0	0	0	0	0	0	0	0	0	0	0	0	0	0	0	0	0	0	0
s__Anaerococcus_vaginalis	0	0	0	0	0	0	0	0	0	0	0	0	0	0	0	0	0	0	0	0	0	0	0	0	0	0	0	0	0	0	0	0	0	0	0	0	0	0	0.05968	0	0	0	0	0	0	0	0	0.0105	0
s__Firmicutes_bacterium_CAG_170	0	0	0	0	0	0	0	0	0	0	0	0	0	0	0	0	0	0	0	0	0	0	0	0	0	0	0	0	0	0	0	0	0	0	0	0	0	0	0	0	0	0	0	0	0	0	0	0	0
s__Butyricimonas_synergistica	0	0	0	0.01608	0	0	0	0	0	0	0	0	0	0	0	0	0	0	0	0	0	0	0	0	0	0	0	0	0	0	0	0	0	0	0	0	0	0	0	0	0	0	0	0	0	0	0	0	0
s__Abiotrophia_sp_HMSC24B09	0.0313	0	0	0	0	0	0	0	0	0	0	0	0	0	0.00754	0	0	0	0	0	0.00568	0	0	0	0	0.00328	0	0	0	0	0	0	0	0	0	0	0	0.00681	0	0	0	0.01529	0.03703	0.00162	0	0	0	0	0
s__Acidaminococcus_intestini	0	0	0	0	0	0	0	0	0	0	0	0	0	0	0	0	0	0	0	0	0	0	0	0	0	0	0	0	0	0	0	0	0	0	0	0	0	0	0	0	0	0	0	0	0	0	0	0	0
s__Saccharomyces_cerevisiae	0	0	0	0	0	0	0.00693	0	0	0	0	0	0	0	0	0	0	0	0	0	0	0	0	0	0	0	0	0.01354	0	0	0	0	0	0	0	0	0	0	0	0	0	0	0	0	0	0	0	0	0
s__Veillonella_tobetsuensis	0	0	0	0	0	0	0	0.0029	0	0	0	0	0	0	0	0	0	0	0	0	0	0	0	0	0	0	0.00546	0.00378	0	0	0	0	0	0	0	0	0	0	0	0	0.00189	0	0	0	0.01557	0	0	0	0
s__Citrobacter_pasteurii	0.16906	0	0	0	0	0	0	0	0	0	0	0	0	0	0	0	0	0	0	0	0	0	0	0	0	0	0	0	0	0	0	0	0	0	0	0	0	0	0	0	0	0	0	0	0	0	0	0	0
s__Citrobacter_youngae	0.03367	0	0	0	0.00531	0	0	0	0	0	0	0	0	0	0	0	0	0	0	0	0	0	0	0	0	0	0	0	0	0	0	0	0	0	0	0	0	0	0	0	0	0	0	0	0	0.04632	0	0	0
s__Actinomyces_oris	0	0	0	0.00074	0	0	0	0	0	0	0	0	0.01085	0.00093	0.0014	0.0003	0.00143	0	0	0.01487	0.00438	0	0	0	0	0.0119	0.00557	0	0	0	0	0	0	0	0.0047	0	0	0	0	0	0	0.00179	0	0.00078	0.00139	0	0	0.00856	0.00621
s__Actinomyces_sp_HMSC035G02	0.00097	0	0.00383	0	0.00534	0	0.00031	0	0	0	0.00491	0	0.00055	0	0.00041	0	0	0	0.01197	0.0067	0	0	0	0	0.00871	0.00369	0.00468	0.00035	0.00136	0	0	0	0	0	0.00208	0	0	0	0	0	0	0.00226	0	0	0.00057	0.02358	0	0.01648	0
s__Mogibacterium_diversum	0.00382	0	0.00435	0	0	0	0	0	0	0	0	0	0	0	0	0	0	0	0	0	0.00061	0	0	0	0	0	0.00803	0.00299	0	0	0.0006	0.00356	0.00051	0	0	0	0	0	0.00715	0	0	0.00195	0.00259	0	0.00082	0.009	0	0.01575	0
s__Prevotella_sp_CAG_1031	0	0	0	0	0	0.22935	0	0	0	0	0	0	0	0	0	0	0	0	0	0	0	0	0	0	0	0	0	0	0	0	0	0	0	0	0	0	0	0	0	0	0	0	0	0	0	0	0	0	0
s__Streptococcus_gordonii	0.08242	0	0	0.00112	0.01094	0.01446	0	0	0	0	0	0	0	0	0	0	0	0	0	0	0	0	0	0	0	0	0	0	0	0	0	0	0.00059	0	0	0	0	0	0	0	0	0	0	0.00891	0	0	0.00299	0	0
s__Coprobacter_secundus	0	0	0	0	0	0	0	0	0	0	0	0.0452	0	0	0	0	0	0.09552	0	0	0	0	0	0	0	0.03259	0	0	0	0	0	0	0	0	0	0	0	0	0	0	0	0	0	0	0	0	0	0	0
s__Streptococcus_sp_A12	0.01302	0	0	0	0	0.02245	0	0	0	0.00131	0	0.0049	0	0	0	0	0	0	0.02236	0	0	0	0.00324	0.00184	0	0	0	0	0	0	0	0	0.00961	0	0.00075	0	0	0.00453	0	0	0.00356	0	0.00965	0	0	0	0.02596	0	0.00428
s__Clostridium_paraputrificum	0.11543	0	0	0	0	0	0	0	0	0	0	0	0	0	0	0	0	0	0	0	0	0.09314	0	0	0	0	0	0	0	0	0	0	0	0	0	0	0	0	0.00622	0	0	0	0	0	0	0.01363	0	0	0
s__Firmicutes_bacterium_CAG_95	0	0	0	0	0	0	0	0	0	0	0	0	0	0	0	0	0	0	0	0	0	0	0	0	0.0033	0	0	0	0	0.01324	0	0	0	0	0.01868	0	0	0	0	0	0	0.01768	0	0	0	0	0	0.00131	0
s__Actinomyces_sp_oral_taxon_181	0.01838	0	0.00895	0.00105	0.02505	0	0	0	0	0	0.0047	0	0	0	0	0	0	0	0.00116	0	0.00222	0	0.00255	0	0.00031	0.00204	0.00229	0.00242	0.00177	0.00157	0	0	0	0	0	0	0	0	0.00039	0	0	0.00269	0	0	0.00166	0.01863	0	0.06739	0
s__Lactobacillus_fermentum	0	0.00615	0	0	0.01217	0	0	0	0	0	0	0	0	0	0	0	0	0	0	0	0	0	0	0	0	0	0	0	0	0	0	0	0	0	0	0	0	0	0	0	0	0	0	0	0	0	0	0.00083	0
s__Prevotella_buccae	0	0	0	0	0	0	0	0	0.23403	0	0	0	0	0	0	0	0	0	0	0	0	0	0	0	0	0	0	0	0	0	0	0	0	0	0	0	0	0	0	0	0	0	0	0	0	0	0	0	0
s__Prevotella_buccalis	0	0	0	0	0	0	0	0	0	0	0	0	0	0	0.02063	0	0	0	0	0	0	0.0065	0	0	0	0	0	0	0	0	0	0	0	0	0	0	0	0	0.04261	0	0	0	0	0	0.00085	0	0	0.05572	0
s__Leuconostoc_citreum	0	0	0	0	0	0	0	0	0	0	0	0	0	0	0	0	0	0	0	0	0	0	0	0	0	0	0	0	0	0	0	0	0	0	0	0	0.0059	0	0.2431	0	0	0	0	0	0	0.00732	0	0	0
s__Bacteroides_sp_D2	0	0	0	0	0	0	0	0	0	0	0	0	0	0	0	0	0	0	0	0	0	0	0	0	0	0	0	0	0	0	0	0	0.00335	0	0	0	0	0	0	0	0	0	0.29044	0	0	0	0	0	0
s__Lactobacillus_reuteri	0	0	0	0	0	0	0	0	0	0	0	0	0	0	0	0	0	0	0	0	0	0	0	0	0	0	0	0	0	0	0.00116	0	0	0	0	0	0	0	0	0	0	0	0	0	0	0	0	0	0
s__Collinsella_stercoris	0	0	0	0.00197	0.00373	0	0	0	0	0	0.00103	0.00108	0	0.00268	0.00462	0.00693	0.00388	0.00154	0	0	0.00915	0	0.00152	0.00145	0.00548	0.00113	0.00313	0	0	0.0007	0.0066	0.00859	0.00282	0.00044	0.00194	0	0.00143	0	0	0	0	0.0007	0.00157	0.00038	0	0.00679	0.12805	0.00492	0
s__Peptoniphilus_lacrimalis	0	0	0	0	0	0	0	0	0	0	0	0	0	0	0.03171	0	0	0	0.0143	0	0	0.00052	0	0	0	0	0	0	0	0	0	0	0	0	0	0	0	0	0.03454	0	0	0	0	0	0	0	0	0.00462	0
s__Actinomyces_sp_S6_Spd3	0.0279	0	0.00476	0	0.00254	0	0.00072	0.00201	0	0	0.00073	0.00012	0	0	0.00772	0	0	0	0.00573	0.00621	0.0041	0	0.00201	0	0.00047	0.0003	0.00786	0.01017	0	0.00279	0.00062	0.00383	0.0016	0.00112	0	0	0	0.00222	0.00116	0	0	0.00811	0.00144	0	0.00164	0.01177	0	0.02769	0.00708
s__Enorma_massiliensis	0	0	0	0	0	0	0	0	0	0	0	0	0.23149	0	0	0	0	0	0	0	0	0	0	0	0	0	0	0	0	0	0	0	0	0	0	0	0	0	0	0	0	0	0	0	0	0	0	0	0
s__Christensenella_minuta	0	0	0	0.05488	0.00817	0.01897	0	0	0	0	0	0	0	0	0	0	0	0	0	0.01143	0	0	0	0	0	0	0	0	0	0	0	0	0	0	0.01866	0	0	0.03164	0	0	0	0	0	0	0	0	0	0.01989	0
s__Streptococcus_australis	0	0	0.00303	0	0	0.00234	0	0	0	0	0	0	0	0	0	0	0	0	0.03738	0	0	0	0	0.00894	0.01217	0	0.00432	0	0	0.00683	0	0.00913	0.08746	0	0	0	0	0	0	0	0.00066	0	0.00622	0.00461	0	0	0.00182	0	0
s__Pediococcus_acidilactici	0	0	0	0	0	0	0	0	0	0	0	0	0	0	0	0	0	0	0	0	0	0	0	0	0	0	0	0	0	0	0	0	0	0	0	0	0	0	0	0	0	0	0	0	0	0	0	0	0
s__Proteus_mirabilis	0.3497	0	0	0	0	0	0	0	0	0	0	0	0	0	0	0	0	0	0	0	0	0	0	0	0	0	0	0	0	0	0	0	0	0	0	0	0	0	0	0	0	0	0	0	0	0	0	0	0
s__Gemella_haemolysans	0.02828	0	0.0046	0	0	0	0.00832	0	0	0	0	0	0	0.0027	0.00401	0	0	0	0.00311	0.0074	0.00679	0	0	0.00753	0	0.00824	0.0107	0.00661	0	0	0	0.00524	0.00133	0	0	0.01044	0.00209	0.00343	0	0	0	0.00086	0.01453	0	0	0.03554	0.00228	0	0
s__Tannerella_forsythia	0	0	0	0	0	0	0	0	0	0	0	0	0	0	0	0	0	0	0	0	0	0	0	0	0	0	0	0	0	0	0	0	0	0	0	0	0	0	0	0	0	0	0	0	0	0	0	0	0
s__Megasphaera_micronuciformis	0.07167	0	0	0	0	0	0	0	0	0	0	0	0.00593	0	0	0	0	0	0	0	0	0	0	0	0	0	0	0	0	0	0	0	0	0	0	0	0	0	0	0	0	0	0	0	0	0	0	0	0
s__Clostridium_methylpentosum	0	0	0.00856	0	0.00415	0	0	0	0	0.00123	0	0.00043	0	0	0	0	0.00091	0.0038	0	0	0	0.00233	0	0	0	0	0.00219	0.00318	0	0	0.0038	0.01291	0.03906	0	0.00313	0	0	0.00026	0	0	0	0.00236	0.0729	0.0048	0	0	0.00303	0	0
s__Actinomyces_naeslundii	0.00709	0	0	0	0.00427	0	0.00448	0	0	0	0	0	0.00246	0	0	0	0	0	0.00254	0	0.00156	0.0055	0.00035	0	0.00332	0.00906	0.00868	0	0	0	0.00513	0	0	0	0.0068	0	0.00034	0.00405	0	0	0.00375	0	0.00075	0	0.00128	0.00671	0	0.02524	0.0281
s__Catabacter_hongkongensis	0	0	0.00441	0.00115	0	0	0	0	0	0	0	0	0	0	0.00543	0	0	0	0	0	0	0	0	0	0	0	0.00379	0	0	0	0.0025	0.01167	0	0.00141	0.00017	0	0	0.00351	0	0	0	0	0.02696	0	0.00084	0	0.00411	0.00084	0
s__Streptococcus_anginosus_group	0.01725	0	0	0.00367	0	0	0	0	0	0	0	0	0	0	0	0.01317	0.00742	0	0	0	0.00141	0	0	0	0	0.00506	0	0	0	0	0.00138	0	0.12012	0	0	0	0	0	0.02193	0	0	0	0	0	0	0	0	0.0007	0
s__Blautia_hydrogenotrophica	0	0	0.02141	0	0	0	0	0	0	0	0	0	0	0	0	0	0	0	0	0	0	0	0	0	0	0	0	0	0	0	0	0	0	0	0	0	0	0	0	0	0	0	0.04695	0	0	0	0.04915	0	0
s__Dorea_sp_CAG_317	0	0	0	0	0.4026	0	0	0	0	0	0	0	0	0	0	0	0	0	0	0	0	0	0	0	0	0	0	0	0	0	0	0	0	0	0	0	0	0	0	0	0	0	0	0	0	0	0	0	0
s__Propionibacterium_freudenreichii	0	0	0	0	0	0	0	0	0	0	0	0	0	0	0	0	0	0	0	0	0	0	0	0	0	0	0	0	0	0	0	0	0	0	0	0	0	0	0	0	0	0	0.03117	0	0	0	0	0	0
s__Haemophilus_sputorum	0	0	0	0	0	0	0	0	0	0	0	0.00204	0.00234	0.01665	0	0.01747	0.0431	0	0.00929	0	0	0	0	0	0.24091	0	0	0	0	0	0	0	0	0	0	0	0	0	0	0	0.00488	0	0	0	0	0	0	0	0
s__Citrobacter_freundii	0.02771	0	0	0	0	0	0	0	0	0	0	0	0	0	0	0	0	0	0	0	0	0	0	0	0	0	0	0.00841	0	0	0	0	0	0	0	0	0	0	0	0	0	0	0	0	0	0.22671	0	0	0
s__Clostridium_sp_D5	0	0	0	0	0	0	0	0	0	0	0	0	0	0	0	0	0	0	0	0	0	0	0	0	0	0	0	0	0	0	0.34464	0.00405	0	0	0	0	0.00407	0	0	0	0	0	0	0	0	0	0.01133	0	0.00361
s__Porphyromonas_sp_HMSC065F10	0	0	0	0	0	0	0	0	0	0	0	0	0	0	0.23762	0	0	0	0.00911	0	0	0	0	0	0	0	0	0	0	0	0	0	0	0	0	0	0	0	0.08658	0	0	0	0	0	0.00742	0	0	0.00326	0
s__Enterococcus_faecalis	0	0	0	0	0	0	0	0	0	0	0	0	0	0	0	0	0	0	0.00701	0	0	0	0	0	0	0	0	0	0	0	0	0	0	0	0	0	0	0	0	0	0	0	0	0	0	0	0	0	0.00527
s__Alistipes_onderdonkii	0	0	0	0	0	0.01421	0	0	0	0	0	0	0.2637	0	0	0	0	0	0	0	0	0	0	0	0	0	0	0	0	0	0	0	0	0	0.17497	0	0	0	0	0	0	0	0	0	0	0	0	0	0
s__Desulfovibrio_piger	0	0	0	0	0	0	0	0	0	0	0	0	0.004	0	0	0.07455	0	0	0	0	0	0.30525	0	0	0	0	0	0	0	0	0	0	0	0	0	0	0	0	0	0	0	0	0	0	0	0	0	0	0
s__Blautia_producta	0	0	0	0	0.02436	0	0.0007	0.00371	0	0	0	0.0017	0.01213	0	0.00606	0	0	0	0	0	0	0	0	0	0	0	0.00432	0	0	0	0	0.00413	0	0	0	0	0.00647	0.01506	0	0	0	0	0.00365	0.00249	0	0	0.03335	0	0
s__Ruminococcus_callidus	0	0	0	0	0	0	0	0	0	0.00908	0	0.06744	0.09903	0	0	0.03711	0.03488	0.00065	0	0	0	0	0	0	0	0	0	0	0	0.00878	0	0.02926	0	0.05252	0	0	0	0	0	0	0	0	0	0	0	0	0	0	0
s__Megamonas_funiformis_CAG_377	0	0	0	0	0	0	0	0	0	0	0	0	0	0	0	0	0	0	0	0	0	0	0	0	0	0	0	0	0	0	0	0	0	0	0	0	0	0	0	0	0	0	0	0	0	0	0	0	0
s__Lactobacillus_mucosae	0.39321	0	0	0	0	0	0	0	0	0	0	0	0	0	0	0	0	0	0	0	0	0	0	0	0	0	0	0	0	0	0	0	0	0	0	0	0	0	0	0	0	0	0	0	0.0008	0	0	0	0
s__Methanosphaera_stadtmanae	0	0	0	0	0	0	0	0	0	0	0	0	0	0	0	0	0	0	0	0	0	0	0	0	0	0	0	0	0	0	0	0	0	0	0	0	0	0	0	0	0	0	0	0	0	0	0	0	0
s__Clostridium_lavalense	0	0	0	0	0	0	0	0	0	0	0	0.0035	0	0	0.12142	0	0.00466	0	0	0	0	0.01967	0	0	0	0	0	0.0123	0.0046	0	0.0121	0	0	0	0.0353	0.01109	0	0	0	0	0	0	0.03299	0.00617	0	0	0.00518	0.00449	0
s__Prevotella_bivia	0	0	0	0	0	0	0	0	0	0	0	0	0	0	0.04602	0	0	0	0	0	0	0	0	0	0	0	0	0	0	0	0	0	0	0	0	0	0	0	0.48353	0	0	0	0	0	0	0	0	0	0
s__Klebsiella_oxytoca	0	0	0	0	0.00377	0	0.00254	0	0	0	0	0	0	0	0	0.00707	0	0	0	0	0	0	0	0	0	0	0	0	0	0	0	0	0	0	0	0	0	0	0	0	0	0	0	0	0	0	0	0	0
s__Enterococcus_avium	0	0	0	0	0.0164	0	0	0	0	0	0	0	0	0	0	0	0	0	0	0	0	0	0.05344	0	0	0	0	0	0	0	0	0	0	0	0	0	0	0	0.0249	0	0	0	0	0	0.00347	0	0	0	0
s__Pyramidobacter_piscolens	0	0	0.08458	0	0.00415	0	0	0	0.00827	0	0	0	0	0	0	0	0.13369	0	0	0	0	0.01837	0.00075	0	0.02087	0	0.00037	0	0	0.0027	0	0	0	0.04057	0.00652	0	0	0	0	0.00043	0	0	0.02672	0.00414	0	0.01049	0.01219	0.01209	0
s__Atopobium_rimae	0	0	0	0	0	0	0	0	0	0	0	0	0.00505	0.00081	0	0	0	0	0	0	0	0	0	0.00151	0	0	0	0	0	0	0	0	0	0	0	0	0	0	0	0	0	0	0	0	0	0	0	0	0.00943
s__Streptococcus_infantis	0.0519	0	0.00728	0	0	0	0.0081	0	0	0	0	0	0.00052	0.00896	0	0.00434	0.00078	0	0.08107	0.00514	0.01293	0	0	0	0.01084	0.00366	0	0.00863	0.0011	0	0.00337	0.01038	0.0443	0	0	0	0	0	0	0	0.01234	0	0.01123	0.00168	0	0.03073	0.00157	0.00252	0
s__Bifidobacterium_catenulatum	0	0	0	0	0	0	0	0	0	0	0	0	0	0	0	0	0	0	0	0.58528	0	0	0	0	0	0	0	0	0	0	0	0	0	0	0	0	0	0	0	0	0	0	0	0	0	0	0	0	0
s__Bacteroides_coprophilus	0	0	0	0	0	0	0	0	0	0	0	0	0	0	0	0	0	0	0	0	0	0	0	0	0	0	0	0	0	0	0	0	0	0	0	0	0	0	0	0	0	0	0	0	0	0	0	0	0
s__Solobacterium_moorei	0.00406	0	0	0	0	0	0	0	0	0	0	0	0	0	0	0	0	0	0	0	0.00337	0	0	0.01113	0	0	0	0.00082	0	0	0	0	0	0	0	0	0	0.00644	0	0	0	0.00016	0	0	0	0.01359	0.00166	0	0
s__Clostridium_ventriculi	0	0	0	0	0	0.03591	0	0	0	0	0	0	0	0	0	0	0	0.01107	0	0	0	0	0	0	0	0.10181	0	0	0	0	0	0	0	0	0	0.04473	0	0.07744	0	0	0	0	0	0	0	0	0	0	0
s__Dielma_fastidiosa	0	0.0064	0.01679	0	0	0	0	0	0	0.00495	0	0	0	0	0.28227	0	0.00459	0.00115	0	0.00213	0	0	0	0	0.00634	0	0	0	0	0	0	0	0.00665	0	0.0349	0	0	0.0106	0	0	0	0	0	0.15125	0	0	0	0	0
s__Lactobacillus_plantarum	0	0	0	0	0	0	0	0	0	0	0	0	0	0	0	0	0	0	0	0	0	0	0	0	0	0.00077	0	0	0	0	0	0	0	0	0	0	0.01116	0	0	0	0	0	0	0	0	0	0	0.02778	0
s__Parabacteroides_gordonii	0	0	0	0	0	0	0	0	0	0	0	0	0	0	0	0	0	0	0	0	0	0	0	0	0	0	0	0	0	0	0	0	0.00786	0	0	0	0	0	0	0	0	0	0	0	0	0	0	0	0
s__Firmicutes_bacterium_CAG_94	0	0	0	0	0	0	0	0	0	0	0	0	0.00551	0	0	0	0	0	0	0	0	0	0	0	0	0	0	0	0	0	0	0	0	0.00608	0	0	0	0	0	0	0	0	0.21193	0	0	0	0	0.00484	0
s__Enterococcus_faecium	0	0	0.00127	0	0	0	0	0	0	0	0	0	0	0	0	0	0	0	0	0	0.00148	0	0	0	0	0	0	0	0	0	0	0	0	0	0	0	0	0.00064	0	0	0	0	0	0	0	0	0	0	0
s__Rothia_mucilaginosa	0.01696	0	0	0	0	0	0.01048	0	0.00391	0	0.00244	0	0.00442	0	0	0.00054	0.00601	0.00117	0.07583	0	0.09099	0	0.00082	0.02152	0.05211	0	0.01449	0	0.00158	0	0.01209	0.00339	0.12288	0	0	0.00243	0	0.00504	0	0.00352	0.0047	0.011	0	0	0	0.01916	0	0.00346	0
s__Lactococcus_petauri	0	0	0	0	0	0	0	0	0	0	0	0	0	0	0	0	0	0	0.16288	0	0	0	0	0	0	0	0	0	0	0	0	0	0	0	0	0	0	0	0	0	0	0	0	0	0	0	0	0	0
s__Megasphaera_elsdenii	0	0	0.2343	0	0	0	0	0	0	0	0	0	0	0	0	0.13521	0	0	0	0	0	0	0	0	0	0	0	0	0	0	0	0	0	0	0	0	0	0	0	0	0	0	0	0	0	0	0	0	0
s__Actinomyces_odontolyticus	0.03853	0	0.00918	0	0.00214	0.00061	0.00201	0.00497	0.00237	0	0.00488	0.00488	0.00697	0.00477	0.01363	0.00273	0	0.00112	0.02164	0.02165	0.00492	0.00155	0.00136	0.00167	0.00679	0.00473	0.007	0.00829	0.00055	0.00333	0.00082	0.00354	0.00199	0	0.01995	0	0	0.00976	0.00398	0	0.00328	0.00803	0.01254	0.0014	0.00951	0.03292	0.00036	0.01928	0.00138
s__Cloacibacillus_evryensis	0	0	0	0	0	0	0	0	0	0	0	0	0	0	0	0	0	0	0	0	0	0	0	0	0	0.00087	0	0	0	0	0	0	0	0	0	0	0	0	0	0	0	0	0	0	0	0	0	0	0
s__Atlantibacter_hermannii	0	0	0	0	0	0	0	0	0	0	0	0	0	0	0	0	0	0	0	0	0	0	0	0	0	0	0	0	0	0	0	0	0	0	0	0	0	0	0	0	0	0	0	0	0	0	0	0	0
s__Streptococcus_lutetiensis	0	0	0	0	0	0	0	0	0	0	0	0	0	0	0	0	0	0	0	0	0	0	0	0	0	0	0	0	0	0	0	0	0	0	0	0	0	0	0	0	0	0	0	0	0	0	0	0	0
s__Anaerostipes_caccae	0	0	0	0	0	0	0	0	0	0	0	0	0	0	0	0	0	0	0	0	0	0	0.8294	0	0	0	0	0	0	0	0	0	0	0	0	0	0	0	0	0	0	0	0	0	0	0	0	0	0
s__Paraprevotella_clara	0	0	0	0	0	0	0	0	0	0	0	0	0	0	0	0	0	0	0	0	0	0	0	0	0	0.07901	0	0.22307	0	0	0.00586	0	0	0.13707	0.00679	0	0	0	0	0	0	0	0	0	0	0	0	0	0
s__Fusobacterium_varium	0.8708	0	0.01372	0	0	0	0	0	0	0	0	0	0	0	0	0	0	0	0	0	0	0	0	0	0	0	0	0	0	0	0	0	0	0	0	0	0	0	0	0	0	0	0	0	0	0	0	0	0
s__Roseburia_sp_CAG_182	0	0	0	0	0	0	0	0	0	0.09926	0	0	0	0	0	0	0	0	0	0	0	0	0	0	0	0	0	0	0	0.07401	0	0	0.39487	0	0	0	0	0	0	0	0	0	0	0	0	0	0	0	0
s__Gemella_sanguinis	0.04413	0.00103	0.03372	0	0.00119	0.00575	0	0	0	0.01453	0	0.00832	0	0	0.00535	0	0	0	0.10314	0.01509	0.04594	0.00369	0.00589	0.00344	0.01383	0.00195	0.02084	0.01784	0.00415	0.00494	0.00783	0.03934	0.01805	0.00184	0.02437	0	0	0.0311	0.00394	0	0.00411	0.00782	0.00887	0.00955	0.006	0.01274	0.00736	0.00677	0.00497
s__Streptococcus_oralis	0.21519	0	0	0.00404	0	0	0.01	0	0	0	0	0.00183	0.03193	0.01006	0.00818	0.01071	0.00608	0	0.01835	0.0052	0	0	0.01526	0	0.00706	0.04663	0.00439	0	0	0.00611	0.00884	0.01793	0.06951	0	0	0	0	0.0061	0.00649	0	0.0107	0.00501	0.01005	0	0	0.04144	0.0023	0.02346	0
s__Ruminococcus_sp_CAG_330	0	0	0	0	0	0	0	0	0	0	0	0	0	0	0	0.83352	0	0	0	0	0	0	0	0	0	0	0	0	0	0	0	0	0	0	0.07082	0	0	0	0	0	0	0	0	0	0	0	0	0	0
s__Weissella_confusa	0.01866	0	0	0	0	0	0	0	0	0.00552	0	0	0	0	0	0	0.00561	0	0	0.00485	0	0	0	0	0	0	0	0	0	0	0	0.10682	0	0	0	0	0	0	0	0	0	0	0	0	0	0	0	0.032	0
s__Firmicutes_bacterium_CAG_646	0	0	0	0	0	0	0.00523	0	0	0	0	0	0	0	0	0	0	0	0	0	0	0	0	0	0	0	0	0	0	0	0	0	0	0	0	0	0	0	0	0	0	0	0.95669	0	0	0	0	0	0
s__Veillonella_sp_T11011_6	0.19287	0	0.01746	0	0.0055	0.00707	0	0.01212	0	0	0.03564	0.00536	0.06804	0.00078	0	0.00266	0	0.00364	0.0019	0	0.03436	0	0.00948	0.064	0.06311	0.00291	0.00063	0.02007	0.00115	0.00113	0.00462	0	0	0	0	0	0	0	0	0	0.07915	0	0	0	0.04132	0.00069	0	0	0.00576
s__Weissella_cibaria	0	0	0	0	0	0	0	0	0	0	0	0	0	0	0	0	0	0	0	0	0	0	0	0	0	0	0	0	0	0	0.00022	0.01366	0	0	0	0	0	0	1.02121	0	0	0	0	0	0	0.00921	0	0	0
s__Clostridium_saccharolyticum	0	0.06577	0.37154	0.06775	0	0	0	0	0	0.00418	0	0.00797	0	0	0	0	0	0	0	0	0	0.06894	0	0	0	0	0	0.08666	0	0	0	0	0.09955	0.06138	0	0	0	0	0	0	0	0	0	0	0	0	0	0	0
s__Clostridium_perfringens	0.49797	0	0	0	0	0	0	0	0	0	0	0	0	0	0	0	0	0	0	0	0	0.22716	0	0	0	0.04363	0	0.06205	0	0	0	0	0.00276	0	0	0	0	0	0	0	0	0	0	0	0	0.00802	0	0	0
s__Streptococcus_mutans	0.00207	0	0	0.02641	0.07743	0.00391	0	0	0.00039	0	0	0	0.00911	0	0	0.02814	0.0072	0.00061	0	0.00292	0	0.00631	0	0	0	0.02298	0.1622	0	0	0	0.01763	0.00256	0	0	0	0	0.05106	0.04242	0.02561	0	0	0	0	0	0.00336	0.01385	0.03045	0.10359	0.00377
s__Lactobacillus_sanfranciscensis	0	0	0	0	0.08502	0.01182	0	0	0	0	0	0	0	0	0.14037	0	0	0	0	0	0	0	0.00485	0	0	0	0	0.01147	0.01905	0	0.00848	0.4781	0	0.05824	0	0	0.01158	0	0	0	0	0	0	0	0	0	0	0	0
s__Lactococcus_garvieae	0	0	0	0	0	0	0	0	0	0	0	0	0	0	0	0	0	0	0.88108	0	0	0	0	0	0	0	0	0	0	0	0	0	0	0	0	0	0	0	0	0	0	0	0	0	0	0	0	0	0
s__Lawsonibacter_asaccharolyticus	0	0.00112	0.01039	0.02078	0.02132	0.00981	0.00209	0	0	0	0.00242	0.0176	0	0	0	0	0	0.01598	0	0.00738	0.00922	0.01843	0	0.00047	0	0	0.00841	0.00487	0.00856	0.01201	0.02702	0	0.00933	0.04665	0.08291	0.03307	0.00507	0.00908	0	0.00399	0	0.01769	0.02036	0.05348	0	0	0.02791	0.00501	0.00375
s__Haemophilus_sp_HMSC71H05	0	0	0	0	0	0	0.01121	0	0.01998	0	0	0	0.45011	0	0	0	0	0.00506	0	0.00548	0.11248	0	0.03787	0.0072	0	0	0	0	0.00433	0	0.00078	0	0	0	0	0	0	0.00688	0	0	0.00575	0.00964	0	0.00439	0	0.17329	0	0	0
s__Streptococcus_mitis	0.11715	0	0.00438	0	0.00461	0.00062	0.00993	0.00262	0.00221	0	0	0.00445	0.02891	0.03398	0.00811	0	0.01026	0.00664	0.05275	0.03421	0.03039	0	0.02556	0.00587	0.00648	0.01462	0.00874	0.01789	0.00582	0	0	0.01651	0.02854	0.00046	0	0.00767	0.00839	0.00584	0.00938	0.00079	0.04041	0.01198	0.0105	0	0	0.1587	0.02631	0	0
s__Lactococcus_lactis	0.00911	0.00669	0.00567	0	0	0	0	0	0	0	0	0	0	0	0	0	0	0	0	0	0.00825	0.00806	0.00806	0.00521	0.0034	0.00715	0.00373	0.00403	0.00259	0.01472	0.00215	0.00638	1.17592	0.00234	0.00239	0.00316	0.00332	0.01372	0.0025	0.01019	0.00698	0.00726	0.00776	0.00341	0.00732	0.00477	0	0.00626	0
s__Bacteroides_galacturonicus	0	0	0.03045	0	0	0	0	0	0	0.34249	0	0	0	0	0	0.03088	0	0	0	0	0	0	0	0.69302	0	0	0	0	0	0.01571	0	0	0	0	0	0	0	0	0	0	0	0	0	0	0	0	0	0	0
s__Ruminococcus_sp_CAG_403	0	0	0	0	0	0	0	0	0	0	0	0	0	0	0	0	0	0	0	0	0	0	0	1.41913	0	0	0	0	0	0	0	0	0	0	0.04055	0	0	0	0	0	0	0	0	0	0	0	0	0	0
s__Clostridium_aldenense	0	0.00039	0.04444	0	0	0	0	0.24983	0	0	0	0.0028	0	0	0.00937	0	0.04221	0	0	0.00662	0.02008	0.0049	0	0	0	0	0	0.01408	0.01006	0	0	0.00663	0.0013	0	0.00117	0	0	0.00132	0	0	0	0.01545	0.16734	0.00087	0	0	0.03721	0	0.01026
s__Klebsiella_quasipneumoniae	0.0124	0	0.00247	0	0	0	0	0	0.00669	0	0	0	0	0	0.00307	0	0	0	0	0	0	0.10609	0	0	0	0	0.69762	0	0	0	0	0	0	0	0	0	0	0	0	0	0	0	0	0	0	0	0	0	0
s__Roseburia_sp_CAG_471	0	0	0	0.00012	0	0	0	0	0.03041	0	0	0	0	0	0	0	0	0	0.00094	0.00211	0	0	0	0	0	0	0	0	0	0	0.0506	0	0.00123	0	0	0	0	0	0	0.02211	0	0	0	0	0	0	0	0.00069	0
s__Lactobacillus_ruminis	0	0	0	0	0	0	0	0	0	0	0	0	0	0	1.38262	0	0	0	0	0	0	0	0	0	0	0	0	0	0	0	0	0	0	0	0	0	0	0	0.17521	0	0	0	0	0	0	0	0	0	0
s__Asaccharobacter_celatus	0	0	0.00753	0.01613	0.02712	0.04651	0	0	0.01306	0	0.07206	0	0	0	0	0	0	0.00825	0.03066	0	0.60949	0.02619	0	0	0.00098	0.01063	0.06443	0	0	0.01893	0	0	0.01807	0.02362	0.01391	0.02393	0.00268	0	0	0.00955	0	0.03296	0	0.0004	0	0.0214	0.05639	0.05897	0
s__Lactobacillus_rogosae	0.02452	1.4234	0	0	0	0.01096	0	0	0	0	0.00053	0	0	0	0	0.00867	0	0.03909	0	0	0	0.00365	0	0	0.00811	0	0	0	0	0.07398	0	0	0	0.00709	0.00399	0	0	0	0	0.0486	0	0	0	0	0	0	0	0	0
s__Clostridium_bolteae_CAG_59	0	0	0	0	0	0.03606	0	0.09097	0	0	0	0.00626	0	0	0.13628	0	0	0	0	0	0.00899	0	0	0	0	0	0	0	0.00524	0	0	0	0.00176	0	0	0	0	0.00299	0	0	0.00089	0.66239	0.0769	0.33009	0	0	0	0.00861	0.0804
s__Streptococcus_sanguinis	0.04724	0	0.00922	0.00636	0.015	0.05588	0.00642	0	0.01784	0.00325	0.00749	0.00315	0.14276	0.00697	0.03669	0.00761	0.0079	0	0.03498	0.0599	0.04191	0.05422	0.00966	0.01097	0.00725	0	0.03712	0.01091	0.01315	0.00702	0.01471	0.01585	0.04508	0.01433	0	0.00269	0	0.01322	0.07641	0.00224	0.03387	0	0.04131	0.01672	0	0.05329	0.02015	0.01324	0
s__Butyricimonas_virosa	0	0	0	0.01029	0	0	0	0	0	0	0	0	0	0.00665	0	0.06145	0	0.03396	0	0	0	0.65328	0	0	0	0	0	0	0	0	0	0	0.58105	0	0	0	0	0	0	0	0	0	0	0	0	0	0	0.1011	0
s__Anaerotignum_lactatifermentans	0	0	0	0	0	0.00959	0	0	0	0	0	0	0	0	0.40875	0	0	0	0	0	0	0	0.00192	0	0	0	0	0	0	0	0	0	0	0	0	0	0	0	0	0	0	0	0.01845	0	0	0	0	0	0.0013
s__Anaeromassilibacillus_sp_An250	0	0	0.03374	0.01934	0.14217	0.00064	0	0	0.03126	0.02147	0	0.00361	0.0208	0	0	0	0	0.026	0	0.02444	0	0.00618	0	0	0.00203	0.00442	0.0214	0	0	0	0.02441	0.02043	0	0.02917	0.0192	0.03226	0.0054	0.0293	0	0	0	0.00133	0.10563	0.08252	0	0	0.0444	0.00853	0
s__Oscillibacter_sp_CAG_241	0	0	0	0.02956	0	0	0	0	0.26102	0	0.00737	0	0	0	0	0.00181	0	0.00557	0	0	0	0	0	0.07155	0	0.00752	0	0	0	0	0.00014	0	0.00385	0.0013	0	0	0.00013	0.00593	0	0	0	0	0	0	0	0	0	0.53075	0
s__Parvimonas_micra	0.02603	0	0	0	0	0	0	0	0	0	0	0	0.00188	0	0	0	0	0	0	0	0.02275	0	0	0.00245	0	0	0.0017	0	0	0	0	0	0	0	0	0	0	0.02656	0.04445	0	0	0	0	0	0.00052	0	0.00431	0	0
s__Bacteroides_clarus	0	0	0	0	0	0	0	0	0	0	0.07536	0	0	0	0	0	0	0.90994	0	0	0	0	0	0	0	0	0	0	0	0	0	0	0	0	0	0	0	0	0	0	0	0	0	0	0	0	0	0.56914	0
s__Holdemania_filiformis	0	0	0.22724	0.00416	0.00453	0.02517	0	0.10167	0	0.04262	0	0	0.00962	0	0	0	0	0.04219	0.00166	0	0	0	0	0.0097	0.01481	0	0.045	0	0	0.04419	0.04272	0.14716	0.04942	0	0	0.02411	0.06176	0.02777	0	0	0	0	0.10808	0	0	0.00629	0	0.00739	0
s__Veillonella_infantium	0.19217	0.00062	0.01812	0	0.00278	0.02088	0.00593	0.0387	0.00291	0.00428	0.29481	0.00064	0.18332	0.0215	0	0.03666	0.00734	0.00612	0.03111	0	0.12332	0	0.10946	0.12962	0.22174	0.02185	0.07011	0.10994	0.0218	0.01004	0.00284	0.01077	0.00522	0.00042	0	0.00869	0.00325	0.01238	0	0	0.03476	0	0	0	0.03093	0.05055	0	0	0.06834
s__Bifidobacterium_dentium	0.26858	0.01196	0	0.04565	0	0	0.00224	0	0	0	0	0	0	0	0	0.01784	0	0.02281	0	0	0	0	0	0	0	0	0	0	0	0	0	0	0	0	0	0	0.00583	0	0	0	0	0	0	0	0	0.01299	0	0	0.07335
s__Turicimonas_muris	0	0.00726	0.01012	0.00791	0.03275	0.01829	0	0	0.0345	0.00176	0	0.03268	0.07929	0.09474	0.45921	0	0	0.02958	0	0.02303	0.03022	0	0	0.03835	0.02871	0.00835	0.0041	0.02723	0.00361	0	0.04983	0	0.06519	0.02314	0.02958	0.11111	0	0.01398	0.03954	0.05722	0	0.00783	0.11806	0	0.00042	0.01631	0.04504	0	0
s__Paraprevotella_xylaniphila	0	0	0	0	0	0	0	0	0	0	0	0	0	0	0	0	0	0.98463	0	0	0	0	0	0	0	0.21813	0	0.41727	0	0	0.12305	0	0	0.24198	0.03713	0	0	0	0	0	0	0	0	0	0	0	0	0	0
s__Clostridium_citroniae	0	0.01229	0.05238	0.00683	0.01707	0.02836	0.00651	0.11361	0.02234	0.00909	0.00228	0.00985	0	0	0.19727	0.0108	0.04517	0.02053	0	0.0034	0.00631	0.016	0	0	0	0	0	0.0132	0.01514	0	0.04236	0.142	0.01174	0.00574	0.06092	0.00968	0.01383	0.01434	0	0.00031	0.00082	0.01008	0.11521	0	0	0	0.01699	0.01492	0
s__Clostridium_disporicum	0.16474	0.10038	0	0.00072	0.00015	0.01373	0	0	0.04204	0	0	0	0	0.00843	0	0	0	0.00275	0	0.00291	0	0.05444	0	0.06795	0.04035	0.00721	0	0.02468	0	0	0	0	0	0	0	0.16544	0	0	0	0	0	0	0	0	0	1.40701	0	0	0
s__Actinomyces_sp_ICM47	0.04196	0	0.00481	0	0	0.0039	0.00956	0.00652	0	0	0.00307	0.01054	0.00418	0	0.02307	0	0	0	0.04625	0.04322	0.05055	0	0.03637	0.0096	0.00228	0.01832	0.03504	0.03049	0	0	0	0.01214	0.00329	0.009	0.00754	0	0.00023	0.02194	0	0	0.01791	0.07513	0.03413	0.00062	0.01098	1.04968	0.00384	0.00824	0.04232
s__Bacteroides_massiliensis	0	0	0	0.38793	0	0	0	0	0	0	0	0	0	0	0	0	0	0	0	0	0	0	0	0	0	0	0	0.67248	0	0	0	0	0	0	0.00701	0	0	0	0	0	0	0	0	0	0	0	0	0	0
s__Bifidobacterium_animalis	1.5585	0	0	0	0	0	0	0	0	0	0	0	0	0	0	0	0.00199	0	0	0.01792	0.1341	0	0.02864	0	0	0	0	0	0	0	0	0	0	0	0	0	0.01084	0	0	0	0	0.40991	0	0.05655	0	0	0	0	0
s__Clostridium_sp_CAG_299	0	0	0	0	0	0.23506	0	0	0	0	0	0	0	0.163	0	0	0	0	0	0	0.16929	0	0	0.00475	0	0	0	0	0.03295	0	0	0	0	0	0	0	0	0.01636	0	0	0.00972	0	0	0	0	0	0.13589	0	0
s__Clostridium_spiroforme	0	0	0.01169	0.00922	0.00084	0.02204	0.12702	0	0	0.06993	0	0	0.01057	0.04376	0	0	0.00549	0	0	0.11143	0	0	0.04676	0.02759	0.01581	0	0.08308	0	0	0.01202	0.00098	0	0	0.0068	0	0.01657	0.04727	0.04924	0	0	0.009	0.24985	0.17833	0	0.02319	0.20192	0.08834	0	0
s__Clostridium_asparagiforme	0	0.02441	0.11562	0.00229	0.02908	0	0.00182	0.05519	0.00225	0.0301	0	0.02421	0	0	0	0	0	0.0751	0	0.04973	0	0	0	0	0	0	0	0	0	0	0.04535	0.20123	0.08846	0.03207	0	0	0.12009	0.01087	0.00094	0	0.00334	0	0.00882	0	0	0	0.06531	0	0
s__Bacteroides_salyersiae	0	0	0	0	0	0	0	0	0	0	0	0	0	0.75818	0	0	0	0.21721	0	0	0	0	0	0	0	0	0	0	0	0	0	0	0.76999	0.15839	0.18355	0	0.77902	0	0	0	0	0	0	0	0	0	0.45267	0	0
s__Lactobacillus_salivarius	2.88918	0.15826	0	0	0	0	0	0	0	0	0	0	0	0	0	0.03152	0	0	0	0	0	0	0	0	0	0	0.02428	0	0	0	0	0	0	0	0	0	0.00127	0	0	0	0	0	0	0	0.06252	0	0.02111	0.00142	0
s__Parabacteroides_goldsteinii	0	0	0	0.03145	0	0	0	0	0	0	0	0	0	0	0	0.04473	0	0.02532	0	0	0	1.57344	0	0	0	0	0	0	0	0	0.28474	0.06703	0	0	0.03989	0	0	0	0	0	0	0	0	0	0	0	0	0	0
s__Intestinimonas_butyriciproducens	0	0	0.00071	0.00943	0	0.02898	0	0	0	0.03351	0	0.00399	0.08011	0	0	0	0.13174	0.00209	0	0	0.0049	0.00898	0	0	0.02743	0	0.00743	0.07816	0	0.004	0.04679	0.03228	0	0	0.42736	0.07536	0	0.68508	0	0.00191	0.00462	0	0.08583	0	0	0	0.00422	0.12316	0
s__Firmicutes_bacterium_CAG_110	0	0	0	0.01816	0	0	0	0	0	0	0	0	0	0	0	0	0	0	0	0	0	0	0	0	0	0.0105	0.07442	0	0	0	0	0	0	0	0	0	0	0	0	0.04854	0	0	0	0	0	0	0	0.02209	0
s__Klebsiella_michiganensis	0.00467	0	0	0	0.05678	0	0	0	0	0	0	0	0	0	0	0.02861	0	0	0	0	0.01735	0	0	0	0	0	0	0	0	0.00269	0	0	0	0	0	0	0	0	0	0	0	0	0	0	0	0	0	0	0
s__Bacteroides_nordii	0	0	0.02631	0	0.06541	0.01567	0	2.82249	0	0.03425	0	0.01142	0.00306	0	0	0	0	0	0	0.00219	0	0.09523	0	0	0	0	0.00168	0	0	0	0.07285	0.00334	0	0	0.0065	0	0	0	0	0	0	0	0	0	0	0	0	0.00177	0
s__Eubacterium_sp_OM08_24	0	0	0	0	0	0	0	0	0	0	0	0	0	0	0	0	0	0	0	0	0.01002	0	0	0	0	0	0	0	0	0	0	0	0	0	0	0	0	0	0	0	0	0	0	0	3.54919	0	0	0	0
s__Veillonella_dispar	0.47822	0.00275	0.01394	0	0.00613	0.02949	0.01373	0.02912	0.02114	0.01011	0.18661	0.00228	0.46025	0.02756	0	0.02469	0	0.01364	0.03933	0	0.13443	0	0.04792	0.13588	0.25851	0.01417	0.0289	0.05112	0.04819	0	0	0.01541	0	0	0	0.01736	0.00413	0.00566	0	0	0.22539	0.0035	0	0	0.05004	0.02904	0	0.00794	0.04977
s__Turicibacter_sanguinis	0.31665	0.01647	0	0.04331	0	0.00841	0	0	0	0.00185	0	0	0	0.01251	0	0	0.04066	0.00015	0	0.00689	0	0	0	0.00972	0.01109	0.163	0.00496	0.00045	0	0	0	0.00674	0	0	0	0.05791	0.00184	0	0.00716	0	0	0	0	0	0	1.70978	0	0.00362	0.00908
s__Clostridium_sp_CAG_242	0	0.00582	0	0.00548	0	0	0	0	0	0.12347	0	0	0	0	0	0	0	0	0	0	0	0	0	0	0.00408	0	0	0	0	0	0	0	0	0	0	0	0	0	0	0	0	0	2.82882	0	0	0.00686	0	0	0
s__Enterobacter_cloacae_complex	0.09593	0	0	0	0.00428	0	0	0	0	0	0.00879	0	0	0	0	0	0	0	0	0.01052	0	0	0	0	0	0	0	0	0	0.12044	0	0	0	0	0	0	0	0	0	0	0	0	0	0	0.00311	1.35832	0	0	0
s__Coprobacillus_cateniformis	0	0	0.14652	0.059	0.00397	0	0	0.00841	0	0	0.00529	0.00722	0	0	0.23209	0	0	0.00446	0	0	0	0	0	0	0	0	0	0	0	0	0	0	0	0.09802	0.00424	0	0	0	0.80159	0	0	0	0	0	0	0.00527	0	0.07434	0
s__Bacteroides_faecis	0	0	0	0	0	0	0	0	0	0.37168	0	0.18265	0	0	0	0	0	0	0	0.83282	0	0	0	0	0	0	0	0	0	2.43278	0	0	0	0	0	0	0	0	0	0	0	0	0	0	0	0	0	0	0
s__Coprobacter_fastidiosus	0	0	0	0	0	0	0	0	0.28311	0.16257	0	0	0	0	0	0	0	0	0	0	0	0	0	0	0	0.00263	0	0	0	0	0	0	0	0	0.02704	0	0	0	0.00066	0	0	0	0	0	0	0	0	0.4148	0
s__Parabacteroides_johnsonii	0	0	0	0	0	0	0	2.08003	0	0	0	0	0	0	0	0	0	0.06683	0	0	0	0	0	0	0	0	0	0	0	0	0	0	0	0	0	0	0	0	0	0	0	0	0	0	0	0.49574	0	0	0
s__Prevotella_sp_CAG_1092	0	0	0	0	0	0	0	0	0	0	0	0	0	0	0	3.96145	0	0	0	0	0	0	0	0	0	0	0	0	0	0	0	0	0	0	0	0	0	0	0	0	0	0	0	0	0	0	0	0	0
s__Gordonibacter_pamelaeae	0	0.013	0.06321	0.0451	0.11583	0.0544	0.04034	0.04258	0.01107	0.02303	0.02126	0.01814	0.02586	0	0.01581	0	0.03923	0.02582	0.02675	0.05871	0.10646	0.03532	0.01659	0.00153	0.02928	0.0059	0.03899	0.00371	0.02196	0.01842	0.03475	0.08306	0.05388	0.04932	0.04652	0.08093	0.05045	0.111	0.00938	0.01284	0.00544	0.06704	0.06138	0.10942	0.06202	0.01904	0.04619	0.09119	0.12972
s__Blautia_sp_CAG_257	0	0	0.00158	0	0	0.00422	0	0.12203	0	0.02887	0	0.00914	0.03774	0	0.12543	0	0.1596	0	0	0.41246	0	0	0	0	0	0	0.03465	0	0.03308	0	0.00224	0.00506	0	0.01658	0	0	0	0	0	0	0	0	0	0.01381	0	0	0.01255	0	0
s__Monoglobus_pectinilyticus	0	0	0.22381	0.13596	0	0.01088	0.16854	0	0	0	0.01102	0.0081	0	0	0	0	0.0816	0	0	0	0.09588	0	0.0006	0	0	0.07291	0.09998	0.0267	0	0.05756	0	0	0	0	0	0.05135	0	0.03405	0	0.02541	0	0.17462	0.4853	0.29873	0	0	0	0.14251	0
s__Clostridium_sp_CAG_253	0	0	0	0	0	0	0	2.66594	0.87438	0.04503	0	0	0.05843	0	0	0	0	0	0	0	0	0	0	0	0	0.48511	0	0	0	0	0	0	0	0	0	0	0	0	0	0	0	0	0	0	0	0	0	0	0
s__Klebsiella_variicola	0.1131	0	0.01208	0	0	0	0	0	0.01066	0	0	0	0	0	0.07614	0	0	0	0	0	0	0.2039	0	0	0	0	2.27572	0	0	0	0	0	0	0	0	0	0	0	0	0	0	0	0	0	0	0	0	0	0
s__Clostridium_sp_CAG_510	0	0	0	0	0	0	0	0	0	0	0	0	0	0	0	0	0	0	0	0	0	0	0	0	0	0	0	0	0	0	0	0	0	0	0	0	0	0	0	0	0	0	0	0	0	0	0	0	0
s__Eisenbergiella_tayi	0	0	0.01229	0	0	0.01042	0	0.00407	0	0	0	0.00309	0.00644	0	0.01552	0	0	0.00568	0	0.06316	0	0	0	0	0.00625	0.00149	0.01703	0.0003	0	0.01272	0.01047	0	0.03512	0.01649	0	0	0.12938	0.01815	0	0	0.00263	0	0	0	0	0	0.18587	0.00205	0
s__Bacteroides_eggerthii	0	0	0	0	0	0.34514	0	0	0	0	0	0	0	0	0	0.11874	2.43327	2.13208	0	0	0	0	0	0	0	0	0	0	0	0	0	0	0	0	0	0	0	0	0	0	0	0	0	0	0	0.40604	0	0	0
s__Holdemanella_biformis	0	0	0	0	0	0	0	0	1.31421	0	0	0	0	0	0	0.26199	0	0	0	0	0	0	0	0	0	0	0	0	0	0	0	0	0	0	3.08774	0	0	0.3231	0	0	0	0	0	0	0	0	0	0	0
s__Veillonella_sp_CAG_933	0	0	0	0	0	0	0	0	0	0	0	0	0	0	0	0	0	0	0	0	0	0	0	0	0	0	0	0	0	0	0	0	0	0	0	0	0	0	0	0	0	0	0	0	0	0	0	0	0
s__Anaerotruncus_colihominis	0	0	0.17975	0.00942	0.00014	0.03782	0.02087	0.2871	0.01843	0.01281	0	0.03509	0.00157	0	0	0	0.14405	0.01109	0	0.02069	0.01163	0.02623	0	0	0.01077	0	0.0122	0.00617	0.00548	0.00481	0.04023	0.32749	0.06006	0.06344	0.08806	0.01245	0.02277	0.06381	0	0	0.00132	0.04348	0.2226	0.21519	0	0	0.231	0.00572	0.00075
s__Adlercreutzia_equolifaciens	0	0	0.03607	0.0623	0.08659	0.17295	0	0	0.04154	0	0.11633	0	0	0	0	0.00193	0	0.02739	0.09265	0	2.38424	0.09098	0	0.0003	0.00445	0.03203	0.09788	0	0	0.0763	0	0	0.09379	0.07559	0.04954	0.07713	0.01599	0	0	0.03048	0	0.10829	0	0.00444	0	0.0643	0.184	0.19137	0
s__Bilophila_wadsworthia	0	0	0.14359	0.03549	0.13908	0.0506	0	0	0.08769	0.12828	0.0002	0.13606	0	0.00446	0.61261	0.00625	0	0.05257	0	0	0	0.19205	0	0.01907	0	0.01297	0.04646	0.04289	0	0	0.29538	0.07184	0.15165	0	0.24789	0.23962	0.06457	0.07545	0.08606	0.06602	0	0.00199	0.14055	0	0.0162	0	0.08369	0.03205	0
s__Veillonella_atypica	0.53307	0.01701	0.03309	0	0.00251	0.03523	0.02737	0.01156	0	0	1.06404	0	0.81096	0.31638	0	0.12753	0.00245	0.0235	0.0135	0	0.25114	0	0.56273	0.02307	0.19157	0.03561	0.03174	0.09593	0.02683	0.00794	0.05184	0.03531	0	0.00428	0	0.03504	0.02746	0.00039	0	0	0.05906	0.00651	0	0	0.08592	0.12722	0	0.00278	0.57358
s__Firmicutes_bacterium_CAG_145	0	0	0	0.00909	0	0.02577	0	0	0	0	0	0	0.00066	0	0	0	0	0.00739	0	0	0.05744	0.04218	0	0	0.00023	0	0.08915	0.02076	0.01039	0.11399	0.02223	0	0	0.32461	0.01011	0.04719	0	0.06543	0	0	0	0	1.24205	0	0	0	0.08226	0.05449	0
s__Alistipes_indistinctus	0	0	0.11721	0	0	0.0499	0	0	0	0.00241	0	0	0	0	0	0	0	0.01212	0	0	0	0.01122	0	0	0	0	0	0	0	0.1118	0.02394	0	0	0.06276	2.61774	0	0	0	0	0.00831	0	0	0	0	0	0	0.03896	0.12754	0
s__Alistipes_shahii	0	0	0	0	0	0.11009	0	0	0.65931	0.11407	0.05633	0	0.06334	0.00757	0	0.01457	0	0.30766	0	0	0	0	0	0.04316	0	0.0572	0	0.02593	0	0	1.50349	0.17272	0.42531	0	0.71524	0.37847	0.02651	0	0	0.22271	0	0	0	0	0	0	0	0.42426	0
s__Haemophilus_parainfluenzae	0.01443	0.02497	0.01356	0.02242	0.00081	0	0.03026	0.01446	0.04647	0	0.01754	0.07389	0.47921	0.13818	0	0.25216	0.44068	0.01636	0.32442	0.00259	1.05919	0.01399	0.0281	0.57181	0.77928	0.12821	0.00757	0.07973	0.12906	0.00665	0.00304	0	0.02298	0	0	0.01353	0.03839	0.04059	0	0	0.19656	0.04808	0.03848	0.00546	0.01912	0.15709	0.0043	0	0.03474
s__Clostridium_symbiosum	0	0.00449	0.36408	0	0.03581	0	0.04761	0.20581	0.00088	0.00254	0	0.04034	0	0	0.32334	0	0.04829	0.00466	0	0.00567	0	0.10135	0	0	0	0	0	0.016	0.03801	0.00404	0.02061	0.11231	0.00314	0.00782	0.01775	0	0.01471	0.01019	0.1053	0	0.0033	0.02007	0.65532	0.31553	0	0	0.33814	0.00368	0.06331
s__Roseburia_sp_CAG_303	0	0.99678	0	0	0	0.20123	0.3615	0	0.18979	0	0	0	0	0.71213	0	0.15945	0.06274	1.89085	0	0	0	0.0903	0	0.44222	0	0	0	0	1.20204	0.01283	0.56707	0.09259	0.05356	0	0	0.16901	0.07692	0	0	0.18867	0	0.02664	0	0	0	0	0	0	0
s__Hungatella_hathewayi	0	0.02199	0.08912	0	0.02382	0.01637	0.03925	0.09443	0.00738	0	0.00084	0.00742	9e-05	0	0.18115	0.02251	0.03089	0.0049	0	0.01511	0.02895	0.01907	0	0	0	0	0	0.00598	0.01536	0.0043	0.02884	0.02198	0.01423	0.04314	0.01056	0	0.01483	0.01229	0.11385	0	0	0.0179	0.21903	0.03465	0	0.00206	0.02199	0.01283	0.18272
s__Prevotella_sp_CAG_520	0	0	0	0	0	0	0	0	0	0	0	0	0	0	0	8.65271	1.18455	0	0	0	0	0	0	0	0	0	0	0	0	0	0	0	0	0	0	0	0	0	0	0	0	0	0	0	0	0	0	0	0
s__Alistipes_inops	0	0	0	0	0	0	0	0	0	0	0	0	0	0	0	0	0	0	0	0	0	0	0	0	0	0	0	0	0	0	0	0	0	0	0	0	0	0	0	0	0	0	0	0	0	0	4.29936	0	0
s__Clostridium_clostridioforme	0	0.04656	0.00288	0	0.14697	0.00181	0.0012	0.03775	0	0	0	0.01705	0	0	0	0	0.18018	0.01931	0	0.11472	0	0.03045	0	0	0	0	0	0.00252	0	0.00183	0.02068	0.06048	0	0.00673	0.00396	0	0.08322	0	0.03398	0	0.00303	0.04138	1.36501	0.1386	0.02732	0	0.03828	0	0
s__Clostridium_innocuum	0.01828	0.08002	0.03112	0.00294	0.08294	0.02805	0.07203	0.02915	0	0.03023	0	0.01429	0.03293	0.00121	0.09598	0.00138	0.01872	0.01781	0.15316	0.38043	0.21045	0	0.06742	0.00916	0.01337	0.00147	0.05051	0	0.03564	0.00377	0.00366	0.06318	0.02784	0.00474	0	0	0.0199	0.00026	0.21319	0	0.02802	0.05814	0.04983	0.0316	0.01397	0.00452	0.01465	0.05164	0.20686
s__Phascolarctobacterium_succinatutens	0	0	0	0	0	0	0	0	0	0	0	0	0	0	0	2.86503	0	0	0	0	0	0	0	0	0	0	0	0	0	0	0	0	0	0	0	0	0	0	0	0	0	0	0	0	0	0	0	0	0
s__Megamonas_hypermegale	0	0	0	0	0	0	0	0	0	0	0	0	0	0	0	0	0	0.04441	0	0	0	0	0	0.54881	0	0	0.02397	0	0	0	0	0.30996	0	0	0	0	0	0	4.89344	0.6796	0	0	0	0	0	0	0	0.0464	0
s__Anaerotruncus_sp_CAG_528	0	0	0	0	0	0	0	0	0	0	0	0	0	0	0	0	0	0	0	0	0	0	0	0	0	0	0	0	0	0	0	0	0	0	0	0.46037	4.54702	0	0	3.64947	0	0	0	0	0	0	0	0	0
s__Eubacterium_ramulus	0.74675	0.11473	0	0.08868	0	0.20902	0	0	0.02781	0	0.29852	0.47287	0	0	0	0.0448	0.07075	0.06555	0.17961	0	0.10012	0	0	0.33094	0.56153	0.08777	0	0	0	0.161	0.05798	0.33411	0.24464	0.08112	0.10525	0.09389	0.19376	0.51452	0	0.08758	0.13947	0.01692	0.23914	0.09701	0.16194	0.00702	0.06474	0.17171	0.1528
s__Clostridium_leptum	0	0	0.02231	0.05215	4.84524	0.00532	0	0	0.01878	0.09469	0	0.19967	0.02652	0	0	0.02441	0.1653	0.00871	0	0	0.00089	0.07299	0	0.0229	0.03608	0.01183	0.13312	0.00802	0.00681	0.04362	0.01341	0	0.13903	0.01216	0.17954	0.39005	0.0102	0.99888	0	0	0	0.01691	0.14139	0	0.02391	0.01674	0.02754	0.24447	0
s__Clostridium_sp_CAG_58	0	0	0	0	0	0	0	0	0	0.28168	0	0	0	0	0	0.06705	0.76658	0.24177	0	0.71266	0	0.34637	0	0	0.04615	0.29981	0.03233	0	0	0.01917	0.1773	0	0	0.37536	0.10883	0.16996	0	0.2557	0	0	0.02408	0.1988	0	0	0	0	0	0.1007	0
s__Streptococcus_parasanguinis	0.85618	0.02535	0.05669	0.11965	0.17345	0.14527	0.08968	0.04477	0.02432	0.06359	0.08026	0.00525	0.45692	0.27497	0.06194	0.32825	0.06114	0.09074	0.09192	0.2874	0.17906	0.07492	0.2742	0.06342	0.23684	0.49189	0.24191	0.13369	0.18804	0.10567	0.19678	0.05891	0.36436	0.03836	0.03707	0.09748	0.18327	0.07788	0.0051	0.01071	0.40665	0.07854	0.06756	0.02539	0.04254	0.45546	0.04353	0.24042	0.00443
s__Eisenbergiella_massiliensis	0	0	0	0	0.2616	0.02052	0.19836	0.05837	0.00051	0	0	0	0	0	0	0	0.02598	0.02198	0	0.35895	0.07226	0.00409	0	0	0.00857	0.00134	0	0.05027	0	0	0	0.14805	0.00629	0.02643	0	0.00507	0	0.01018	0.00033	0	0	0.01623	1.11539	0.23744	0	0	0.6902	0.05122	0
s__Prevotella_stercorea	0	0	0	0	0	0	0	0	0	0	0	0	0	0	0	0.27906	0.02495	0	0	0	0	0	0	0	0	0	0	0	0	0	0	0	0	0	0	0	0	0	0	0	0	0	0	0	0	0	0	0	0
s__Intestinibacter_bartlettii	0.37076	0.06136	0.23918	0.05023	0.11192	0.10898	0.10742	0.16357	0.49502	0.01434	0	0	0.01326	0.04388	0.16471	0.08375	0.16239	0.03257	0.01284	0.09747	0.12042	0.5565	0.02975	0.27378	0.33116	0.54202	0.14747	0.00284	0.06794	0.07221	0.01903	0.11642	0.08243	0.00402	0.0042	0.66756	0.0746	0.03114	0	0.17654	0.11362	0.02426	0.20851	0.01048	0.06975	1.12928	0.00549	0.26718	0.17011
s__Klebsiella_pneumoniae	0.08091	0	0.01932	0	0	0	0	0	0.07848	0.01083	0	0	0	0	0.04383	0	0	0	0	0	0	0.98799	0	0	0	0	7.47145	0	0	0	0	0	0	0	0	0	0	0	0	0	0	0	0	0	0	0	0	0	0
s__Eggerthella_lenta	0	0.03305	0.2623	0.05095	0.06388	0.03657	0.16464	0.20138	0.01684	0.06846	0.06452	0.03402	0.1528	0.01815	0.09321	0	0.04479	0.00295	0.35792	0.22757	0.66156	0.05034	0.15484	0.03959	0.08555	0.01786	0.06782	0.04506	0.15988	0.06322	0.07881	0.49013	0.09538	0.04358	0.05356	0.03648	0.10169	0.19716	0.06463	0.02693	0.03296	0.10394	0.22804	0.04572	0.13579	0.02543	0.10262	0.07223	1.35979
s__Bacteroides_cellulosilyticus	0	0	1.34861	0.43758	0	0.00271	0	0	0	0.47306	0	0.0046	0	0.06065	0	0	0	0.12187	0.49908	0	0	0.05476	0	0	0	0.01294	0	0	0	0	0.13088	0	0.82802	0	0	0	0	0	0	0	0	0	5.51615	0	0.00284	0	0	0.11914	0
s__Erysipelatoclostridium_ramosum	0.00176	0.01276	0.04252	0	0.0073	0.01261	0.31465	0.09288	0	0.02001	0	0.03457	0.47834	0.13494	0.00271	0.00745	0.0169	0.13218	0.01838	0.11826	0.19405	0	0.08384	0.00728	0	0	0.02922	0.12501	0.3171	0.00067	0	0.00294	0.14946	0.10634	0.00121	0.04172	0.02867	0	1.3887	0	0.01704	0.07409	0.01454	0.80847	0.10586	0.07226	0.12385	0	0.26973
s__Oscillibacter_sp_57_20	0	0	0.31039	0.02864	0.18062	0.11569	0	0	0.63137	0.12291	0.11248	0	0.08155	0	0	0.27502	0	0.29303	0.03636	0.01212	0.02001	0.35891	0	0.26709	0.20747	0.07757	0	0.23011	0	0.0657	1.37147	0	0.48445	0	1.64576	0.32711	0	0.4688	0	0.249	0.1299	0	0	0	0	0	0	0.60265	0
s__Dialister_invisus	0	0.02144	0.00909	0.30963	2.40476	0.17207	0.04316	0.15514	1.10311	0	0	0	0.03267	0.00175	0	0	0	0.40145	0.11164	0	0.01391	0	0.02061	0.04731	0.14615	0.17214	0	0	0.03002	0	0	0	0	2.01482	0.89855	0	0.35632	0.08055	0	0	0	0	0.26374	0.00473	0.0817	0	0.22948	0	0.0044
s__Bacteroides_finegoldii	0	0	0	0	0	0	0	0	0	0	1.42107	0	0	0	0	0	0.05906	0.10894	0	0	0	0	0	0	0	0.15036	0	0.36959	0	0	0	0	0	0	0	0	0	0.27385	0	0.4389	0	0	0	0	0	0	0	0.02352	0
s__Eubacterium_sp_CAG_274	0.37282	0	1.20905	0	0	1.16136	0	0.74313	0	0	0	0.64872	2.1744	0	0.01438	0	0	0	1.06897	0	0	0	0	0	0	0.02058	0	0	0	0.2496	0.02326	0.1159	0	0	0	0	0.29094	0	0	0.63559	0	0	0	0	0.3117	0.3461	0.30214	0	0
s__Eubacterium_ventriosum	0.19174	0	0.01186	0.31514	0	0	0	0	0.02531	1.19289	0.04773	0.64359	0	0	0	0.39009	0	0	0.44928	0	0	0	0	0.2351	0.06684	0.36523	2.26738	0.01336	0.42354	0.0095	0	0.11283	0.00686	0.17292	0.02647	0	0.05676	0	0	0	0	0	0	0	0.01207	0.04722	0.05081	0	0.10326
s__Butyrivibrio_crossotus	0	0	0	0	0	0	0	0	0	0	0	0	0	0	0	0	0	0	0	0	0	0	0	0	0	0	0	0	0	0	0	0	0	0	0	0	0	0	0	0	0	0	0	0	0	0	0	0	0
s__Clostridium_bolteae	0.00873	0.05274	0.72453	0.02668	0.02212	0.0138	0.1046	0.25772	0	0.01351	0.00582	0.03113	0.00135	0	0.52527	0	0.00865	0.03593	0.00412	0.07834	0.01562	0.04034	0	0	0	0.00291	0	0	0.09247	0	0.01758	0.03155	0.03029	0.00635	0.31511	0.00353	0.00363	0.01942	0.99665	0	0.0071	0.00242	0.25283	0.49386	0.00401	0	0.11333	0.01985	0.01211
s__Dorea_formicigenerans	0	0	0	0.27501	0	0.13271	0	0.30481	0.13112	0.30279	0.22422	0.21914	0	0.09552	0.18936	0.16965	0.04397	0	1.32691	0	0.246	0.1146	0.4661	0.09153	0.08447	0.07566	0.63756	0.18363	0	0.16616	0.19583	0	0.35688	0.15849	0.74323	0.14317	0	0.22172	0	0.0561	0.13122	0.20581	0	0	0	1.52992	0	0.44326	0
s__Blautia_obeum	0.01988	0.09314	0.18568	0.15437	0.08417	0.0429	0.13142	0	0.14434	0.04441	0.00635	0.38839	0.46039	0	0	0.21606	0.03144	0.00886	0.48188	0	1.46666	0.28024	0	0.60691	0.19623	0.31334	0.07782	0.09524	0	0.30736	0.12724	0.27359	0.3722	0.58335	1.24141	0.02848	0	0.21249	0	0.00773	0	0.24294	0.1181	0.02533	0	0.30274	0.04929	0.18228	0
s__Proteobacteria_bacterium_CAG_139	0	0.03055	0.11402	0.03961	2.10875	0.01016	0	0	0.02285	0.85122	0	0.34294	0.50445	1.20013	0.27595	0	0.00268	0.02702	0	0.30036	0.70987	0.08932	0	0.30597	0.02072	0.00488	0.04078	0.07623	0.04908	0	0.25379	0	0.00582	0.01839	0.08195	0.05936	0	0.01388	0.05009	0.03485	0	0.01764	1.23325	0	0.05143	0.01903	0.05054	0	0
s__Coprococcus_catus	0	0	0.63014	0.33324	0	0.3794	0	0	0.17425	0.15031	0.11919	0.15361	0	0.55878	0	0.07272	0.50922	0.01453	0.93521	0	1.00391	0.11413	1.45879	0.55144	0	0.60994	0.72842	0	0.19663	0.40318	0.0476	0	0.16432	0.41653	1.0715	0.0551	0	0.63102	0	0.08872	0	0.72816	0	0	0.29748	0	0	0.03493	0
s__Eubacterium_sp_CAG_251	0	0	0	0.84415	0	0	2.84269	0	0	0	2.84192	0	0	0	0	0	0	0	0	0	4.34027	0	0	0	2.98844	0	0	0	0	0	0	0	0	0	0.18386	0	0	0	0	0	0	0	0	0	0	0	0	0	0
s__Phascolarctobacterium_faecium	0	0	0	0.48383	0	0	0	0	0	0.65509	0.01524	0.26543	0.37861	0.82374	0.14855	0	0	0	0	0.57993	0.36552	0.87262	0	0	0	0.45943	0.26539	0.86104	0	0.51371	1.54306	1.32135	0.68746	0	0	0.1583	0	0	0.15241	0	0	1.34394	0	0	0	0.13349	0	0.77123	0
s__Odoribacter_splanchnicus	0	0.45463	0	0	0	0.3123	0	0	0.9829	0	0.25641	0.79959	0	0	0.46221	0	0	0.44289	0	0.03754	0	0	0	0.23555	0.50534	0.44377	0	0	0	0	0.80029	0	1.17132	0.52781	1.72053	0.05232	0	0	0.00442	0.21151	0	0	0	0	0	0	0.73444	0.34936	0
s__Sellimonas_intestinalis	0.04193	0.01928	1.69892	0	1.1612	0.05502	0.21642	0.02906	0	0.03887	0	0.1623	0.35838	0	0.17425	0	0.17602	0.3037	0	0.36851	0.33187	0.22447	0	0	0.09272	0.33554	0.72331	0.00061	0.67888	0	0.00646	0.68416	0.00686	0.4524	0	0.24994	0.49908	0.86236	0	0	0.03173	0.39486	0.53265	0.13816	0.21869	0.09649	0.44527	0.404	0
s__Barnesiella_intestinihominis	0	0	0	0	0	0	0	0	0	0	0	0.12839	0	0	0	0	0	2.1643	0	0	0	0	0	0	0	0.40073	0	0	0.42863	0	0	0	1.78966	0	3.56274	1.72162	0	0	0	0.42447	0	0	0	0	0	0	0	1.1439	0
s__Eubacterium_siraeum	0	0	0	0	0.01261	0.00467	0	0	0	0	0	0	0	0	0	0.01273	0.01871	1.70613	0	0	0	0.33696	0	0	0	1.52955	0.02379	0	0	0.01665	0	0	0	0	0	1.72418	0	7.71927	0	2.61959	0	0	0.06412	0	0	0	0.00661	0.15328	0
s__Methanobrevibacter_smithii	0	0	0	0	0	0	0	0	0	0	0	0	0	0	0	0	0	0	0	0	0	0	0	0	0	0	0	0	0	0	0	0	0	0	0	0	0	0	0	0	0	0	0	0	0	0	0	0	0
s__Dialister_sp_CAG_357	0	0	0	0	0	0	0	0	0	0	0	3.46225	0	0	2.36521	0	0	0	0	0	0	0	0	0	0	0	0	0	0	0	0	0	0.1769	0	0	0	0	0	0	0	0	0	0	0	0	0	0	0	0
s__Gemmiger_formicilis	0	0	0.07071	1.70477	0.0215	0.02693	0	0	0.21498	0.7372	0.53334	0	0	0.00689	0	0	0.02656	0.1975	3.18314	0.01635	1.49688	0.10984	0	0.09382	0.05211	1.95994	0.02441	0.10076	0.39234	0.76644	0.06621	0.21051	0.78342	0	0.15958	0.77638	0.03244	0.45958	0	0.22221	0.46849	0.24205	0	0.08762	2.92003	0.09719	0	0.05287	0.64914
s__Bacteroides_intestinalis	0	0	0	0.03158	0	0	0	0	0	2.73158	0	0	0	0	0	0	0	0.0741	0	0	0	0.29576	0	0	0	0	0	0	0	0	0	0	0	0	0	0	0	0	0	0	0	0	0	0	0	0.04814	14.5382	0	0
s__Agathobaculum_butyriciproducens	1.5048	0.42049	0.06345	0.42282	0	0.68257	0.44965	0	0.08872	0.25449	0.99572	0	0.36366	0	0.3098	0.05658	0.31633	0.13408	1.16122	0.01531	0.92673	0.62685	0	0.30712	2.45761	0.48457	0.5691	0.27027	0.49651	0.17374	0.2722	0.01008	0.20789	0.41155	0.32508	0.12096	0.6157	0.6155	0	0.13747	0.60247	0.27168	0	0.02855	0	1.35081	0.31289	0.17264	0
s__Veillonella_parvula	5.01155	0.02842	0.01056	0.17546	0.05846	1.12554	0.03955	0.08087	0.00646	0	0.16704	0.00244	1.72476	0.02604	0.08301	0.19041	0.11721	0.03348	0.01567	0.00947	0.1818	0.00921	0.32721	0.01468	0.31065	0.49897	0.71675	0.05513	0.01966	0.03091	0.06069	0.05457	0.01008	0	0	0.03463	0.03387	0.13317	0.00464	0	0.20903	0.0369	0.07836	0.04527	0.60167	0.29154	0.00099	0.03714	10.6896
s__Ruminococcus_lactaris	1.56082	0	0.98758	0	0.00571	0.4843	0	0	1.20335	0.0476	2.03039	0	0	0	0.73318	0.0287	0	0.67981	0	0	0	1.05899	0	0	0	0.57733	4.90092	0	2.0057	0.53064	0	0	0.10048	0	1.52563	1.65338	0	0	0	0.42902	0	0	0	0	0	0	0	0	0
s__Bacteroides_coprocola	0	0	0	0	0	0	0	0	0	0	0	0	0	0	0	0	0	0	0	0	0	0	0	0	0	0	0	0	0	0	0	0	0	1.03545	1.11753	0	0	0	0	0	0	0	0	0	0	0	0	0	1.96129
s__Eubacterium_hallii	0.47571	0.26386	0	0.16458	0.09174	0.55788	1.04889	0.0201	0.14101	0.47558	0.02669	0.10159	0	0.05175	0.30341	0.09302	0.29592	0.20732	0.69253	0.12121	0.50654	0.32745	2.37101	0.18921	0.04217	0.27497	0.26003	0.25565	0.33224	0.38032	0.22928	0.12206	0.20611	0.25543	0.91667	0.11425	0.88482	1.17164	0	0.0626	0.14927	0.07629	0.40225	0.42272	0.34365	1.2745	0.40683	1.0418	0
s__Bacteroides_xylanisolvens	0	0	0	1.3432	0	1.21075	7.99556	0	0	0.57221	0.70817	0.53125	0.33862	0	0.30989	0.13185	0.8877	0.03441	0	0.03602	0	0	0	0.27436	0	0	0	0.00549	0	0	0.61906	0.12555	0.84493	0.01691	0.0448	0	0	0	1.8353	0	0	0	0	0	1.71832	0	0.72874	0.09717	0
s__Flavonifractor_plautii	0.02193	0.12109	0.87952	0.03499	0.70049	0.26423	0.81483	2.13624	0.0302	0.28572	0	0.31359	0.23849	0.2379	1.42616	0.01318	0.4091	0.10305	0.05213	0.6908	0.31036	0.34726	0.40006	0.01743	0.06249	0.02699	0.20788	0.21271	0.42075	0.11679	0.01782	1.92346	0.13865	0.14387	0.01895	0.10235	0.22611	0.23146	0.17794	0.01045	0.12599	0.72989	0.99892	1.61885	0.30785	0.1256	0.93175	0.26507	1.02508
s__Firmicutes_bacterium_CAG_83	0	0.04177	1.19506	0.55388	0.81934	0.64387	0	0	0.00557	0.4988	0.21021	0.28006	0.11643	0	0	0.00377	2.62957	1.2317	0	0	0	0.78117	0	0.04572	0.27006	0.55656	1.47247	0.15665	0	0.62521	3.34412	0.52358	2.04742	0.85176	0.6999	0.60563	0.24675	0.30043	0	0.18012	0	0	0.67249	1.4469	0.05744	0.11882	2.12727	0.19435	0
s__Dorea_longicatena	0.40914	0.82378	0	0.92807	0	0.49839	0	0	0.37657	0.97373	0.12321	0.49114	0	0.33124	0.30158	0.11278	0.24359	0.45401	0.78046	0	0.89273	0	0	0.53716	0.31437	0	0.4937	0.34837	0	0.82833	0.48528	1.27763	1.46111	0.36299	0.95727	0.22895	0	1.4225	0	0.72631	0	0	0	0.46681	0.15579	1.64962	0	0.68149	0
s__Eubacterium_sp_CAG_38	0.40529	0	0	0	0.03413	0.07505	0.28633	0	1.39213	0	0.16474	0.05456	0.16959	0.02962	1.5011	3.42368	0.09508	0.03422	0	0.67205	0	1.81313	0.75854	0.26077	0.16467	0.47822	0.16388	0	0.40201	0.05492	0.292	0.23043	0.00625	0.18833	0	1.5034	3.30435	0.80745	0	0.42568	0.73281	0.01559	0	0.06165	0.19849	2.31475	0	0.06299	0.84749
s__Tyzzerella_nexilis	0	0	0.00654	0	0	0	0.01283	0.05364	0	0	0	0.001	0.90023	0.08453	0.00498	0	0.00828	0	0	0.18879	0.14372	0	0	0.00865	0	0	0	0	0.25063	0	0	0.0113	0	0	0	0	0.05715	0	0.01773	0	0.02237	0.01498	2.20274	0.04956	3.60098	0.00151	0.02022	0.05166	0.17926
s__Parasutterella_excrementihominis	0	0.76805	2.46329	0.01584	0.51057	0.25256	0	0	0.45569	0.03075	0	0.34213	0.37589	0.23499	5.51423	0.03098	0.11288	0.50972	0	0.28636	0.20961	0.25365	0	0.26216	0.52848	0.21145	0.72211	2.59147	1.54585	0	0.86315	0.03277	0.15107	0.53489	0.53274	1.48402	0	0.31862	1.72154	0.81698	0	0.35091	0.12869	0	0.0069	0.32045	0.71756	0	0
s__Roseburia_hominis	0	0.72876	0.11874	0.30143	0.70892	0.01522	6.37224	0.72489	1.27935	2.75618	0.45096	0.05808	0	0	0.11131	0.11495	2.67089	0.15156	6.63151	0	0.06256	0.37807	0.19055	0.07676	2.02213	0.01748	1.68548	0.72254	1.90711	0.5325	0.44829	0.00822	2.49295	0.33835	0.70347	1.00402	0	0.75172	0	0.01801	0.16927	0.99036	0.57082	0.00557	0.02195	0.00201	0	0.49465	0
s__Ruthenibacterium_lactatiformans	0	0.1171	0.62803	0.3387	0.08581	0.30967	0.54953	0.20615	0.05091	0.18098	0.01548	0.13448	0.0699	0	6.38736	0	0.12456	0.17816	0.03809	0.29934	0.14751	0.08153	0	0.04097	0.00413	0.06348	0.50271	0.16119	0.01276	0.17745	0.06234	0.52188	0.25056	0.33888	0.1968	0.08157	0.07781	0.36859	0.01423	0.00964	0.03049	0.39738	0.5072	1.51369	0.11157	0.03045	0.49026	0.2665	0
s__Bifidobacterium_bifidum	0	0	0	0.75338	1.75118	0	1.62643	0	0	0	0	0	0	0	0	0.76188	2.77555	0.27358	0	0	2.4662	0	4.24432	0	0.23911	0	0	0.65763	0	0	0	0	0	0	0	0.01918	2.33991	0	0	0	0.80729	0	0	1.199	0	2.27445	4.92232	3.19017	0
s__Parabacteroides_merdae	0	0	0	4.44208	0	0	0	0	0.49689	0.65523	0.25214	0	3.93283	0.70287	2.69456	0.99819	3.05763	2.86838	0	0	0.2705	0	0	0	0	0.69491	0	0	0	0	2.51539	1.84206	1.56276	1.9903	2.99582	0	0	0	0	0	0	0.44637	0	0	0	0	2.34735	0	0
s__Ruminococcus_torques	0	0	0	0.71571	0	1.43409	0	0	0.05816	0	1.17093	0	0	0	0	1.1341	0	0.24929	2.15816	0	0	0	4.56161	0.18545	0	1.2369	4.85367	0	0	1.61286	0.46759	0.06804	2.4	0	0	0.74532	3.06757	0	0	0.92102	0	0.02255	0	0.27443	3.8427	2.96228	0	2.64946	0
s__Streptococcus_salivarius	2.82222	0.06757	0.74219	0.51969	0.35946	0.49217	0.31629	0.11275	0.08596	0.19411	1.17856	0.05585	0.48877	0.25096	0.14025	0.16799	0.10131	0.77699	0.59881	0.30833	0.83422	0.21097	1.62538	0.27906	0.67539	0.75031	0.96001	0.48557	0.71037	0.40225	1.10969	0.23103	0.95556	0.07511	0.39267	0.27966	0.67362	0.18182	0.57114	0.01676	4.33058	0.39115	0.37863	0.13713	0.21126	1.79128	0.60817	0.66839	0.04767
s__Bifidobacterium_adolescentis	2.53636	0.73518	0	0	6.84193	0.01026	2.1309	0	0.02918	1.05616	0	0.51823	0	0	0.04881	0.13833	0	0	0	0	0.74837	0	0	1.02778	0.31895	0.18968	0.4489	0	0.53888	0	0	0	0.0431	0.14271	3.41734	0	3.27357	0	0	0	0	4.75951	0.19649	0	0	0	1.41205	1.84454	3.81766
s__Coprococcus_comes	0.27249	0.15819	0	0.62702	0	0	0	0	0.23517	0	0.21469	0	4.33951	1.83914	0	0.60813	1.30533	1.63875	0	0	3.91005	0.97972	0	1.17345	0	1.2486	2.71992	1.52792	2.70251	0.43783	0.08238	0	1.41165	0	0.83835	2.42372	0.7811	1.01065	0	1.76398	0	0.77316	0	0	0	0	0	0.98278	0
s__Coprococcus_eutactus	0	0	0	0	0	0	0	0	0.00729	0	0	0	0	0	0	0.19734	0	0	0	0	0	1.31786	0	0	0	4.07971	0	0	2.84093	2.04116	0	0	10.7841	0	0	2.45812	0.8092	0	0	2.57493	0	0	0	0	0	0	0	0.1938	0
s__Ruminococcus_bicirculans	0	0	0.49871	0.08129	1.53553	0.00429	1.6278	0.73055	1.61336	1.04351	0.6491	2.31494	0.36086	1.13572	0	0.8455	3.71475	6.19147	0	0	0.00925	2.43723	0.22222	1.91981	0.48575	0.14243	0.63923	1.98548	1.65792	0.49307	4.54167	0.95032	1.12334	1.3425	0	0.04051	0.23002	0.01738	0	0.50867	0.13993	0.13074	1.82798	0.54013	0.03162	0.02106	0	0.24852	0
s__Bifidobacterium_breve	0	0	0.08546	0	0.57129	0	0.1636	0	0	0	0.17022	0	1.12357	0.02174	0.1904	0	0.02859	0.03524	0	2.36466	0.27885	0.07067	9.96524	0	0	0	0	0	0.0033	0	0	0	0	0.00576	0.13718	0	0	0.009	0.51	0	1.97954	0.50549	0.61472	2.32918	0.27589	0.15316	0	0.44772	1.00949
s__Bacteroides_caccae	0	0	0	0.76055	1.18678	1.32945	0	0	1.70489	0	0.1845	2.00732	0.29966	0	0	0	1.15293	0.76013	9.55559	0	0	1.68186	0	0.37915	0	0.35855	0	0	0	0	1.27244	0.34142	1.88872	1.23575	0.71092	0.49876	0	0	0	0	0	0	0	5.2717	0	0	0	0	3.13999
s__Escherichia_coli	1.67043	0.05179	0.31706	0.1579	0.39214	0	0.08199	0	1.57613	0.59897	0	0.11858	0.0024	0.02713	12.281	0.0927	0.1045	0.04299	0.07533	0.32679	0.05109	4.93123	0	0.01293	0	0.01881	0.06917	0	0.00505	0	0	0.0221	0.43978	0.01067	0.16539	0	0.28258	0.02683	0.32435	0	0	0.00502	0.0025	0	0.07566	0.59095	0	1.31125	3.58699
s__Lachnospira_pectinoschiza	2.24748	17.8149	5.55097	0.79257	0	0.24457	0	0	0	1.04368	0.02343	0	4.45838	9.33304	0	1.13002	0	1.26637	0	0	0	0.13302	10.4614	11.1418	3.25757	0.46068	0	0	0	0.36717	0.0007	0.81323	0.10155	0.24989	1.19411	0.16261	0	0	0	1.953	0.00482	0.24422	0	0	0.41468	0	0	0.59613	0
s__Streptococcus_thermophilus	12.3221	0	0	0.4566	4.05063	0.00112	0	0	0	0.01419	0	0	12.108	0	0.13979	0	0	0	0	20.644	0	0.20655	0.0312	0	0	0.36682	0	0	0	0.59552	0	0	0.11787	0	0	0.10581	5.13836	0.00692	0	0.46344	0.00217	0.00281	2.61481	0.10764	0	0.02166	0.02235	1.74584	0
s__Parabacteroides_distasonis	0	1.06319	2.44432	0.58788	1.13823	0	0	0	0.679	0.36228	0.45305	3.00494	1.91699	0.30003	6.21559	0.31647	0.84477	0.29176	0	0.7268	0.40153	3.59142	0	0.29552	0.76968	0.72611	0.18593	1.2821	0	0	1.16697	0.27274	1.12906	1.82618	1.01348	1.86516	0	0	1.9524	0.28153	0.76448	0.31466	0	0	0.92838	1.3496	1.47116	1.78067	1.69575
s__Collinsella_aerofaciens	0	0	0	2.51745	3.25478	0	0	0	0.26726	0.40985	0.81099	0.539	0	0.67951	2.03081	2.51424	2.38697	1.01364	0	0	2.44741	0	1.25922	1.1026	3.41517	0.44172	1.19594	0	0	0.89974	1.0253	1.19478	0.95703	0.57301	1.44926	0	0.92462	0	0	0	0	0.94503	0.85909	0.33902	0	3.75126	0	2.52033	0
s__Bacteroides_stercoris	0	0	0	0	0	0	0	0	0	0	0.19553	0	0	0	19.9066	0.59805	0	0	0	0	2.36544	0	0	0.86125	0	5.57997	0.76623	4.81166	0	0	17.8267	0	1.76949	0	0.2364	0	0	0.47496	0	0.83702	0	0	0	0	0	0	0	0	0
s__Bacteroides_ovatus	0	4.66675	0	0.63379	0	0.27645	0	0	1.65896	1.11393	0.29665	0.52997	0	0.08351	1.37648	0.00231	0	3.69326	0	0.48389	0.21533	1.84837	0	0.72978	0	0.36151	1.00198	0	0	0.40943	0.12729	1.37445	0.06541	2.96083	1.04287	2.06679	0	0.75834	0	0.76306	0.27689	0.70887	0.48243	0	0.51266	0.67751	0	2.21242	0
s__Megamonas_funiformis	0	0	0	0	0	0	0	0	0	0.00115	0	0	0	0	0	0	0	0.30849	0	0	0	0	0	3.72635	0	0	0	0	0	0	0	0.96218	0	0	0	0	0	0	56.3115	1.76527	0	0	0	0	0	0	0	0.17217	0
s__Bacteroides_thetaiotaomicron	0	0	2.96484	0.27015	0	0	0	7.44474	0.9928	0.5897	0.2942	0.26604	0.14715	2.92258	1.53192	0.02389	0	0.94258	0	0.00951	0.5854	0.50455	0	0.09014	0.75541	0.45329	0.82112	4.02518	1.98352	0	0.46952	0.31528	3.86952	0	0.4324	1.75908	0	0.7632	0.125	0.50672	0.41267	0	16.8312	0	0.86885	0	0	0.33976	3.99799
s__Alistipes_finegoldii	0	0.40644	0	0.8042	5.85968	0.19801	0	2.38381	0.15683	0	0.09689	0.25251	0.03452	0	0	0.03053	0	0.79784	0	0	0	2.23546	0	0.51994	0	0.0735	0.9146	0.47178	0	3.7013	0.57747	2.60212	2.78434	2.29225	0.7326	0.75045	2.21263	5.83054	0.06272	0.37095	0	0.20029	0	20.6249	0	0	1.98506	1.28801	0
s__Akkermansia_muciniphila	0	0	0	0	0.62246	0	0.06481	0.07808	0	0.00628	0	0.00778	0	0	0	0.01714	0.53499	1.43415	0	0.00368	1.40904	0.27455	0.12691	0.0384	0.18704	0.04897	0.05258	0.00317	0.12232	1.06949	0.00216	0.58927	1.21892	0.04232	7.0877	0.90361	0.15085	0.48257	0	0.16203	0	0.04253	0.01566	0	0	0.01348	1.56428	0.29009	0
s__Ruminococcus_gnavus	12.7741	0.71968	0.74716	0	0.02985	0.003	4.20769	0.29215	0	0.15685	0	0.46418	3.67264	0.89717	2.18312	0	0.85593	0.05966	0.02428	7.42472	4.32276	2.45155	0.93313	0.45277	0.34232	0.01026	0.91257	0.67403	0.7005	0.26626	0.00479	0.15663	0.00344	0.35053	0.00182	0	0.01505	0.23803	2.28556	0	0.42455	0.41887	0.52905	0.63033	0.55582	1.60351	0.21206	0.15543	3.3124
s__Eubacterium_eligens	0	5.05824	2.84422	1.01506	0.77197	2.56459	1.06999	10.9232	0.18069	0.31675	2.65128	4.04114	0	5.97861	0.00746	1.88498	1.56008	2.23527	2.17125	2.98722	2.02143	5.08419	0.46428	2.15194	4.05796	0.30677	0.60982	5.83084	15.2319	0.39224	2.29802	0	1.06133	0.75557	1.22879	16.6094	1.44164	0.3707	0	4.0927	6.4503	0.23497	0.73151	0.0582	0	0.00404	0	0.53899	0
s__Blautia_wexlerae	0.0806	0.10672	0.50708	0.19144	1.16532	0.15511	1.18328	1.55859	0.0525	1.57148	0.40518	0.264	0.35559	2.20667	0.16113	0.0719	2.39253	0.59126	4.55664	15.7187	4.85377	0.25682	2.01244	0.78261	1.84598	0.06137	3.38374	1.1225	2.67141	0.93116	0.22475	0.99017	2.06592	0.47428	0.43486	0.35225	1.37671	1.97014	0.45531	0.13185	1.83722	2.73537	9.44564	0.70734	1.61165	0.93539	0.93183	0.52801	6.88556
s__Bacteroides_fragilis	3.0792	0.57959	2.95857	0.17277	0.00945	0.00393	0.20412	7.48538	4.80077	0.12223	0.02486	1.35352	0.6203	7.89511	1.03946	0.01287	0.00781	0	3.29517	2.47064	0.85395	0	0	0.74057	2.2609	0.14612	0.01628	0	1.9015	2.18058	0.25124	0	0	2.44713	0	0.02401	1.02482	0.7325	12.3433	0.54646	0.00478	0.00536	0	6.90866	0.08217	0.84534	1.30763	7.20861	0
s__Roseburia_intestinalis	15.966	0	2.00629	0.06495	0	4.29568	3.68195	3.68968	2.17247	0.00876	0.00198	2.25522	2.46734	3.58023	0	5.84541	0	5.06193	0	0.14718	0	0.01634	1.42478	0.00293	1.00008	10.816	3.37604	2.48909	0.22285	1.86449	0.15531	0	0.50966	0.10905	0	2.55162	0	0	0	1.71979	0.68502	1.50849	0	0	5.27302	0.19392	0	1.12813	0
s__Alistipes_putredinis	0	0.00176	0	3.92427	0	2.08174	0	0	8.31049	6.24121	1.84834	0	0.78589	0	0	0	0	3.32178	0	0.9656	0	9.51425	0	0	2.6774	3.27499	2.64195	0	0	4.31687	5.26995	5.42079	4.21627	4.45157	17.0756	4.25696	0	3.20457	0	1.51919	0	0	0	0	0	0	0	5.2331	0
s__Bacteroides_plebeius	0	0	0	0	0	0.00328	20.846	0	0	0	3.72974	0	0	21.9578	0	15.8218	0	0	0	0	0	0	0	0	0	0	0	0	0	0	0	0	0	0	0.0172	0	0	0	0	0	0	0	0	27.8883	0	0	0	0	0
s__Prevotella_copri	0	0	0	0	0	0	0	0	0	0	0	0	0	0	0	0	0	0	1.86839	0	0	0	0	0	0	0	0	0	0	0	0	0	0	0	4.67085	0	0	15.277	0	0	0	0	0	0	0	0	0	0	0
s__Fusicatenibacter_saccharivorans	6.32153	0.57296	2.90167	1.22038	1.02183	2.94319	1.96846	2.53147	0.82385	6.4571	1.15949	1.5276	1.07039	2.79992	0.42211	0.8016	0.91861	5.06295	6.74594	0	1.14634	0.68363	2.97892	4.56966	0	3.86997	1.34694	1.08588	1.07765	1.51145	3.14072	2.44902	0.19193	4.39263	0.62322	0.52831	1.60192	2.0716	0.02771	0.48467	0.60596	1.76931	0	0.17142	1.6969	8.53601	0	1.55701	5.30431
s__Roseburia_inulinivorans	5.69377	15.7343	0	1.75557	0.15216	0.15967	0	1.28378	0.4	2.96337	2.76836	9.39857	8.44623	0.23565	0.01927	2.3266	1.96456	2.21562	10.8401	0	18.9096	1.03006	0.69907	6.5261	4.82279	1.98367	3.83982	0.97562	2.55744	0.72434	0.08827	0.08844	0.11092	0.60116	0.00557	0.63059	0.42671	4.15347	0	4.17022	1.34537	0.61293	1.06803	1.55305	21.1557	0.01573	0	0.72776	0
s__Bifidobacterium_longum	0.63433	2.09612	1.86883	2.48476	2.0948	1.19601	2.25332	0.78727	0.06472	2.85527	6.56631	0.47559	5.22656	1.14878	4.27656	0.33839	1.41085	0.33668	2.42244	1.77163	3.34749	0.25139	2.74829	0.61949	0.26479	0.80925	0.47399	0.37839	0.72954	1.7567	1.15767	2.28642	1.02405	0.61482	1.96374	0.5107	0.35645	0.43429	2.95559	0.18487	0.79407	2.47223	0.7404	1.11765	3.66352	5.57121	2.74594	1.91963	4.69047
s__Bacteroides_dorei	0	17.4705	0	0	0	0	0	32.6989	9.77125	7.58378	0	0	8.05753	0	0	0.21299	0	4.01358	0	0	0	0	0	0.85732	7.65123	0	0	1.32877	0	24.7181	0.09377	0.52156	0	0	0.2476	17.1167	0	0	1.50653	8.05832	0	0	0	0	0	0.00056	0	7.43626	0
s__Anaerostipes_hadrus	4.99858	0	3.04562	1.08805	1.14392	2.54943	4.80158	1.3068	0.39134	2.18321	1.68218	0.73696	12.0421	4.39307	0.13943	0.22666	2.37319	0.79023	4.47045	14.1252	0.15528	0.81803	0	1.40938	1.73301	0.65629	1.62165	4.51454	4.70078	1.66721	0.34011	2.44853	1.56647	1.67979	0.55276	1.78561	3.08635	2.29054	0.07654	10.6977	5.38222	2.41542	1.31364	0.33669	2.16402	9.73854	2.34842	1.10869	5.26541
s__Eubacterium_sp_CAG_180	0	0	12.591	0	15.4687	17.3565	0	0	6.9132	0.00463	0	0	0	0	0	5.3799	0	0	0	0	0.00278	0	0	2.56425	0	0.18988	0.08612	3.63006	0	3.95675	11.261	0	0	0.00876	0.03467	0	0	0	0	1.10659	0.92538	15.7414	0	0	0	0	0	2.13938	0
s__Roseburia_faecis	1.61026	0.44407	3.21571	2.67375	3.82406	0.83636	0	0	6.55122	7.37528	3.46853	5.43745	1.27412	0	0.06461	0.58804	8.25821	3.02305	8.86835	0	0	6.91284	10.4821	3.03293	4.9572	15.1221	0.91602	0	5.67958	1.94271	1.56992	4.81161	0.51682	7.94614	0	2.76182	0	0.42201	0	4.9122	1.38366	6.19706	7.37933	0	4.77116	4.57649	3.49813	1.24398	0
s__Bifidobacterium_pseudocatenulatum	1.45805	0	3.75902	4.98582	4.87096	3.49436	4.25208	1.42082	0.10608	0.62715	12.2848	0.34033	2.60516	2.44405	0.56948	0.27581	2.27495	0.82981	2.69411	7.7745	8.37339	1.59801	8.88566	0.91282	3.77124	1.63874	2.7763	2.27096	1.59696	1.70901	1.93892	0	0.85783	0.93013	0.67669	0.35605	1.8294	1.76328	0.56797	0.67913	3.54179	3.80345	2.5544	3.01681	3.63855	9.02245	5.84019	2.12933	9.92797
s__Eubacterium_rectale	0	0	0.12434	19.2369	0	7.02363	0	0	0.88382	12.0712	19.905	0	0	0	0	17.101	0.30319	0.19595	1.54253	0.00766	0	0	7.58496	14.0501	6.53706	2.22692	13.9965	0	5.58611	1.0608	1.69142	0.04431	5.87709	0.08087	14.3741	0.7605	6.48135	5.16385	0	0.15556	47.9793	0	0	5.25208	2.39323	9.30908	0	13.9653	0
s__Ruminococcus_bromii	0	3.26705	5.27858	8.34081	7.59517	5.47733	10.2435	3.9247	0	2.94309	0.83105	6.62168	0.65182	0	0	5.1947	29.6251	5.5797	0	0	0.00079	7.64783	0	10.2511	9.40966	4.05899	6.13571	6.37285	3.97218	5.07622	0	9.07802	4.64314	16.0526	2.97349	3.28716	2.42219	5.40049	0.56543	1.5963	3.29352	8.49362	12.1453	0	0	2.95812	9.9423	4.94413	0
s__Bacteroides_uniformis	0	6.584	22.6438	10.3566	0	12.5215	0	0	9.65286	7.53671	4.24899	7.8777	0.40888	0.71985	3.79994	1.51769	0	8.66046	1.26283	2.28616	3.45236	7.41549	0	0.38749	14.0929	4.94831	5.47415	9.40405	7.01877	12.9327	7.5811	20.0289	11.0024	7.45205	2.65927	8.52402	8.79409	0	0.91764	6.64308	0	5.02595	0	0	6.85881	1.48509	5.02731	7.65811	2.55508
s__Bacteroides_vulgatus	0	0	0	4.68121	0	3.67775	0	0	14.9656	7.1587	6.43227	24.3748	0	9.93229	12.7015	0.77367	3.05748	4.3088	0	0	6.95261	4.73701	6.91669	4.88349	3.52569	11.1018	1.54272	21.2935	9.07541	0	9.39042	5.39195	5.85189	17.0792	0.82875	0.0007	26.6786	13.1553	0	16.3932	4.19608	1.97918	0	0	11.1019	2.68989	16.8057	0	14.458
s__Faecalibacterium_prausnitzii	2.71777	15.1001	6.45935	12.6888	17.9309	18.4245	16.4077	6.93355	10.9419	8.93644	13.0731	14.0372	9.78321	11.7679	0.89723	7.80516	13.4131	13.4392	16.3292	10.8774	8.81539	16.0556	13.8063	12.5707	6.91677	8.15029	7.25297	13.9473	14.5606	11.2096	6.54631	23.1015	7.13543	10.489	2.1061	9.89472	10.9506	12.6025	3.27913	10.807	8.04117	28.2112	14.4547	11.9839	12.0621	8.69669	6.64244	5.23307	11.0022
[truncated: 51 more columns]

## Sheet: Fig 2. Age_taxon_diversity
CC	mean_abun	mean_occ	BMI	Age	Pvalue	BMI	Age	ID	MC002	MC003	MC004	MC005	MC006	MC007	MC008	MC009	MC010	MC011	MC012	MC013	MC014	MC015	MC016	MC017	MC018	MC019	MC020	MC021	MC022	MC023	MC024	MC025	MC026	MC027	MC028	MC029	MC030	MC031	MC032	MC033	MC034	MC035	MC036	MC037	MC038	MC039	MC040	MC041	MC042
k__Bacteria|p__Firmicutes|c__Clostridia|o__Clostridiales|f__Ruminococcaceae|g__Faecalibacterium|s__Faecalibacterium_prausnitzii	11.1682	1	-0.0502425	-0.0365613	k__Bacteria|p__Firmicutes|c__Clostridia|o__Clostridiales|f__Ruminococcaceae|g__Faecalibacterium|s__Faecalibacterium_prausnitzii	0.619597	0.717997	s__Faecalibacterium_prausnitzii	2.71777	15.1001	6.45935	12.6888	17.9309	18.4245	16.4077	6.93355	10.9419	8.93644	13.0731	14.0372	9.78321	11.7679	0.89723	7.80516	13.4131	13.4392	16.3292	10.8774	8.81539	16.0556	13.8063	12.5707	6.91677	8.15029	7.25297	13.9473	14.5606	11.2096	6.54631	23.1015	7.13543	10.489	2.1061	9.89472	10.9506	12.6025	3.27913	10.807	8.04117
k__Bacteria|p__Bacteroidetes|c__Bacteroidia|o__Bacteroidales|f__Bacteroidaceae|g__Bacteroides|s__Bacteroides_vulgatus	6.52834	0.77	0.149906	0.0167854	k__Bacteria|p__Bacteroidetes|c__Bacteroidia|o__Bacteroidales|f__Bacteroidaceae|g__Bacteroides|s__Bacteroides_vulgatus	0.136582	0.868349	s__Bacteroides_vulgatus	0	0	0	4.68121	0	3.67775	0	0	14.9656	7.1587	6.43227	24.3748	0	9.93229	12.7015	0.77367	3.05748	4.3088	0	0	6.95261	4.73701	6.91669	4.88349	3.52569	11.1018	1.54272	21.2935	9.07541	0	9.39042	5.39195	5.85189	17.0792	0.82875	0.0007	26.6786	13.1553	0	16.3932	4.19608
k__Bacteria|p__Bacteroidetes|c__Bacteroidia|o__Bacteroidales|f__Bacteroidaceae|g__Bacteroides	23.1046	1	0.0272397	-0.0455755	k__Bacteria|p__Bacteroidetes|c__Bacteroidia|o__Bacteroidales|f__Bacteroidaceae|g__Bacteroides	0.787913	0.652524	Bacteroides	3.0792	29.3008	29.9726	19.0754	1.26164	19.3866	29.0457	50.4515	43.5471	28.6303	17.6113	37.1598	9.8752	44.33	40.6658	19.2448	7.59825	25.9774	14.6127	6.12122	14.4251	16.633	6.91669	9.89658	28.2861	23.1128	9.62416	41.9107	19.9792	42.6893	37.8353	28.1024	26.8937	32.3858	7.53481	29.9901	37.2765	16.1582	16.7277	34.1867	4.89042
k__Bacteria|p__Bacteroidetes|c__Bacteroidia|o__Bacteroidales|f__Bacteroidaceae|g__Bacteroides|s__Bacteroides_uniformis	5.06022	0.81	0.0646569	0.143759	k__Bacteria|p__Bacteroidetes|c__Bacteroidia|o__Bacteroidales|f__Bacteroidaceae|g__Bacteroides|s__Bacteroides_uniformis	0.522752	0.153597	s__Bacteroides_uniformis	0	6.584	22.6438	10.3566	0	12.5215	0	0	9.65286	7.53671	4.24899	7.8777	0.40888	0.71985	3.79994	1.51769	0	8.66046	1.26283	2.28616	3.45236	7.41549	0	0.38749	14.0929	4.94831	5.47415	9.40405	7.01877	12.9327	7.5811	20.0289	11.0024	7.45205	2.65927	8.52402	8.79409	0	0.91764	6.64308	0
k__Bacteria|p__Firmicutes|c__Clostridia|o__Clostridiales|f__Ruminococcaceae|g__Ruminococcus|s__Ruminococcus_bromii	4.76274	0.74	-0.0995591	0.0822522	k__Bacteria|p__Firmicutes|c__Clostridia|o__Clostridiales|f__Ruminococcaceae|g__Ruminococcus|s__Ruminococcus_bromii	0.324366	0.415896	s__Ruminococcus_bromii	0	3.26705	5.27858	8.34081	7.59517	5.47733	10.2435	3.9247	0	2.94309	0.83105	6.62168	0.65182	0	0	5.1947	29.6251	5.5797	0	0	0.00079	7.64783	0	10.2511	9.40966	4.05899	6.13571	6.37285	3.97218	5.07622	0	9.07802	4.64314	16.0526	2.97349	3.28716	2.42219	5.40049	0.56543	1.5963	3.29352
k__Bacteria|p__Firmicutes|c__Negativicutes|o__Acidaminococcales	0.343299	0.46	0.253614	0.230865	k__Bacteria|p__Firmicutes|c__Negativicutes|o__Acidaminococcales	0.0108956	0.0208366	k__Bacteria|p__Firmicutes|c__Negativicutes|o__Acidaminococcales	0	0	0	0.48383	0	0	0	0	0	0.65509	0.01524	0.26543	0.37861	0.82374	0.14855	2.86503	0	0	0	0.57993	0.36552	0.87262	0	0	0	0.45943	0.26539	0.86104	0	0.51371	1.54306	1.32135	0.68746	0	0	0.1583	0	0	0.15241	0	0
k__Bacteria|p__Firmicutes|c__Negativicutes|o__Acidaminococcales|f__Acidaminococcaceae	0.343299	0.46	0.253614	0.230865	k__Bacteria|p__Firmicutes|c__Negativicutes|o__Acidaminococcales|f__Acidaminococcaceae	0.0108956	0.0208366	k__Bacteria|p__Firmicutes|c__Negativicutes|o__Acidaminococcales|f__Acidaminococcaceae	0	0	0	0.48383	0	0	0	0	0	0.65509	0.01524	0.26543	0.37861	0.82374	0.14855	2.86503	0	0	0	0.57993	0.36552	0.87262	0	0	0	0.45943	0.26539	0.86104	0	0.51371	1.54306	1.32135	0.68746	0	0	0.1583	0	0	0.15241	0	0
k__Bacteria|p__Firmicutes|c__Clostridia|o__Clostridiales|f__Lachnospiraceae|g__Lachnospiraceae_unclassified|s__Eubacterium_rectale	4.63351	0.67	0.0718892	0.0875118	k__Bacteria|p__Firmicutes|c__Clostridia|o__Clostridiales|f__Lachnospiraceae|g__Lachnospiraceae_unclassified|s__Eubacterium_rectale	0.477224	0.386612	s__Eubacterium_rectale	0	0	0.12434	19.2369	0	7.02363	0	0	0.88382	12.0712	19.905	0	0	0	0	17.101	0.30319	0.19595	1.54253	0.00766	0	0	7.58496	14.0501	6.53706	2.22692	13.9965	0	5.58611	1.0608	1.69142	0.04431	5.87709	0.08087	14.3741	0.7605	6.48135	5.16385	0	0.15556	47.9793
k__Bacteria|p__Actinobacteria|c__Actinobacteria|o__Bifidobacteriales|f__Bifidobacteriaceae|g__Bifidobacterium|s__Bifidobacterium_pseudocatenulatum	3.32449	0.94	0.0865801	-0.287989	k__Bacteria|p__Actinobacteria|c__Actinobacteria|o__Bifidobacteriales|f__Bifidobacteriaceae|g__Bifidobacterium|s__Bifidobacterium_pseudocatenulatum	0.391707	0.00366657	s__Bifidobacterium_pseudocatenulatum	1.45805	0	3.75902	4.98582	4.87096	3.49436	4.25208	1.42082	0.10608	0.62715	12.2848	0.34033	2.60516	2.44405	0.56948	0.27581	2.27495	0.82981	2.69411	7.7745	8.37339	1.59801	8.88566	0.91282	3.77124	1.63874	2.7763	2.27096	1.59696	1.70901	1.93892	0	0.85783	0.93013	0.67669	0.35605	1.8294	1.76328	0.56797	0.67913	3.54179
k__Bacteria|p__Firmicutes|c__Clostridia|o__Clostridiales|f__Lachnospiraceae|g__Roseburia|s__Roseburia_faecis	3.04272	0.76	0.00436916	0.0930535	k__Bacteria|p__Firmicutes|c__Clostridia|o__Clostridiales|f__Lachnospiraceae|g__Roseburia|s__Roseburia_faecis	0.965588	0.357136	s__Roseburia_faecis	1.61026	0.44407	3.21571	2.67375	3.82406	0.83636	0	0	6.55122	7.37528	3.46853	5.43745	1.27412	0	0.06461	0.58804	8.25821	3.02305	8.86835	0	0	6.91284	10.4821	3.03293	4.9572	15.1221	0.91602	0	5.67958	1.94271	1.56992	4.81161	0.51682	7.94614	0	2.76182	0	0.42201	0	4.9122	1.38366
k__Bacteria|p__Proteobacteria|c__Proteobacteria_unclassified	0.225573	0.76	0.235412	0.204029	k__Bacteria|p__Proteobacteria|c__Proteobacteria_unclassified	0.0183853	0.0417395	k__Bacteria|p__Proteobacteria|c__Proteobacteria_unclassified	0	0.03055	0.11402	0.03961	2.10875	0.01016	0	0	0.02285	0.85122	0	0.34294	0.50445	1.20013	0.27595	0	0.00268	0.02702	0	0.30036	0.70987	0.08932	0	0.30597	0.02072	0.00488	0.04078	0.07623	0.04908	0	0.25379	0	0.00582	0.01839	0.08195	0.05936	0	0.01388	0.05009	0.03485	0
k__Bacteria|p__Proteobacteria|c__Proteobacteria_unclassified|o__Proteobacteria_unclassified	0.225573	0.76	0.235412	0.204029	k__Bacteria|p__Proteobacteria|c__Proteobacteria_unclassified|o__Proteobacteria_unclassified	0.0183853	0.0417395	k__Bacteria|p__Proteobacteria|c__Proteobacteria_unclassified|o__Proteobacteria_unclassified	0	0.03055	0.11402	0.03961	2.10875	0.01016	0	0	0.02285	0.85122	0	0.34294	0.50445	1.20013	0.27595	0	0.00268	0.02702	0	0.30036	0.70987	0.08932	0	0.30597	0.02072	0.00488	0.04078	0.07623	0.04908	0	0.25379	0	0.00582	0.01839	0.08195	0.05936	0	0.01388	0.05009	0.03485	0
k__Bacteria|p__Proteobacteria|c__Proteobacteria_unclassified|o__Proteobacteria_unclassified|f__Proteobacteria_unclassified	0.225573	0.76	0.235412	0.204029	k__Bacteria|p__Proteobacteria|c__Proteobacteria_unclassified|o__Proteobacteria_unclassified|f__Proteobacteria_unclassified	0.0183853	0.0417395	k__Bacteria|p__Proteobacteria|c__Proteobacteria_unclassified|o__Proteobacteria_unclassified|f__Proteobacteria_unclassified	0	0.03055	0.11402	0.03961	2.10875	0.01016	0	0	0.02285	0.85122	0	0.34294	0.50445	1.20013	0.27595	0	0.00268	0.02702	0	0.30036	0.70987	0.08932	0	0.30597	0.02072	0.00488	0.04078	0.07623	0.04908	0	0.25379	0	0.00582	0.01839	0.08195	0.05936	0	0.01388	0.05009	0.03485	0
k__Bacteria|p__Firmicutes|c__Clostridia|o__Clostridiales|f__Ruminococcaceae|g__Faecalibacterium	11.1682	1	-0.0502425	-0.0365613	k__Bacteria|p__Firmicutes|c__Clostridia|o__Clostridiales|f__Ruminococcaceae|g__Faecalibacterium	0.619597	0.717997	Faecalibacterium	2.71777	15.1001	6.45935	12.6888	17.9309	18.4245	16.4077	6.93355	10.9419	8.93644	13.0731	14.0372	9.78321	11.7679	0.89723	7.80516	13.4131	13.4392	16.3292	10.8774	8.81539	16.0556	13.8063	12.5707	6.91677	8.15029	7.25297	13.9473	14.5606	11.2096	6.54631	23.1015	7.13543	10.489	2.1061	9.89472	10.9506	12.6025	3.27913	10.807	8.04117
k__Bacteria|p__Firmicutes|c__Clostridia|o__Clostridiales|f__Eubacteriaceae|g__Eubacterium|s__Eubacterium_sp_CAG_180	2.81168	0.47	0.00977025	0.0835091	k__Bacteria|p__Firmicutes|c__Clostridia|o__Clostridiales|f__Eubacteriaceae|g__Eubacterium|s__Eubacterium_sp_CAG_180	0.923142	0.408784	s__Eubacterium_sp_CAG_180	0	0	12.591	0	15.4687	17.3565	0	0	6.9132	0.00463	0	0	0	0	0	5.3799	0	0	0	0	0.00278	0	0	2.56425	0	0.18988	0.08612	3.63006	0	3.95675	11.261	0	0	0.00876	0.03467	0	0	0	0	1.10659	0.92538
k__Bacteria|p__Firmicutes|c__Bacilli|o__Lactobacillales|f__Enterococcaceae	0.018928	0.28	0.232756	-0.106714	k__Bacteria|p__Firmicutes|c__Bacilli|o__Lactobacillales|f__Enterococcaceae	0.0197853	0.290628	k__Bacteria|p__Firmicutes|c__Bacilli|o__Lactobacillales|f__Enterococcaceae	0	0	0.00127	0	0.06792	0	0	0	0	0	0	0	0	0	0.00125	0	0	0	0.01341	0	0.00148	0	0.05344	0	0	0	0	0	0	0	0	0	0	0	0	0	0	0.00064	0.0249	0	0
k__Bacteria|p__Actinobacteria|c__Actinobacteria|o__Bifidobacteriales|f__Bifidobacteriaceae|g__Bifidobacterium	7.48793	1	0.0508786	-0.269237	k__Bacteria|p__Actinobacteria|c__Actinobacteria|o__Bifidobacteriales|f__Bifidobacteriaceae|g__Bifidobacterium	0.615165	0.00675409	Bifidobacterium	6.45583	2.84326	5.71331	8.26962	16.1302	4.70063	10.4286	2.20809	0.19998	4.53859	19.0213	1.33415	8.95529	3.61457	5.08525	1.53225	6.49193	1.49811	5.11655	12.514	15.3484	1.92007	25.8721	2.56009	4.5941	2.63767	3.69919	3.30697	2.86868	3.4657	3.09659	2.28642	1.92499	1.69343	6.19495	0.88593	7.816	2.20657	4.03356	0.864	7.12269
k__Bacteria|p__Firmicutes|c__Clostridia|o__Clostridiales|f__Lachnospiraceae|g__Anaerostipes|s__Anaerostipes_hadrus	2.51469	0.96	-0.0826097	-0.196036	k__Bacteria|p__Firmicutes|c__Clostridia|o__Clostridiales|f__Lachnospiraceae|g__Anaerostipes|s__Anaerostipes_hadrus	0.413866	0.0506152	s__Anaerostipes_hadrus	4.99858	0	3.04562	1.08805	1.14392	2.54943	4.80158	1.3068	0.39134	2.18321	1.68218	0.73696	12.0421	4.39307	0.13943	0.22666	2.37319	0.79023	4.47045	14.1252	0.15528	0.81803	0	1.40938	1.73301	0.65629	1.62165	4.51454	4.70078	1.66721	0.34011	2.44853	1.56647	1.67979	0.55276	1.78561	3.08635	2.29054	0.07654	10.6977	5.38222
k__Bacteria|p__Bacteroidetes|c__Bacteroidia|o__Bacteroidales|f__Bacteroidaceae|g__Bacteroides|s__Bacteroides_dorei	2.4036	0.36	0.0102453	0.204736	k__Bacteria|p__Bacteroidetes|c__Bacteroidia|o__Bacteroidales|f__Bacteroidaceae|g__Bacteroides|s__Bacteroides_dorei	0.919417	0.0410206	s__Bacteroides_dorei	0	17.4705	0	0	0	0	0	32.6989	9.77125	7.58378	0	0	8.05753	0	0	0.21299	0	4.01358	0	0	0	0	0	0.85732	7.65123	0	0	1.32877	0	24.7181	0.09377	0.52156	0	0	0.2476	17.1167	0	0	1.50653	8.05832	0
k__Bacteria|p__Actinobacteria|c__Actinobacteria|o__Bifidobacteriales|f__Bifidobacteriaceae|g__Bifidobacterium|s__Bifidobacterium_longum	2.15681	1	0.142212	-0.119563	k__Bacteria|p__Actinobacteria|c__Actinobacteria|o__Bifidobacteriales|f__Bifidobacteriaceae|g__Bifidobacterium|s__Bifidobacterium_longum	0.158121	0.236076	s__Bifidobacterium_longum	0.63433	2.09612	1.86883	2.48476	2.0948	1.19601	2.25332	0.78727	0.06472	2.85527	6.56631	0.47559	5.22656	1.14878	4.27656	0.33839	1.41085	0.33668	2.42244	1.77163	3.34749	0.25139	2.74829	0.61949	0.26479	0.80925	0.47399	0.37839	0.72954	1.7567	1.15767	2.28642	1.02405	0.61482	1.96374	0.5107	0.35645	0.43429	2.95559	0.18487	0.79407
k__Bacteria|p__Firmicutes|c__Clostridia|o__Clostridiales|f__Lachnospiraceae|g__Roseburia|s__Roseburia_inulinivorans	2.02695	0.84	-0.00560762	0.134473	k__Bacteria|p__Firmicutes|c__Clostridia|o__Clostridiales|f__Lachnospiraceae|g__Roseburia|s__Roseburia_inulinivorans	0.955842	0.18224	s__Roseburia_inulinivorans	5.69377	15.7343	0	1.75557	0.15216	0.15967	0	1.28378	0.4	2.96337	2.76836	9.39857	8.44623	0.23565	0.01927	2.3266	1.96456	2.21562	10.8401	0	18.9096	1.03006	0.69907	6.5261	4.82279	1.98367	3.83982	0.97562	2.55744	0.72434	0.08827	0.08844	0.11092	0.60116	0.00557	0.63059	0.42671	4.15347	0	4.17022	1.34537
k__Bacteria|p__Firmicutes|c__Clostridia|o__Clostridiales|f__Lachnospiraceae|g__Fusicatenibacter|s__Fusicatenibacter_saccharivorans	1.87445	0.92	-0.145078	0.182765	k__Bacteria|p__Firmicutes|c__Clostridia|o__Clostridiales|f__Lachnospiraceae|g__Fusicatenibacter|s__Fusicatenibacter_saccharivorans	0.14982	0.0687532	s__Fusicatenibacter_saccharivorans	6.32153	0.57296	2.90167	1.22038	1.02183	2.94319	1.96846	2.53147	0.82385	6.4571	1.15949	1.5276	1.07039	2.79992	0.42211	0.8016	0.91861	5.06295	6.74594	0	1.14634	0.68363	2.97892	4.56966	0	3.86997	1.34694	1.08588	1.07765	1.51145	3.14072	2.44902	0.19193	4.39263	0.62322	0.52831	1.60192	2.0716	0.02771	0.48467	0.60596
k__Bacteria|p__Bacteroidetes|c__Bacteroidia|o__Bacteroidales|f__Prevotellaceae|g__Prevotella|s__Prevotella_copri	1.84685	0.13	0.0551146	0.112043	k__Bacteria|p__Bacteroidetes|c__Bacteroidia|o__Bacteroidales|f__Prevotellaceae|g__Prevotella|s__Prevotella_copri	0.586008	0.267066	s__Prevotella_copri	0	0	0	0	0	0	0	0	0	0	0	0	0	0	0	0	0	0	1.86839	0	0	0	0	0	0	0	0	0	0	0	0	0	0	0	4.67085	0	0	15.277	0	0	0
k__Bacteria|p__Firmicutes|c__Clostridia|o__Clostridiales|f__Lachnospiraceae|g__Roseburia	7.46669	0.95	0.0189831	0.0476502	k__Bacteria|p__Firmicutes|c__Clostridia|o__Clostridiales|f__Lachnospiraceae|g__Roseburia	0.851299	0.637798	Roseburia	23.2701	17.9039	5.34073	4.79582	4.68514	5.50815	10.4157	5.69835	10.6232	13.2028	6.68983	17.1493	12.1877	4.52801	0.19519	9.03445	12.9564	12.343	26.3409	0.14929	18.9721	8.42762	12.7965	10.0809	12.8022	27.9392	9.81735	4.18724	11.569	5.15088	2.87946	5.00085	4.08001	8.9947	0.70905	7.11705	0.50364	5.3272	0	11.031	3.58331
k__Bacteria|p__Bacteroidetes|c__Bacteroidia|o__Bacteroidales|f__Bacteroidaceae|g__Bacteroides|s__Bacteroides_plebeius	1.84312	0.18	0.0719447	-0.139575	k__Bacteria|p__Bacteroidetes|c__Bacteroidia|o__Bacteroidales|f__Bacteroidaceae|g__Bacteroides|s__Bacteroides_plebeius	0.476883	0.166055	s__Bacteroides_plebeius	0	0	0	0	0	0.00328	20.846	0	0	0	3.72974	0	0	21.9578	0	15.8218	0	0	0	0	0	0	0	0	0	0	0	0	0	0	0	0	0	0	0.0172	0	0	0	0	0	0
k__Bacteria|p__Firmicutes	56.7348	1	0.0371477	0.0773684	k__Bacteria|p__Firmicutes	0.713669	0.444209	k__Bacteria|p__Firmicutes	86.7936	64.9993	58.1581	59.7259	68.0896	72.2703	60.09	42.5262	41.715	57.1639	59.2707	55.6088	71.7382	48.4929	22.9338	61.7662	76.9383	57.7672	77.2918	78.2882	59.5181	56.145	65.5353	83.948	57.7211	67.2287	69.9713	49.4121	74.6748	43.4241	44.0914	56.6939	54.1071	52.9452	40.9027	57.0669	51.0345	55.9795	74.293	60.6807	86.9471
k__Bacteria|p__Verrucomicrobia|c__Verrucomicrobiae	1.33459	0.68	-0.209053	-0.0909466	k__Bacteria|p__Verrucomicrobia|c__Verrucomicrobiae	0.0368543	0.368174	k__Bacteria|p__Verrucomicrobia|c__Verrucomicrobiae	0	0	0	0	0.62246	0	0.06481	0.07808	0	0.00628	0	0.00778	0	0	0	0.01714	0.53499	1.43415	0	0.00368	1.40904	0.27455	0.12691	0.0384	0.18704	0.04897	0.05258	0.00317	0.12232	1.06949	0.00216	0.58927	1.21892	0.04232	7.0877	0.90361	0.15085	0.48257	0	0.16203	0
k__Bacteria|p__Verrucomicrobia|c__Verrucomicrobiae|o__Verrucomicrobiales	1.33459	0.68	-0.209053	-0.0909466	k__Bacteria|p__Verrucomicrobia|c__Verrucomicrobiae|o__Verrucomicrobiales	0.0368543	0.368174	k__Bacteria|p__Verrucomicrobia|c__Verrucomicrobiae|o__Verrucomicrobiales	0	0	0	0	0.62246	0	0.06481	0.07808	0	0.00628	0	0.00778	0	0	0	0.01714	0.53499	1.43415	0	0.00368	1.40904	0.27455	0.12691	0.0384	0.18704	0.04897	0.05258	0.00317	0.12232	1.06949	0.00216	0.58927	1.21892	0.04232	7.0877	0.90361	0.15085	0.48257	0	0.16203	0
k__Bacteria|p__Verrucomicrobia|c__Verrucomicrobiae|o__Verrucomicrobiales|f__Akkermansiaceae	1.33459	0.68	-0.209053	-0.0909466	k__Bacteria|p__Verrucomicrobia|c__Verrucomicrobiae|o__Verrucomicrobiales|f__Akkermansiaceae	0.0368543	0.368174	k__Bacteria|p__Verrucomicrobia|c__Verrucomicrobiae|o__Verrucomicrobiales|f__Akkermansiaceae	0	0	0	0	0.62246	0	0.06481	0.07808	0	0.00628	0	0.00778	0	0	0	0.01714	0.53499	1.43415	0	0.00368	1.40904	0.27455	0.12691	0.0384	0.18704	0.04897	0.05258	0.00317	0.12232	1.06949	0.00216	0.58927	1.21892	0.04232	7.0877	0.90361	0.15085	0.48257	0	0.16203	0
k__Bacteria|p__Firmicutes|c__Clostridia|o__Clostridiales|f__Eubacteriaceae|g__Eubacterium	5.93758	0.99	0.0611947	-0.0682221	k__Bacteria|p__Firmicutes|c__Clostridia|o__Clostridiales|f__Eubacteriaceae|g__Eubacterium	0.545298	0.500038	Eubacterium	2.19232	5.43684	16.8341	2.42761	16.3684	21.9244	5.2479	11.6864	8.68014	1.98984	6.03088	5.96249	2.38056	6.05999	1.82636	11.2165	2.02184	2.54236	4.56164	3.79331	6.98115	7.22477	3.59383	5.73221	7.8816	1.72341	3.38723	9.72991	16.3897	5.20432	14.1615	0.91533	1.52519	1.46743	2.49571	18.321	6.17228	2.86432	0	6.41074	8.39723
k__Bacteria|p__Bacteroidetes|c__Bacteroidia|o__Bacteroidales|f__Rikenellaceae|g__Alistipes|s__Alistipes_putredinis	1.78051	0.5	0.108261	0.257072	k__Bacteria|p__Bacteroidetes|c__Bacteroidia|o__Bacteroidales|f__Rikenellaceae|g__Alistipes|s__Alistipes_putredinis	0.283651	0.0098245	s__Alistipes_putredinis	0	0.00176	0	3.92427	0	2.08174	0	0	8.31049	6.24121	1.84834	0	0.78589	0	0	0	0	3.32178	0	0.9656	0	9.51425	0	0	2.6774	3.27499	2.64195	0	0	4.31687	5.26995	5.42079	4.21627	4.45157	17.0756	4.25696	0	3.20457	0	1.51919	0
k__Bacteria|p__Firmicutes|c__Clostridia|o__Clostridiales|f__Ruminococcaceae|g__Ruminococcus	5.83609	0.89	-0.0885168	0.113446	k__Bacteria|p__Firmicutes|c__Clostridia|o__Clostridiales|f__Ruminococcaceae|g__Ruminococcus	0.38116	0.261085	Ruminococcus	1.56082	3.26705	6.76487	8.42211	9.13641	5.96592	11.8713	4.65525	2.8167	4.04329	3.51054	9.00407	1.11171	1.13572	0.73318	6.93952	33.3747	12.4516	0	0	0.01004	11.1441	0.22222	13.5901	9.89541	4.77875	11.6759	8.35833	7.6358	6.10872	4.54167	10.0576	5.86696	17.4476	4.61049	4.98105	2.65222	5.41787	0.56543	2.53804	3.43345
k__Bacteria|p__Firmicutes|c__Clostridia|o__Clostridiales|f__Lachnospiraceae|g__Roseburia|s__Roseburia_intestinalis	1.77254	0.73	-0.0539561	0.0211197	k__Bacteria|p__Firmicutes|c__Clostridia|o__Clostridiales|f__Lachnospiraceae|g__Roseburia|s__Roseburia_intestinalis	0.593919	0.834788	s__Roseburia_intestinalis	15.966	0	2.00629	0.06495	0	4.29568	3.68195	3.68968	2.17247	0.00876	0.00198	2.25522	2.46734	3.58023	0	5.84541	0	5.06193	0	0.14718	0	0.01634	1.42478	0.00293	1.00008	10.816	3.37604	2.48909	0.22285	1.86449	0.15531	0	0.50966	0.10905	0	2.55162	0	0	0	1.71979	0.68502
k__Bacteria|p__Bacteroidetes|c__Bacteroidia|o__Bacteroidales|f__Bacteroidaceae|g__Bacteroides|s__Bacteroides_fragilis	1.71181	0.85	-0.164729	-0.101591	k__Bacteria|p__Bacteroidetes|c__Bacteroidia|o__Bacteroidales|f__Bacteroidaceae|g__Bacteroides|s__Bacteroides_fragilis	0.101465	0.314539	s__Bacteroides_fragilis	3.0792	0.57959	2.95857	0.17277	0.00945	0.00393	0.20412	7.48538	4.80077	0.12223	0.02486	1.35352	0.6203	7.89511	1.03946	0.01287	0.00781	0	3.29517	2.47064	0.85395	0	0	0.74057	2.2609	0.14612	0.01628	0	1.9015	2.18058	0.25124	0	0	2.44713	0	0.02401	1.02482	0.7325	12.3433	0.54646	0.00478
k__Bacteria|p__Firmicutes|c__Clostridia|o__Clostridiales|f__Lachnospiraceae|g__Lachnospiraceae_unclassified	4.63406	0.69	0.0666165	0.09402	k__Bacteria|p__Firmicutes|c__Clostridia|o__Clostridiales|f__Lachnospiraceae|g__Lachnospiraceae_unclassified	0.510203	0.352142	Lachnospiraceae_unclassified	0.00966	0	0.12434	19.2369	0	7.02363	0	0	0.88382	12.0712	19.905	0	0	0.00176	0	17.101	0.30319	0.19595	1.54253	0.00766	0	0	7.58496	14.0501	6.53706	2.22692	13.9965	0	5.58611	1.0608	1.69142	0.04431	5.87709	0.08087	14.3741	0.7605	6.48135	5.16385	0	0.15556	47.9869
k__Bacteria|p__Firmicutes|c__Clostridia|o__Clostridiales|f__Lachnospiraceae|g__Blautia|s__Blautia_wexlerae	1.61991	1	-0.0152012	-0.442801	k__Bacteria|p__Firmicutes|c__Clostridia|o__Clostridiales|f__Lachnospiraceae|g__Blautia|s__Blautia_wexlerae	0.880679	3.96581e-06	s__Blautia_wexlerae	0.0806	0.10672	0.50708	0.19144	1.16532	0.15511	1.18328	1.55859	0.0525	1.57148	0.40518	0.264	0.35559	2.20667	0.16113	0.0719	2.39253	0.59126	4.55664	15.7187	4.85377	0.25682	2.01244	0.78261	1.84598	0.06137	3.38374	1.1225	2.67141	0.93116	0.22475	0.99017	2.06592	0.47428	0.43486	0.35225	1.37671	1.97014	0.45531	0.13185	1.83722
k__Bacteria|p__Firmicutes|c__Clostridia|o__Clostridiales|f__Eubacteriaceae|g__Eubacterium|s__Eubacterium_eligens	1.56186	0.83	-0.0281248	-0.0384753	k__Bacteria|p__Firmicutes|c__Clostridia|o__Clostridiales|f__Eubacteriaceae|g__Eubacterium|s__Eubacterium_eligens	0.781191	0.703904	s__Eubacterium_eligens	0	5.05824	2.84422	1.01506	0.77197	2.56459	1.06999	10.9232	0.18069	0.31675	2.65128	4.04114	0	5.97861	0.00746	1.88498	1.56008	2.23527	2.17125	2.98722	2.02143	5.08419	0.46428	2.15194	4.05796	0.30677	0.60982	5.83084	15.2319	0.39224	2.29802	0	1.06133	0.75557	1.22879	16.6094	1.44164	0.3707	0	4.0927	6.4503
k__Archaea	0.28856	0.02	0.195941	0.0660817	k__Archaea	0.0507302	0.513612	k__Archaea	0	0	0	0	0	0	0	0	0	0	0	0	0	0	0	0	0	0	0	0	0	0	0	0	0	0	0	0	0	0	0	0	0	0	0	0	0	0	0	0	0
k__Bacteria|p__Bacteroidetes	30.6999	1	-0.0218806	0.144341	k__Bacteria|p__Bacteroidetes	0.828925	0.15192	k__Bacteria|p__Bacteroidetes	3.0792	31.2268	32.5341	28.8916	8.26163	22.3822	29.0457	54.9154	55.3558	36.1681	20.5745	41.3905	16.8789	45.3471	50.4341	33.6039	12.7102	37.3908	16.5061	7.85116	15.0971	34.2186	6.91669	11.0235	32.2385	29.1164	13.3666	44.3309	20.4078	50.8193	50.1793	38.4799	40.5613	43.9157	42.9793	39.0151	39.5157	40.471	19.3635	37.2254	5.6549
k__Archaea|p__Euryarchaeota|c__Methanobacteria	0.28856	0.02	0.195941	0.0660817	k__Archaea|p__Euryarchaeota|c__Methanobacteria	0.0507302	0.513612	k__Archaea|p__Euryarchaeota|c__Methanobacteria	0	0	0	0	0	0	0	0	0	0	0	0	0	0	0	0	0	0	0	0	0	0	0	0	0	0	0	0	0	0	0	0	0	0	0	0	0	0	0	0	0
k__Archaea|p__Euryarchaeota|c__Methanobacteria|o__Methanobacteriales	0.28856	0.02	0.195941	0.0660817	k__Archaea|p__Euryarchaeota|c__Methanobacteria|o__Methanobacteriales	0.0507302	0.513612	k__Archaea|p__Euryarchaeota|c__Methanobacteria|o__Methanobacteriales	0	0	0	0	0	0	0	0	0	0	0	0	0	0	0	0	0	0	0	0	0	0	0	0	0	0	0	0	0	0	0	0	0	0	0	0	0	0	0	0	0
k__Archaea|p__Euryarchaeota|c__Methanobacteria|o__Methanobacteriales|f__Methanobacteriaceae	0.28856	0.02	0.195941	0.0660817	k__Archaea|p__Euryarchaeota|c__Methanobacteria|o__Methanobacteriales|f__Methanobacteriaceae	0.0507302	0.513612	k__Archaea|p__Euryarchaeota|c__Methanobacteria|o__Methanobacteriales|f__Methanobacteriaceae	0	0	0	0	0	0	0	0	0	0	0	0	0	0	0	0	0	0	0	0	0	0	0	0	0	0	0	0	0	0	0	0	0	0	0	0	0	0	0	0	0
k__Bacteria|p__Firmicutes|c__Clostridia|o__Clostridiales|f__Lachnospiraceae|g__Blautia	3.97807	1	0.0712108	-0.200583	k__Bacteria|p__Firmicutes|c__Clostridia|o__Clostridiales|f__Lachnospiraceae|g__Blautia	0.481402	0.0453932	Blautia	12.9569	0.91954	1.46291	1.06152	1.3037	1.63931	5.52309	1.97648	0.255	1.80161	1.58246	1.12741	4.53849	3.10384	2.47896	1.42207	3.4395	0.90907	7.22097	23.5568	10.6547	2.98861	7.50874	2.02774	2.38453	1.62187	9.26815	1.89176	3.40513	3.11764	0.82661	1.49762	4.84155	1.42474	1.67809	1.12606	4.46581	2.43571	2.74087	1.06059	2.26177
k__Bacteria|p__Firmicutes|c__Clostridia|o__Clostridiales|f__Lachnospiraceae|g__Blautia|s__Ruminococcus_gnavus	1.5381	0.86	0.182865	-0.213832	k__Bacteria|p__Firmicutes|c__Clostridia|o__Clostridiales|f__Lachnospiraceae|g__Blautia|s__Ruminococcus_gnavus	0.0685992	0.0326622	s__Ruminococcus_gnavus	12.7741	0.71968	0.74716	0	0.02985	0.003	4.20769	0.29215	0	0.15685	0	0.46418	3.67264	0.89717	2.18312	0	0.85593	0.05966	0.02428	7.42472	4.32276	2.45155	0.93313	0.45277	0.34232	0.01026	0.91257	0.67403	0.7005	0.26626	0.00479	0.15663	0.00344	0.35053	0.00182	0	0.01505	0.23803	2.28556	0	0.42455
k__Bacteria|p__Verrucomicrobia|c__Verrucomicrobiae|o__Verrucomicrobiales|f__Akkermansiaceae|g__Akkermansia|s__Akkermansia_muciniphila	1.33459	0.68	-0.209053	-0.0909466	k__Bacteria|p__Verrucomicrobia|c__Verrucomicrobiae|o__Verrucomicrobiales|f__Akkermansiaceae|g__Akkermansia|s__Akkermansia_muciniphila	0.0368543	0.368174	s__Akkermansia_muciniphila	0	0	0	0	0.62246	0	0.06481	0.07808	0	0.00628	0	0.00778	0	0	0	0.01714	0.53499	1.43415	0	0.00368	1.40904	0.27455	0.12691	0.0384	0.18704	0.04897	0.05258	0.00317	0.12232	1.06949	0.00216	0.58927	1.21892	0.04232	7.0877	0.90361	0.15085	0.48257	0	0.16203	0
k__Bacteria|p__Bacteroidetes|c__Bacteroidia|o__Bacteroidales|f__Rikenellaceae|g__Alistipes|s__Alistipes_finegoldii	1.24527	0.67	-0.197185	0.182926	k__Bacteria|p__Bacteroidetes|c__Bacteroidia|o__Bacteroidales|f__Rikenellaceae|g__Alistipes|s__Alistipes_finegoldii	0.0492513	0.0685062	s__Alistipes_finegoldii	0	0.40644	0	0.8042	5.85968	0.19801	0	2.38381	0.15683	0	0.09689	0.25251	0.03452	0	0	0.03053	0	0.79784	0	0	0	2.23546	0	0.51994	0	0.0735	0.9146	0.47178	0	3.7013	0.57747	2.60212	2.78434	2.29225	0.7326	0.75045	2.21263	5.83054	0.06272	0.37095	0
k__Bacteria|p__Bacteroidetes|c__Bacteroidia|o__Bacteroidales|f__Bacteroidaceae|g__Bacteroides|s__Bacteroides_thetaiotaomicron	1.12147	0.76	-0.0543425	-0.050075	k__Bacteria|p__Bacteroidetes|c__Bacteroidia|o__Bacteroidales|f__Bacteroidaceae|g__Bacteroides|s__Bacteroides_thetaiotaomicron	0.591274	0.620766	s__Bacteroides_thetaiotaomicron	0	0	2.96484	0.27015	0	0	0	7.44474	0.9928	0.5897	0.2942	0.26604	0.14715	2.92258	1.53192	0.02389	0	0.94258	0	0.00951	0.5854	0.50455	0	0.09014	0.75541	0.45329	0.82112	4.02518	1.98352	0	0.46952	0.31528	3.86952	0	0.4324	1.75908	0	0.7632	0.125	0.50672	0.41267
k__Bacteria|p__Firmicutes|c__Negativicutes|o__Selenomonadales|f__Selenomonadaceae|g__Megamonas|s__Megamonas_funiformis	1.05427	0.14	-0.0817878	0.13974	k__Bacteria|p__Firmicutes|c__Negativicutes|o__Selenomonadales|f__Selenomonadaceae|g__Megamonas|s__Megamonas_funiformis	0.418543	0.165549	s__Megamonas_funiformis	0	0	0	0	0	0	0	0	0	0.00115	0	0	0	0	0	0	0	0.30849	0	0	0	0	0	3.72635	0	0	0	0	0	0	0	0.96218	0	0	0	0	0	0	56.3115	1.76527	0
k__Bacteria|p__Bacteroidetes|c__Bacteroidia|o__Bacteroidales|f__Bacteroidaceae|g__Bacteroides|s__Bacteroides_ovatus	1.00171	0.73	-0.0198441	0.237284	k__Bacteria|p__Bacteroidetes|c__Bacteroidia|o__Bacteroidales|f__Bacteroidaceae|g__Bacteroides|s__Bacteroides_ovatus	0.844637	0.0174513	s__Bacteroides_ovatus	0	4.66675	0	0.63379	0	0.27645	0	0	1.65896	1.11393	0.29665	0.52997	0	0.08351	1.37648	0.00231	0	3.69326	0	0.48389	0.21533	1.84837	0	0.72978	0	0.36151	1.00198	0	0	0.40943	0.12729	1.37445	0.06541	2.96083	1.04287	2.06679	0	0.75834	0	0.76306	0.27689
k__Bacteria|p__Bacteroidetes|c__Bacteroidia|o__Bacteroidales|f__Bacteroidaceae|g__Bacteroides|s__Bacteroides_stercoris	0.992817	0.29	0.165195	0.173368	k__Bacteria|p__Bacteroidetes|c__Bacteroidia|o__Bacteroidales|f__Bacteroidaceae|g__Bacteroides|s__Bacteroides_stercoris	0.100488	0.0845324	s__Bacteroides_stercoris	0	0	0	0	0	0	0	0	0	0	0.19553	0	0	0	19.9066	0.59805	0	0	0	0	2.36544	0	0	0.86125	0	5.57997	0.76623	4.81166	0	0	17.8267	0	1.76949	0	0.2364	0	0	0.47496	0	0.83702	0
k__Bacteria|p__Bacteroidetes|c__Bacteroidia|o__Bacteroidales|f__Rikenellaceae|g__Alistipes	3.27335	0.76	-0.0825034	0.201165	k__Bacteria|p__Bacteroidetes|c__Bacteroidia|o__Bacteroidales|f__Rikenellaceae|g__Alistipes	0.41447	0.0447579	Alistipes	0	0.4082	0.11721	4.72847	5.85968	2.45395	0	2.38381	9.12663	6.3577	2.00157	0.25251	1.15384	0.00757	0	0.0451	0	4.4394	0	0.9656	0	11.7609	0	0.5631	2.6774	3.4057	3.55655	0.49771	0	8.12998	7.37485	8.19563	7.42593	6.80657	21.3161	5.38588	2.23915	9.03511	0.06272	2.12115	0
k__Bacteria|p__Actinobacteria|c__Coriobacteriia|o__Coriobacteriales|f__Coriobacteriaceae|g__Collinsella|s__Collinsella_aerofaciens	0.97292	0.59	0.123347	0.151789	k__Bacteria|p__Actinobacteria|c__Coriobacteriia|o__Coriobacteriales|f__Coriobacteriaceae|g__Collinsella|s__Collinsella_aerofaciens	0.221467	0.131669	s__Collinsella_aerofaciens	0	0	0	2.51745	3.25478	0	0	0	0.26726	0.40985	0.81099	0.539	0	0.67951	2.03081	2.51424	2.38697	1.01364	0	0	2.44741	0	1.25922	1.1026	3.41517	0.44172	1.19594	0	0	0.89974	1.0253	1.19478	0.95703	0.57301	1.44926	0	0.92462	0	0	0	0
k__Bacteria|p__Bacteroidetes|c__Bacteroidia|o__Bacteroidales|f__Tannerellaceae|g__Parabacteroides|s__Parabacteroides_distasonis	0.936313	0.75	0.235811	0.217837	k__Bacteria|p__Bacteroidetes|c__Bacteroidia|o__Bacteroidales|f__Tannerellaceae|g__Parabacteroides|s__Parabacteroides_distasonis	0.0181826	0.0294659	s__Parabacteroides_distasonis	0	1.06319	2.44432	0.58788	1.13823	0	0	0	0.679	0.36228	0.45305	3.00494	1.91699	0.30003	6.21559	0.31647	0.84477	0.29176	0	0.7268	0.40153	3.59142	0	0.29552	0.76968	0.72611	0.18593	1.2821	0	0	1.16697	0.27274	1.12906	1.82618	1.01348	1.86516	0	0	1.9524	0.28153	0.76448
k__Bacteria|p__Firmicutes|c__Bacilli|o__Lactobacillales|f__Streptococcaceae|g__Streptococcus|s__Streptococcus_thermophilus	0.921634	0.49	0.0223274	0.211553	k__Bacteria|p__Firmicutes|c__Bacilli|o__Lactobacillales|f__Streptococcaceae|g__Streptococcus|s__Streptococcus_thermophilus	0.825486	0.0346081	s__Streptococcus_thermophilus	12.3221	0	0	0.4566	4.05063	0.00112	0	0	0	0.01419	0	0	12.108	0	0.13979	0	0	0	0	20.644	0	0.20655	0.0312	0	0	0.36682	0	0	0	0.59552	0	0	0.11787	0	0	0.10581	5.13836	0.00692	0	0.46344	0.00217
k__Bacteria|p__Firmicutes|c__Clostridia|o__Clostridiales|f__Lachnospiraceae|g__Lachnospira|s__Lachnospira_pectinoschiza	0.869672	0.44	-0.0452253	0.156748	k__Bacteria|p__Firmicutes|c__Clostridia|o__Clostridiales|f__Lachnospiraceae|g__Lachnospira|s__Lachnospira_pectinoschiza	0.655022	0.119372	s__Lachnospira_pectinoschiza	2.24748	17.8149	5.55097	0.79257	0	0.24457	0	0	0	1.04368	0.02343	0	4.45838	9.33304	0	1.13002	0	1.26637	0	0	0	0.13302	10.4614	11.1418	3.25757	0.46068	0	0	0	0.36717	0.0007	0.81323	0.10155	0.24989	1.19411	0.16261	0	0	0	1.953	0.00482
k__Bacteria|p__Firmicutes|c__Clostridia|o__Clostridiales|f__Lachnospiraceae|g__Anaerostipes	2.5231	0.97	-0.0743023	-0.218301	k__Bacteria|p__Firmicutes|c__Clostridia|o__Clostridiales|f__Lachnospiraceae|g__Anaerostipes	0.462523	0.0291128	Anaerostipes	4.99858	0	3.04562	1.08805	1.14392	2.54943	4.80158	1.3068	0.39134	2.18321	1.68218	0.73696	12.0421	4.39307	0.13943	0.22666	2.37319	0.79023	4.47045	14.1252	0.15528	0.81803	0.8294	1.40938	1.73301	0.65629	1.62165	4.51454	4.70078	1.66721	0.34011	2.44853	1.56647	1.67979	0.55276	1.78561	3.08635	2.29054	0.07654	10.6977	5.38222
k__Bacteria|p__Proteobacteria|c__Gammaproteobacteria|o__Enterobacterales|f__Enterobacteriaceae|g__Escherichia|s__Escherichia_coli	0.843606	0.81	0.209634	0.178403	k__Bacteria|p__Proteobacteria|c__Gammaproteobacteria|o__Enterobacterales|f__Enterobacteriaceae|g__Escherichia|s__Escherichia_coli	0.0363223	0.0757532	s__Escherichia_coli	1.67043	0.05179	0.31706	0.1579	0.39214	0	0.08199	0	1.57613	0.59897	0	0.11858	0.0024	0.02713	12.281	0.0927	0.1045	0.04299	0.07533	0.32679	0.05109	4.93123	0	0.01293	0	0.01881	0.06917	0	0.00505	0	0	0.0221	0.43978	0.01067	0.16539	0	0.28258	0.02683	0.32435	0	0
k__Bacteria|p__Bacteroidetes|c__Bacteroidia|o__Bacteroidales|f__Prevotellaceae|g__Prevotella	2.15476	0.36	0.117705	0.221855	k__Bacteria|p__Bacteroidetes|c__Bacteroidia|o__Bacteroidales|f__Prevotellaceae|g__Prevotella	0.243489	0.0265288	Prevotella	0	0	0	0	0	0.22935	0	0	0.23403	0	0	0	0	0	0.15293	12.8932	1.2095	0.00041	1.88434	0	0	0.0065	0	0.00103	0	0	0	0	0	0	0.07293	0	0	0	4.7249	0	0	15.277	0.52613	0	0
k__Bacteria|p__Bacteroidetes|c__Bacteroidia|o__Bacteroidales|f__Tannerellaceae	1.55137	0.77	0.184196	0.31221	k__Bacteria|p__Bacteroidetes|c__Bacteroidia|o__Bacteroidales|f__Tannerellaceae	0.0665749	0.00156533	k__Bacteria|p__Bacteroidetes|c__Bacteroidia|o__Bacteroidales|f__Tannerellaceae	0	1.06319	2.44432	5.0614	1.13823	0	0	2.08003	1.17589	1.01751	0.70519	3.00494	5.84983	1.00291	8.91015	1.35939	3.9024	3.25229	0	0.7268	0.67203	5.16487	0	0.29552	0.76968	1.42103	0.18593	1.2821	0	0	3.9671	2.18182	2.69967	3.81648	4.04919	1.86516	0	0	1.9524	0.28153	0.76448
k__Bacteria|p__Bacteroidetes|c__Bacteroidia|o__Bacteroidales|f__Bacteroidaceae|g__Bacteroides|s__Bacteroides_caccae	0.783754	0.46	0.0791019	0.21479	k__Bacteria|p__Bacteroidetes|c__Bacteroidia|o__Bacteroidales|f__Bacteroidaceae|g__Bacteroides|s__Bacteroides_caccae	0.434038	0.0318724	s__Bacteroides_caccae	0	0	0	0.76055	1.18678	1.32945	0	0	1.70489	0	0.1845	2.00732	0.29966	0	0	0	1.15293	0.76013	9.55559	0	0	1.68186	0	0.37915	0	0.35855	0	0	0	0	1.27244	0.34142	1.88872	1.23575	0.71092	0.49876	0	0	0	0	0
k__Bacteria|p__Firmicutes|c__Clostridia|o__Clostridiales|f__Lachnospiraceae|g__Fusicatenibacter	1.87445	0.92	-0.145078	0.182765	k__Bacteria|p__Firmicutes|c__Clostridia|o__Clostridiales|f__Lachnospiraceae|g__Fusicatenibacter	0.14982	0.0687532	Fusicatenibacter	6.32153	0.57296	2.90167	1.22038	1.02183	2.94319	1.96846	2.53147	0.82385	6.4571	1.15949	1.5276	1.07039	2.79992	0.42211	0.8016	0.91861	5.06295	6.74594	0	1.14634	0.68363	2.97892	4.56966	0	3.86997	1.34694	1.08588	1.07765	1.51145	3.14072	2.44902	0.19193	4.39263	0.62322	0.52831	1.60192	2.0716	0.02771	0.48467	0.60596
k__Bacteria|p__Actinobacteria|c__Actinobacteria|o__Bifidobacteriales|f__Bifidobacteriaceae|g__Bifidobacterium|s__Bifidobacterium_breve	0.78203	0.48	0.165743	-0.29599	k__Bacteria|p__Actinobacteria|c__Actinobacteria|o__Bifidobacteriales|f__Bifidobacteriaceae|g__Bifidobacterium|s__Bifidobacterium_breve	0.0993499	0.00278988	s__Bifidobacterium_breve	0	0	0.08546	0	0.57129	0	0.1636	0	0	0	0.17022	0	1.12357	0.02174	0.1904	0	0.02859	0.03524	0	2.36466	0.27885	0.07067	9.96524	0	0	0	0	0	0.0033	0	0	0	0	0.00576	0.13718	0	0	0.009	0.51	0	1.97954
k__Bacteria|p__Firmicutes|c__Bacilli|o__Lactobacillales|f__Streptococcaceae|g__Streptococcus	1.75354	1	-0.0706227	0.0324776	k__Bacteria|p__Firmicutes|c__Bacilli|o__Lactobacillales|f__Streptococcaceae|g__Streptococcus	0.485039	0.748379	Streptococcus	16.5569	0.09292	0.82278	1.13754	4.69151	0.73823	0.44819	0.16014	0.13072	0.28163	1.26631	0.07543	13.2757	0.5859	0.39496	0.5647	0.26297	0.87498	0.94521	21.3507	1.10152	0.55297	2.00968	0.37011	0.95774	1.71968	1.41869	0.67061	0.91848	1.1234	1.3524	0.36229	1.87793	0.12826	0.43049	0.50567	6.05762	0.34503	0.71606	0.49394	4.84325
k__Bacteria|p__Firmicutes|c__Bacilli|o__Lactobacillales|f__Aerococcaceae	0.0023573	0.22	-0.174089	-0.0680286	k__Bacteria|p__Firmicutes|c__Bacilli|o__Lactobacillales|f__Aerococcaceae	0.0832271	0.501257	k__Bacteria|p__Firmicutes|c__Bacilli|o__Lactobacillales|f__Aerococcaceae	0.03792	0	0	0	0	0	0	0	0	0	0	0	0	0	0.0161	0	0	0	0.00321	0	0.00663	0	0	0	0	0.00328	0	0	0	0	0	0	0	0	0	0	0	0.00681	0	0	0
k__Bacteria|p__Actinobacteria|c__Coriobacteriia|o__Eggerthellales	0.284843	0.99	-0.173304	-0.301414	k__Bacteria|p__Actinobacteria|c__Coriobacteriia|o__Eggerthellales	0.0846491	0.00230789	k__Bacteria|p__Actinobacteria|c__Coriobacteriia|o__Eggerthellales	0	0.04605	0.36912	0.17448	0.29341	0.3107	0.20498	0.24396	0.08251	0.09149	0.27418	0.05216	0.17866	0.01815	0.10903	0.01359	0.08402	0.06441	0.50798	0.28628	3.77046	0.20319	0.17142	0.04143	0.12027	0.06643	0.26983	0.04877	0.18185	0.17686	0.11356	0.57319	0.26123	0.19211	0.16353	0.21847	0.17082	0.30816	0.074	0.0798	0.03841
k__Bacteria|p__Actinobacteria|c__Coriobacteriia|o__Eggerthellales|f__Eggerthellaceae	0.284843	0.99	-0.173304	-0.301414	k__Bacteria|p__Actinobacteria|c__Coriobacteriia|o__Eggerthellales|f__Eggerthellaceae	0.0846491	0.00230789	k__Bacteria|p__Actinobacteria|c__Coriobacteriia|o__Eggerthellales|f__Eggerthellaceae	0	0.04605	0.36912	0.17448	0.29341	0.3107	0.20498	0.24396	0.08251	0.09149	0.27418	0.05216	0.17866	0.01815	0.10903	0.01359	0.08402	0.06441	0.50798	0.28628	3.77046	0.20319	0.17142	0.04143	0.12027	0.06643	0.26983	0.04877	0.18185	0.17686	0.11356	0.57319	0.26123	0.19211	0.16353	0.21847	0.17082	0.30816	0.074	0.0798	0.03841
k__Bacteria|p__Firmicutes|c__Clostridia|o__Clostridiales|f__Ruminococcaceae|g__Ruminococcus|s__Ruminococcus_bicirculans	0.69554	0.74	-0.00602132	0.0480863	k__Bacteria|p__Firmicutes|c__Clostridia|o__Clostridiales|f__Ruminococcaceae|g__Ruminococcus|s__Ruminococcus_bicirculans	0.952588	0.634721	s__Ruminococcus_bicirculans	0	0	0.49871	0.08129	1.53553	0.00429	1.6278	0.73055	1.61336	1.04351	0.6491	2.31494	0.36086	1.13572	0	0.8455	3.71475	6.19147	0	0	0.00925	2.43723	0.22222	1.91981	0.48575	0.14243	0.63923	1.98548	1.65792	0.49307	4.54167	0.95032	1.12334	1.3425	0	0.04051	0.23002	0.01738	0	0.50867	0.13993
k__Bacteria|p__Proteobacteria|c__Gammaproteobacteria|o__Enterobacterales|f__Enterobacteriaceae	1.16656	0.86	0.171035	0.0941412	k__Bacteria|p__Proteobacteria|c__Gammaproteobacteria|o__Enterobacterales|f__Enterobacteriaceae	0.0888661	0.351519	k__Bacteria|p__Proteobacteria|c__Gammaproteobacteria|o__Enterobacterales|f__Enterobacteriaceae	2.23246	0.05179	0.35093	0.1579	0.46875	0	0.08453	0	1.67195	0.6098	0.00879	0.11858	0.0024	0.02713	12.4041	0.12871	0.1045	0.04299	0.07533	0.3373	0.06961	6.22922	0	0.01293	0	0.01881	10.5139	0.0099	0.00505	0.12313	0	0.0221	0.44017	0.01067	0.16539	0	0.28258	0.02683	0.32435	0	0
k__Bacteria|p__Proteobacteria|c__Gammaproteobacteria|o__Enterobacterales	1.17017	0.86	0.170506	0.0942855	k__Bacteria|p__Proteobacteria|c__Gammaproteobacteria|o__Enterobacterales	0.0898726	0.350778	k__Bacteria|p__Proteobacteria|c__Gammaproteobacteria|o__Enterobacterales	2.58217	0.05179	0.35093	0.1579	0.46875	0	0.08453	0	1.67195	0.6098	0.00879	0.11858	0.0024	0.02713	12.4041	0.12871	0.1045	0.04299	0.07533	0.3373	0.06961	6.22922	0	0.01293	0	0.01881	10.5139	0.0099	0.00505	0.12703	0	0.0221	0.44017	0.01067	0.16539	0	0.28258	0.02683	0.32435	0	0
k__Bacteria|p__Firmicutes|c__Clostridia|o__Clostridiales|f__Lachnospiraceae|g__Coprococcus|s__Coprococcus_eutactus	0.658181	0.22	0.0551985	0.161611	k__Bacteria|p__Firmicutes|c__Clostridia|o__Clostridiales|f__Lachnospiraceae|g__Coprococcus|s__Coprococcus_eutactus	0.585436	0.108193	s__Coprococcus_eutactus	0	0	0	0	0	0	0	0	0.00729	0	0	0	0	0	0	0.19734	0	0	0	0	0	1.31786	0	0	0	4.07971	0	0	2.84093	2.04116	0	0	10.7841	0	0	2.45812	0.8092	0	0	2.57493	0
k__Bacteria|p__Firmicutes|c__Clostridia|o__Clostridiales|f__Lachnospiraceae|g__Coprococcus|s__Coprococcus_comes	0.650015	0.57	-0.0167632	0.168082	k__Bacteria|p__Firmicutes|c__Clostridia|o__Clostridiales|f__Lachnospiraceae|g__Coprococcus|s__Coprococcus_comes	0.868522	0.0946027	s__Coprococcus_comes	0.27249	0.15819	0	0.62702	0	0	0	0	0.23517	0	0.21469	0	4.33951	1.83914	0	0.60813	1.30533	1.63875	0	0	3.91005	0.97972	0	1.17345	0	1.2486	2.71992	1.52792	2.70251	0.43783	0.08238	0	1.41165	0	0.83835	2.42372	0.7811	1.01065	0	1.76398	0
k__Bacteria|p__Actinobacteria|c__Actinobacteria|o__Bifidobacteriales|f__Bifidobacteriaceae|g__Bifidobacterium|s__Bifidobacterium_adolescentis	0.63407	0.44	-0.147606	0.254425	k__Bacteria|p__Actinobacteria|c__Actinobacteria|o__Bifidobacteriales|f__Bifidobacteriaceae|g__Bifidobacterium|s__Bifidobacterium_adolescentis	0.142773	0.0106356	s__Bifidobacterium_adolescentis	2.53636	0.73518	0	0	6.84193	0.01026	2.1309	0	0.02918	1.05616	0	0.51823	0	0	0.04881	0.13833	0	0	0	0	0.74837	0	0	1.02778	0.31895	0.18968	0.4489	0	0.53888	0	0	0	0.0431	0.14271	3.41734	0	3.27357	0	0	0	0
k__Bacteria|p__Bacteroidetes|c__Bacteroidia|o__Bacteroidales|f__Tannerellaceae|g__Parabacteroides	1.54769	0.77	0.181008	0.310434	k__Bacteria|p__Bacteroidetes|c__Bacteroidia|o__Bacteroidales|f__Tannerellaceae|g__Parabacteroides	0.0715075	0.00167025	Parabacteroides	0	1.06319	2.44432	5.0614	1.13823	0	0	2.08003	1.17589	1.01751	0.70519	3.00494	5.84983	1.00291	8.91015	1.35939	3.9024	3.25229	0	0.7268	0.67203	5.16487	0	0.29552	0.76968	1.42103	0.18593	1.2821	0	0	3.9671	2.18182	2.69967	3.81648	4.04919	1.86516	0	0	1.9524	0.28153	0.76448
k__Bacteria|p__Firmicutes|c__Bacilli|o__Lactobacillales|f__Streptococcaceae|g__Streptococcus|s__Streptococcus_salivarius	0.600177	1	-0.0749856	-0.135934	k__Bacteria|p__Firmicutes|c__Bacilli|o__Lactobacillales|f__Streptococcaceae|g__Streptococcus|s__Streptococcus_salivarius	0.458407	0.177493	s__Streptococcus_salivarius	2.82222	0.06757	0.74219	0.51969	0.35946	0.49217	0.31629	0.11275	0.08596	0.19411	1.17856	0.05585	0.48877	0.25096	0.14025	0.16799	0.10131	0.77699	0.59881	0.30833	0.83422	0.21097	1.62538	0.27906	0.67539	0.75031	0.96001	0.48557	0.71037	0.40225	1.10969	0.23103	0.95556	0.07511	0.39267	0.27966	0.67362	0.18182	0.57114	0.01676	4.33058
k__Bacteria|p__Firmicutes|c__Clostridia|o__Clostridiales|f__Lachnospiraceae|g__Coprococcus	1.53406	0.73	0.0373062	0.206059	k__Bacteria|p__Firmicutes|c__Clostridia|o__Clostridiales|f__Lachnospiraceae|g__Coprococcus	0.712501	0.0397042	Coprococcus	0.27249	0.15819	0.63014	0.96026	0	0.3794	0	0	0.41672	0.15031	0.33388	0.15361	4.33951	2.39793	0	0.87819	1.81455	1.65328	0.93521	0	4.91397	2.41171	1.45879	1.72489	0	5.93826	3.44834	1.52792	5.74007	2.88217	0.12998	0	12.36	0.41653	1.90986	4.93694	1.5903	1.64167	0	4.42764	0
k__Bacteria|p__Firmicutes|c__Clostridia|o__Clostridiales|f__Lachnospiraceae|g__Blautia|s__Ruminococcus_torques	0.554544	0.51	-0.0210443	0.149178	k__Bacteria|p__Firmicutes|c__Clostridia|o__Clostridiales|f__Lachnospiraceae|g__Blautia|s__Ruminococcus_torques	0.835369	0.138518	s__Ruminococcus_torques	0	0	0	0.71571	0	1.43409	0	0	0.05816	0	1.17093	0	0	0	0	1.1341	0	0.24929	2.15816	0	0	0	4.56161	0.18545	0	1.2369	4.85367	0	0	1.61286	0.46759	0.06804	2.4	0	0	0.74532	3.06757	0	0	0.92102	0
k__Bacteria|p__Bacteroidetes|c__Bacteroidia|o__Bacteroidales|f__Tannerellaceae|g__Parabacteroides|s__Parabacteroides_merdae	0.53189	0.33	-0.00807366	0.231521	k__Bacteria|p__Bacteroidetes|c__Bacteroidia|o__Bacteroidales|f__Tannerellaceae|g__Parabacteroides|s__Parabacteroides_merdae	0.936458	0.0204661	s__Parabacteroides_merdae	0	0	0	4.44208	0	0	0	0	0.49689	0.65523	0.25214	0	3.93283	0.70287	2.69456	0.99819	3.05763	2.86838	0	0	0.2705	0	0	0	0	0.69491	0	0	0	0	2.51539	1.84206	1.56276	1.9903	2.99582	0	0	0	0	0	0
k__Bacteria|p__Actinobacteria|c__Actinobacteria|o__Bifidobacteriales|f__Bifidobacteriaceae|g__Bifidobacterium|s__Bifidobacterium_bifidum	0.527939	0.31	0.0121128	-0.223666	k__Bacteria|p__Actinobacteria|c__Actinobacteria|o__Bifidobacteriales|f__Bifidobacteriaceae|g__Bifidobacterium|s__Bifidobacterium_bifidum	0.904792	0.0252891	s__Bifidobacterium_bifidum	0	0	0	0.75338	1.75118	0	1.62643	0	0	0	0	0	0	0	0	0.76188	2.77555	0.27358	0	0	2.4662	0	4.24432	0	0.23911	0	0	0.65763	0	0	0	0	0	0	0	0.01918	2.33991	0	0	0	0.80729
k__Bacteria|p__Bacteroidetes|c__Bacteroidetes_unclassified	6.2e-06	0.01	-0.168882	0.0470414	k__Bacteria|p__Bacteroidetes|c__Bacteroidetes_unclassified	0.0930205	0.642105	k__Bacteria|p__Bacteroidetes|c__Bacteroidetes_unclassified	0	0	0	0	0	0	0	0	0	0	0	0	0	0	0	0	0	0	0	0	0	0	0	0	0	0	0	0	0	0	0	0	0	0	0	0	0	0.00062	0	0	0
k__Bacteria|p__Bacteroidetes|c__Bacteroidetes_unclassified|o__Bacteroidetes_unclassified	6.2e-06	0.01	-0.168882	0.0470414	k__Bacteria|p__Bacteroidetes|c__Bacteroidetes_unclassified|o__Bacteroidetes_unclassified	0.0930205	0.642105	k__Bacteria|p__Bacteroidetes|c__Bacteroidetes_unclassified|o__Bacteroidetes_unclassified	0	0	0	0	0	0	0	0	0	0	0	0	0	0	0	0	0	0	0	0	0	0	0	0	0	0	0	0	0	0	0	0	0	0	0	0	0	0.00062	0	0	0
k__Bacteria|p__Bacteroidetes|c__Bacteroidetes_unclassified|o__Bacteroidetes_unclassified|f__Bacteroidetes_unclassified	6.2e-06	0.01	-0.168882	0.0470414	k__Bacteria|p__Bacteroidetes|c__Bacteroidetes_unclassified|o__Bacteroidetes_unclassified|f__Bacteroidetes_unclassified	0.0930205	0.642105	k__Bacteria|p__Bacteroidetes|c__Bacteroidetes_unclassified|o__Bacteroidetes_unclassified|f__Bacteroidetes_unclassified	0	0	0	0	0	0	0	0	0	0	0	0	0	0	0	0	0	0	0	0	0	0	0	0	0	0	0	0	0	0	0	0	0	0	0	0	0	0.00062	0	0	0
k__Bacteria|p__Verrucomicrobia|c__Verrucomicrobiae|o__Verrucomicrobiales|f__Akkermansiaceae|g__Akkermansia	1.33459	0.68	-0.209053	-0.0909466	k__Bacteria|p__Verrucomicrobia|c__Verrucomicrobiae|o__Verrucomicrobiales|f__Akkermansiaceae|g__Akkermansia	0.0368543	0.368174	Akkermansia	0	0	0	0	0.62246	0	0.06481	0.07808	0	0.00628	0	0.00778	0	0	0	0.01714	0.53499	1.43415	0	0.00368	1.40904	0.27455	0.12691	0.0384	0.18704	0.04897	0.05258	0.00317	0.12232	1.06949	0.00216	0.58927	1.21892	0.04232	7.0877	0.90361	0.15085	0.48257	0	0.16203	0
k__Bacteria|p__Firmicutes|c__Clostridia|o__Clostridiales|f__Ruminococcaceae|g__Ruthenibacterium|s__Ruthenibacterium_lactatiformans	0.509589	0.91	0.0120368	-0.0970953	k__Bacteria|p__Firmicutes|c__Clostridia|o__Clostridiales|f__Ruminococcaceae|g__Ruthenibacterium|s__Ruthenibacterium_lactatiformans	0.905387	0.336543	s__Ruthenibacterium_lactatiformans	0	0.1171	0.62803	0.3387	0.08581	0.30967	0.54953	0.20615	0.05091	0.18098	0.01548	0.13448	0.0699	0	6.38736	0	0.12456	0.17816	0.03809	0.29934	0.14751	0.08153	0	0.04097	0.00413	0.06348	0.50271	0.16119	0.01276	0.17745	0.06234	0.52188	0.25056	0.33888	0.1968	0.08157	0.07781	0.36859	0.01423	0.00964	0.03049
k__Bacteria|p__Firmicutes|c__Clostridia|o__Clostridiales|f__Lachnospiraceae|g__Roseburia|s__Roseburia_hominis	0.508374	0.75	-0.0635891	-0.0195689	k__Bacteria|p__Firmicutes|c__Clostridia|o__Clostridiales|f__Lachnospiraceae|g__Roseburia|s__Roseburia_hominis	0.529655	0.846765	s__Roseburia_hominis	0	0.72876	0.11874	0.30143	0.70892	0.01522	6.37224	0.72489	1.27935	2.75618	0.45096	0.05808	0	0	0.11131	0.11495	2.67089	0.15156	6.63151	0	0.06256	0.37807	0.19055	0.07676	2.02213	0.01748	1.68548	0.72254	1.90711	0.5325	0.44829	0.00822	2.49295	0.33835	0.70347	1.00402	0	0.75172	0	0.01801	0.16927
k__Bacteria|p__Firmicutes|c__Negativicutes|o__Selenomonadales|f__Selenomonadaceae|g__Megamonas	1.17087	0.15	-0.0804536	0.114182	k__Bacteria|p__Firmicutes|c__Negativicutes|o__Selenomonadales|f__Selenomonadaceae|g__Megamonas	0.426199	0.257985	Megamonas	0	0	0	0	0	0	0	0	0	0.00115	0	0	0	0	0	0	0	0.35289	0	0	0	0	0	4.27516	0	0	0.02397	0	0	0	0	1.27215	0	0	0	0	0	0	61.2049	2.44487	0
k__Bacteria|p__Proteobacteria|c__Betaproteobacteria|o__Burkholderiales|f__Sutterellaceae|g__Parasutterella|s__Parasutterella_excrementihominis	0.483659	0.8	-0.0185068	0.153811	k__Bacteria|p__Proteobacteria|c__Betaproteobacteria|o__Burkholderiales|f__Sutterellaceae|g__Parasutterella|s__Parasutterella_excrementihominis	0.854989	0.126541	s__Parasutterella_excrementihominis	0	0.76805	2.46329	0.01584	0.51057	0.25256	0	0	0.45569	0.03075	0	0.34213	0.37589	0.23499	5.51423	0.03098	0.11288	0.50972	0	0.28636	0.20961	0.25365	0	0.26216	0.52848	0.21145	0.72211	2.59147	1.54585	0	0.86315	0.03277	0.15107	0.53489	0.53274	1.48402	0	0.31862	1.72154	0.81698	0
k__Bacteria|p__Firmicutes|c__Clostridia|o__Clostridiales|f__Lachnospiraceae|g__Tyzzerella|s__Tyzzerella_nexilis	0.483637	0.49	0.166808	-0.290344	k__Bacteria|p__Firmicutes|c__Clostridia|o__Clostridiales|f__Lachnospiraceae|g__Tyzzerella|s__Tyzzerella_nexilis	0.0971658	0.0033859	s__Tyzzerella_nexilis	0	0	0.00654	0	0	0	0.01283	0.05364	0	0	0	0.001	0.90023	0.08453	0.00498	0	0.00828	0	0	0.18879	0.14372	0	0	0.00865	0	0	0	0	0.25063	0	0	0.0113	0	0	0	0	0.05715	0	0.01773	0	0.02237
k__Bacteria|p__Firmicutes|c__Clostridia|o__Clostridiales|f__Eubacteriaceae|g__Eubacterium|s__Eubacterium_sp_CAG_38	0.452859	0.73	0.00623689	0.00709649	k__Bacteria|p__Firmicutes|c__Clostridia|o__Clostridiales|f__Eubacteriaceae|g__Eubacterium|s__Eubacterium_sp_CAG_38	0.950893	0.944135	s__Eubacterium_sp_CAG_38	0.40529	0	0	0	0.03413	0.07505	0.28633	0	1.39213	0	0.16474	0.05456	0.16959	0.02962	1.5011	3.42368	0.09508	0.03422	0	0.67205	0	1.81313	0.75854	0.26077	0.16467	0.47822	0.16388	0	0.40201	0.05492	0.292	0.23043	0.00625	0.18833	0	1.5034	3.30435	0.80745	0	0.42568	0.73281
k__Bacteria|p__Firmicutes|c__Clostridia|o__Clostridiales|f__Lachnospiraceae|g__Dorea|s__Dorea_longicatena	0.441192	0.67	-0.039734	0.216902	k__Bacteria|p__Firmicutes|c__Clostridia|o__Clostridiales|f__Lachnospiraceae|g__Dorea|s__Dorea_longicatena	0.694689	0.0301874	s__Dorea_longicatena	0.40914	0.82378	0	0.92807	0	0.49839	0	0	0.37657	0.97373	0.12321	0.49114	0	0.33124	0.30158	0.11278	0.24359	0.45401	0.78046	0	0.89273	0	0	0.53716	0.31437	0	0.4937	0.34837	0	0.82833	0.48528	1.27763	1.46111	0.36299	0.95727	0.22895	0	1.4225	0	0.72631	0
k__Bacteria|p__Firmicutes|c__Firmicutes_unclassified|o__Firmicutes_unclassified|f__Firmicutes_unclassified|g__Firmicutes_unclassified|s__Firmicutes_bacterium_CAG_83	0.417416	0.72	-0.0452744	0.190926	k__Bacteria|p__Firmicutes|c__Firmicutes_unclassified|o__Firmicutes_unclassified|f__Firmicutes_unclassified|g__Firmicutes_unclassified|s__Firmicutes_bacterium_CAG_83	0.654672	0.0570673	s__Firmicutes_bacterium_CAG_83	0	0.04177	1.19506	0.55388	0.81934	0.64387	0	0	0.00557	0.4988	0.21021	0.28006	0.11643	0	0	0.00377	2.62957	1.2317	0	0	0	0.78117	0	0.04572	0.27006	0.55656	1.47247	0.15665	0	0.62521	3.34412	0.52358	2.04742	0.85176	0.6999	0.60563	0.24675	0.30043	0	0.18012	0
k__Bacteria|p__Firmicutes|c__Clostridia|o__Clostridiales|f__Ruminococcaceae|g__Flavonifractor|s__Flavonifractor_plautii	0.408107	0.99	0.0071895	-0.288359	k__Bacteria|p__Firmicutes|c__Clostridia|o__Clostridiales|f__Ruminococcaceae|g__Flavonifractor|s__Flavonifractor_plautii	0.943404	0.00362124	s__Flavonifractor_plautii	0.02193	0.12109	0.87952	0.03499	0.70049	0.26423	0.81483	2.13624	0.0302	0.28572	0	0.31359	0.23849	0.2379	1.42616	0.01318	0.4091	0.10305	0.05213	0.6908	0.31036	0.34726	0.40006	0.01743	0.06249	0.02699	0.20788	0.21271	0.42075	0.11679	0.01782	1.92346	0.13865	0.14387	0.01895	0.10235	0.22611	0.23146	0.17794	0.01045	0.12599
k__Bacteria|p__Actinobacteria|c__Coriobacteriia|o__Coriobacteriales|f__Coriobacteriaceae|g__Collinsella	0.976487	0.6	0.109888	0.148152	k__Bacteria|p__Actinobacteria|c__Coriobacteriia|o__Coriobacteriales|f__Coriobacteriaceae|g__Collinsella	0.276435	0.141284	Collinsella	0	0	0	2.51942	3.25851	0	0	0	0.26726	0.40985	0.81202	0.54008	0	0.68219	2.03544	2.52118	2.39085	1.01518	0	0	2.45656	0	1.26073	1.10442	3.42065	0.44285	1.19907	0	0	0.90043	1.03226	1.20336	0.95984	0.57345	1.4512	0	0.92605	0	0	0	0
k__Bacteria|p__Firmicutes|c__Clostridia|o__Clostridiales|f__Lachnospiraceae|g__Lachnospira	0.869672	0.44	-0.0452253	0.156748	k__Bacteria|p__Firmicutes|c__Clostridia|o__Clostridiales|f__Lachnospiraceae|g__Lachnospira	0.655022	0.119372	Lachnospira	2.24748	17.8149	5.55097	0.79257	0	0.24457	0	0	0	1.04368	0.02343	0	4.45838	9.33304	0	1.13002	0	1.26637	0	0	0	0.13302	10.4614	11.1418	3.25757	0.46068	0	0	0	0.36717	0.0007	0.81323	0.10155	0.24989	1.19411	0.16261	0	0	0	1.953	0.00482
k__Bacteria|p__Bacteroidetes|c__Bacteroidia|o__Bacteroidales|f__Bacteroidaceae|g__Bacteroides|s__Bacteroides_xylanisolvens	0.392164	0.49	0.188278	0.268575	k__Bacteria|p__Bacteroidetes|c__Bacteroidia|o__Bacteroidales|f__Bacteroidaceae|g__Bacteroides|s__Bacteroides_xylanisolvens	0.0606653	0.00689619	s__Bacteroides_xylanisolvens	0	0	0	1.3432	0	1.21075	7.99556	0	0	0.57221	0.70817	0.53125	0.33862	0	0.30989	0.13185	0.8877	0.03441	0	0.03602	0	0	0	0.27436	0	0	0	0.00549	0	0	0.61906	0.12555	0.84493	0.01691	0.0448	0	0	0	1.8353	0	0
k__Bacteria|p__Firmicutes|c__Clostridia|o__Clostridiales|f__Eubacteriaceae|g__Eubacterium|s__Eubacterium_hallii	0.360133	0.93	-0.0290269	0.00765826	k__Bacteria|p__Firmicutes|c__Clostridia|o__Clostridiales|f__Eubacteriaceae|g__Eubacterium|s__Eubacterium_hallii	0.774357	0.939721	s__Eubacterium_hallii	0.47571	0.26386	0	0.16458	0.09174	0.55788	1.04889	0.0201	0.14101	0.47558	0.02669	0.10159	0	0.05175	0.30341	0.09302	0.29592	0.20732	0.69253	0.12121	0.50654	0.32745	2.37101	0.18921	0.04217	0.27497	0.26003	0.25565	0.33224	0.38032	0.22928	0.12206	0.20611	0.25543	0.91667	0.11425	0.88482	1.17164	0	0.0626	0.14927
k__Bacteria|p__Bacteroidetes|c__Bacteroidia|o__Bacteroidales|f__Bacteroidaceae|g__Bacteroides|s__Bacteroides_coprocola	0.358295	0.11	0.0513302	0.213625	k__Bacteria|p__Bacteroidetes|c__Bacteroidia|o__Bacteroidales|f__Bacteroidaceae|g__Bacteroides|s__Bacteroides_coprocola	0.612026	0.0328355	s__Bacteroides_coprocola	0	0	0	0	0	0	0	0	0	0	0	0	0	0	0	0	0	0	0	0	0	0	0	0	0	0	0	0	0	0	0	0	0	1.03545	1.11753	0	0	0	0	0	0
k__Bacteria|p__Firmicutes|c__Clostridia|o__Clostridiales|f__Ruminococcaceae|g__Ruminococcus|s__Ruminococcus_lactaris	0.348565	0.34	-0.0923128	0.147202	k__Bacteria|p__Firmicutes|c__Clostridia|o__Clostridiales|f__Ruminococcaceae|g__Ruminococcus|s__Ruminococcus_lactaris	0.360993	0.143883	s__Ruminococcus_lactaris	1.56082	0	0.98758	0	0.00571	0.4843	0	0	1.20335	0.0476	2.03039	0	0	0	0.73318	0.0287	0	0.67981	0	0	0	1.05899	0	0	0	0.57733	4.90092	0	2.0057	0.53064	0	0	0.10048	0	1.52563	1.65338	0	0	0	0.42902	0
k__Bacteria|p__Firmicutes|c__Negativicutes|o__Veillonellales|f__Veillonellaceae|g__Veillonella|s__Veillonella_parvula	0.340487	0.87	-0.0355362	-0.0779581	k__Bacteria|p__Firmicutes|c__Negativicutes|o__Veillonellales|f__Veillonellaceae|g__Veillonella|s__Veillonella_parvula	0.725584	0.440734	s__Veillonella_parvula	5.01155	0.02842	0.01056	0.17546	0.05846	1.12554	0.03955	0.08087	0.00646	0	0.16704	0.00244	1.72476	0.02604	0.08301	0.19041	0.11721	0.03348	0.01567	0.00947	0.1818	0.00921	0.32721	0.01468	0.31065	0.49897	0.71675	0.05513	0.01966	0.03091	0.06069	0.05457	0.01008	0	0	0.03463	0.03387	0.13317	0.00464	0	0.20903
k__Bacteria|p__Proteobacteria|c__Gammaproteobacteria|o__Enterobacterales|f__Enterobacteriaceae|g__Escherichia	0.843606	0.81	0.209634	0.178403	k__Bacteria|p__Proteobacteria|c__Gammaproteobacteria|o__Enterobacterales|f__Enterobacteriaceae|g__Escherichia	0.0363223	0.0757532	Escherichia	1.67043	0.05179	0.31706	0.1579	0.39214	0	0.08199	0	1.57613	0.59897	0	0.11858	0.0024	0.02713	12.281	0.0927	0.1045	0.04299	0.07533	0.32679	0.05109	4.93123	0	0.01293	0	0.01881	0.06917	0	0.00505	0	0	0.0221	0.43978	0.01067	0.16539	0	0.28258	0.02683	0.32435	0	0
k__Bacteria|p__Firmicutes|c__Clostridia|o__Clostridiales|f__Ruminococcaceae|g__Agathobaculum|s__Agathobaculum_butyriciproducens	0.340197	0.86	0.135591	0.0852349	k__Bacteria|p__Firmicutes|c__Clostridia|o__Clostridiales|f__Ruminococcaceae|g__Agathobaculum|s__Agathobaculum_butyriciproducens	0.178597	0.399134	s__Agathobaculum_butyriciproducens	1.5048	0.42049	0.06345	0.42282	0	0.68257	0.44965	0	0.08872	0.25449	0.99572	0	0.36366	0	0.3098	0.05658	0.31633	0.13408	1.16122	0.01531	0.92673	0.62685	0	0.30712	2.45761	0.48457	0.5691	0.27027	0.49651	0.17374	0.2722	0.01008	0.20789	0.41155	0.32508	0.12096	0.6157	0.6155	0	0.13747	0.60247
k__Bacteria|p__Firmicutes|c__Clostridia|o__Clostridiales|f__Lachnospiraceae|g__Dorea	0.649332	0.8	-0.0488776	0.186501	k__Bacteria|p__Firmicutes|c__Clostridia|o__Clostridiales|f__Lachnospiraceae|g__Dorea	0.629153	0.0631837	Dorea	0.40914	0.82378	0	1.20308	0.4026	0.6311	0	0.30481	0.50769	1.27652	0.34743	0.71028	0	0.42676	0.49094	0.28243	0.28756	0.45401	2.10736	0	1.13872	0.1146	0.4661	0.62868	0.39883	0.07566	1.13127	0.53199	0	0.9945	0.68112	1.27763	1.818	0.52148	1.7005	0.37212	0	1.64422	0	0.78241	0.13122
k__Bacteria|p__Bacteroidetes|c__Bacteroidia|o__Bacteroidales|f__Bacteroidaceae|g__Bacteroides|s__Bacteroides_intestinalis	0.323159	0.14	0.0563621	0.219515	k__Bacteria|p__Bacteroidetes|c__Bacteroidia|o__Bacteroidales|f__Bacteroidaceae|g__Bacteroides|s__Bacteroides_intestinalis	0.577542	0.0282074	s__Bacteroides_intestinalis	0	0	0	0.03158	0	0	0	0	0	2.73158	0	0	0	0	0	0	0	0.0741	0	0	0	0.29576	0	0	0	0	0	0	0	0	0	0	0	0	0	0	0	0	0	0	0
k__Bacteria|p__Actinobacteria|c__Coriobacteriia|o__Coriobacteriales|f__Atopobiaceae	0.0084415	0.26	0.156428	0.23914	k__Bacteria|p__Actinobacteria|c__Coriobacteriia|o__Coriobacteriales|f__Atopobiaceae	0.120138	0.0165656	k__Bacteria|p__Actinobacteria|c__Coriobacteriia|o__Coriobacteriales|f__Atopobiaceae	0.00976	0	0	0.11421	0	0	0	0	0	0	0	0	0.00744	0.00081	0.0101	0	0	0	0	0	0	0	0	0.00151	0	0.00109	0.0032	0	0	0	0	0	0	0	0.03133	0	0	0	0	0	0
k__Bacteria|p__Actinobacteria	8.83147	1	0.0613148	-0.237642	k__Bacteria|p__Actinobacteria	0.544509	0.017277	k__Bacteria|p__Actinobacteria	6.62708	2.89127	6.11396	11.0797	19.7415	5.01584	10.6666	2.46556	0.55603	5.03993	20.1283	1.94467	9.41803	4.32141	7.30519	4.09017	8.97493	2.5804	5.79301	12.9018	21.7466	2.13031	27.3522	3.74158	8.21052	3.2204	5.27415	3.40746	3.05801	4.55069	4.26108	4.11017	3.27582	2.46912	7.88208	1.10683	8.91345	2.57075	4.12145	0.94732	7.19075
k__Bacteria|p__Firmicutes|c__Clostridia|o__Clostridiales|f__Ruminococcaceae|g__Gemmiger|s__Gemmiger_formicilis	0.296721	0.7	-0.0754185	0.0635693	k__Bacteria|p__Firmicutes|c__Clostridia|o__Clostridiales|f__Ruminococcaceae|g__Gemmiger|s__Gemmiger_formicilis	0.455808	0.529784	s__Gemmiger_formicilis	0	0	0.07071	1.70477	0.0215	0.02693	0	0	0.21498	0.7372	0.53334	0	0	0.00689	0	0	0.02656	0.1975	3.18314	0.01635	1.49688	0.10984	0	0.09382	0.05211	1.95994	0.02441	0.10076	0.39234	0.76644	0.06621	0.21051	0.78342	0	0.15958	0.77638	0.03244	0.45958	0	0.22221	0.46849
k__Bacteria|p__Firmicutes|c__Bacilli|o__Lactobacillales|f__Leuconostocaceae	0.0244566	0.22	0.155793	0.121112	k__Bacteria|p__Firmicutes|c__Bacilli|o__Lactobacillales|f__Leuconostocaceae	0.121667	0.230016	k__Bacteria|p__Firmicutes|c__Bacilli|o__Lactobacillales|f__Leuconostocaceae	0.01866	0	0	0	0	0	0	0	0	0.00552	0	0	0	0	0.04011	0	0.00561	0	0	0.00485	0	0	0	0	0	0	0	0	0	0	0.00022	0.12047	0	0	0	0	0.0059	0	1.26431	0	0
k__Bacteria|p__Firmicutes|c__Negativicutes|o__Veillonellales|f__Veillonellaceae|g__Dialister|s__Dialister_sp_CAG_357	0.285558	0.06	0.134199	0.156908	k__Bacteria|p__Firmicutes|c__Negativicutes|o__Veillonellales|f__Veillonellaceae|g__Dialister|s__Dialister_sp_CAG_357	0.183139	0.11899	s__Dialister_sp_CAG_357	0	0	0	0	0	0	0	0	0	0	0	3.46225	0	0	2.36521	0	0	0	0	0	0	0	0	0	0	0	0	0	0	0	0	0	0.1769	0	0	0	0	0	0	0	0
k__Bacteria|p__Actinobacteria|c__Actinobacteria|o__Micrococcales|f__Microbacteriaceae	0.0003009	0.05	0.154358	-0.0270801	k__Bacteria|p__Actinobacteria|c__Actinobacteria|o__Micrococcales|f__Microbacteriaceae	0.125184	0.789127	k__Bacteria|p__Actinobacteria|c__Actinobacteria|o__Micrococcales|f__Microbacteriaceae	0	0	0	0	0	0	0	0	0	0	0	0	0	0	0	0	0	0	0	0	0	0	0	0	0	0	0	0	0	0	0	0	0	0	0	0	0	0	0	0	0
k__Bacteria|p__Firmicutes|c__Firmicutes_unclassified|o__Firmicutes_unclassified|f__Firmicutes_unclassified|g__Firmicutes_unclassified	0.543975	0.8	-0.111445	0.176206	k__Bacteria|p__Firmicutes|c__Firmicutes_unclassified|o__Firmicutes_unclassified|f__Firmicutes_unclassified|g__Firmicutes_unclassified	0.269644	0.0794898	Firmicutes_unclassified	0	0.04177	1.19506	0.58113	0.81934	0.66964	0.00523	0	0.00557	0.4988	0.21021	0.28006	0.12259	0	0	0.00377	2.62957	1.23909	0	0	0.05744	0.82336	0.00271	0.04572	0.2736	0.56706	1.63604	0.17741	0.01039	0.75244	3.36635	0.52358	2.04742	1.18245	0.73119	0.65282	0.24675	0.36756	0	0.22866	0
k__Archaea|p__Euryarchaeota|c__Methanobacteria|o__Methanobacteriales|f__Methanobacteriaceae|g__Methanobrevibacter|s__Methanobrevibacter_smithii	0.283368	0.02	0.195941	0.0660817	k__Archaea|p__Euryarchaeota|c__Methanobacteria|o__Methanobacteriales|f__Methanobacteriaceae|g__Methanobrevibacter|s__Methanobrevibacter_smithii	0.0507302	0.513612	s__Methanobrevibacter_smithii	0	0	0	0	0	0	0	0	0	0	0	0	0	0	0	0	0	0	0	0	0	0	0	0	0	0	0	0	0	0	0	0	0	0	0	0	0	0	0	0	0
k__Bacteria|p__Firmicutes|c__Clostridia|o__Clostridiales|f__Ruminococcaceae|g__Ruminococcaceae_unclassified|s__Eubacterium_siraeum	0.276293	0.27	-0.119791	0.167416	k__Bacteria|p__Firmicutes|c__Clostridia|o__Clostridiales|f__Ruminococcaceae|g__Ruminococcaceae_unclassified|s__Eubacterium_siraeum	0.235178	0.0959356	s__Eubacterium_siraeum	0	0	0	0	0.01261	0.00467	0	0	0	0	0	0	0	0	0	0.01273	0.01871	1.70613	0	0	0	0.33696	0	0	0	1.52955	0.02379	0	0	0.01665	0	0	0	0	0	1.72418	0	7.71927	0	2.61959	0
k__Bacteria|p__Bacteroidetes|c__Bacteroidia|o__Bacteroidales|f__Barnesiellaceae|g__Barnesiella|s__Barnesiella_intestinihominis	0.268636	0.23	-0.0392446	0.168404	k__Bacteria|p__Bacteroidetes|c__Bacteroidia|o__Bacteroidales|f__Barnesiellaceae|g__Barnesiella|s__Barnesiella_intestinihominis	0.698267	0.0939643	s__Barnesiella_intestinihominis	0	0	0	0	0	0	0	0	0	0	0	0.12839	0	0	0	0	0	2.1643	0	0	0	0	0	0	0	0.40073	0	0	0.42863	0	0	0	1.78966	0	3.56274	1.72162	0	0	0	0.42447	0
k__Bacteria|p__Firmicutes|c__Clostridia|o__Clostridiales|f__Lachnospiraceae|g__Sellimonas|s__Sellimonas_intestinalis	0.260192	0.72	-0.0935526	-0.126343	k__Bacteria|p__Firmicutes|c__Clostridia|o__Clostridiales|f__Lachnospiraceae|g__Sellimonas|s__Sellimonas_intestinalis	0.354552	0.210363	s__Sellimonas_intestinalis	0.04193	0.01928	1.69892	0	1.1612	0.05502	0.21642	0.02906	0	0.03887	0	0.1623	0.35838	0	0.17425	0	0.17602	0.3037	0	0.36851	0.33187	0.22447	0	0	0.09272	0.33554	0.72331	0.00061	0.67888	0	0.00646	0.68416	0.00686	0.4524	0	0.24994	0.49908	0.86236	0	0	0.03173
k__Bacteria|p__Bacteroidetes|c__Bacteroidia|o__Bacteroidales|f__Odoribacteraceae|g__Odoribacter|s__Odoribacter_splanchnicus	0.240837	0.46	-0.13045	0.320542	k__Bacteria|p__Bacteroidetes|c__Bacteroidia|o__Bacteroidales|f__Odoribacteraceae|g__Odoribacter|s__Odoribacter_splanchnicus	0.19579	0.00114852	s__Odoribacter_splanchnicus	0	0.45463	0	0	0	0.3123	0	0	0.9829	0	0.25641	0.79959	0	0	0.46221	0	0	0.44289	0	0.03754	0	0	0	0.23555	0.50534	0.44377	0	0	0	0	0.80029	0	1.17132	0.52781	1.72053	0.05232	0	0	0.00442	0.21151	0
k__Bacteria|p__Firmicutes|c__Negativicutes|o__Acidaminococcales|f__Acidaminococcaceae|g__Phascolarctobacterium|s__Phascolarctobacterium_faecium	0.231825	0.4	0.255493	0.128433	k__Bacteria|p__Firmicutes|c__Negativicutes|o__Acidaminococcales|f__Acidaminococcaceae|g__Phascolarctobacterium|s__Phascolarctobacterium_faecium	0.0103015	0.202852	s__Phascolarctobacterium_faecium	0	0	0	0.48383	0	0	0	0	0	0.65509	0.01524	0.26543	0.37861	0.82374	0.14855	0	0	0	0	0.57993	0.36552	0.87262	0	0	0	0.45943	0.26539	0.86104	0	0.51371	1.54306	1.32135	0.68746	0	0	0.1583	0	0	0.15241	0	0
k__Bacteria|p__Proteobacteria|c__Alphaproteobacteria|o__Rhizobiales|f__Brucellaceae	5.46e-05	0.01	0.151471	0.00522683	k__Bacteria|p__Proteobacteria|c__Alphaproteobacteria|o__Rhizobiales|f__Brucellaceae	0.132487	0.958838	k__Bacteria|p__Proteobacteria|c__Alphaproteobacteria|o__Rhizobiales|f__Brucellaceae	0	0	0	0	0	0	0	0	0	0	0	0	0	0	0	0	0	0	0	0	0	0	0	0	0	0	0	0.00546	0	0	0	0	0	0	0	0	0	0	0	0	0
k__Bacteria|p__Firmicutes|c__Negativicutes|o__Veillonellales|f__Veillonellaceae|g__Veillonella	0.541901	0.93	-0.063828	-0.164457	k__Bacteria|p__Firmicutes|c__Negativicutes|o__Veillonellales|f__Veillonellaceae|g__Veillonella	0.528107	0.102039	Veillonella	6.41826	0.05059	0.09318	0.17546	0.07539	1.21821	0.08658	0.17624	0.03051	0.01809	1.74813	0.01071	3.24734	0.39225	0.08301	0.404	0.127	0.08038	0.1041	0.00947	0.72505	0.00921	1.05756	0.37549	1.05675	0.57351	0.8536	0.34677	0.11763	0.05277	0.11999	0.11606	0.02224	0.0047	0	0.09573	0.06871	0.1516	0.00464	0	0.60929
k__Bacteria|p__Firmicutes|c__Clostridia|o__Clostridiales|f__Eubacteriaceae|g__Eubacterium|s__Eubacterium_sp_CAG_251	0.228462	0.12	0.0724583	-0.0743607	k__Bacteria|p__Firmicutes|c__Clostridia|o__Clostridiales|f__Eubacteriaceae|g__Eubacterium|s__Eubacterium_sp_CAG_251	0.473735	0.462171	s__Eubacterium_sp_CAG_251	0	0	0	0.84415	0	0	2.84269	0	0	0	2.84192	0	0	0	0	0	0	0	0	0	4.34027	0	0	0	2.98844	0	0	0	0	0	0	0	0	0	0.18386	0	0	0	0	0	0
k__Bacteria|p__Firmicutes|c__Clostridia|o__Clostridiales|f__Ruminococcaceae|g__Ruthenibacterium	0.509589	0.91	0.0120368	-0.0970953	k__Bacteria|p__Firmicutes|c__Clostridia|o__Clostridiales|f__Ruminococcaceae|g__Ruthenibacterium	0.905387	0.336543	Ruthenibacterium	0	0.1171	0.62803	0.3387	0.08581	0.30967	0.54953	0.20615	0.05091	0.18098	0.01548	0.13448	0.0699	0	6.38736	0	0.12456	0.17816	0.03809	0.29934	0.14751	0.08153	0	0.04097	0.00413	0.06348	0.50271	0.16119	0.01276	0.17745	0.06234	0.52188	0.25056	0.33888	0.1968	0.08157	0.07781	0.36859	0.01423	0.00964	0.03049
k__Bacteria|p__Firmicutes|c__Clostridia|o__Clostridiales|f__Lachnospiraceae|g__Coprococcus|s__Coprococcus_catus	0.225863	0.59	0.0473039	0.0748083	k__Bacteria|p__Firmicutes|c__Clostridia|o__Clostridiales|f__Lachnospiraceae|g__Coprococcus|s__Coprococcus_catus	0.640247	0.459473	s__Coprococcus_catus	0	0	0.63014	0.33324	0	0.3794	0	0	0.17425	0.15031	0.11919	0.15361	0	0.55878	0	0.07272	0.50922	0.01453	0.93521	0	1.00391	0.11413	1.45879	0.55144	0	0.60994	0.72842	0	0.19663	0.40318	0.0476	0	0.16432	0.41653	1.0715	0.0551	0	0.63102	0	0.08872	0
k__Bacteria|p__Proteobacteria|c__Proteobacteria_unclassified|o__Proteobacteria_unclassified|f__Proteobacteria_unclassified|g__Proteobacteria_unclassified|s__Proteobacteria_bacterium_CAG_139	0.225573	0.76	0.235412	0.204029	k__Bacteria|p__Proteobacteria|c__Proteobacteria_unclassified|o__Proteobacteria_unclassified|f__Proteobacteria_unclassified|g__Proteobacteria_unclassified|s__Proteobacteria_bacterium_CAG_139	0.0183853	0.0417395	s__Proteobacteria_bacterium_CAG_139	0	0.03055	0.11402	0.03961	2.10875	0.01016	0	0	0.02285	0.85122	0	0.34294	0.50445	1.20013	0.27595	0	0.00268	0.02702	0	0.30036	0.70987	0.08932	0	0.30597	0.02072	0.00488	0.04078	0.07623	0.04908	0	0.25379	0	0.00582	0.01839	0.08195	0.05936	0	0.01388	0.05009	0.03485	0
k__Bacteria|p__Firmicutes|c__Clostridia|o__Clostridiales|f__Lachnospiraceae|g__Blautia|s__Blautia_obeum	0.206057	0.77	-0.0415477	0.26508	k__Bacteria|p__Firmicutes|c__Clostridia|o__Clostridiales|f__Lachnospiraceae|g__Blautia|s__Blautia_obeum	0.68149	0.00769111	s__Blautia_obeum	0.01988	0.09314	0.18568	0.15437	0.08417	0.0429	0.13142	0	0.14434	0.04441	0.00635	0.38839	0.46039	0	0	0.21606	0.03144	0.00886	0.48188	0	1.46666	0.28024	0	0.60691	0.19623	0.31334	0.07782	0.09524	0	0.30736	0.12724	0.27359	0.3722	0.58335	1.24141	0.02848	0	0.21249	0	0.00773	0
k__Bacteria|p__Firmicutes|c__Clostridia|o__Clostridiales|f__Lachnospiraceae|g__Dorea|s__Dorea_formicigenerans	0.2041	0.7	0.00424045	0.0433475	k__Bacteria|p__Firmicutes|c__Clostridia|o__Clostridiales|f__Lachnospiraceae|g__Dorea|s__Dorea_formicigenerans	0.966601	0.668486	s__Dorea_formicigenerans	0	0	0	0.27501	0	0.13271	0	0.30481	0.13112	0.30279	0.22422	0.21914	0	0.09552	0.18936	0.16965	0.04397	0	1.32691	0	0.246	0.1146	0.4661	0.09153	0.08447	0.07566	0.63756	0.18363	0	0.16616	0.19583	0	0.35688	0.15849	0.74323	0.14317	0	0.22172	0	0.0561	0.13122
k__Bacteria|p__Firmicutes|c__Clostridia|o__Clostridiales|f__Lachnospiraceae|g__Lachnoclostridium|s__Clostridium_bolteae	0.188096	0.84	-0.0651506	0.0315752	k__Bacteria|p__Firmicutes|c__Clostridia|o__Clostridiales|f__Lachnospiraceae|g__Lachnoclostridium|s__Clostridium_bolteae	0.519576	0.755147	s__Clostridium_bolteae	0.00873	0.05274	0.72453	0.02668	0.02212	0.0138	0.1046	0.25772	0	0.01351	0.00582	0.03113	0.00135	0	0.52527	0	0.00865	0.03593	0.00412	0.07834	0.01562	0.04034	0	0	0	0.00291	0	0	0.09247	0	0.01758	0.03155	0.03029	0.00635	0.31511	0.00353	0.00363	0.01942	0.99665	0	0.0071
k__Bacteria|p__Firmicutes|c__Clostridia|o__Clostridiales|f__Lachnospiraceae|g__Butyrivibrio|s__Butyrivibrio_crossotus	0.186912	0.01	-0.0365621	0.0470414	k__Bacteria|p__Firmicutes|c__Clostridia|o__Clostridiales|f__Lachnospiraceae|g__Butyrivibrio|s__Butyrivibrio_crossotus	0.717991	0.642105	s__Butyrivibrio_crossotus	0	0	0	0	0	0	0	0	0	0	0	0	0	0	0	0	0	0	0	0	0	0	0	0	0	0	0	0	0	0	0	0	0	0	0	0	0	0	0	0	0
k__Bacteria|p__Firmicutes|c__Clostridia|o__Clostridiales|f__Eubacteriaceae|g__Eubacterium|s__Eubacterium_ventriosum	0.185688	0.58	-0.0223707	0.221471	k__Bacteria|p__Firmicutes|c__Clostridia|o__Clostridiales|f__Eubacteriaceae|g__Eubacterium|s__Eubacterium_ventriosum	0.825153	0.0267983	s__Eubacterium_ventriosum	0.19174	0	0.01186	0.31514	0	0	0	0	0.02531	1.19289	0.04773	0.64359	0	0	0	0.39009	0	0	0.44928	0	0	0	0	0.2351	0.06684	0.36523	2.26738	0.01336	0.42354	0.0095	0	0.11283	0.00686	0.17292	0.02647	0	0.05676	0	0	0	0
k__Bacteria|p__Firmicutes|c__Clostridia|o__Clostridiales|f__Ruminococcaceae	19.1614	1	-0.148345	0.031859	k__Bacteria|p__Firmicutes|c__Clostridia|o__Clostridiales|f__Ruminococcaceae	0.140762	0.753016	k__Bacteria|p__Firmicutes|c__Clostridia|o__Clostridiales|f__Ruminococcaceae	5.80533	19.0258	15.1103	23.6931	32.8794	25.7222	30.1139	14.2183	14.2119	14.5722	18.1282	23.7281	11.6159	13.1485	9.75373	14.8516	47.9933	28.2594	20.7638	11.9443	11.7194	28.8661	14.4286	26.643	19.4374	17.0098	20.4256	23.0679	23.531	18.6179	11.591	36.1859	14.6211	28.9487	7.70692	18.5764	19.1402	28.5088	4.03673	19.9939	12.7034
k__Bacteria|p__Firmicutes|c__Clostridia|o__Clostridiales|f__Eubacteriaceae|g__Eubacterium|s__Eubacterium_sp_CAG_274	0.183805	0.37	-0.103897	0.224673	k__Bacteria|p__Firmicutes|c__Clostridia|o__Clostridiales|f__Eubacteriaceae|g__Eubacterium|s__Eubacterium_sp_CAG_274	0.303624	0.0246213	s__Eubacterium_sp_CAG_274	0.37282	0	1.20905	0	0	1.16136	0	0.74313	0	0	0	0.64872	2.1744	0	0.01438	0	0	0	1.06897	0	0	0	0	0	0	0.02058	0	0	0	0.2496	0.02326	0.1159	0	0	0	0	0.29094	0	0	0.63559	0
k__Bacteria|p__Bacteroidetes|c__Bacteroidia|o__Bacteroidales|f__Bacteroidaceae|g__Bacteroides|s__Bacteroides_finegoldii	0.18094	0.21	-0.0123391	-0.0249654	k__Bacteria|p__Bacteroidetes|c__Bacteroidia|o__Bacteroidales|f__Bacteroidaceae|g__Bacteroides|s__Bacteroides_finegoldii	0.903023	0.805254	s__Bacteroides_finegoldii	0	0	0	0	0	0	0	0	0	0	1.42107	0	0	0	0	0	0.05906	0.10894	0	0	0	0	0	0	0	0.15036	0	0.36959	0	0	0	0	0	0	0	0	0	0.27385	0	0.4389	0
k__Bacteria|p__Proteobacteria|c__Betaproteobacteria|o__Burkholderiales|f__Sutterellaceae|g__Parasutterella	0.483659	0.8	-0.0185068	0.153811	k__Bacteria|p__Proteobacteria|c__Betaproteobacteria|o__Burkholderiales|f__Sutterellaceae|g__Parasutterella	0.854989	0.126541	Parasutterella	0	0.76805	2.46329	0.01584	0.51057	0.25256	0	0	0.45569	0.03075	0	0.34213	0.37589	0.23499	5.51423	0.03098	0.11288	0.50972	0	0.28636	0.20961	0.25365	0	0.26216	0.52848	0.21145	0.72211	2.59147	1.54585	0	0.86315	0.03277	0.15107	0.53489	0.53274	1.48402	0	0.31862	1.72154	0.81698	0
k__Bacteria|p__Firmicutes|c__Negativicutes|o__Veillonellales|f__Veillonellaceae|g__Dialister|s__Dialister_invisus	0.179724	0.58	-0.118561	0.00634709	k__Bacteria|p__Firmicutes|c__Negativicutes|o__Veillonellales|f__Veillonellaceae|g__Dialister|s__Dialister_invisus	0.240053	0.950026	s__Dialister_invisus	0	0.02144	0.00909	0.30963	2.40476	0.17207	0.04316	0.15514	1.10311	0	0	0	0.03267	0.00175	0	0	0	0.40145	0.11164	0	0.01391	0	0.02061	0.04731	0.14615	0.17214	0	0	0.03002	0	0	0	0	2.01482	0.89855	0	0.35632	0.08055	0	0	0
k__Bacteria|p__Firmicutes|c__Clostridia|o__Clostridiales|f__Oscillospiraceae|g__Oscillibacter|s__Oscillibacter_sp_57_20	0.177771	0.53	-0.117028	0.300671	k__Bacteria|p__Firmicutes|c__Clostridia|o__Clostridiales|f__Oscillospiraceae|g__Oscillibacter|s__Oscillibacter_sp_57_20	0.246228	0.00236915	s__Oscillibacter_sp_57_20	0	0	0.31039	0.02864	0.18062	0.11569	0	0	0.63137	0.12291	0.11248	0	0.08155	0	0	0.27502	0	0.29303	0.03636	0.01212	0.02001	0.35891	0	0.26709	0.20747	0.07757	0	0.23011	0	0.0657	1.37147	0	0.48445	0	1.64576	0.32711	0	0.4688	0	0.249	0.1299
k__Bacteria|p__Firmicutes|c__Clostridia|o__Clostridiales|f__Lachnospiraceae|g__Tyzzerella	0.483637	0.49	0.166808	-0.290344	k__Bacteria|p__Firmicutes|c__Clostridia|o__Clostridiales|f__Lachnospiraceae|g__Tyzzerella	0.0971658	0.0033859	Tyzzerella	0	0	0.00654	0	0	0	0.01283	0.05364	0	0	0	0.001	0.90023	0.08453	0.00498	0	0.00828	0	0	0.18879	0.14372	0	0	0.00865	0	0	0	0	0.25063	0	0	0.0113	0	0	0	0	0.05715	0	0.01773	0	0.02237
k__Bacteria|p__Firmicutes|c__Erysipelotrichia|o__Erysipelotrichales|f__Erysipelotrichaceae|g__Erysipelatoclostridium|s__Erysipelatoclostridium_ramosum	0.172341	0.78	0.14192	-0.346397	k__Bacteria|p__Firmicutes|c__Erysipelotrichia|o__Erysipelotrichales|f__Erysipelotrichaceae|g__Erysipelatoclostridium|s__Erysipelatoclostridium_ramosum	0.158982	0.000414959	s__Erysipelatoclostridium_ramosum	0.00176	0.01276	0.04252	0	0.0073	0.01261	0.31465	0.09288	0	0.02001	0	0.03457	0.47834	0.13494	0.00271	0.00745	0.0169	0.13218	0.01838	0.11826	0.19405	0	0.08384	0.00728	0	0	0.02922	0.12501	0.3171	0.00067	0	0.00294	0.14946	0.10634	0.00121	0.04172	0.02867	0	1.3887	0	0.01704
k__Bacteria|p__Bacteroidetes|c__Bacteroidia|o__Bacteroidales|f__Bacteroidaceae|g__Bacteroides|s__Bacteroides_cellulosilyticus	0.164383	0.21	-0.064325	0.215588	k__Bacteria|p__Bacteroidetes|c__Bacteroidia|o__Bacteroidales|f__Bacteroidaceae|g__Bacteroides|s__Bacteroides_cellulosilyticus	0.524892	0.0312264	s__Bacteroides_cellulosilyticus	0	0	1.34861	0.43758	0	0.00271	0	0	0	0.47306	0	0.0046	0	0.06065	0	0	0	0.12187	0.49908	0	0	0.05476	0	0	0	0.01294	0	0	0	0	0.13088	0	0.82802	0	0	0	0	0	0	0	0
k__Bacteria|p__Firmicutes|c__Negativicutes|o__Veillonellales|f__Veillonellaceae|g__Dialister	0.467001	0.66	-0.00352974	0.126342	k__Bacteria|p__Firmicutes|c__Negativicutes|o__Veillonellales|f__Veillonellaceae|g__Dialister	0.972196	0.210365	Dialister	0.00175	0.03028	0.00909	0.30963	2.40476	0.17207	0.04316	0.15514	1.10311	0	0	3.46225	0.03267	0.00175	2.36521	0	0	0.40145	0.11164	0	0.01391	0	0.02061	0.04731	0.14615	0.17214	0	0	0.03002	0	0	0	0.1769	2.01482	0.89855	0	0.35632	0.08055	0.00281	0	0
k__Bacteria|p__Actinobacteria|c__Coriobacteriia|o__Eggerthellales|f__Eggerthellaceae|g__Eggerthella|s__Eggerthella_lenta	0.158244	0.96	-0.0935565	-0.390449	k__Bacteria|p__Actinobacteria|c__Coriobacteriia|o__Eggerthellales|f__Eggerthellaceae|g__Eggerthella|s__Eggerthella_lenta	0.354531	5.91879e-05	s__Eggerthella_lenta	0	0.03305	0.2623	0.05095	0.06388	0.03657	0.16464	0.20138	0.01684	0.06846	0.06452	0.03402	0.1528	0.01815	0.09321	0	0.04479	0.00295	0.35792	0.22757	0.66156	0.05034	0.15484	0.03959	0.08555	0.01786	0.06782	0.04506	0.15988	0.06322	0.07881	0.49013	0.09538	0.04358	0.05356	0.03648	0.10169	0.19716	0.06463	0.02693	0.03296
k__Bacteria|p__Proteobacteria|c__Gammaproteobacteria|o__Enterobacterales|f__Enterobacteriaceae|g__Klebsiella|s__Klebsiella_pneumoniae	0.155478	0.28	0.160143	0.0797203	k__Bacteria|p__Proteobacteria|c__Gammaproteobacteria|o__Enterobacterales|f__Enterobacteriaceae|g__Klebsiella|s__Klebsiella_pneumoniae	0.111477	0.430442	s__Klebsiella_pneumoniae	0.08091	0	0.01932	0	0	0	0	0	0.07848	0.01083	0	0	0	0	0.04383	0	0	0	0	0	0	0.98799	0	0	0	0	7.47145	0	0	0	0	0	0	0	0	0	0	0	0	0	0
k__Bacteria|p__Firmicutes|c__Clostridia|o__Clostridiales|f__Peptostreptococcaceae|g__Intestinibacter|s__Intestinibacter_bartlettii	0.155385	0.95	-0.0594699	-0.12557	k__Bacteria|p__Firmicutes|c__Clostridia|o__Clostridiales|f__Peptostreptococcaceae|g__Intestinibacter|s__Intestinibacter_bartlettii	0.556705	0.213189	s__Intestinibacter_bartlettii	0.37076	0.06136	0.23918	0.05023	0.11192	0.10898	0.10742	0.16357	0.49502	0.01434	0	0	0.01326	0.04388	0.16471	0.08375	0.16239	0.03257	0.01284	0.09747	0.12042	0.5565	0.02975	0.27378	0.33116	0.54202	0.14747	0.00284	0.06794	0.07221	0.01903	0.11642	0.08243	0.00402	0.0042	0.66756	0.0746	0.03114	0	0.17654	0.11362
k__Bacteria|p__Bacteroidetes|c__Bacteroidia|o__Bacteroidales|f__Prevotellaceae|g__Prevotella|s__Prevotella_stercorea	0.153101	0.04	0.0193727	0.017025	k__Bacteria|p__Bacteroidetes|c__Bacteroidia|o__Bacteroidales|f__Prevotellaceae|g__Prevotella|s__Prevotella_stercorea	0.848283	0.866488	s__Prevotella_stercorea	0	0	0	0	0	0	0	0	0	0	0	0	0	0	0	0.27906	0.02495	0	0	0	0	0	0	0	0	0	0	0	0	0	0	0	0	0	0	0	0	0	0	0	0
k__Bacteria|p__Firmicutes|c__Clostridia|o__Clostridiales|f__Lachnospiraceae|g__Eisenbergiella|s__Eisenbergiella_massiliensis	0.148798	0.56	-0.191981	-0.163831	k__Bacteria|p__Firmicutes|c__Clostridia|o__Clostridiales|f__Lachnospiraceae|g__Eisenbergiella|s__Eisenbergiella_massiliensis	0.0556818	0.103369	s__Eisenbergiella_massiliensis	0	0	0	0	0.2616	0.02052	0.19836	0.05837	0.00051	0	0	0	0	0	0	0	0.02598	0.02198	0	0.35895	0.07226	0.00409	0	0	0.00857	0.00134	0	0.05027	0	0	0	0.14805	0.00629	0.02643	0	0.00507	0	0.01018	0.00033	0	0
k__Bacteria|p__Firmicutes|c__Bacilli|o__Lactobacillales|f__Streptococcaceae|g__Streptococcus|s__Streptococcus_parasanguinis	0.144858	0.98	-0.138074	-0.138961	k__Bacteria|p__Firmicutes|c__Bacilli|o__Lactobacillales|f__Streptococcaceae|g__Streptococcus|s__Streptococcus_parasanguinis	0.170701	0.167945	s__Streptococcus_parasanguinis	0.85618	0.02535	0.05669	0.11965	0.17345	0.14527	0.08968	0.04477	0.02432	0.06359	0.08026	0.00525	0.45692	0.27497	0.06194	0.32825	0.06114	0.09074	0.09192	0.2874	0.17906	0.07492	0.2742	0.06342	0.23684	0.49189	0.24191	0.13369	0.18804	0.10567	0.19678	0.05891	0.36436	0.03836	0.03707	0.09748	0.18327	0.07788	0.0051	0.01071	0.40665
k__Bacteria|p__Bacteroidetes|c__Bacteroidia|o__Bacteroidales|f__Prevotellaceae	2.19054	0.4	0.141929	0.25161	k__Bacteria|p__Bacteroidetes|c__Bacteroidia|o__Bacteroidales|f__Prevotellaceae	0.158958	0.0115621	k__Bacteria|p__Bacteroidetes|c__Bacteroidia|o__Bacteroidales|f__Prevotellaceae	0	0	0	0	0	0.22935	0	0	0.23971	0	0	0	0	0	0.15293	12.8932	1.2095	0.98504	1.88434	0	0	0.0065	0	0.03279	0	0.29714	0	0.64034	0	0	0.20185	0	0	0.37905	4.76883	0	0	15.277	0.52613	0	0
k__Bacteria|p__Firmicutes|c__Clostridia|o__Clostridiales|f__Clostridiaceae|g__Clostridium|s__Clostridium_sp_CAG_58	0.132629	0.41	-0.0538097	-0.004864	k__Bacteria|p__Firmicutes|c__Clostridia|o__Clostridiales|f__Clostridiaceae|g__Clostridium|s__Clostridium_sp_CAG_58	0.594922	0.961693	s__Clostridium_sp_CAG_58	0	0	0	0	0	0	0	0	0	0.28168	0	0	0	0	0	0.06705	0.76658	0.24177	0	0.71266	0	0.34637	0	0	0.04615	0.29981	0.03233	0	0	0.01917	0.1773	0	0	0.37536	0.10883	0.16996	0	0.2557	0	0	0.02408
k__Bacteria|p__Firmicutes|c__Clostridia|o__Clostridiales|f__Ruminococcaceae|g__Ruminococcaceae_unclassified|s__Clostridium_leptum	0.125823	0.74	-0.0328917	0.165622	k__Bacteria|p__Firmicutes|c__Clostridia|o__Clostridiales|f__Ruminococcaceae|g__Ruminococcaceae_unclassified|s__Clostridium_leptum	0.74528	0.0996002	s__Clostridium_leptum	0	0	0.02231	0.05215	4.84524	0.00532	0	0	0.01878	0.09469	0	0.19967	0.02652	0	0	0.02441	0.1653	0.00871	0	0	0.00089	0.07299	0	0.0229	0.03608	0.01183	0.13312	0.00802	0.00681	0.04362	0.01341	0	0.13903	0.01216	0.17954	0.39005	0.0102	0.99888	0	0	0
k__Bacteria|p__Firmicutes|c__Clostridia|o__Clostridiales|f__Eubacteriaceae|g__Eubacterium|s__Eubacterium_ramulus	0.114473	0.71	-0.219844	0.130701	k__Bacteria|p__Firmicutes|c__Clostridia|o__Clostridiales|f__Eubacteriaceae|g__Eubacterium|s__Eubacterium_ramulus	0.0279663	0.194924	s__Eubacterium_ramulus	0.74675	0.11473	0	0.08868	0	0.20902	0	0	0.02781	0	0.29852	0.47287	0	0	0	0.0448	0.07075	0.06555	0.17961	0	0.10012	0	0	0.33094	0.56153	0.08777	0	0	0	0.161	0.05798	0.33411	0.24464	0.08112	0.10525	0.09389	0.19376	0.51452	0	0.08758	0.13947
k__Bacteria|p__Firmicutes|c__Clostridia|o__Clostridiales|f__Ruminococcaceae|g__Anaerotruncus|s__Anaerotruncus_sp_CAG_528	0.112662	0.04	-0.0389929	-0.102397	k__Bacteria|p__Firmicutes|c__Clostridia|o__Clostridiales|f__Ruminococcaceae|g__Anaerotruncus|s__Anaerotruncus_sp_CAG_528	0.700109	0.310693	s__Anaerotruncus_sp_CAG_528	0	0	0	0	0	0	0	0	0	0	0	0	0	0	0	0	0	0	0	0	0	0	0	0	0	0	0	0	0	0	0	0	0	0	0	0.46037	4.54702	0	0	3.64947	0
k__Bacteria|p__Firmicutes|c__Negativicutes|o__Selenomonadales|f__Selenomonadaceae|g__Megamonas|s__Megamonas_hypermegale	0.11168	0.14	-0.114077	0.0754048	k__Bacteria|p__Firmicutes|c__Negativicutes|o__Selenomonadales|f__Selenomonadaceae|g__Megamonas|s__Megamonas_hypermegale	0.258424	0.455891	s__Megamonas_hypermegale	0	0	0	0	0	0	0	0	0	0	0	0	0	0	0	0	0	0.04441	0	0	0	0	0	0.54881	0	0	0.02397	0	0	0	0	0.30996	0	0	0	0	0	0	4.89344	0.6796	0
k__Bacteria|p__Firmicutes|c__Negativicutes|o__Acidaminococcales|f__Acidaminococcaceae|g__Phascolarctobacterium|s__Phascolarctobacterium_succinatutens	0.109491	0.04	0.0667971	0.221873	k__Bacteria|p__Firmicutes|c__Negativicutes|o__Acidaminococcales|f__Acidaminococcaceae|g__Phascolarctobacterium|s__Phascolarctobacterium_succinatutens	0.509054	0.0265163	s__Phascolarctobacterium_succinatutens	0	0	0	0	0	0	0	0	0	0	0	0	0	0	0	2.86503	0	0	0	0	0	0	0	0	0	0	0	0	0	0	0	0	0	0	0	0	0	0	0	0	0
k__Bacteria|p__Firmicutes|c__Clostridia|o__Clostridiales|f__Lachnospiraceae|g__Lachnoclostridium	0.466708	0.93	0.0116804	-0.0608696	k__Bacteria|p__Firmicutes|c__Clostridia|o__Clostridiales|f__Lachnospiraceae|g__Lachnoclostridium	0.908176	0.547439	Lachnoclostridium	0.00873	0.20665	1.67995	0.10356	0.25104	0.04397	0.16175	0.91991	0.02547	0.11119	0.0081	0.13687	0.00301	0	1.17668	0.0108	0.32948	0.15554	0.00412	0.26898	0.04201	0.28293	0	0	0	0.00291	0	0.14475	0.16028	0.00587	0.15867	0.5542	0.23448	0.14567	0.43422	0.02431	0.24387	0.05842	1.13687	0.00031	0.01913
k__Bacteria|p__Firmicutes|c__Erysipelotrichia|o__Erysipelotrichales|f__Erysipelotrichaceae|g__Erysipelatoclostridium|s__Clostridium_innocuum	0.105493	0.89	0.032218	-0.247114	k__Bacteria|p__Firmicutes|c__Erysipelotrichia|o__Erysipelotrichales|f__Erysipelotrichaceae|g__Erysipelatoclostridium|s__Clostridium_innocuum	0.750324	0.0131884	s__Clostridium_innocuum	0.01828	0.08002	0.03112	0.00294	0.08294	0.02805	0.07203	0.02915	0	0.03023	0	0.01429	0.03293	0.00121	0.09598	0.00138	0.01872	0.01781	0.15316	0.38043	0.21045	0	0.06742	0.00916	0.01337	0.00147	0.05051	0	0.03564	0.00377	0.00366	0.06318	0.02784	0.00474	0	0	0.0199	0.00026	0.21319	0	0.02802
k__Bacteria|p__Firmicutes|c__Clostridia|o__Clostridiales|f__Lachnospiraceae|g__Lachnoclostridium|s__Clostridium_clostridioforme	0.102258	0.49	-0.0474901	-0.171645	k__Bacteria|p__Firmicutes|c__Clostridia|o__Clostridiales|f__Lachnospiraceae|g__Lachnoclostridium|s__Clostridium_clostridioforme	0.63893	0.0877159	s__Clostridium_clostridioforme	0	0.04656	0.00288	0	0.14697	0.00181	0.0012	0.03775	0	0	0	0.01705	0	0	0	0	0.18018	0.01931	0	0.11472	0	0.03045	0	0	0	0	0	0.00252	0	0.00183	0.02068	0.06048	0	0.00673	0.00396	0	0.08322	0	0.03398	0	0.00303
k__Bacteria|p__Fusobacteria|c__Fusobacteriia|o__Fusobacteriales|f__Leptotrichiaceae	0.0002363	0.01	0.137543	0.160289	k__Bacteria|p__Fusobacteria|c__Fusobacteriia|o__Fusobacteriales|f__Leptotrichiaceae	0.172368	0.111147	k__Bacteria|p__Fusobacteria|c__Fusobacteriia|o__Fusobacteriales|f__Leptotrichiaceae	0	0	0	0	0	0	0	0	0	0	0	0	0	0	0.02363	0	0	0	0	0	0	0	0	0	0	0	0	0	0	0	0	0	0	0	0	0	0	0	0	0	0
k__Bacteria|p__Firmicutes|c__Clostridia|o__Clostridiales|f__Ruminococcaceae|g__Flavonifractor	0.408176	0.99	0.00793365	-0.288184	k__Bacteria|p__Firmicutes|c__Clostridia|o__Clostridiales|f__Ruminococcaceae|g__Flavonifractor	0.937557	0.00364257	Flavonifractor	0.02193	0.12109	0.87952	0.03499	0.70049	0.26423	0.81483	2.13624	0.0302	0.28572	0	0.31359	0.23849	0.2379	1.42616	0.01318	0.4091	0.10305	0.05213	0.6908	0.31036	0.34726	0.40006	0.01743	0.06249	0.02699	0.20788	0.21271	0.42075	0.11679	0.02045	1.92346	0.13865	0.14387	0.01895	0.10235	0.22611	0.23146	0.17794	0.01045	0.12599
k__Bacteria|p__Bacteroidetes|c__Bacteroidia|o__Bacteroidales|f__Rikenellaceae|g__Alistipes|s__Alistipes_inops	0.100272	0.03	-0.228925	0.0857572	k__Bacteria|p__Bacteroidetes|c__Bacteroidia|o__Bacteroidales|f__Rikenellaceae|g__Alistipes|s__Alistipes_inops	0.0219647	0.39624	s__Alistipes_inops	0	0	0	0	0	0	0	0	0	0	0	0	0	0	0	0	0	0	0	0	0	0	0	0	0	0	0	0	0	0	0	0	0	0	0	0	0	0	0	0	0
k__Bacteria|p__Firmicutes|c__Clostridia|o__Clostridiales|f__Ruminococcaceae|g__Ruminococcaceae_unclassified	0.406939	0.78	-0.164422	0.21603	k__Bacteria|p__Firmicutes|c__Clostridia|o__Clostridiales|f__Ruminococcaceae|g__Ruminococcaceae_unclassified	0.102113	0.0308739	Ruminococcaceae_unclassified	0	0	0.03087	0.05215	4.862	0.00999	0	0	0.01878	0.09978	0	0.2001	0.02652	0	0	0.03713	0.18492	1.71863	0	0	0.00089	0.41228	0	0.0229	0.03608	1.54137	0.1591	0.0112	0.00681	0.06028	0.01722	0.01291	0.17809	0.01216	0.18267	2.11423	0.0102	8.71841	0	2.61959	0
k__Bacteria|p__Bacteroidetes|c__Bacteroidia|o__Bacteroidales|f__Prevotellaceae|g__Prevotella|s__Prevotella_sp_CAG_520	0.0983726	0.02	0.0911156	-0.0952161	k__Bacteria|p__Bacteroidetes|c__Bacteroidia|o__Bacteroidales|f__Prevotellaceae|g__Prevotella|s__Prevotella_sp_CAG_520	0.367281	0.346022	s__Prevotella_sp_CAG_520	0	0	0	0	0	0	0	0	0	0	0	0	0	0	0	8.65271	1.18455	0	0	0	0	0	0	0	0	0	0	0	0	0	0	0	0	0	0	0	0	0	0	0	0
k__Bacteria|p__Firmicutes|c__Clostridia|o__Clostridiales|f__Clostridiaceae|g__Hungatella|s__Hungatella_hathewayi	0.094519	0.78	0.0300554	-0.213033	k__Bacteria|p__Firmicutes|c__Clostridia|o__Clostridiales|f__Clostridiaceae|g__Hungatella|s__Hungatella_hathewayi	0.766587	0.0333343	s__Hungatella_hathewayi	0	0.02199	0.08912	0	0.02382	0.01637	0.03925	0.09443	0.00738	0	0.00084	0.00742	9e-05	0	0.18115	0.02251	0.03089	0.0049	0	0.01511	0.02895	0.01907	0	0	0	0	0	0.00598	0.01536	0.0043	0.02884	0.02198	0.01423	0.04314	0.01056	0	0.01483	0.01229	0.11385	0	0
k__Bacteria|p__Firmicutes|c__Clostridia|o__Clostridiales|f__Lachnospiraceae|g__Roseburia|s__Roseburia_sp_CAG_303	0.0897853	0.3	-0.0975212	-0.0301097	k__Bacteria|p__Firmicutes|c__Clostridia|o__Clostridiales|f__Lachnospiraceae|g__Roseburia|s__Roseburia_sp_CAG_303	0.334418	0.766177	s__Roseburia_sp_CAG_303	0	0.99678	0	0	0	0.20123	0.3615	0	0.18979	0	0	0	0	0.71213	0	0.15945	0.06274	1.89085	0	0	0	0.0903	0	0.44222	0	0	0	0	1.20204	0.01283	0.56707	0.09259	0.05356	0	0	0.16901	0.07692	0	0	0.18867	0
k__Bacteria|p__Firmicutes|c__Clostridia|o__Clostridiales|f__Lachnospiraceae|g__Lachnoclostridium|s__Clostridium_symbiosum	0.0802787	0.72	-0.0160594	-0.0514638	k__Bacteria|p__Firmicutes|c__Clostridia|o__Clostridiales|f__Lachnospiraceae|g__Lachnoclostridium|s__Clostridium_symbiosum	0.873996	0.611099	s__Clostridium_symbiosum	0	0.00449	0.36408	0	0.03581	0	0.04761	0.20581	0.00088	0.00254	0	0.04034	0	0	0.32334	0	0.04829	0.00466	0	0.00567	0	0.10135	0	0	0	0	0	0.016	0.03801	0.00404	0.02061	0.11231	0.00314	0.00782	0.01775	0	0.01471	0.01019	0.1053	0	0.0033
k__Bacteria|p__Proteobacteria|c__Gammaproteobacteria|o__Pasteurellales|f__Pasteurellaceae|g__Haemophilus|s__Haemophilus_parainfluenzae	0.0783538	0.8	0.00721537	-0.172561	k__Bacteria|p__Proteobacteria|c__Gammaproteobacteria|o__Pasteurellales|f__Pasteurellaceae|g__Haemophilus|s__Haemophilus_parainfluenzae	0.943201	0.0860124	s__Haemophilus_parainfluenzae	0.01443	0.02497	0.01356	0.02242	0.00081	0	0.03026	0.01446	0.04647	0	0.01754	0.07389	0.47921	0.13818	0	0.25216	0.44068	0.01636	0.32442	0.00259	1.05919	0.01399	0.0281	0.57181	0.77928	0.12821	0.00757	0.07973	0.12906	0.00665	0.00304	0	0.02298	0	0	0.01353	0.03839	0.04059	0	0	0.19656
k__Bacteria|p__Bacteroidetes|c__Bacteroidia|o__Bacteroidales|f__Rikenellaceae|g__Alistipes|s__Alistipes_shahii	0.0710852	0.34	0.0342178	0.247377	k__Bacteria|p__Bacteroidetes|c__Bacteroidia|o__Bacteroidales|f__Rikenellaceae|g__Alistipes|s__Alistipes_shahii	0.735382	0.0130881	s__Alistipes_shahii	0	0	0	0	0	0.11009	0	0	0.65931	0.11407	0.05633	0	0.06334	0.00757	0	0.01457	0	0.30766	0	0	0	0	0	0.04316	0	0.0572	0	0.02593	0	0	1.50349	0.17272	0.42531	0	0.71524	0.37847	0.02651	0	0	0.22271	0
k__Bacteria|p__Firmicutes|c__Clostridia|o__Clostridiales|f__Clostridiaceae|g__Clostridium	0.375784	0.88	-0.0359633	0.110502	k__Bacteria|p__Firmicutes|c__Clostridia|o__Clostridiales|f__Clostridiaceae|g__Clostridium	0.72242	0.273742	Clostridium	0.80278	0.1062	0	0.0062	0.00106	0.32076	0	2.75691	0.91642	0.45018	0	0.00626	0.05843	0.17143	0.13628	0.06705	0.76658	0.25559	0	0.72073	0.17828	0.72111	0	0.0727	0.09058	0.95525	0.03233	0.08673	0.03819	0.01917	0.52194	0.00405	0.00452	0.37536	0.11169	0.38013	0.00407	0.35249	0.00622	0	0.03469
k__Bacteria|p__Bacteroidetes|c__Bacteroidia|o__Bacteroidales|f__Rikenellaceae|g__Alistipes|s__Alistipes_indistinctus	0.0701022	0.29	0.0947826	0.270608	k__Bacteria|p__Bacteroidetes|c__Bacteroidia|o__Bacteroidales|f__Rikenellaceae|g__Alistipes|s__Alistipes_indistinctus	0.348232	0.006468	s__Alistipes_indistinctus	0	0	0.11721	0	0	0.0499	0	0	0	0.00241	0	0	0	0	0	0	0	0.01212	0	0	0	0.01122	0	0	0	0	0	0	0	0.1118	0.02394	0	0	0.06276	2.61774	0	0	0	0	0.00831	0
k__Bacteria|p__Firmicutes|c__Firmicutes_unclassified|o__Firmicutes_unclassified|f__Firmicutes_unclassified|g__Firmicutes_unclassified|s__Firmicutes_bacterium_CAG_145	0.06965	0.36	-0.0939446	0.0621413	k__Bacteria|p__Firmicutes|c__Firmicutes_unclassified|o__Firmicutes_unclassified|f__Firmicutes_unclassified|g__Firmicutes_unclassified|s__Firmicutes_bacterium_CAG_145	0.35253	0.539087	s__Firmicutes_bacterium_CAG_145	0	0	0	0.00909	0	0.02577	0	0	0	0	0	0	0.00066	0	0	0	0	0.00739	0	0	0.05744	0.04218	0	0	0.00023	0	0.08915	0.02076	0.01039	0.11399	0.02223	0	0	0.32461	0.01011	0.04719	0	0.06543	0	0	0
k__Bacteria|p__Firmicutes|c__Negativicutes|o__Veillonellales|f__Veillonellaceae|g__Veillonella|s__Veillonella_atypica	0.0681368	0.66	-0.068023	-0.156943	k__Bacteria|p__Firmicutes|c__Negativicutes|o__Veillonellales|f__Veillonellaceae|g__Veillonella|s__Veillonella_atypica	0.501293	0.118907	s__Veillonella_atypica	0.53307	0.01701	0.03309	0	0.00251	0.03523	0.02737	0.01156	0	0	1.06404	0	0.81096	0.31638	0	0.12753	0.00245	0.0235	0.0135	0	0.25114	0	0.56273	0.02307	0.19157	0.03561	0.03174	0.09593	0.02683	0.00794	0.05184	0.03531	0	0.00428	0	0.03504	0.02746	0.00039	0	0	0.05906
k__Bacteria|p__Firmicutes|c__Negativicutes|o__Acidaminococcales|f__Acidaminococcaceae|g__Phascolarctobacterium	0.341316	0.44	0.273949	0.236693	k__Bacteria|p__Firmicutes|c__Negativicutes|o__Acidaminococcales|f__Acidaminococcaceae|g__Phascolarctobacterium	0.00581522	0.0177417	Phascolarctobacterium	0	0	0	0.48383	0	0	0	0	0	0.65509	0.01524	0.26543	0.37861	0.82374	0.14855	2.86503	0	0	0	0.57993	0.36552	0.87262	0	0	0	0.45943	0.26539	0.86104	0	0.51371	1.54306	1.32135	0.68746	0	0	0.1583	0	0	0.15241	0	0
k__Bacteria|p__Proteobacteria|c__Deltaproteobacteria|o__Desulfovibrionales|f__Desulfovibrionaceae|g__Bilophila|s__Bilophila_wadsworthia	0.0678219	0.66	0.0776877	0.296258	k__Bacteria|p__Proteobacteria|c__Deltaproteobacteria|o__Desulfovibrionales|f__Desulfovibrionaceae|g__Bilophila|s__Bilophila_wadsworthia	0.442326	0.00276407	s__Bilophila_wadsworthia	0	0	0.14359	0.03549	0.13908	0.0506	0	0	0.08769	0.12828	0.0002	0.13606	0	0.00446	0.61261	0.00625	0	0.05257	0	0	0	0.19205	0	0.01907	0	0.01297	0.04646	0.04289	0	0	0.29538	0.07184	0.15165	0	0.24789	0.23962	0.06457	0.07545	0.08606	0.06602	0
k__Bacteria|p__Actinobacteria|c__Coriobacteriia|o__Eggerthellales|f__Eggerthellaceae|g__Adlercreutzia|s__Adlercreutzia_equolifaciens	0.0616621	0.53	-0.0534016	0.0356388	k__Bacteria|p__Actinobacteria|c__Coriobacteriia|o__Eggerthellales|f__Eggerthellaceae|g__Adlercreutzia|s__Adlercreutzia_equolifaciens	0.597722	0.724824	s__Adlercreutzia_equolifaciens	0	0	0.03607	0.0623	0.08659	0.17295	0	0	0.04154	0	0.11633	0	0	0	0	0.00193	0	0.02739	0.09265	0	2.38424	0.09098	0	0.0003	0.00445	0.03203	0.09788	0	0	0.0763	0	0	0.09379	0.07559	0.04954	0.07713	0.01599	0	0	0.03048	0
k__Bacteria|p__Firmicutes|c__Clostridia|o__Clostridiales|f__Ruminococcaceae|g__Anaerotruncus|s__Anaerotruncus_colihominis	0.0582805	0.77	-0.0576028	-0.190954	k__Bacteria|p__Firmicutes|c__Clostridia|o__Clostridiales|f__Ruminococcaceae|g__Anaerotruncus|s__Anaerotruncus_colihominis	0.569181	0.0570298	s__Anaerotruncus_colihominis	0	0	0.17975	0.00942	0.00014	0.03782	0.02087	0.2871	0.01843	0.01281	0	0.03509	0.00157	0	0	0	0.14405	0.01109	0	0.02069	0.01163	0.02623	0	0	0.01077	0	0.0122	0.00617	0.00548	0.00481	0.04023	0.32749	0.06006	0.06344	0.08806	0.01245	0.02277	0.06381	0	0	0.00132
k__Bacteria|p__Firmicutes|c__Negativicutes|o__Veillonellales|f__Veillonellaceae|g__Veillonella|s__Veillonella_sp_CAG_933	0.0565949	0.02	-0.00407075	-0.119373	k__Bacteria|p__Firmicutes|c__Negativicutes|o__Veillonellales|f__Veillonellaceae|g__Veillonella|s__Veillonella_sp_CAG_933	0.967937	0.236826	s__Veillonella_sp_CAG_933	0	0	0	0	0	0	0	0	0	0	0	0	0	0	0	0	0	0	0	0	0	0	0	0	0	0	0	0	0	0	0	0	0	0	0	0	0	0	0	0	0
k__Bacteria|p__Firmicutes|c__Erysipelotrichia|o__Erysipelotrichales|f__Erysipelotrichaceae|g__Holdemanella|s__Holdemanella_biformis	0.0543805	0.05	-0.0143012	0.0292744	k__Bacteria|p__Firmicutes|c__Erysipelotrichia|o__Erysipelotrichales|f__Erysipelotrichaceae|g__Holdemanella|s__Holdemanella_biformis	0.887695	0.772485	s__Holdemanella_biformis	0	0	0	0	0	0	0	0	1.31421	0	0	0	0	0	0	0.26199	0	0	0	0	0	0	0	0	0	0	0	0	0	0	0	0	0	0	3.08774	0	0	0.3231	0	0	0
k__Bacteria|p__Actinobacteria|c__Coriobacteriia|o__Coriobacteriales	0.988294	0.67	0.133223	0.187073	k__Bacteria|p__Actinobacteria|c__Coriobacteriia|o__Coriobacteriales	0.186375	0.0623645	k__Bacteria|p__Actinobacteria|c__Coriobacteriia|o__Coriobacteriales	0.00976	0	0	2.63363	3.25851	0	0	0	0.26726	0.40985	0.81202	0.54008	0.24071	0.683	2.04554	2.52118	2.39085	1.01518	0	0	2.45656	0	1.26073	1.10593	3.42065	0.44394	1.20227	0	0	0.90043	1.03226	1.20336	0.95984	0.57345	1.48253	0	0.92605	0	0	0	0
k__Bacteria|p__Firmicutes|c__Clostridia|o__Clostridiales|f__Ruminococcaceae|g__Agathobaculum	0.340197	0.86	0.135591	0.0852349	k__Bacteria|p__Firmicutes|c__Clostridia|o__Clostridiales|f__Ruminococcaceae|g__Agathobaculum	0.178597	0.399134	Agathobaculum	1.5048	0.42049	0.06345	0.42282	0	0.68257	0.44965	0	0.08872	0.25449	0.99572	0	0.36366	0	0.3098	0.05658	0.31633	0.13408	1.16122	0.01531	0.92673	0.62685	0	0.30712	2.45761	0.48457	0.5691	0.27027	0.49651	0.17374	0.2722	0.01008	0.20789	0.41155	0.32508	0.12096	0.6157	0.6155	0	0.13747	0.60247
k__Bacteria|p__Bacteroidetes|c__Bacteroidia|o__Bacteroidales|f__Bacteroidaceae|g__Bacteroides|s__Bacteroides_eggerthii	0.0543527	0.05	0.0336237	0.0173166	k__Bacteria|p__Bacteroidetes|c__Bacteroidia|o__Bacteroidales|f__Bacteroidaceae|g__Bacteroides|s__Bacteroides_eggerthii	0.739811	0.864222	s__Bacteroides_eggerthii	0	0	0	0	0	0.34514	0	0	0	0	0	0	0	0	0	0.11874	2.43327	2.13208	0	0	0	0	0	0	0	0	0	0	0	0	0	0	0	0	0	0	0	0	0	0	0
k__Bacteria|p__Firmicutes|c__Clostridia|o__Clostridiales|f__Lachnospiraceae|g__Eisenbergiella|s__Eisenbergiella_tayi	0.0540367	0.53	-0.231883	0.0989458	k__Bacteria|p__Firmicutes|c__Clostridia|o__Clostridiales|f__Lachnospiraceae|g__Eisenbergiella|s__Eisenbergiella_tayi	0.0202645	0.32737	s__Eisenbergiella_tayi	0	0	0.01229	0	0	0.01042	0	0.00407	0	0	0	0.00309	0.00644	0	0.01552	0	0	0.00568	0	0.06316	0	0	0	0	0.00625	0.00149	0.01703	0.0003	0	0.01272	0.01047	0	0.03512	0.01649	0	0	0.12938	0.01815	0	0	0.00263
k__Bacteria|p__Actinobacteria|c__Actinobacteria|o__Corynebacteriales|f__Corynebacteriales_unclassified	0.0001708	0.01	0.13232	0.120217	k__Bacteria|p__Actinobacteria|c__Actinobacteria|o__Corynebacteriales|f__Corynebacteriales_unclassified	0.189405	0.233504	k__Bacteria|p__Actinobacteria|c__Actinobacteria|o__Corynebacteriales|f__Corynebacteriales_unclassified	0	0	0	0	0	0	0	0	0	0	0	0	0	0	0	0	0	0	0	0	0	0	0	0	0	0	0	0	0	0	0	0	0	0	0	0	0	0	0	0	0
k__Bacteria|p__Firmicutes|c__Erysipelotrichia|o__Erysipelotrichales|f__Erysipelotrichaceae|g__Erysipelatoclostridium	0.309343	0.94	0.105936	-0.34675	k__Bacteria|p__Firmicutes|c__Erysipelotrichia|o__Erysipelotrichales|f__Erysipelotrichaceae|g__Erysipelatoclostridium	0.294179	0.000408981	Erysipelatoclostridium	0.02004	0.09279	0.08533	0.01217	0.09108	0.06269	0.5137	0.12203	0	0.12017	0	0.04887	0.52184	0.1799	0.09869	0.00883	0.04111	0.14999	0.17155	0.61012	0.4045	0	0.19802	0.04403	0.02917	0.00147	0.1628	0.12501	0.35274	0.01646	0.00464	0.06612	0.17729	0.11789	0.00121	0.05829	0.09584	0.0495	1.60189	0	0.05407
k__Bacteria|p__Firmicutes|c__Clostridia|o__Clostridiales|f__Clostridiaceae|g__Clostridium|s__Clostridium_sp_CAG_510	0.0529859	0.02	-0.0127691	0.155119	k__Bacteria|p__Firmicutes|c__Clostridia|o__Clostridiales|f__Clostridiaceae|g__Clostridium|s__Clostridium_sp_CAG_510	0.89966	0.123308	s__Clostridium_sp_CAG_510	0	0	0	0	0	0	0	0	0	0	0	0	0	0	0	0	0	0	0	0	0	0	0	0	0	0	0	0	0	0	0	0	0	0	0	0	0	0	0	0	0
k__Bacteria|p__Proteobacteria|c__Gammaproteobacteria|o__Enterobacterales|f__Enterobacteriaceae|g__Klebsiella|s__Klebsiella_variicola	0.0514064	0.18	0.155824	-0.024239	k__Bacteria|p__Proteobacteria|c__Gammaproteobacteria|o__Enterobacterales|f__Enterobacteriaceae|g__Klebsiella|s__Klebsiella_variicola	0.121594	0.810813	s__Klebsiella_variicola	0.1131	0	0.01208	0	0	0	0	0	0.01066	0	0	0	0	0	0.07614	0	0	0	0	0	0	0.2039	0	0	0	0	2.27572	0	0	0	0	0	0	0	0	0	0	0	0	0	0
k__Bacteria|p__Firmicutes|c__Clostridia|o__Clostridiales|f__Clostridiaceae|g__Clostridium|s__Clostridium_sp_CAG_253	0.0489671	0.09	0.0408358	0.14922	k__Bacteria|p__Firmicutes|c__Clostridia|o__Clostridiales|f__Clostridiaceae|g__Clostridium|s__Clostridium_sp_CAG_253	0.686659	0.138408	s__Clostridium_sp_CAG_253	0	0	0	0	0	0	0	2.66594	0.87438	0.04503	0	0	0.05843	0	0	0	0	0	0	0	0	0	0	0	0	0.48511	0	0	0	0	0	0	0	0	0	0	0	0	0	0	0
k__Bacteria|p__Firmicutes|c__Clostridia|o__Clostridiales|f__Ruminococcaceae|g__Gemmiger	0.296721	0.7	-0.0754185	0.0635693	k__Bacteria|p__Firmicutes|c__Clostridia|o__Clostridiales|f__Ruminococcaceae|g__Gemmiger	0.455808	0.529784	Gemmiger	0	0	0.07071	1.70477	0.0215	0.02693	0	0	0.21498	0.7372	0.53334	0	0	0.00689	0	0	0.02656	0.1975	3.18314	0.01635	1.49688	0.10984	0	0.09382	0.05211	1.95994	0.02441	0.10076	0.39234	0.76644	0.06621	0.21051	0.78342	0	0.15958	0.77638	0.03244	0.45958	0	0.22221	0.46849
k__Bacteria|p__Firmicutes|c__Clostridia|o__Clostridiales|f__Clostridiales_unclassified|g__Monoglobus|s__Monoglobus_pectinilyticus	0.0487117	0.42	-0.00773252	-0.0533859	k__Bacteria|p__Firmicutes|c__Clostridia|o__Clostridiales|f__Clostridiales_unclassified|g__Monoglobus|s__Monoglobus_pectinilyticus	0.939137	0.59783	s__Monoglobus_pectinilyticus	0	0	0.22381	0.13596	0	0.01088	0.16854	0	0	0	0.01102	0.0081	0	0	0	0	0.0816	0	0	0	0.09588	0	0.0006	0	0	0.07291	0.09998	0.0267	0	0.05756	0	0	0	0	0	0.05135	0	0.03405	0	0.02541	0
k__Bacteria|p__Proteobacteria|c__Betaproteobacteria|o__Burkholderiales|f__Comamonadaceae	0.0002373	0.03	-0.130698	0.119288	k__Bacteria|p__Proteobacteria|c__Betaproteobacteria|o__Burkholderiales|f__Comamonadaceae	0.194936	0.237163	k__Bacteria|p__Proteobacteria|c__Betaproteobacteria|o__Burkholderiales|f__Comamonadaceae	0	0	0	0	0	0	0	0	0	0	0	0	0	0	0	0	0	0	0	0	0	0	0	0	0	0	0	0	0	0	0	0	0	0	0	0	0	0	0	0.00908	0
k__Archaea|p__Euryarchaeota|c__Methanobacteria|o__Methanobacteriales|f__Methanobacteriaceae|g__Methanobrevibacter	0.283368	0.02	0.195941	0.0660817	k__Archaea|p__Euryarchaeota|c__Methanobacteria|o__Methanobacteriales|f__Methanobacteriaceae|g__Methanobrevibacter	0.0507302	0.513612	Methanobrevibacter	0	0	0	0	0	0	0	0	0	0	0	0	0	0	0	0	0	0	0	0	0	0	0	0	0	0	0	0	0	0	0	0	0	0	0	0	0	0	0	0	0
k__Bacteria|p__Firmicutes|c__Clostridia|o__Clostridiales|f__Lachnospiraceae|g__Blautia|s__Blautia_sp_CAG_257	0.0482213	0.32	0.00105455	-0.140405	k__Bacteria|p__Firmicutes|c__Clostridia|o__Clostridiales|f__Lachnospiraceae|g__Blautia|s__Blautia_sp_CAG_257	0.991692	0.163527	s__Blautia_sp_CAG_257	0	0	0.00158	0	0	0.00422	0	0.12203	0	0.02887	0	0.00914	0.03774	0	0.12543	0	0.1596	0	0	0.41246	0	0	0	0	0	0	0.03465	0	0.03308	0	0.00224	0.00506	0	0.01658	0	0	0	0	0	0	0
k__Bacteria|p__Bacteroidetes|c__Bacteroidia|o__Bacteroidales|f__Barnesiellaceae|g__Barnesiella	0.268636	0.23	-0.0392446	0.168404	k__Bacteria|p__Bacteroidetes|c__Bacteroidia|o__Bacteroidales|f__Barnesiellaceae|g__Barnesiella	0.698267	0.0939643	Barnesiella	0	0	0	0	0	0	0	0	0	0	0	0.12839	0	0	0	0	0	2.1643	0	0	0	0	0	0	0	0.40073	0	0	0.42863	0	0	0	1.78966	0	3.56274	1.72162	0	0	0	0.42447	0
k__Bacteria|p__Actinobacteria|c__Coriobacteriia|o__Eggerthellales|f__Eggerthellaceae|g__Gordonibacter|s__Gordonibacter_pamelaeae	0.0453124	0.96	-0.163083	-0.211159	k__Bacteria|p__Actinobacteria|c__Coriobacteriia|o__Eggerthellales|f__Eggerthellaceae|g__Gordonibacter|s__Gordonibacter_pamelaeae	0.104975	0.0349551	s__Gordonibacter_pamelaeae	0	0.013	0.06321	0.0451	0.11583	0.0544	0.04034	0.04258	0.01107	0.02303	0.02126	0.01814	0.02586	0	0.01581	0	0.03923	0.02582	0.02675	0.05871	0.10646	0.03532	0.01659	0.00153	0.02928	0.0059	0.03899	0.00371	0.02196	0.01842	0.03475	0.08306	0.05388	0.04932	0.04652	0.08093	0.05045	0.111	0.00938	0.01284	0.00544
k__Bacteria|p__Proteobacteria|c__Gammaproteobacteria|o__Enterobacterales|f__Enterobacteriaceae|g__Klebsiella	0.264371	0.37	0.0698443	-0.0391109	k__Bacteria|p__Proteobacteria|c__Gammaproteobacteria|o__Enterobacterales|f__Enterobacteriaceae|g__Klebsiella	0.489876	0.699245	Klebsiella	0.21109	0	0.03387	0	0.06055	0	0.00254	0	0.09582	0.01083	0	0	0	0	0.12304	0.03568	0	0	0	0	0.01735	1.29799	0	0	0	0	10.4448	0	0	0.00269	0	0	0	0	0	0	0	0	0	0	0
k__Bacteria|p__Firmicutes|c__Clostridia|o__Clostridiales|f__Lachnospiraceae|g__Sellimonas	0.260192	0.72	-0.0935526	-0.126343	k__Bacteria|p__Firmicutes|c__Clostridia|o__Clostridiales|f__Lachnospiraceae|g__Sellimonas	0.354552	0.210363	Sellimonas	0.04193	0.01928	1.69892	0	1.1612	0.05502	0.21642	0.02906	0	0.03887	0	0.1623	0.35838	0	0.17425	0	0.17602	0.3037	0	0.36851	0.33187	0.22447	0	0	0.09272	0.33554	0.72331	0.00061	0.67888	0	0.00646	0.68416	0.00686	0.4524	0	0.24994	0.49908	0.86236	0	0	0.03173
k__Bacteria|p__Bacteroidetes|c__Bacteroidia|o__Bacteroidales|f__Prevotellaceae|g__Prevotella|s__Prevotella_sp_CAG_1092	0.0396145	0.01	0.03308	0.0278764	k__Bacteria|p__Bacteroidetes|c__Bacteroidia|o__Bacteroidales|f__Prevotellaceae|g__Prevotella|s__Prevotella_sp_CAG_1092	0.743872	0.783076	s__Prevotella_sp_CAG_1092	0	0	0	0	0	0	0	0	0	0	0	0	0	0	0	3.96145	0	0	0	0	0	0	0	0	0	0	0	0	0	0	0	0	0	0	0	0	0	0	0	0	0
k__Bacteria|p__Actinobacteria|c__Coriobacteriia|o__Coriobacteriales|f__Coriobacteriaceae	0.979852	0.62	0.128328	0.167462	k__Bacteria|p__Actinobacteria|c__Coriobacteriia|o__Coriobacteriales|f__Coriobacteriaceae	0.203225	0.0958439	k__Bacteria|p__Actinobacteria|c__Coriobacteriia|o__Coriobacteriales|f__Coriobacteriaceae	0	0	0	2.51942	3.25851	0	0	0	0.26726	0.40985	0.81202	0.54008	0.23328	0.68219	2.03544	2.52118	2.39085	1.01518	0	0	2.45656	0	1.26073	1.10442	3.42065	0.44285	1.19907	0	0	0.90043	1.03226	1.20336	0.95984	0.57345	1.4512	0	0.92605	0	0	0	0
k__Bacteria|p__Bacteroidetes|c__Bacteroidia|o__Bacteroidales|f__Tannerellaceae|g__Parabacteroides|s__Parabacteroides_johnsonii	0.0393672	0.04	-0.169768	-0.0208899	k__Bacteria|p__Bacteroidetes|c__Bacteroidia|o__Bacteroidales|f__Tannerellaceae|g__Parabacteroides|s__Parabacteroides_johnsonii	0.0912932	0.836561	s__Parabacteroides_johnsonii	0	0	0	0	0	0	0	2.08003	0	0	0	0	0	0	0	0	0	0.06683	0	0	0	0	0	0	0	0	0	0	0	0	0	0	0	0	0	0	0	0	0	0	0
k__Bacteria|p__Actinobacteria|c__Actinobacteria|o__Micrococcales|f__Micrococcales_unclassified	0.0001562	0.03	-0.125865	-0.0529378	k__Bacteria|p__Actinobacteria|c__Actinobacteria|o__Micrococcales|f__Micrococcales_unclassified	0.212107	0.600912	k__Bacteria|p__Actinobacteria|c__Actinobacteria|o__Micrococcales|f__Micrococcales_unclassified	0	0.00197	0	0	0	0	0	0	0	0	0	0	0	0	0	0	0	0	0	0	0	0	0	0	0	0	0	0	0	0	0	0.00957	0	0	0	0	0	0	0	0	0
k__Bacteria|p__Bacteroidetes|c__Bacteroidia|o__Bacteroidales|f__Odoribacteraceae|g__Odoribacter	0.240837	0.46	-0.13045	0.320542	k__Bacteria|p__Bacteroidetes|c__Bacteroidia|o__Bacteroidales|f__Odoribacteraceae|g__Odoribacter	0.19579	0.00114852	Odoribacter	0	0.45463	0	0	0	0.3123	0	0	0.9829	0	0.25641	0.79959	0	0	0.46221	0	0	0.44289	0	0.03754	0	0	0	0.23555	0.50534	0.44377	0	0	0	0	0.80029	0	1.17132	0.52781	1.72053	0.05232	0	0	0.00442	0.21151	0
k__Bacteria|p__Bacteroidetes|c__Bacteroidia|o__Bacteroidales|f__Barnesiellaceae|g__Coprobacter|s__Coprobacter_fastidiosus	0.0393172	0.16	-0.0562026	0.312032	k__Bacteria|p__Bacteroidetes|c__Bacteroidia|o__Bacteroidales|f__Barnesiellaceae|g__Coprobacter|s__Coprobacter_fastidiosus	0.578621	0.00157556	s__Coprobacter_fastidiosus	0	0	0	0	0	0	0	0	0.28311	0.16257	0	0	0	0	0	0	0	0	0	0	0	0	0	0	0	0.00263	0	0	0	0	0	0	0	0	0.02704	0	0	0	0.00066	0	0
k__Bacteria|p__Proteobacteria|c__Proteobacteria_unclassified|o__Proteobacteria_unclassified|f__Proteobacteria_unclassified|g__Proteobacteria_unclassified	0.225573	0.76	0.235412	0.204029	k__Bacteria|p__Proteobacteria|c__Proteobacteria_unclassified|o__Proteobacteria_unclassified|f__Proteobacteria_unclassified|g__Proteobacteria_unclassified	0.0183853	0.0417395	Proteobacteria_unclassified	0	0.03055	0.11402	0.03961	2.10875	0.01016	0	0	0.02285	0.85122	0	0.34294	0.50445	1.20013	0.27595	0	0.00268	0.02702	0	0.30036	0.70987	0.08932	0	0.30597	0.02072	0.00488	0.04078	0.07623	0.04908	0	0.25379	0	0.00582	0.01839	0.08195	0.05936	0	0.01388	0.05009	0.03485	0
k__Bacteria|p__Bacteroidetes|c__Bacteroidia|o__Bacteroidales|f__Bacteroidaceae|g__Bacteroides|s__Bacteroides_faecis	0.0381993	0.04	0.137244	0.111242	k__Bacteria|p__Bacteroidetes|c__Bacteroidia|o__Bacteroidales|f__Bacteroidaceae|g__Bacteroides|s__Bacteroides_faecis	0.173312	0.270525	s__Bacteroides_faecis	0	0	0	0	0	0	0	0	0	0.37168	0	0.18265	0	0	0	0	0	0	0	0.83282	0	0	0	0	0	0	0	0	0	2.43278	0	0	0	0	0	0	0	0	0	0	0
k__Bacteria|p__Proteobacteria|c__Gammaproteobacteria	1.26795	0.98	0.12485	0.0123713	k__Bacteria|p__Proteobacteria|c__Gammaproteobacteria	0.215844	0.902771	k__Bacteria|p__Proteobacteria|c__Gammaproteobacteria	2.5966	0.07676	0.36449	0.18032	0.46956	0	0.12601	0.01446	1.7384	0.6098	0.02633	0.1945	0.93407	0.30426	12.4041	0.4098	0.59166	0.06442	0.40904	0.34537	1.26509	6.24321	0.06817	0.61736	1.04401	0.14702	10.5215	0.08963	0.13844	0.13368	0.00383	0.0221	0.46315	0.01067	0.16539	0.01353	0.32097	0.0743	0.32435	0	0.2072
k__Bacteria|p__Firmicutes|c__Clostridia|o__Clostridiales|f__Lachnospiraceae|g__Eisenbergiella	0.202834	0.75	-0.176275	-0.171205	k__Bacteria|p__Firmicutes|c__Clostridia|o__Clostridiales|f__Lachnospiraceae|g__Eisenbergiella	0.0793702	0.088544	Eisenbergiella	0	0	0.01229	0	0.2616	0.03094	0.19836	0.06243	0.00051	0	0	0.00309	0.00644	0	0.01552	0	0.02598	0.02767	0	0.42211	0.07226	0.00409	0	0	0.01482	0.00283	0.01703	0.05057	0	0.01272	0.01047	0.14805	0.04141	0.04292	0	0.00507	0.12938	0.02833	0.00033	0	0.00263
k__Bacteria|p__Firmicutes|c__Clostridia|o__Clostridiales|f__Oscillospiraceae|g__Oscillibacter	0.201898	0.58	-0.0930284	0.32133	k__Bacteria|p__Firmicutes|c__Clostridia|o__Clostridiales|f__Oscillospiraceae|g__Oscillibacter	0.357266	0.00111488	Oscillibacter	0	0	0.31039	0.0582	0.18062	0.11569	0	0	0.89239	0.12291	0.11985	0	0.08155	0	0	0.27683	0	0.2986	0.03636	0.01212	0.02001	0.35891	0	0.33864	0.20747	0.0851	0	0.23011	0	0.0657	1.3716	0	0.4883	0.0013	1.64576	0.32711	0.00013	0.47631	0	0.249	0.1299
k__Bacteria|p__Firmicutes|c__Erysipelotrichia|o__Erysipelotrichales|f__Erysipelotrichaceae|g__Coprobacillus|s__Coprobacillus_cateniformis	0.0376517	0.32	-0.129431	0.111973	k__Bacteria|p__Firmicutes|c__Erysipelotrichia|o__Erysipelotrichales|f__Erysipelotrichaceae|g__Coprobacillus|s__Coprobacillus_cateniformis	0.199338	0.267366	s__Coprobacillus_cateniformis	0	0	0.14652	0.059	0.00397	0	0	0.00841	0	0	0.00529	0.00722	0	0	0.23209	0	0	0.00446	0	0	0	0	0	0	0	0	0	0	0	0	0	0	0	0.09802	0.00424	0	0	0	0.80159	0	0
k__Bacteria|p__Proteobacteria|c__Gammaproteobacteria|o__Enterobacterales|f__Enterobacteriaceae|g__Enterobacter|s__Enterobacter_cloacae_complex	0.0374701	0.19	0.0949018	0.130543	k__Bacteria|p__Proteobacteria|c__Gammaproteobacteria|o__Enterobacterales|f__Enterobacteriaceae|g__Enterobacter|s__Enterobacter_cloacae_complex	0.347624	0.195469	s__Enterobacter_cloacae_complex	0.09593	0	0	0	0.00428	0	0	0	0	0	0.00879	0	0	0	0	0	0	0	0	0.01052	0	0	0	0	0	0	0	0	0	0.12044	0	0	0	0	0	0	0	0	0	0	0
k__Bacteria|p__Firmicutes|c__Clostridia|o__Clostridiales|f__Clostridiaceae|g__Clostridium|s__Clostridium_sp_CAG_242	0.0372431	0.12	0.00568863	0.201908	k__Bacteria|p__Firmicutes|c__Clostridia|o__Clostridiales|f__Clostridiaceae|g__Clostridium|s__Clostridium_sp_CAG_242	0.955205	0.0439582	s__Clostridium_sp_CAG_242	0	0.00582	0	0.00548	0	0	0	0	0	0.12347	0	0	0	0	0	0	0	0	0	0	0	0	0	0	0.00408	0	0	0	0	0	0	0	0	0	0	0	0	0	0	0	0
k__Bacteria|p__Firmicutes|c__Erysipelotrichia|o__Erysipelotrichales|f__Erysipelotrichaceae|g__Turicibacter|s__Turicibacter_sanguinis	0.0365937	0.52	0.0790449	0.0343573	k__Bacteria|p__Firmicutes|c__Erysipelotrichia|o__Erysipelotrichales|f__Erysipelotrichaceae|g__Turicibacter|s__Turicibacter_sanguinis	0.43437	0.734343	s__Turicibacter_sanguinis	0.31665	0.01647	0	0.04331	0	0.00841	0	0	0	0.00185	0	0	0	0.01251	0	0	0.04066	0.00015	0	0.00689	0	0	0	0.00972	0.01109	0.163	0.00496	0.00045	0	0	0	0.00674	0	0	0	0.05791	0.00184	0	0.00716	0	0
k__Bacteria|p__Proteobacteria|c__Gammaproteobacteria|o__Pseudomonadales	0.0002607	0.01	-0.120133	0.0278764	k__Bacteria|p__Proteobacteria|c__Gammaproteobacteria|o__Pseudomonadales	0.233835	0.783076	k__Bacteria|p__Proteobacteria|c__Gammaproteobacteria|o__Pseudomonadales	0	0	0	0	0	0	0	0	0	0	0	0	0	0	0	0	0	0	0	0	0	0	0	0	0	0	0	0	0	0	0	0	0	0	0	0	0	0	0	0	0
k__Bacteria|p__Proteobacteria|c__Gammaproteobacteria|o__Pseudomonadales|f__Moraxellaceae	0.0002607	0.01	-0.120133	0.0278764	k__Bacteria|p__Proteobacteria|c__Gammaproteobacteria|o__Pseudomonadales|f__Moraxellaceae	0.233835	0.783076	k__Bacteria|p__Proteobacteria|c__Gammaproteobacteria|o__Pseudomonadales|f__Moraxellaceae	0	0	0	0	0	0	0	0	0	0	0	0	0	0	0	0	0	0	0	0	0	0	0	0	0	0	0	0	0	0	0	0	0	0	0	0	0	0	0	0	0
k__Bacteria|p__Firmicutes|c__Clostridia|o__Clostridiales|f__Lachnospiraceae|g__Butyrivibrio	0.186912	0.01	-0.0365621	0.0470414	k__Bacteria|p__Firmicutes|c__Clostridia|o__Clostridiales|f__Lachnospiraceae|g__Butyrivibrio	0.717991	0.642105	Butyrivibrio	0	0	0	0	0	0	0	0	0	0	0	0	0	0	0	0	0	0	0	0	0	0	0	0	0	0	0	0	0	0	0	0	0	0	0	0	0	0	0	0	0
k__Bacteria|p__Firmicutes|c__Negativicutes|o__Veillonellales|f__Veillonellaceae|g__Veillonella|s__Veillonella_dispar	0.0364768	0.61	-0.0786984	-0.208225	k__Bacteria|p__Firmicutes|c__Negativicutes|o__Veillonellales|f__Veillonellaceae|g__Veillonella|s__Veillonella_dispar	0.436394	0.0376255	s__Veillonella_dispar	0.47822	0.00275	0.01394	0	0.00613	0.02949	0.01373	0.02912	0.02114	0.01011	0.18661	0.00228	0.46025	0.02756	0	0.02469	0	0.01364	0.03933	0	0.13443	0	0.04792	0.13588	0.25851	0.01417	0.0289	0.05112	0.04819	0	0	0.01541	0	0	0	0.01736	0.00413	0.00566	0	0	0.22539
k__Bacteria|p__Firmicutes|c__Clostridia|o__Clostridiales|f__Eubacteriaceae|g__Eubacterium|s__Eubacterium_sp_OM08_24	0.0356357	0.04	-0.00837836	-0.0202089	k__Bacteria|p__Firmicutes|c__Clostridia|o__Clostridiales|f__Eubacteriaceae|g__Eubacterium|s__Eubacterium_sp_OM08_24	0.934065	0.841818	s__Eubacterium_sp_OM08_24	0	0	0	0	0	0	0	0	0	0	0	0	0	0	0	0	0	0	0	0	0.01002	0	0	0	0	0	0	0	0	0	0	0	0	0	0	0	0	0	0	0	0
k__Bacteria|p__Bacteroidetes|c__Bacteroidia|o__Bacteroidales|f__Bacteroidaceae|g__Bacteroides|s__Bacteroides_nordii	0.0353345	0.26	0.100787	0.247359	k__Bacteria|p__Bacteroidetes|c__Bacteroidia|o__Bacteroidales|f__Bacteroidaceae|g__Bacteroides|s__Bacteroides_nordii	0.318403	0.013095	s__Bacteroides_nordii	0	0	0.02631	0	0.06541	0.01567	0	2.82249	0	0.03425	0	0.01142	0.00306	0	0	0	0	0	0	0.00219	0	0.09523	0	0	0	0	0.00168	0	0	0	0.07285	0.00334	0	0	0.0065	0	0	0	0	0	0
k__Bacteria|p__Proteobacteria|c__Gammaproteobacteria|o__Enterobacterales|f__Enterobacteriaceae|g__Klebsiella|s__Klebsiella_michiganensis	0.0347365	0.12	-0.143566	-0.138049	k__Bacteria|p__Proteobacteria|c__Gammaproteobacteria|o__Enterobacterales|f__Enterobacteriaceae|g__Klebsiella|s__Klebsiella_michiganensis	0.154155	0.17078	s__Klebsiella_michiganensis	0.00467	0	0	0	0.05678	0	0	0	0	0	0	0	0	0	0	0.02861	0	0	0	0	0.01735	0	0	0	0	0	0	0	0	0.00269	0	0	0	0	0	0	0	0	0	0	0
k__Bacteria|p__Firmicutes|c__Clostridia|o__Clostridiales|f__Ruminococcaceae|g__Anaerotruncus	0.170943	0.79	-0.0995838	-0.20148	k__Bacteria|p__Firmicutes|c__Clostridia|o__Clostridiales|f__Ruminococcaceae|g__Anaerotruncus	0.324246	0.0444175	Anaerotruncus	0	0	0.17975	0.00942	0.00014	0.03782	0.02087	0.2871	0.01843	0.01281	0	0.03509	0.00157	0	0	0	0.14405	0.01109	0	0.02069	0.01163	0.02623	0	0	0.01077	0	0.0122	0.00617	0.00548	0.00481	0.04023	0.32749	0.06006	0.06344	0.08806	0.47283	4.56979	0.06381	0	3.64947	0.00132
k__Bacteria|p__Firmicutes|c__Firmicutes_unclassified|o__Firmicutes_unclassified|f__Firmicutes_unclassified|g__Firmicutes_unclassified|s__Firmicutes_bacterium_CAG_110	0.0345965	0.17	-0.0774734	0.261812	k__Bacteria|p__Firmicutes|c__Firmicutes_unclassified|o__Firmicutes_unclassified|f__Firmicutes_unclassified|g__Firmicutes_unclassified|s__Firmicutes_bacterium_CAG_110	0.443589	0.00850654	s__Firmicutes_bacterium_CAG_110	0	0	0	0.01816	0	0	0	0	0	0	0	0	0	0	0	0	0	0	0	0	0	0	0	0	0	0.0105	0.07442	0	0	0	0	0	0	0	0	0	0	0	0	0.04854	0
k__Bacteria|p__Firmicutes|c__Clostridia|o__Clostridiales|f__Clostridiales_unclassified|g__Intestinimonas|s__Intestinimonas_butyriciproducens	0.0342826	0.52	-0.019564	0.137828	k__Bacteria|p__Firmicutes|c__Clostridia|o__Clostridiales|f__Clostridiales_unclassified|g__Intestinimonas|s__Intestinimonas_butyriciproducens	0.846803	0.171474	s__Intestinimonas_butyriciproducens	0	0	0.00071	0.00943	0	0.02898	0	0	0	0.03351	0	0.00399	0.08011	0	0	0	0.13174	0.00209	0	0	0.0049	0.00898	0	0	0.02743	0	0.00743	0.07816	0	0.004	0.04679	0.03228	0	0	0.42736	0.07536	0	0.68508	0	0.00191	0.00462
k__Bacteria|p__Actinobacteria|c__Coriobacteriia|o__Eggerthellales|f__Eggerthellaceae|g__Eggerthella	0.158244	0.96	-0.0935565	-0.390449	k__Bacteria|p__Actinobacteria|c__Coriobacteriia|o__Eggerthellales|f__Eggerthellaceae|g__Eggerthella	0.354531	5.91879e-05	Eggerthella	0	0.03305	0.2623	0.05095	0.06388	0.03657	0.16464	0.20138	0.01684	0.06846	0.06452	0.03402	0.1528	0.01815	0.09321	0	0.04479	0.00295	0.35792	0.22757	0.66156	0.05034	0.15484	0.03959	0.08555	0.01786	0.06782	0.04506	0.15988	0.06322	0.07881	0.49013	0.09538	0.04358	0.05356	0.03648	0.10169	0.19716	0.06463	0.02693	0.03296
k__Bacteria|p__Firmicutes|c__Clostridia|o__Clostridiales|f__Peptostreptococcaceae|g__Intestinibacter	0.155385	0.95	-0.0594699	-0.12557	k__Bacteria|p__Firmicutes|c__Clostridia|o__Clostridiales|f__Peptostreptococcaceae|g__Intestinibacter	0.556705	0.213189	Intestinibacter	0.37076	0.06136	0.23918	0.05023	0.11192	0.10898	0.10742	0.16357	0.49502	0.01434	0	0	0.01326	0.04388	0.16471	0.08375	0.16239	0.03257	0.01284	0.09747	0.12042	0.5565	0.02975	0.27378	0.33116	0.54202	0.14747	0.00284	0.06794	0.07221	0.01903	0.11642	0.08243	0.00402	0.0042	0.66756	0.0746	0.03114	0	0.17654	0.11362
k__Bacteria|p__Bacteroidetes|c__Bacteroidia|o__Bacteroidales|f__Tannerellaceae|g__Parabacteroides|s__Parabacteroides_goldsteinii	0.0338297	0.1	0.0228249	0.146557	k__Bacteria|p__Bacteroidetes|c__Bacteroidia|o__Bacteroidales|f__Tannerellaceae|g__Parabacteroides|s__Parabacteroides_goldsteinii	0.821662	0.145666	s__Parabacteroides_goldsteinii	0	0	0	0.03145	0	0	0	0	0	0	0	0	0	0	0	0.04473	0	0.02532	0	0	0	1.57344	0	0	0	0	0	0	0	0	0.28474	0.06703	0	0	0.03989	0	0	0	0	0	0
k__Bacteria|p__Firmicutes|c__Bacilli|o__Lactobacillales|f__Lactobacillaceae|g__Lactobacillus|s__Lactobacillus_salivarius	0.0335572	0.13	0.00842071	0.117223	k__Bacteria|p__Firmicutes|c__Bacilli|o__Lactobacillales|f__Lactobacillaceae|g__Lactobacillus|s__Lactobacillus_salivarius	0.933732	0.24544	s__Lactobacillus_salivarius	2.88918	0.15826	0	0	0	0	0	0	0	0	0	0	0	0	0	0.03152	0	0	0	0	0	0	0	0	0	0	0.02428	0	0	0	0	0	0	0	0	0	0.00127	0	0	0	0
k__Bacteria|p__Bacteroidetes|c__Bacteroidia|o__Bacteroidales|f__Bacteroidaceae|g__Bacteroides|s__Bacteroides_salyersiae	0.033231	0.08	-0.048053	0.0451125	k__Bacteria|p__Bacteroidetes|c__Bacteroidia|o__Bacteroidales|f__Bacteroidaceae|g__Bacteroides|s__Bacteroides_salyersiae	0.634956	0.655828	s__Bacteroides_salyersiae	0	0	0	0	0	0	0	0	0	0	0	0	0	0.75818	0	0	0	0.21721	0	0	0	0	0	0	0	0	0	0	0	0	0	0	0.76999	0.15839	0.18355	0	0.77902	0	0	0	0
k__Bacteria|p__Firmicutes|c__Clostridia|o__Clostridiales|f__Lachnospiraceae|g__Lachnoclostridium|s__Clostridium_asparagiforme	0.0318958	0.47	-0.161576	0.00874225	k__Bacteria|p__Firmicutes|c__Clostridia|o__Clostridiales|f__Lachnospiraceae|g__Lachnoclostridium|s__Clostridium_asparagiforme	0.108271	0.931208	s__Clostridium_asparagiforme	0	0.02441	0.11562	0.00229	0.02908	0	0.00182	0.05519	0.00225	0.0301	0	0.02421	0	0	0	0	0	0.0751	0	0.04973	0	0	0	0	0	0	0	0	0	0	0.04535	0.20123	0.08846	0.03207	0	0	0.12009	0.01087	0.00094	0	0.00334
k__Bacteria|p__Firmicutes|c__Bacilli|o__Lactobacillales|f__Lactobacillaceae|g__Lactobacillus	0.103698	0.55	0.113205	0.323301	k__Bacteria|p__Firmicutes|c__Bacilli|o__Lactobacillales|f__Lactobacillaceae|g__Lactobacillus	0.262105	0.00103462	Lactobacillus	3.34332	1.58782	0	0	0.09719	0.02278	0	0	0	0	0.00053	0	0.00752	0	1.52354	0.04019	0	0.03909	0	0	0	0.00365	0.03983	0	0.00811	0.03163	0.02825	0.01147	0.01905	0.07398	0.00965	0.4781	0	0.07489	0.00399	0	0.0534	0	0.17521	0.0486	0
k__Bacteria|p__Firmicutes|c__Erysipelotrichia|o__Erysipelotrichales|f__Erysipelotrichaceae|g__Erysipelatoclostridium|s__Clostridium_spiroforme	0.0315095	0.47	-0.0607681	-0.238791	k__Bacteria|p__Firmicutes|c__Erysipelotrichia|o__Erysipelotrichales|f__Erysipelotrichaceae|g__Erysipelatoclostridium|s__Clostridium_spiroforme	0.548109	0.0167291	s__Clostridium_spiroforme	0	0	0.01169	0.00922	0.00084	0.02204	0.12702	0	0	0.06993	0	0	0.01057	0.04376	0	0	0.00549	0	0	0.11143	0	0	0.04676	0.02759	0.01581	0	0.08308	0	0	0.01202	0.00098	0	0	0.0068	0	0.01657	0.04727	0.04924	0	0	0.009
k__Bacteria|p__Proteobacteria|c__Gammaproteobacteria|o__Pasteurellales|f__Pasteurellaceae|g__Haemophilus	0.0962031	0.8	0.0221101	-0.194328	k__Bacteria|p__Proteobacteria|c__Gammaproteobacteria|o__Pasteurellales|f__Pasteurellaceae|g__Haemophilus	0.827158	0.0527017	Haemophilus	0.01443	0.02497	0.01356	0.02242	0.00081	0	0.04147	0.01446	0.06645	0	0.01754	0.07592	0.93166	0.27435	0	0.28109	0.48378	0.02142	0.33371	0.00807	1.17577	0.01399	0.06817	0.579	1.04401	0.12821	0.00757	0.07973	0.13339	0.00665	0.00383	0	0.02298	0	0	0.01353	0.03839	0.04747	0	0	0.2072
k__Bacteria|p__Firmicutes|c__Clostridia|o__Clostridiales|f__Clostridiaceae|g__Clostridium|s__Clostridium_sp_CAG_299	0.0309228	0.16	-0.0849339	-0.0289538	k__Bacteria|p__Firmicutes|c__Clostridia|o__Clostridiales|f__Clostridiaceae|g__Clostridium|s__Clostridium_sp_CAG_299	0.400807	0.77491	s__Clostridium_sp_CAG_299	0	0	0	0	0	0.23506	0	0	0	0	0	0	0	0.163	0	0	0	0	0	0	0.16929	0	0	0.00475	0	0	0	0	0.03295	0	0	0	0	0	0	0	0	0.01636	0	0	0.00972
k__Bacteria|p__Firmicutes|c__Clostridia|o__Clostridiales|f__Clostridiaceae|g__Hungatella	0.094519	0.78	0.0300554	-0.213033	k__Bacteria|p__Firmicutes|c__Clostridia|o__Clostridiales|f__Clostridiaceae|g__Hungatella	0.766587	0.0333343	Hungatella	0	0.02199	0.08912	0	0.02382	0.01637	0.03925	0.09443	0.00738	0	0.00084	0.00742	9e-05	0	0.18115	0.02251	0.03089	0.0049	0	0.01511	0.02895	0.01907	0	0	0	0	0	0.00598	0.01536	0.0043	0.02884	0.02198	0.01423	0.04314	0.01056	0	0.01483	0.01229	0.11385	0	0
k__Bacteria|p__Actinobacteria|c__Actinobacteria|o__Bifidobacteriales|f__Bifidobacteriaceae|g__Bifidobacterium|s__Bifidobacterium_animalis	0.0303002	0.12	-0.0612086	-0.291718	k__Bacteria|p__Actinobacteria|c__Actinobacteria|o__Bifidobacteriales|f__Bifidobacteriaceae|g__Bifidobacterium|s__Bifidobacterium_animalis	0.545206	0.0032312	s__Bifidobacterium_animalis	1.5585	0	0	0	0	0	0	0	0	0	0	0	0	0	0	0	0.00199	0	0	0.01792	0.1341	0	0.02864	0	0	0	0	0	0	0	0	0	0	0	0	0	0.01084	0	0	0	0
k__Bacteria|p__Bacteroidetes|c__Bacteroidia|o__Bacteroidales|f__Bacteroidaceae|g__Bacteroides|s__Bacteroides_massiliensis	0.029649	0.07	0.162252	0.141444	k__Bacteria|p__Bacteroidetes|c__Bacteroidia|o__Bacteroidales|f__Bacteroidaceae|g__Bacteroides|s__Bacteroides_massiliensis	0.106782	0.1604	s__Bacteroides_massiliensis	0	0	0	0.38793	0	0	0	0	0	0	0	0	0	0	0	0	0	0	0	0	0	0	0	0	0	0	0	0.67248	0	0	0	0	0	0	0.00701	0	0	0	0	0	0
k__Bacteria|p__Actinobacteria|c__Actinobacteria|o__Actinomycetales|f__Actinomycetaceae|g__Actinomyces|s__Actinomyces_sp_ICM47	0.0286143	0.76	0.0172078	-0.151644	k__Bacteria|p__Actinobacteria|c__Actinobacteria|o__Actinomycetales|f__Actinomycetaceae|g__Actinomyces|s__Actinomyces_sp_ICM47	0.865068	0.132043	s__Actinomyces_sp_ICM47	0.04196	0	0.00481	0	0	0.0039	0.00956	0.00652	0	0	0.00307	0.01054	0.00418	0	0.02307	0	0	0	0.04625	0.04322	0.05055	0	0.03637	0.0096	0.00228	0.01832	0.03504	0.03049	0	0	0	0.01214	0.00329	0.009	0.00754	0	0.00023	0.02194	0	0	0.01791
k__Bacteria|p__Proteobacteria|c__Deltaproteobacteria|o__Desulfovibrionales|f__Desulfovibrionaceae|g__Bilophila	0.0678219	0.66	0.0776877	0.296258	k__Bacteria|p__Proteobacteria|c__Deltaproteobacteria|o__Desulfovibrionales|f__Desulfovibrionaceae|g__Bilophila	0.442326	0.00276407	Bilophila	0	0	0.14359	0.03549	0.13908	0.0506	0	0	0.08769	0.12828	0.0002	0.13606	0	0.00446	0.61261	0.00625	0	0.05257	0	0	0	0.19205	0	0.01907	0	0.01297	0.04646	0.04289	0	0	0.29538	0.07184	0.15165	0	0.24789	0.23962	0.06457	0.07545	0.08606	0.06602	0
k__Bacteria|p__Actinobacteria|c__Coriobacteriia|o__Eggerthellales|f__Eggerthellaceae|g__Adlercreutzia	0.0616621	0.53	-0.0534016	0.0356388	k__Bacteria|p__Actinobacteria|c__Coriobacteriia|o__Eggerthellales|f__Eggerthellaceae|g__Adlercreutzia	0.597722	0.724824	Adlercreutzia	0	0	0.03607	0.0623	0.08659	0.17295	0	0	0.04154	0	0.11633	0	0	0	0	0.00193	0	0.02739	0.09265	0	2.38424	0.09098	0	0.0003	0.00445	0.03203	0.09788	0	0	0.0763	0	0	0.09379	0.07559	0.04954	0.07713	0.01599	0	0	0.03048	0
k__Bacteria|p__Firmicutes|c__Clostridia|o__Clostridiales|f__Clostridiaceae|g__Clostridium|s__Clostridium_disporicum	0.0276707	0.36	0.0232747	0.0493577	k__Bacteria|p__Firmicutes|c__Clostridia|o__Clostridiales|f__Clostridiaceae|g__Clostridium|s__Clostridium_disporicum	0.818207	0.625785	s__Clostridium_disporicum	0.16474	0.10038	0	0.00072	0.00015	0.01373	0	0	0.04204	0	0	0	0	0.00843	0	0	0	0.00275	0	0.00291	0	0.05444	0	0.06795	0.04035	0.00721	0	0.02468	0	0	0	0	0	0	0	0.16544	0	0	0	0	0
k__Bacteria|p__Firmicutes|c__Clostridia|o__Clostridiales|f__Lachnospiraceae|g__Lachnoclostridium|s__Clostridium_citroniae	0.0275648	0.77	-0.0401319	-0.0373262	k__Bacteria|p__Firmicutes|c__Clostridia|o__Clostridiales|f__Lachnospiraceae|g__Lachnoclostridium|s__Clostridium_citroniae	0.691786	0.712353	s__Clostridium_citroniae	0	0.01229	0.05238	0.00683	0.01707	0.02836	0.00651	0.11361	0.02234	0.00909	0.00228	0.00985	0	0	0.19727	0.0108	0.04517	0.02053	0	0.0034	0.00631	0.016	0	0	0	0	0	0.0132	0.01514	0	0.04236	0.142	0.01174	0.00574	0.06092	0.00968	0.01383	0.01434	0	0.00031	0.00082
k__Bacteria|p__Proteobacteria|c__Alphaproteobacteria|o__Rhodobacterales	0.0001992	0.01	-0.113168	0.0784024	k__Bacteria|p__Proteobacteria|c__Alphaproteobacteria|o__Rhodobacterales	0.262262	0.438126	k__Bacteria|p__Proteobacteria|c__Alphaproteobacteria|o__Rhodobacterales	0	0	0	0	0.01992	0	0	0	0	0	0	0	0	0	0	0	0	0	0	0	0	0	0	0	0	0	0	0	0	0	0	0	0	0	0	0	0	0	0	0	0
k__Bacteria|p__Proteobacteria|c__Alphaproteobacteria|o__Rhodobacterales|f__Rhodobacteraceae	0.0001992	0.01	-0.113168	0.0784024	k__Bacteria|p__Proteobacteria|c__Alphaproteobacteria|o__Rhodobacterales|f__Rhodobacteraceae	0.262262	0.438126	k__Bacteria|p__Proteobacteria|c__Alphaproteobacteria|o__Rhodobacterales|f__Rhodobacteraceae	0	0	0	0	0.01992	0	0	0	0	0	0	0	0	0	0	0	0	0	0	0	0	0	0	0	0	0	0	0	0	0	0	0	0	0	0	0	0	0	0	0	0
k__Bacteria|p__Actinobacteria|c__Actinobacteria|o__Actinomycetales|f__Actinomycetaceae|g__Actinomyces	0.0557098	0.93	-0.0714391	-0.126299	k__Bacteria|p__Actinobacteria|c__Actinobacteria|o__Actinomycetales|f__Actinomycetaceae|g__Actinomyces	0.479994	0.210523	Actinomyces	0.14221	0	0.03154	0.00179	0.0579	0.00451	0.01775	0.0135	0.00237	0	0.01829	0.01828	0.03585	0.0057	0.04622	0.0136	0.00143	0.00153	0.09265	0.1001	0.07247	0.00705	0.04708	0.01261	0.02189	0.05763	0.08439	0.05172	0.00367	0.00769	0.00657	0.03424	0.00688	0.01013	0.04106	0	0.00057	0.04679	0.01388	0	0.02495
k__Bacteria|p__Bacteroidetes|c__Bacteroidia|o__Bacteroidales|f__Prevotellaceae|g__Paraprevotella|s__Paraprevotella_xylaniphila	0.0266592	0.09	0.114287	0.17016	k__Bacteria|p__Bacteroidetes|c__Bacteroidia|o__Bacteroidales|f__Prevotellaceae|g__Paraprevotella|s__Paraprevotella_xylaniphila	0.257543	0.0905364	s__Paraprevotella_xylaniphila	0	0	0	0	0	0	0	0	0	0	0	0	0	0	0	0	0	0.98463	0	0	0	0	0	0	0	0.21813	0	0.41727	0	0	0.12305	0	0	0.24198	0.03713	0	0	0	0	0	0
k__Bacteria|p__Proteobacteria|c__Betaproteobacteria|o__Burkholderiales|f__Sutterellaceae|g__Turicimonas|s__Turicimonas_muris	0.0265298	0.7	0.105948	0.245015	k__Bacteria|p__Proteobacteria|c__Betaproteobacteria|o__Burkholderiales|f__Sutterellaceae|g__Turicimonas|s__Turicimonas_muris	0.294126	0.0140136	s__Turicimonas_muris	0	0.00726	0.01012	0.00791	0.03275	0.01829	0	0	0.0345	0.00176	0	0.03268	0.07929	0.09474	0.45921	0	0	0.02958	0	0.02303	0.03022	0	0	0.03835	0.02871	0.00835	0.0041	0.02723	0.00361	0	0.04983	0	0.06519	0.02314	0.02958	0.11111	0	0.01398	0.03954	0.05722	0
k__Bacteria|p__Firmicutes|c__Erysipelotrichia|o__Erysipelotrichales|f__Erysipelotrichaceae|g__Holdemanella	0.0543805	0.05	-0.0143012	0.0292744	k__Bacteria|p__Firmicutes|c__Erysipelotrichia|o__Erysipelotrichales|f__Erysipelotrichaceae|g__Holdemanella	0.887695	0.772485	Holdemanella	0	0	0	0	0	0	0	0	1.31421	0	0	0	0	0	0	0.26199	0	0	0	0	0	0	0	0	0	0	0	0	0	0	0	0	0	0	3.08774	0	0	0.3231	0	0	0
k__Bacteria|p__Actinobacteria|c__Actinobacteria|o__Bifidobacteriales|f__Bifidobacteriaceae|g__Bifidobacterium|s__Bifidobacterium_dentium	0.0264387	0.22	0.0314302	0.2067	k__Bacteria|p__Actinobacteria|c__Actinobacteria|o__Bifidobacteriales|f__Bifidobacteriaceae|g__Bifidobacterium|s__Bifidobacterium_dentium	0.756236	0.0390795	s__Bifidobacterium_dentium	0.26858	0.01196	0	0.04565	0	0	0.00224	0	0	0	0	0	0	0	0	0.01784	0	0.02281	0	0	0	0	0	0	0	0	0	0	0	0	0	0	0	0	0	0	0.00583	0	0	0	0
k__Bacteria|p__Firmicutes|c__Negativicutes|o__Veillonellales|f__Veillonellaceae|g__Veillonella|s__Veillonella_infantium	0.0257418	0.72	-0.0557118	-0.229073	k__Bacteria|p__Firmicutes|c__Negativicutes|o__Veillonellales|f__Veillonellaceae|g__Veillonella|s__Veillonella_infantium	0.581948	0.0218765	s__Veillonella_infantium	0.19217	0.00062	0.01812	0	0.00278	0.02088	0.00593	0.0387	0.00291	0.00428	0.29481	0.00064	0.18332	0.0215	0	0.03666	0.00734	0.00612	0.03111	0	0.12332	0	0.10946	0.12962	0.22174	0.02185	0.07011	0.10994	0.0218	0.01004	0.00284	0.01077	0.00522	0.00042	0	0.00869	0.00325	0.01238	0	0	0.03476
k__Bacteria|p__Proteobacteria|c__Gammaproteobacteria|o__Enterobacterales|f__Hafniaceae	2.54e-05	0.01	-0.113168	0.0784024	k__Bacteria|p__Proteobacteria|c__Gammaproteobacteria|o__Enterobacterales|f__Hafniaceae	0.262262	0.438126	k__Bacteria|p__Proteobacteria|c__Gammaproteobacteria|o__Enterobacterales|f__Hafniaceae	0	0	0	0	0	0	0	0	0	0	0	0	0	0	0	0	0	0	0	0	0	0	0	0	0	0	0	0	0	0	0	0	0	0	0	0	0	0	0	0	0
k__Bacteria|p__Firmicutes|c__Clostridia|o__Clostridiales|f__Clostridiales_unclassified|g__Monoglobus	0.0487117	0.42	-0.00773252	-0.0533859	k__Bacteria|p__Firmicutes|c__Clostridia|o__Clostridiales|f__Clostridiales_unclassified|g__Monoglobus	0.939137	0.59783	Monoglobus	0	0	0.22381	0.13596	0	0.01088	0.16854	0	0	0	0.01102	0.0081	0	0	0	0	0.0816	0	0	0	0.09588	0	0.0006	0	0	0.07291	0.09998	0.0267	0	0.05756	0	0	0	0	0	0.05135	0	0.03405	0	0.02541	0
k__Bacteria|p__Firmicutes|c__Erysipelotrichia|o__Erysipelotrichales|f__Erysipelotrichaceae|g__Holdemania|s__Holdemania_filiformis	0.0251598	0.48	-0.138645	0.151181	k__Bacteria|p__Firmicutes|c__Erysipelotrichia|o__Erysipelotrichales|f__Erysipelotrichaceae|g__Holdemania|s__Holdemania_filiformis	0.168922	0.133241	s__Holdemania_filiformis	0	0	0.22724	0.00416	0.00453	0.02517	0	0.10167	0	0.04262	0	0	0.00962	0	0	0	0	0.04219	0.00166	0	0	0	0	0.0097	0.01481	0	0.045	0	0	0.04419	0.04272	0.14716	0.04942	0	0	0.02411	0.06176	0.02777	0	0	0
k__Bacteria|p__Bacteroidetes|c__Sphingobacteriia	2.08e-05	0.01	-0.113168	0.0784024	k__Bacteria|p__Bacteroidetes|c__Sphingobacteriia	0.262262	0.438126	k__Bacteria|p__Bacteroidetes|c__Sphingobacteriia	0	0	0	0	0.00208	0	0	0	0	0	0	0	0	0	0	0	0	0	0	0	0	0	0	0	0	0	0	0	0	0	0	0	0	0	0	0	0	0	0	0	0
k__Bacteria|p__Bacteroidetes|c__Sphingobacteriia|o__Sphingobacteriales	2.08e-05	0.01	-0.113168	0.0784024	k__Bacteria|p__Bacteroidetes|c__Sphingobacteriia|o__Sphingobacteriales	0.262262	0.438126	k__Bacteria|p__Bacteroidetes|c__Sphingobacteriia|o__Sphingobacteriales	0	0	0	0	0.00208	0	0	0	0	0	0	0	0	0	0	0	0	0	0	0	0	0	0	0	0	0	0	0	0	0	0	0	0	0	0	0	0	0	0	0	0
k__Bacteria|p__Bacteroidetes|c__Sphingobacteriia|o__Sphingobacteriales|f__Sphingobacteriaceae	2.08e-05	0.01	-0.113168	0.0784024	k__Bacteria|p__Bacteroidetes|c__Sphingobacteriia|o__Sphingobacteriales|f__Sphingobacteriaceae	0.262262	0.438126	k__Bacteria|p__Bacteroidetes|c__Sphingobacteriia|o__Sphingobacteriales|f__Sphingobacteriaceae	0	0	0	0	0.00208	0	0	0	0	0	0	0	0	0	0	0	0	0	0	0	0	0	0	0	0	0	0	0	0	0	0	0	0	0	0	0	0	0	0	0	0
k__Bacteria|p__Actinobacteria|c__Coriobacteriia|o__Eggerthellales|f__Eggerthellaceae|g__Gordonibacter	0.0453124	0.96	-0.163083	-0.211159	k__Bacteria|p__Actinobacteria|c__Coriobacteriia|o__Eggerthellales|f__Eggerthellaceae|g__Gordonibacter	0.104975	0.0349551	Gordonibacter	0	0.013	0.06321	0.0451	0.11583	0.0544	0.04034	0.04258	0.01107	0.02303	0.02126	0.01814	0.02586	0	0.01581	0	0.03923	0.02582	0.02675	0.05871	0.10646	0.03532	0.01659	0.00153	0.02928	0.0059	0.03899	0.00371	0.02196	0.01842	0.03475	0.08306	0.05388	0.04932	0.04652	0.08093	0.05045	0.111	0.00938	0.01284	0.00544
k__Bacteria|p__Bacteroidetes|c__Bacteroidia|o__Bacteroidales|f__Bacteroidaceae|g__Bacteroides|s__Bacteroides_clarus	0.0248616	0.06	-0.118927	0.110833	k__Bacteria|p__Bacteroidetes|c__Bacteroidia|o__Bacteroidales|f__Bacteroidaceae|g__Bacteroides|s__Bacteroides_clarus	0.238595	0.2723	s__Bacteroides_clarus	0	0	0	0	0	0	0	0	0	0	0.07536	0	0	0	0	0	0	0.90994	0	0	0	0	0	0	0	0	0	0	0	0	0	0	0	0	0	0	0	0	0	0	0
k__Bacteria|p__Firmicutes|c__Tissierellia|o__Tissierellales|f__Peptoniphilaceae|g__Parvimonas|s__Parvimonas_micra	0.0241703	0.32	0.0239468	0.032707	k__Bacteria|p__Firmicutes|c__Tissierellia|o__Tissierellales|f__Peptoniphilaceae|g__Parvimonas|s__Parvimonas_micra	0.813052	0.746662	s__Parvimonas_micra	0.02603	0	0	0	0	0	0	0	0	0	0	0	0.00188	0	0	0	0	0	0	0	0.02275	0	0	0.00245	0	0	0.0017	0	0	0	0	0	0	0	0	0	0	0.02656	0.04445	0	0
k__Bacteria|p__Firmicutes|c__Clostridia|o__Clostridiales|f__Oscillospiraceae|g__Oscillibacter|s__Oscillibacter_sp_CAG_241	0.0241111	0.33	-0.0609938	0.380052	k__Bacteria|p__Firmicutes|c__Clostridia|o__Clostridiales|f__Oscillospiraceae|g__Oscillibacter|s__Oscillibacter_sp_CAG_241	0.546621	9.61386e-05	s__Oscillibacter_sp_CAG_241	0	0	0	0.02956	0	0	0	0	0.26102	0	0.00737	0	0	0	0	0.00181	0	0.00557	0	0	0	0	0	0.07155	0	0.00752	0	0	0	0	0.00014	0	0.00385	0.0013	0	0	0.00013	0.00593	0	0	0
k__Bacteria|p__Firmicutes|c__Clostridia|o__Clostridiales|f__Ruminococcaceae|g__Anaeromassilibacillus|s__Anaeromassilibacillus_sp_An250	0.021923	0.52	-0.0513806	0.0581793	k__Bacteria|p__Firmicutes|c__Clostridia|o__Clostridiales|f__Ruminococcaceae|g__Anaeromassilibacillus|s__Anaeromassilibacillus_sp_An250	0.611677	0.565314	s__Anaeromassilibacillus_sp_An250	0	0	0.03374	0.01934	0.14217	0.00064	0	0	0.03126	0.02147	0	0.00361	0.0208	0	0	0	0	0.026	0	0.02444	0	0.00618	0	0	0.00203	0.00442	0.0214	0	0	0	0.02441	0.02043	0	0.02917	0.0192	0.03226	0.0054	0.0293	0	0	0
k__Bacteria|p__Firmicutes|c__Clostridia|o__Clostridiales|f__Lachnospiraceae|g__Anaerotignum|s__Anaerotignum_lactatifermentans	0.0217098	0.14	-0.0602615	-0.0250055	k__Bacteria|p__Firmicutes|c__Clostridia|o__Clostridiales|f__Lachnospiraceae|g__Anaerotignum|s__Anaerotignum_lactatifermentans	0.551455	0.804947	s__Anaerotignum_lactatifermentans	0	0	0	0	0	0.00959	0	0	0	0	0	0	0	0	0.40875	0	0	0	0	0	0	0	0.00192	0	0	0	0	0	0	0	0	0	0	0	0	0	0	0	0	0	0
k__Bacteria|p__Firmicutes|c__Bacilli|o__Lactobacillales|f__Lactobacillaceae	0.107247	0.55	0.112563	0.32034	k__Bacteria|p__Firmicutes|c__Bacilli|o__Lactobacillales|f__Lactobacillaceae	0.264838	0.00115731	k__Bacteria|p__Firmicutes|c__Bacilli|o__Lactobacillales|f__Lactobacillaceae	3.34332	1.58782	0	0	0.09719	0.02278	0	0	0	0	0.00053	0	0.00752	0	1.52354	0.04019	0	0.03909	0	0	0	0.00365	0.03983	0	0.00811	0.03163	0.02825	0.01147	0.01905	0.07398	0.00965	0.4781	0	0.07489	0.00399	0	0.0534	0	0.17521	0.0486	0
k__Bacteria|p__Bacteroidetes|c__Bacteroidia|o__Bacteroidales|f__Odoribacteraceae|g__Butyricimonas|s__Butyricimonas_virosa	0.0211566	0.15	-0.00815356	0.22876	k__Bacteria|p__Bacteroidetes|c__Bacteroidia|o__Bacteroidales|f__Odoribacteraceae|g__Butyricimonas|s__Butyricimonas_virosa	0.93583	0.0220628	s__Butyricimonas_virosa	0	0	0	0.01029	0	0	0	0	0	0	0	0	0	0.00665	0	0.06145	0	0.03396	0	0	0	0.65328	0	0	0	0	0	0	0	0	0	0	0.58105	0	0	0	0	0	0	0	0
k__Bacteria|p__Bacteroidetes|c__Bacteroidia|o__Bacteroidales|f__Barnesiellaceae|g__Coprobacter	0.0416557	0.19	-0.0164467	0.339378	k__Bacteria|p__Bacteroidetes|c__Bacteroidia|o__Bacteroidales|f__Barnesiellaceae|g__Coprobacter	0.870983	0.000551886	Coprobacter	0	0	0	0	0	0	0	0	0.28311	0.16257	0	0.0452	0	0	0	0	0	0.09552	0	0	0	0	0	0	0	0.03521	0	0	0	0	0	0	0	0	0.02704	0	0	0	0.00066	0	0
k__Bacteria|p__Firmicutes|c__Bacilli|o__Lactobacillales|f__Streptococcaceae|g__Streptococcus|s__Streptococcus_sanguinis	0.0202888	0.82	-0.0764775	-0.142059	k__Bacteria|p__Firmicutes|c__Bacilli|o__Lactobacillales|f__Streptococcaceae|g__Streptococcus|s__Streptococcus_sanguinis	0.449488	0.158573	s__Streptococcus_sanguinis	0.04724	0	0.00922	0.00636	0.015	0.05588	0.00642	0	0.01784	0.00325	0.00749	0.00315	0.14276	0.00697	0.03669	0.00761	0.0079	0	0.03498	0.0599	0.04191	0.05422	0.00966	0.01097	0.00725	0	0.03712	0.01091	0.01315	0.00702	0.01471	0.01585	0.04508	0.01433	0	0.00269	0	0.01322	0.07641	0.00224	0.03387
k__Bacteria|p__Firmicutes|c__Firmicutes_unclassified	0.543975	0.8	-0.111445	0.176206	k__Bacteria|p__Firmicutes|c__Firmicutes_unclassified	0.269644	0.0794898	k__Bacteria|p__Firmicutes|c__Firmicutes_unclassified	0	0.04177	1.19506	0.58113	0.81934	0.66964	0.00523	0	0.00557	0.4988	0.21021	0.28006	0.12259	0	0	0.00377	2.62957	1.23909	0	0	0.05744	0.82336	0.00271	0.04572	0.2736	0.56706	1.63604	0.17741	0.01039	0.75244	3.36635	0.52358	2.04742	1.18245	0.73119	0.65282	0.24675	0.36756	0	0.22866	0
k__Bacteria|p__Firmicutes|c__Firmicutes_unclassified|o__Firmicutes_unclassified	0.543975	0.8	-0.111445	0.176206	k__Bacteria|p__Firmicutes|c__Firmicutes_unclassified|o__Firmicutes_unclassified	0.269644	0.0794898	k__Bacteria|p__Firmicutes|c__Firmicutes_unclassified|o__Firmicutes_unclassified	0	0.04177	1.19506	0.58113	0.81934	0.66964	0.00523	0	0.00557	0.4988	0.21021	0.28006	0.12259	0	0	0.00377	2.62957	1.23909	0	0	0.05744	0.82336	0.00271	0.04572	0.2736	0.56706	1.63604	0.17741	0.01039	0.75244	3.36635	0.52358	2.04742	1.18245	0.73119	0.65282	0.24675	0.36756	0	0.22866	0
k__Bacteria|p__Firmicutes|c__Firmicutes_unclassified|o__Firmicutes_unclassified|f__Firmicutes_unclassified	0.543975	0.8	-0.111445	0.176206	k__Bacteria|p__Firmicutes|c__Firmicutes_unclassified|o__Firmicutes_unclassified|f__Firmicutes_unclassified	0.269644	0.0794898	k__Bacteria|p__Firmicutes|c__Firmicutes_unclassified|o__Firmicutes_unclassified|f__Firmicutes_unclassified	0	0.04177	1.19506	0.58113	0.81934	0.66964	0.00523	0	0.00557	0.4988	0.21021	0.28006	0.12259	0	0	0.00377	2.62957	1.23909	0	0	0.05744	0.82336	0.00271	0.04572	0.2736	0.56706	1.63604	0.17741	0.01039	0.75244	3.36635	0.52358	2.04742	1.18245	0.73119	0.65282	0.24675	0.36756	0	0.22866	0
k__Bacteria|p__Firmicutes|c__Erysipelotrichia|o__Erysipelotrichales|f__Erysipelotrichaceae|g__Coprobacillus	0.0376517	0.32	-0.129431	0.111973	k__Bacteria|p__Firmicutes|c__Erysipelotrichia|o__Erysipelotrichales|f__Erysipelotrichaceae|g__Coprobacillus	0.199338	0.267366	Coprobacillus	0	0	0.14652	0.059	0.00397	0	0	0.00841	0	0	0.00529	0.00722	0	0	0.23209	0	0	0.00446	0	0	0	0	0	0	0	0	0	0	0	0	0	0	0	0.09802	0.00424	0	0	0	0.80159	0	0
k__Bacteria|p__Proteobacteria|c__Gammaproteobacteria|o__Enterobacterales|f__Enterobacteriaceae|g__Enterobacter	0.0374861	0.2	0.074106	0.11482	k__Bacteria|p__Proteobacteria|c__Gammaproteobacteria|o__Enterobacterales|f__Enterobacteriaceae|g__Enterobacter	0.46371	0.255317	Enterobacter	0.09593	0	0	0	0.00428	0	0	0	0	0	0.00879	0	0	0	0	0	0	0	0	0.01052	0	0	0	0	0	0	0	0	0	0.12044	0	0	0	0	0	0	0	0	0	0	0
k__Bacteria|p__Firmicutes|c__Clostridia|o__Clostridiales|f__Clostridiaceae|g__Clostridium|s__Clostridium_bolteae_CAG_59	0.0187863	0.29	-0.026931	0.0393606	k__Bacteria|p__Firmicutes|c__Clostridia|o__Clostridiales|f__Clostridiaceae|g__Clostridium|s__Clostridium_bolteae_CAG_59	0.790261	0.697418	s__Clostridium_bolteae_CAG_59	0	0	0	0	0	0.03606	0	0.09097	0	0	0	0.00626	0	0	0.13628	0	0	0	0	0	0.00899	0	0	0	0	0	0	0	0.00524	0	0	0	0.00176	0	0	0	0	0.00299	0	0	0.00089
k__Bacteria|p__Firmicutes|c__Bacilli|o__Lactobacillales|f__Lactobacillaceae|g__Lactobacillus|s__Lactobacillus_rogosae	0.0186664	0.17	-0.024082	0.135637	k__Bacteria|p__Firmicutes|c__Bacilli|o__Lactobacillales|f__Lactobacillaceae|g__Lactobacillus|s__Lactobacillus_rogosae	0.812015	0.178449	s__Lactobacillus_rogosae	0.02452	1.4234	0	0	0	0.01096	0	0	0	0	0.00053	0	0	0	0	0.00867	0	0.03909	0	0	0	0.00365	0	0	0.00811	0	0	0	0	0.07398	0	0	0	0.00709	0.00399	0	0	0	0	0.0486	0
k__Bacteria|p__Actinobacteria|c__Coriobacteriia|o__Eggerthellales|f__Eggerthellaceae|g__Asaccharobacter|s__Asaccharobacter_celatus	0.0176011	0.5	-0.0522251	0.00139313	k__Bacteria|p__Actinobacteria|c__Coriobacteriia|o__Eggerthellales|f__Eggerthellaceae|g__Asaccharobacter|s__Asaccharobacter_celatus	0.605828	0.989024	s__Asaccharobacter_celatus	0	0	0.00753	0.01613	0.02712	0.04651	0	0	0.01306	0	0.07206	0	0	0	0	0	0	0.00825	0.03066	0	0.60949	0.02619	0	0	0.00098	0.01063	0.06443	0	0	0.01893	0	0	0.01807	0.02362	0.01391	0.02393	0.00268	0	0	0.00955	0
k__Bacteria|p__Firmicutes|c__Bacilli|o__Lactobacillales|f__Lactobacillaceae|g__Lactobacillus|s__Lactobacillus_ruminis	0.0173483	0.04	0.168371	0.239915	k__Bacteria|p__Firmicutes|c__Bacilli|o__Lactobacillales|f__Lactobacillaceae|g__Lactobacillus|s__Lactobacillus_ruminis	0.0940279	0.0162073	s__Lactobacillus_ruminis	0	0	0	0	0	0	0	0	0	0	0	0	0	0	1.38262	0	0	0	0	0	0	0	0	0	0	0	0	0	0	0	0	0	0	0	0	0	0	0	0.17521	0	0
k__Bacteria|p__Firmicutes|c__Clostridia|o__Clostridiales|f__Lachnospiraceae|g__Roseburia|s__Roseburia_sp_CAG_471	0.017306	0.21	0.0141343	0.12842	k__Bacteria|p__Firmicutes|c__Clostridia|o__Clostridiales|f__Lachnospiraceae|g__Roseburia|s__Roseburia_sp_CAG_471	0.888997	0.2029	s__Roseburia_sp_CAG_471	0	0	0	0.00012	0	0	0	0	0.03041	0	0	0	0	0	0	0	0	0	0.00094	0.00211	0	0	0	0	0	0	0	0	0	0	0.0506	0	0.00123	0	0	0	0	0	0	0.02211	0
k__Bacteria|p__Proteobacteria|c__Gammaproteobacteria|o__Enterobacterales|f__Enterobacteriaceae|g__Klebsiella|s__Klebsiella_quasipneumoniae	0.0171735	0.14	0.0476482	-0.131916	k__Bacteria|p__Proteobacteria|c__Gammaproteobacteria|o__Enterobacterales|f__Enterobacteriaceae|g__Klebsiella|s__Klebsiella_quasipneumoniae	0.637813	0.190771	s__Klebsiella_quasipneumoniae	0.0124	0	0.00247	0	0	0	0	0	0.00669	0	0	0	0	0	0.00307	0	0	0	0	0	0	0.10609	0	0	0	0	0.69762	0	0	0	0	0	0	0	0	0	0	0	0	0	0
k__Bacteria|p__Firmicutes|c__Clostridia|o__Clostridiales|f__Lachnospiraceae|g__Lachnoclostridium|s__Clostridium_aldenense	0.0170441	0.45	0.00799245	-0.263029	k__Bacteria|p__Firmicutes|c__Clostridia|o__Clostridiales|f__Lachnospiraceae|g__Lachnoclostridium|s__Clostridium_aldenense	0.937096	0.00819463	s__Clostridium_aldenense	0	0.00039	0.04444	0	0	0	0	0.24983	0	0	0	0.0028	0	0	0.00937	0	0.04221	0	0	0.00662	0.02008	0.0049	0	0	0	0	0	0.01408	0.01006	0	0	0.00663	0.0013	0	0.00117	0	0	0.00132	0	0	0
k__Bacteria|p__Firmicutes|c__Clostridia|o__Clostridiales|f__Ruminococcaceae|g__Ruminococcus|s__Ruminococcus_sp_CAG_403	0.0145968	0.02	0.000173224	0.167241	k__Bacteria|p__Firmicutes|c__Clostridia|o__Clostridiales|f__Ruminococcaceae|g__Ruminococcus|s__Ruminococcus_sp_CAG_403	0.998635	0.0962883	s__Ruminococcus_sp_CAG_403	0	0	0	0	0	0	0	0	0	0	0	0	0	0	0	0	0	0	0	0	0	0	0	1.41913	0	0	0	0	0	0	0	0	0	0	0.04055	0	0	0	0	0	0
k__Bacteria|p__Bacteroidetes|c__Bacteroidia|o__Bacteroidales|f__Bacteroidaceae|g__Bacteroides|s__Bacteroides_galacturonicus	0.0140457	0.09	0.023283	0.189141	k__Bacteria|p__Bacteroidetes|c__Bacteroidia|o__Bacteroidales|f__Bacteroidaceae|g__Bacteroides|s__Bacteroides_galacturonicus	0.818143	0.0594735	s__Bacteroides_galacturonicus	0	0	0.03045	0	0	0	0	0	0	0.34249	0	0	0	0	0	0.03088	0	0	0	0	0	0	0	0.69302	0	0	0	0	0	0.01571	0	0	0	0	0	0	0	0	0	0	0
k__Bacteria|p__Firmicutes|c__Bacilli|o__Lactobacillales|f__Streptococcaceae|g__Lactococcus|s__Lactococcus_lactis	0.0137573	0.35	-0.0501475	-0.0571951	k__Bacteria|p__Firmicutes|c__Bacilli|o__Lactobacillales|f__Streptococcaceae|g__Lactococcus|s__Lactococcus_lactis	0.62026	0.571922	s__Lactococcus_lactis	0.00911	0.00669	0.00567	0	0	0	0	0	0	0	0	0	0	0	0	0	0	0	0	0	0.00825	0.00806	0.00806	0.00521	0.0034	0.00715	0.00373	0.00403	0.00259	0.01472	0.00215	0.00638	1.17592	0.00234	0.00239	0.00316	0.00332	0.01372	0.0025	0.01019	0.00698
k__Bacteria|p__Firmicutes|c__Bacilli|o__Lactobacillales|f__Streptococcaceae|g__Streptococcus|s__Streptococcus_mitis	0.0125755	0.75	-0.0791348	-0.287953	k__Bacteria|p__Firmicutes|c__Bacilli|o__Lactobacillales|f__Streptococcaceae|g__Streptococcus|s__Streptococcus_mitis	0.433846	0.00367109	s__Streptococcus_mitis	0.11715	0	0.00438	0	0.00461	0.00062	0.00993	0.00262	0.00221	0	0	0.00445	0.02891	0.03398	0.00811	0	0.01026	0.00664	0.05275	0.03421	0.03039	0	0.02556	0.00587	0.00648	0.01462	0.00874	0.01789	0.00582	0	0	0.01651	0.02854	0.00046	0	0.00767	0.00839	0.00584	0.00938	0.00079	0.04041
k__Bacteria|p__Firmicutes|c__Negativicutes	2.53531	1	0.106156	0.308387	k__Bacteria|p__Firmicutes|c__Negativicutes	0.293172	0.00179903	k__Bacteria|p__Firmicutes|c__Negativicutes	6.49167	0.08087	0.33657	0.96891	2.48015	1.39028	0.12974	0.33138	1.13362	0.67433	1.76337	3.7384	3.66455	1.21775	2.67655	3.41056	0.13268	0.84146	0.21575	0.5894	1.10449	0.88183	1.07817	4.69796	1.2029	1.20509	1.14672	1.20781	0.14765	0.56648	1.66305	2.70956	0.8866	2.01952	0.90227	0.25403	0.42638	0.23216	61.3648	2.44487	0.60929
k__Bacteria|p__Firmicutes|c__Erysipelotrichia|o__Erysipelotrichales|f__Erysipelotrichaceae|g__Turicibacter	0.0365937	0.52	0.0790449	0.0343573	k__Bacteria|p__Firmicutes|c__Erysipelotrichia|o__Erysipelotrichales|f__Erysipelotrichaceae|g__Turicibacter	0.43437	0.734343	Turicibacter	0.31665	0.01647	0	0.04331	0	0.00841	0	0	0	0.00185	0	0	0	0.01251	0	0	0.04066	0.00015	0	0.00689	0	0	0	0.00972	0.01109	0.163	0.00496	0.00045	0	0	0	0.00674	0	0	0	0.05791	0.00184	0	0.00716	0	0
k__Bacteria|p__Proteobacteria|c__Gammaproteobacteria|o__Pasteurellales|f__Pasteurellaceae|g__Haemophilus|s__Haemophilus_sp_HMSC71H05	0.0121546	0.35	0.0691505	-0.189927	k__Bacteria|p__Proteobacteria|c__Gammaproteobacteria|o__Pasteurellales|f__Pasteurellaceae|g__Haemophilus|s__Haemophilus_sp_HMSC71H05	0.494209	0.0584031	s__Haemophilus_sp_HMSC71H05	0	0	0	0	0	0	0.01121	0	0.01998	0	0	0	0.45011	0	0	0	0	0.00506	0	0.00548	0.11248	0	0.03787	0.0072	0	0	0	0	0.00433	0	0.00078	0	0	0	0	0	0	0.00688	0	0	0.00575
k__Bacteria|p__Bacteroidetes|c__Bacteroidia|o__Bacteroidales|f__Prevotellaceae|g__Paraprevotella	0.0351351	0.09	0.114287	0.17016	k__Bacteria|p__Bacteroidetes|c__Bacteroidia|o__Bacteroidales|f__Prevotellaceae|g__Paraprevotella	0.257543	0.0905364	Paraprevotella	0	0	0	0	0	0	0	0	0	0	0	0	0	0	0	0	0	0.98463	0	0	0	0	0	0	0	0.29714	0	0.64034	0	0	0.12891	0	0	0.37905	0.04393	0	0	0	0	0	0
k__Bacteria|p__Actinobacteria|c__Actinobacteria|o__Micrococcales|f__Micrococcaceae	0.0071593	0.57	-0.105696	-0.183843	k__Bacteria|p__Actinobacteria|c__Actinobacteria|o__Micrococcales|f__Micrococcaceae	0.295281	0.0671072	k__Bacteria|p__Actinobacteria|c__Actinobacteria|o__Micrococcales|f__Micrococcaceae	0.01696	0	0	0	0	0	0.01063	0	0.00391	0	0.00244	0	0.0057	0	0	0.00054	0.00601	0.00117	0.07583	0	0.09434	0	0.00082	0.02152	0.05211	0	0.01449	0	0.0028	0	0.01209	0.00339	0.12288	0	0	0.00243	0	0.00504	0	0.00352	0.0047
k__Bacteria|p__Firmicutes|c__Clostridia|o__Clostridiales|f__Clostridiales_unclassified|g__Intestinimonas	0.0342826	0.52	-0.019564	0.137828	k__Bacteria|p__Firmicutes|c__Clostridia|o__Clostridiales|f__Clostridiales_unclassified|g__Intestinimonas	0.846803	0.171474	Intestinimonas	0	0	0.00071	0.00943	0	0.02898	0	0	0	0.03351	0	0.00399	0.08011	0	0	0	0.13174	0.00209	0	0	0.0049	0.00898	0	0	0.02743	0	0.00743	0.07816	0	0.004	0.04679	0.03228	0	0	0.42736	0.07536	0	0.68508	0	0.00191	0.00462
k__Bacteria|p__Firmicutes|c__Bacilli|o__Lactobacillales|f__Streptococcaceae|g__Lactococcus	0.0327542	0.41	-0.0878614	-0.0711988	k__Bacteria|p__Firmicutes|c__Bacilli|o__Lactobacillales|f__Streptococcaceae|g__Lactococcus	0.38471	0.481476	Lactococcus	0.00911	0.00669	0.00567	0	0.00652	0	0	0	0	0	0	0	0	0	0	0	0	0	1.04396	0	0.00825	0.00806	0.00806	0.00521	0.0034	0.00715	0.00373	0.00403	0.00259	0.01472	0.00215	0.00638	1.17592	0.00234	0.00239	0.00316	0.00332	0.01372	0.0025	0.01019	0.00698
k__Bacteria|p__Proteobacteria|c__Betaproteobacteria|o__Burkholderiales|f__Sutterellaceae|g__Turicimonas	0.0265298	0.7	0.105948	0.245015	k__Bacteria|p__Proteobacteria|c__Betaproteobacteria|o__Burkholderiales|f__Sutterellaceae|g__Turicimonas	0.294126	0.0140136	Turicimonas	0	0.00726	0.01012	0.00791	0.03275	0.01829	0	0	0.0345	0.00176	0	0.03268	0.07929	0.09474	0.45921	0	0	0.02958	0	0.02303	0.03022	0	0	0.03835	0.02871	0.00835	0.0041	0.02723	0.00361	0	0.04983	0	0.06519	0.02314	0.02958	0.11111	0	0.01398	0.03954	0.05722	0
k__Bacteria|p__Firmicutes|c__Clostridia|o__Clostridiales|f__Clostridiales_unclassified|g__Lawsonibacter|s__Lawsonibacter_asaccharolyticus	0.0119366	0.63	-0.0557098	0.00300471	k__Bacteria|p__Firmicutes|c__Clostridia|o__Clostridiales|f__Clostridiales_unclassified|g__Lawsonibacter|s__Lawsonibacter_asaccharolyticus	0.581961	0.976331	s__Lawsonibacter_asaccharolyticus	0	0.00112	0.01039	0.02078	0.02132	0.00981	0.00209	0	0	0	0.00242	0.0176	0	0	0	0	0	0.01598	0	0.00738	0.00922	0.01843	0	0.00047	0	0	0.00841	0.00487	0.00856	0.01201	0.02702	0	0.00933	0.04665	0.08291	0.03307	0.00507	0.00908	0	0.00399	0
k__Bacteria|p__Firmicutes|c__Bacilli|o__Lactobacillales|f__Streptococcaceae|g__Lactococcus|s__Lactococcus_garvieae	0.0117204	0.03	-0.0328573	-0.123637	k__Bacteria|p__Firmicutes|c__Bacilli|o__Lactobacillales|f__Streptococcaceae|g__Lactococcus|s__Lactococcus_garvieae	0.745537	0.220375	s__Lactococcus_garvieae	0	0	0	0	0	0	0	0	0	0	0	0	0	0	0	0	0	0	0.88108	0	0	0	0	0	0	0	0	0	0	0	0	0	0	0	0	0	0	0	0	0	0
k__Bacteria|p__Firmicutes|c__Bacilli|o__Lactobacillales|f__Lactobacillaceae|g__Lactobacillus|s__Lactobacillus_sanfranciscensis	0.0117197	0.2	0.169873	0.142458	k__Bacteria|p__Firmicutes|c__Bacilli|o__Lactobacillales|f__Lactobacillaceae|g__Lactobacillus|s__Lactobacillus_sanfranciscensis	0.0910898	0.157395	s__Lactobacillus_sanfranciscensis	0	0	0	0	0.08502	0.01182	0	0	0	0	0	0	0	0	0.14037	0	0	0	0	0	0	0	0.00485	0	0	0	0	0.01147	0.01905	0	0.00848	0.4781	0	0.05824	0	0	0.01158	0	0	0	0
k__Bacteria|p__Firmicutes|c__Bacilli|o__Lactobacillales|f__Streptococcaceae|g__Streptococcus|s__Streptococcus_mutans	0.0110653	0.43	-0.0797185	0.0446474	k__Bacteria|p__Firmicutes|c__Bacilli|o__Lactobacillales|f__Streptococcaceae|g__Streptococcus|s__Streptococcus_mutans	0.430452	0.659154	s__Streptococcus_mutans	0.00207	0	0	0.02641	0.07743	0.00391	0	0	0.00039	0	0	0	0.00911	0	0	0.02814	0.0072	0.00061	0	0.00292	0	0.00631	0	0	0	0.02298	0.1622	0	0	0	0.01763	0.00256	0	0	0	0	0.05106	0.04242	0.02561	0	0
k__Bacteria|p__Firmicutes|c__Clostridia|o__Clostridiales|f__Clostridiaceae|g__Clostridium|s__Clostridium_perfringens	0.0108291	0.12	0.0554296	0.242097	k__Bacteria|p__Firmicutes|c__Clostridia|o__Clostridiales|f__Clostridiaceae|g__Clostridium|s__Clostridium_perfringens	0.583864	0.015235	s__Clostridium_perfringens	0.49797	0	0	0	0	0	0	0	0	0	0	0	0	0	0	0	0	0	0	0	0	0.22716	0	0	0	0.04363	0	0.06205	0	0	0	0	0.00276	0	0	0	0	0	0	0	0
k__Bacteria|p__Firmicutes|c__Clostridia|o__Clostridiales|f__Lachnospiraceae|g__Lachnoclostridium|s__Clostridium_saccharolyticum	0.0107146	0.19	0.0885195	0.277992	k__Bacteria|p__Firmicutes|c__Clostridia|o__Clostridiales|f__Lachnospiraceae|g__Lachnoclostridium|s__Clostridium_saccharolyticum	0.381146	0.005104	s__Clostridium_saccharolyticum	0	0.06577	0.37154	0.06775	0	0	0	0	0	0.00418	0	0.00797	0	0	0	0	0	0	0	0	0	0.06894	0	0	0	0	0	0.08666	0	0	0	0	0.09955	0.06138	0	0	0	0	0	0	0
k__Bacteria|p__Firmicutes|c__Bacilli|o__Lactobacillales|f__Leuconostocaceae|g__Weissella|s__Weissella_cibaria	0.0106088	0.06	0.0868298	-0.00536183	k__Bacteria|p__Firmicutes|c__Bacilli|o__Lactobacillales|f__Leuconostocaceae|g__Weissella|s__Weissella_cibaria	0.390338	0.957776	s__Weissella_cibaria	0	0	0	0	0	0	0	0	0	0	0	0	0	0	0	0	0	0	0	0	0	0	0	0	0	0	0	0	0	0	0.00022	0.01366	0	0	0	0	0	0	1.02121	0	0
k__Bacteria|p__Firmicutes|c__Negativicutes|o__Veillonellales|f__Veillonellaceae|g__Veillonella|s__Veillonella_sp_T11011_6	0.0105943	0.45	-0.059779	-0.112177	k__Bacteria|p__Firmicutes|c__Negativicutes|o__Veillonellales|f__Veillonellaceae|g__Veillonella|s__Veillonella_sp_T11011_6	0.554652	0.266492	s__Veillonella_sp_T11011_6	0.19287	0	0.01746	0	0.0055	0.00707	0	0.01212	0	0	0.03564	0.00536	0.06804	0.00078	0	0.00266	0	0.00364	0.0019	0	0.03436	0	0.00948	0.064	0.06311	0.00291	0.00063	0.02007	0.00115	0.00113	0.00462	0	0	0	0	0	0	0	0	0	0.07915
k__Bacteria|p__Firmicutes|c__Tissierellia|o__Tissierellales|f__Peptoniphilaceae|g__Parvimonas	0.0252029	0.33	0.0468597	0.0890454	k__Bacteria|p__Firmicutes|c__Tissierellia|o__Tissierellales|f__Peptoniphilaceae|g__Parvimonas	0.643393	0.378312	Parvimonas	0.02603	0	0	0	0	0	0	0	0	0	0	0	0.00188	0	0.00773	0	0	0	0	0	0.02275	0	0	0.03579	0	0	0.0017	0	0	0	0	0	0	0	0	0	0	0.02656	0.04445	0	0
k__Bacteria|p__Firmicutes|c__Firmicutes_unclassified|o__Firmicutes_unclassified|f__Firmicutes_unclassified|g__Firmicutes_unclassified|s__Firmicutes_bacterium_CAG_646	0.0104447	0.03	-0.0831383	-0.122153	k__Bacteria|p__Firmicutes|c__Firmicutes_unclassified|o__Firmicutes_unclassified|f__Firmicutes_unclassified|g__Firmicutes_unclassified|s__Firmicutes_bacterium_CAG_646	0.410875	0.226005	s__Firmicutes_bacterium_CAG_646	0	0	0	0	0	0	0.00523	0	0	0	0	0	0	0	0	0	0	0	0	0	0	0	0	0	0	0	0	0	0	0	0	0	0	0	0	0	0	0	0	0	0
k__Bacteria|p__Firmicutes|c__Erysipelotrichia|o__Erysipelotrichales|f__Erysipelotrichaceae|g__Holdemania	0.0251598	0.48	-0.138645	0.151181	k__Bacteria|p__Firmicutes|c__Erysipelotrichia|o__Erysipelotrichales|f__Erysipelotrichaceae|g__Holdemania	0.168922	0.133241	Holdemania	0	0	0.22724	0.00416	0.00453	0.02517	0	0.10167	0	0.04262	0	0	0.00962	0	0	0	0	0.04219	0.00166	0	0	0	0	0.0097	0.01481	0	0.045	0	0	0.04419	0.04272	0.14716	0.04942	0	0	0.02411	0.06176	0.02777	0	0	0
k__Bacteria|p__Firmicutes|c__Bacilli|o__Lactobacillales|f__Leuconostocaceae|g__Weissella|s__Weissella_confusa	0.0103426	0.12	0.102459	0.0610229	k__Bacteria|p__Firmicutes|c__Bacilli|o__Lactobacillales|f__Leuconostocaceae|g__Weissella|s__Weissella_confusa	0.3104	0.546429	s__Weissella_confusa	0.01866	0	0	0	0	0	0	0	0	0.00552	0	0	0	0	0	0	0.00561	0	0	0.00485	0	0	0	0	0	0	0	0	0	0	0	0.10682	0	0	0	0	0	0	0	0	0
k__Bacteria|p__Firmicutes|c__Clostridia|o__Clostridiales|f__Ruminococcaceae|g__Ruminococcus|s__Ruminococcus_sp_CAG_330	0.0097448	0.04	-0.0644815	0.115107	k__Bacteria|p__Firmicutes|c__Clostridia|o__Clostridiales|f__Ruminococcaceae|g__Ruminococcus|s__Ruminococcus_sp_CAG_330	0.523882	0.254124	s__Ruminococcus_sp_CAG_330	0	0	0	0	0	0	0	0	0	0	0	0	0	0	0	0.83352	0	0	0	0	0	0	0	0	0	0	0	0	0	0	0	0	0	0	0.07082	0	0	0	0	0	0
k__Bacteria|p__Firmicutes|c__Bacilli|o__Lactobacillales|f__Streptococcaceae|g__Streptococcus|s__Streptococcus_oralis	0.0095294	0.59	-0.13912	-0.112817	k__Bacteria|p__Firmicutes|c__Bacilli|o__Lactobacillales|f__Streptococcaceae|g__Streptococcus|s__Streptococcus_oralis	0.167455	0.263758	s__Streptococcus_oralis	0.21519	0	0	0.00404	0	0	0.01	0	0	0	0	0.00183	0.03193	0.01006	0.00818	0.01071	0.00608	0	0.01835	0.0052	0	0	0.01526	0	0.00706	0.04663	0.00439	0	0	0.00611	0.00884	0.01793	0.06951	0	0	0	0	0.0061	0.00649	0	0.0107
k__Bacteria|p__Firmicutes|c__Bacilli|o__Bacillales|f__Bacillales_unclassified|g__Gemella|s__Gemella_sanguinis	0.0093166	0.78	-0.00962335	-0.0267258	k__Bacteria|p__Firmicutes|c__Bacilli|o__Bacillales|f__Bacillales_unclassified|g__Gemella|s__Gemella_sanguinis	0.924294	0.791822	s__Gemella_sanguinis	0.04413	0.00103	0.03372	0	0.00119	0.00575	0	0	0	0.01453	0	0.00832	0	0	0.00535	0	0	0	0.10314	0.01509	0.04594	0.00369	0.00589	0.00344	0.01383	0.00195	0.02084	0.01784	0.00415	0.00494	0.00783	0.03934	0.01805	0.00184	0.02437	0	0	0.0311	0.00394	0	0.00411
k__Bacteria|p__Firmicutes|c__Clostridia|o__Clostridiales|f__Lachnospiraceae|g__Roseburia|s__Roseburia_sp_CAG_182	0.0090187	0.05	0.0932438	0.16512	k__Bacteria|p__Firmicutes|c__Clostridia|o__Clostridiales|f__Lachnospiraceae|g__Roseburia|s__Roseburia_sp_CAG_182	0.35615	0.100646	s__Roseburia_sp_CAG_182	0	0	0	0	0	0	0	0	0	0.09926	0	0	0	0	0	0	0	0	0	0	0	0	0	0	0	0	0	0	0	0.07401	0	0	0.39487	0	0	0	0	0	0	0	0
k__Bacteria|p__Fusobacteria|c__Fusobacteriia|o__Fusobacteriales|f__Fusobacteriaceae|g__Fusobacterium|s__Fusobacterium_varium	0.0088452	0.02	-0.0866118	0.0340005	k__Bacteria|p__Fusobacteria|c__Fusobacteriia|o__Fusobacteriales|f__Fusobacteriaceae|g__Fusobacterium|s__Fusobacterium_varium	0.391533	0.737001	s__Fusobacterium_varium	0.8708	0	0.01372	0	0	0	0	0	0	0	0	0	0	0	0	0	0	0	0	0	0	0	0	0	0	0	0	0	0	0	0	0	0	0	0	0	0	0	0	0	0
k__Bacteria|p__Actinobacteria|c__Actinobacteria|o__Micrococcales	0.0076165	0.59	-0.0970457	-0.191975	k__Bacteria|p__Actinobacteria|c__Actinobacteria|o__Micrococcales	0.336791	0.0556904	k__Bacteria|p__Actinobacteria|c__Actinobacteria|o__Micrococcales	0.01696	0.00197	0	0	0	0	0.01063	0	0.00391	0	0.00244	0	0.0057	0	0	0.00054	0.00601	0.00117	0.07583	0	0.09434	0	0.00082	0.02152	0.05211	0	0.01449	0	0.0028	0	0.01209	0.01296	0.12288	0	0	0.00243	0	0.00504	0	0.00352	0.0047
k__Bacteria|p__Firmicutes|c__Negativicutes|o__Selenomonadales	1.17088	0.16	-0.0964857	0.100826	k__Bacteria|p__Firmicutes|c__Negativicutes|o__Selenomonadales	0.3396	0.318218	k__Bacteria|p__Firmicutes|c__Negativicutes|o__Selenomonadales	0	0	0	0	0	0	0	0	0	0.00115	0	0	0	0	0	0	0	0.35289	0	0	0	0	0	4.27516	0	0	0.02397	0	0	0	0	1.27215	0	0	0	0	0	0	61.2049	2.44487	0
k__Bacteria|p__Firmicutes|c__Negativicutes|o__Selenomonadales|f__Selenomonadaceae	1.17088	0.16	-0.0964857	0.100826	k__Bacteria|p__Firmicutes|c__Negativicutes|o__Selenomonadales|f__Selenomonadaceae	0.3396	0.318218	k__Bacteria|p__Firmicutes|c__Negativicutes|o__Selenomonadales|f__Selenomonadaceae	0	0	0	0	0	0	0	0	0	0.00115	0	0	0	0	0	0	0	0.35289	0	0	0	0	0	4.27516	0	0	0.02397	0	0	0	0	1.27215	0	0	0	0	0	0	61.2049	2.44487	0
k__Bacteria|p__Firmicutes|c__Clostridia|o__Clostridiales|f__Clostridiales_Family_XIII_Incertae_Sedis	0.0046188	0.55	-0.0962652	0.0612045	k__Bacteria|p__Firmicutes|c__Clostridia|o__Clostridiales|f__Clostridiales_Family_XIII_Incertae_Sedis	0.340709	0.545233	k__Bacteria|p__Firmicutes|c__Clostridia|o__Clostridiales|f__Clostridiales_Family_XIII_Incertae_Sedis	0.02208	0	0.00568	0	0	0	0	0	0	0	0	0.00808	0	0	0	0	0	0	0	0	0.00571	0	0	0	0	0	0.00803	0.01552	0	0	0.0006	0.00688	0.00051	0	0	0	0	0.00188	0.00909	0	0
k__Bacteria|p__Bacteroidetes|c__Bacteroidia|o__Bacteroidales|f__Odoribacteraceae|g__Butyricimonas	0.0230933	0.15	-0.00785408	0.229504	k__Bacteria|p__Bacteroidetes|c__Bacteroidia|o__Bacteroidales|f__Odoribacteraceae|g__Butyricimonas	0.938182	0.0216222	Butyricimonas	0	0	0	0.02637	0	0	0	0	0	0	0	0	0	0.00665	0	0.06145	0	0.03396	0	0	0	0.65328	0	0	0	0	0	0	0	0	0	0	0.58105	0	0	0	0	0	0	0	0
k__Bacteria|p__Bacteroidetes|c__Bacteroidia|o__Bacteroidales|f__Prevotellaceae|g__Paraprevotella|s__Paraprevotella_clara	0.0084757	0.08	0.140785	0.150643	k__Bacteria|p__Bacteroidetes|c__Bacteroidia|o__Bacteroidales|f__Prevotellaceae|g__Paraprevotella|s__Paraprevotella_clara	0.162378	0.134642	s__Paraprevotella_clara	0	0	0	0	0	0	0	0	0	0	0	0	0	0	0	0	0	0	0	0	0	0	0	0	0	0.07901	0	0.22307	0	0	0.00586	0	0	0.13707	0.00679	0	0	0	0	0	0
k__Bacteria|p__Firmicutes|c__Clostridia|o__Clostridiales|f__Ruminococcaceae|g__Anaeromassilibacillus	0.021923	0.52	-0.0513806	0.0581793	k__Bacteria|p__Firmicutes|c__Clostridia|o__Clostridiales|f__Ruminococcaceae|g__Anaeromassilibacillus	0.611677	0.565314	Anaeromassilibacillus	0	0	0.03374	0.01934	0.14217	0.00064	0	0	0.03126	0.02147	0	0.00361	0.0208	0	0	0	0	0.026	0	0.02444	0	0.00618	0	0	0.00203	0.00442	0.0214	0	0	0	0.02441	0.02043	0	0.02917	0.0192	0.03226	0.0054	0.0293	0	0	0
k__Bacteria|p__Firmicutes|c__Clostridia|o__Clostridiales|f__Lachnospiraceae|g__Anaerostipes|s__Anaerostipes_caccae	0.0084064	0.04	0.0369249	-0.245841	k__Bacteria|p__Firmicutes|c__Clostridia|o__Clostridiales|f__Lachnospiraceae|g__Anaerostipes|s__Anaerostipes_caccae	0.715312	0.0136837	s__Anaerostipes_caccae	0	0	0	0	0	0	0	0	0	0	0	0	0	0	0	0	0	0	0	0	0	0	0.8294	0	0	0	0	0	0	0	0	0	0	0	0	0	0	0	0	0	0
k__Bacteria|p__Firmicutes|c__Bacilli|o__Lactobacillales|f__Streptococcaceae|g__Streptococcus|s__Streptococcus_lutetiensis	0.0083273	0.02	0.121801	0.0881833	k__Bacteria|p__Firmicutes|c__Bacilli|o__Lactobacillales|f__Streptococcaceae|g__Streptococcus|s__Streptococcus_lutetiensis	0.227356	0.382964	s__Streptococcus_lutetiensis	0	0	0	0	0	0	0	0	0	0	0	0	0	0	0	0	0	0	0	0	0	0	0	0	0	0	0	0	0	0	0	0	0	0	0	0	0	0	0	0	0
k__Bacteria|p__Proteobacteria|c__Gammaproteobacteria|o__Enterobacterales|f__Enterobacteriaceae|g__Atlantibacter|s__Atlantibacter_hermannii	0.0081601	0.01	-0.0957578	-0.0679487	k__Bacteria|p__Proteobacteria|c__Gammaproteobacteria|o__Enterobacterales|f__Enterobacteriaceae|g__Atlantibacter|s__Atlantibacter_hermannii	0.343272	0.501761	s__Atlantibacter_hermannii	0	0	0	0	0	0	0	0	0	0	0	0	0	0	0	0	0	0	0	0	0	0	0	0	0	0	0	0	0	0	0	0	0	0	0	0	0	0	0	0	0
k__Bacteria|p__Synergistetes|c__Synergistia|o__Synergistales|f__Synergistaceae|g__Cloacibacillus|s__Cloacibacillus_evryensis	0.0081522	0.02	-0.150606	0.123249	k__Bacteria|p__Synergistetes|c__Synergistia|o__Synergistales|f__Synergistaceae|g__Cloacibacillus|s__Cloacibacillus_evryensis	0.134741	0.221838	s__Cloacibacillus_evryensis	0	0	0	0	0	0	0	0	0	0	0	0	0	0	0	0	0	0	0	0	0	0	0	0	0	0.00087	0	0	0	0	0	0	0	0	0	0	0	0	0	0	0
k__Bacteria|p__Actinobacteria|c__Actinobacteria|o__Actinomycetales|f__Actinomycetaceae|g__Actinomyces|s__Actinomyces_odontolyticus	0.007811	0.85	-0.112522	-0.0526368	k__Bacteria|p__Actinobacteria|c__Actinobacteria|o__Actinomycetales|f__Actinomycetaceae|g__Actinomyces|s__Actinomyces_odontolyticus	0.265016	0.602986	s__Actinomyces_odontolyticus	0.03853	0	0.00918	0	0.00214	0.00061	0.00201	0.00497	0.00237	0	0.00488	0.00488	0.00697	0.00477	0.01363	0.00273	0	0.00112	0.02164	0.02165	0.00492	0.00155	0.00136	0.00167	0.00679	0.00473	0.007	0.00829	0.00055	0.00333	0.00082	0.00354	0.00199	0	0.01995	0	0	0.00976	0.00398	0	0.00328
k__Bacteria|p__Firmicutes|c__Clostridia|o__Clostridiales|f__Lachnospiraceae|g__Anaerotignum	0.0217098	0.14	-0.0602615	-0.0250055	k__Bacteria|p__Firmicutes|c__Clostridia|o__Clostridiales|f__Lachnospiraceae|g__Anaerotignum	0.551455	0.804947	Anaerotignum	0	0	0	0	0	0.00959	0	0	0	0	0	0	0	0	0.40875	0	0	0	0	0	0	0	0.00192	0	0	0	0	0	0	0	0	0	0	0	0	0	0	0	0	0	0
k__Bacteria|p__Firmicutes|c__Negativicutes|o__Veillonellales|f__Veillonellaceae|g__Megasphaera|s__Megasphaera_elsdenii	0.0071566	0.05	-0.09032	-0.0821783	k__Bacteria|p__Firmicutes|c__Negativicutes|o__Veillonellales|f__Veillonellaceae|g__Megasphaera|s__Megasphaera_elsdenii	0.371497	0.416317	s__Megasphaera_elsdenii	0	0	0.2343	0	0	0	0	0	0	0	0	0	0	0	0	0.13521	0	0	0	0	0	0	0	0	0	0	0	0	0	0	0	0	0	0	0	0	0	0	0	0	0
k__Bacteria|p__Firmicutes|c__Clostridia|o__Clostridiales|f__Clostridiales_unclassified	0.0953949	0.81	-0.0941521	9.64178e-05	k__Bacteria|p__Firmicutes|c__Clostridia|o__Clostridiales|f__Clostridiales_unclassified	0.351463	0.99924	k__Bacteria|p__Firmicutes|c__Clostridia|o__Clostridiales|f__Clostridiales_unclassified	0	0.00112	0.23491	0.16617	0.02132	0.04967	0.17064	0	0	0.03351	0.01344	0.02968	0.08011	0	0	0	0.21335	0.01806	0	0.00738	0.11	0.02741	0.0006	0.00047	0.02743	0.07291	0.11582	0.10973	0.00856	0.07357	0.07566	0.03317	0.00933	0.04665	0.51027	0.15978	0.00507	0.72822	0	0.03131	0.00462
k__Bacteria|p__Firmicutes|c__Bacilli|o__Lactobacillales|f__Streptococcaceae|g__Lactococcus|s__Lactococcus_petauri	0.0070054	0.03	-0.0323699	-0.123129	k__Bacteria|p__Firmicutes|c__Bacilli|o__Lactobacillales|f__Streptococcaceae|g__Lactococcus|s__Lactococcus_petauri	0.749186	0.222292	s__Lactococcus_petauri	0	0	0	0	0	0	0	0	0	0	0	0	0	0	0	0	0	0	0.16288	0	0	0	0	0	0	0	0	0	0	0	0	0	0	0	0	0	0	0	0	0	0
k__Bacteria|p__Firmicutes|c__Bacilli|o__Lactobacillales|f__Leuconostocaceae|g__Weissella	0.0214401	0.18	0.124452	0.136531	k__Bacteria|p__Firmicutes|c__Bacilli|o__Lactobacillales|f__Leuconostocaceae|g__Weissella	0.217324	0.175578	Weissella	0.01866	0	0	0	0	0	0	0	0	0.00552	0	0	0	0	0.04011	0	0.00561	0	0	0.00485	0	0	0	0	0	0	0	0	0	0	0.00022	0.12047	0	0	0	0	0	0	1.02121	0	0
k__Bacteria|p__Actinobacteria|c__Actinobacteria|o__Micrococcales|f__Micrococcaceae|g__Rothia|s__Rothia_mucilaginosa	0.0069791	0.57	-0.106165	-0.184964	k__Bacteria|p__Actinobacteria|c__Actinobacteria|o__Micrococcales|f__Micrococcaceae|g__Rothia|s__Rothia_mucilaginosa	0.29313	0.0654289	s__Rothia_mucilaginosa	0.01696	0	0	0	0	0	0.01048	0	0.00391	0	0.00244	0	0.00442	0	0	0.00054	0.00601	0.00117	0.07583	0	0.09099	0	0.00082	0.02152	0.05211	0	0.01449	0	0.00158	0	0.01209	0.00339	0.12288	0	0	0.00243	0	0.00504	0	0.00352	0.0047
k__Bacteria|p__Firmicutes|c__Bacilli|o__Lactobacillales|f__Enterococcaceae|g__Enterococcus	0.018928	0.28	0.232756	-0.106714	k__Bacteria|p__Firmicutes|c__Bacilli|o__Lactobacillales|f__Enterococcaceae|g__Enterococcus	0.0197853	0.290628	Enterococcus	0	0	0.00127	0	0.06792	0	0	0	0	0	0	0	0	0	0.00125	0	0	0	0.01341	0	0.00148	0	0.05344	0	0	0	0	0	0	0	0	0	0	0	0	0	0	0.00064	0.0249	0	0
k__Bacteria|p__Firmicutes|c__Bacilli|o__Lactobacillales|f__Enterococcaceae|g__Enterococcus|s__Enterococcus_faecium	0.0066515	0.08	0.000605925	-0.142588	k__Bacteria|p__Firmicutes|c__Bacilli|o__Lactobacillales|f__Enterococcaceae|g__Enterococcus|s__Enterococcus_faecium	0.995226	0.157011	s__Enterococcus_faecium	0	0	0.00127	0	0	0	0	0	0	0	0	0	0	0	0	0	0	0	0	0	0.00148	0	0	0	0	0	0	0	0	0	0	0	0	0	0	0	0	0.00064	0	0	0
k__Bacteria|p__Firmicutes|c__Firmicutes_unclassified|o__Firmicutes_unclassified|f__Firmicutes_unclassified|g__Firmicutes_unclassified|s__Firmicutes_bacterium_CAG_94	0.0066432	0.1	-0.0226865	0.134542	k__Bacteria|p__Firmicutes|c__Firmicutes_unclassified|o__Firmicutes_unclassified|f__Firmicutes_unclassified|g__Firmicutes_unclassified|s__Firmicutes_bacterium_CAG_94	0.822725	0.182013	s__Firmicutes_bacterium_CAG_94	0	0	0	0	0	0	0	0	0	0	0	0	0.00551	0	0	0	0	0	0	0	0	0	0	0	0	0	0	0	0	0	0	0	0	0.00608	0	0	0	0	0	0	0
k__Bacteria|p__Bacteroidetes|c__Bacteroidia|o__Bacteroidales|f__Tannerellaceae|g__Parabacteroides|s__Parabacteroides_gordonii	0.0062866	0.03	-0.0554593	-0.0298931	k__Bacteria|p__Bacteroidetes|c__Bacteroidia|o__Bacteroidales|f__Tannerellaceae|g__Parabacteroides|s__Parabacteroides_gordonii	0.583662	0.767812	s__Parabacteroides_gordonii	0	0	0	0	0	0	0	0	0	0	0	0	0	0	0	0	0	0	0	0	0	0	0	0	0	0	0	0	0	0	0	0	0.00786	0	0	0	0	0	0	0	0
k__Bacteria|p__Firmicutes|c__Clostridia|o__Clostridiales|f__Oscillospiraceae	0.201898	0.58	-0.0930284	0.32133	k__Bacteria|p__Firmicutes|c__Clostridia|o__Clostridiales|f__Oscillospiraceae	0.357266	0.00111488	k__Bacteria|p__Firmicutes|c__Clostridia|o__Clostridiales|f__Oscillospiraceae	0	0	0.31039	0.0582	0.18062	0.11569	0	0	0.89239	0.12291	0.11985	0	0.08155	0	0	0.27683	0	0.2986	0.03636	0.01212	0.02001	0.35891	0	0.33864	0.20747	0.0851	0	0.23011	0	0.0657	1.3716	0	0.4883	0.0013	1.64576	0.32711	0.00013	0.47631	0	0.249	0.1299
k__Bacteria|p__Actinobacteria|c__Coriobacteriia|o__Eggerthellales|f__Eggerthellaceae|g__Asaccharobacter	0.0176011	0.5	-0.0522251	0.00139313	k__Bacteria|p__Actinobacteria|c__Coriobacteriia|o__Eggerthellales|f__Eggerthellaceae|g__Asaccharobacter	0.605828	0.989024	Asaccharobacter	0	0	0.00753	0.01613	0.02712	0.04651	0	0	0.01306	0	0.07206	0	0	0	0	0	0	0.00825	0.03066	0	0.60949	0.02619	0	0	0.00098	0.01063	0.06443	0	0	0.01893	0	0	0.01807	0.02362	0.01391	0.02393	0.00268	0	0	0.00955	0
k__Bacteria|p__Firmicutes|c__Bacilli|o__Lactobacillales|f__Lactobacillaceae|g__Lactobacillus|s__Lactobacillus_plantarum	0.0061823	0.11	0.0732721	0.0750041	k__Bacteria|p__Firmicutes|c__Bacilli|o__Lactobacillales|f__Lactobacillaceae|g__Lactobacillus|s__Lactobacillus_plantarum	0.468769	0.458295	s__Lactobacillus_plantarum	0	0	0	0	0	0	0	0	0	0	0	0	0	0	0	0	0	0	0	0	0	0	0	0	0	0.00077	0	0	0	0	0	0	0	0	0	0	0.01116	0	0	0	0
k__Bacteria|p__Firmicutes|c__Bacilli|o__Bacillales|f__Bacillales_unclassified|g__Gemella	0.0142062	0.85	-0.0133543	-0.0968999	k__Bacteria|p__Firmicutes|c__Bacilli|o__Bacillales|f__Bacillales_unclassified|g__Gemella	0.895087	0.337521	Gemella	0.13121	0.00103	0.03879	0	0.00119	0.00575	0.00832	0	0	0.01453	0	0.00832	0	0.00426	0.01086	0.00119	0	0	0.1085	0.0225	0.05345	0.00369	0.00589	0.01097	0.01383	0.01019	0.03258	0.02946	0.00415	0.00494	0.00783	0.04709	0.01937	0.00184	0.02437	0.01044	0.00209	0.03453	0.00394	0	0.00411
k__Bacteria|p__Firmicutes|c__Erysipelotrichia|o__Erysipelotrichales|f__Erysipelotrichaceae|g__Dielma|s__Dielma_fastidiosa	0.0061331	0.2	0.0171767	0.0737111	k__Bacteria|p__Firmicutes|c__Erysipelotrichia|o__Erysipelotrichales|f__Erysipelotrichaceae|g__Dielma|s__Dielma_fastidiosa	0.865309	0.466102	s__Dielma_fastidiosa	0	0.0064	0.01679	0	0	0	0	0	0	0.00495	0	0	0	0	0.28227	0	0.00459	0.00115	0	0.00213	0	0	0	0	0.00634	0	0	0	0	0	0	0	0.00665	0	0.0349	0	0	0.0106	0	0	0
k__Bacteria|p__Firmicutes|c__Clostridia|o__Clostridiales|f__Clostridiaceae|g__Clostridium|s__Clostridium_ventriculi	0.0061287	0.09	-0.0845005	0.182947	k__Bacteria|p__Firmicutes|c__Clostridia|o__Clostridiales|f__Clostridiaceae|g__Clostridium|s__Clostridium_ventriculi	0.403224	0.0684737	s__Clostridium_ventriculi	0	0	0	0	0	0.03591	0	0	0	0	0	0	0	0	0	0	0	0.01107	0	0	0	0	0	0	0	0.10181	0	0	0	0	0	0	0	0	0	0.04473	0	0.07744	0	0	0
k__Bacteria|p__Firmicutes|c__Erysipelotrichia|o__Erysipelotrichales|f__Erysipelotrichaceae|g__Solobacterium|s__Solobacterium_moorei	0.0060642	0.21	-0.0891976	-0.0675799	k__Bacteria|p__Firmicutes|c__Erysipelotrichia|o__Erysipelotrichales|f__Erysipelotrichaceae|g__Solobacterium|s__Solobacterium_moorei	0.377495	0.504091	s__Solobacterium_moorei	0.00406	0	0	0	0	0	0	0	0	0	0	0	0	0	0	0	0	0	0	0	0.00337	0	0	0.01113	0	0	0	0.00082	0	0	0	0	0	0	0	0	0	0.00644	0	0	0
k__Bacteria|p__Bacteroidetes|c__Bacteroidia|o__Bacteroidales|f__Bacteroidaceae|g__Bacteroides|s__Bacteroides_coprophilus	0.0059581	0.01	-0.106204	0.0278764	k__Bacteria|p__Bacteroidetes|c__Bacteroidia|o__Bacteroidales|f__Bacteroidaceae|g__Bacteroides|s__Bacteroides_coprophilus	0.292952	0.783076	s__Bacteroides_coprophilus	0	0	0	0	0	0	0	0	0	0	0	0	0	0	0	0	0	0	0	0	0	0	0	0	0	0	0	0	0	0	0	0	0	0	0	0	0	0	0	0	0
k__Bacteria|p__Actinobacteria|c__Actinobacteria|o__Bifidobacteriales|f__Bifidobacteriaceae|g__Bifidobacterium|s__Bifidobacterium_catenulatum	0.0058528	0.01	0.0748652	-0.0731756	k__Bacteria|p__Actinobacteria|c__Actinobacteria|o__Bifidobacteriales|f__Bifidobacteriaceae|g__Bifidobacterium|s__Bifidobacterium_catenulatum	0.45913	0.469356	s__Bifidobacterium_catenulatum	0	0	0	0	0	0	0	0	0	0	0	0	0	0	0	0	0	0	0	0.58528	0	0	0	0	0	0	0	0	0	0	0	0	0	0	0	0	0	0	0	0	0
k__Bacteria|p__Firmicutes|c__Bacilli|o__Lactobacillales|f__Streptococcaceae|g__Streptococcus|s__Streptococcus_infantis	0.0057987	0.5	-0.0695375	-0.330261	k__Bacteria|p__Firmicutes|c__Bacilli|o__Lactobacillales|f__Streptococcaceae|g__Streptococcus|s__Streptococcus_infantis	0.49179	0.000791457	s__Streptococcus_infantis	0.0519	0	0.00728	0	0	0	0.0081	0	0	0	0	0	0.00052	0.00896	0	0.00434	0.00078	0	0.08107	0.00514	0.01293	0	0	0	0.01084	0.00366	0	0.00863	0.0011	0	0.00337	0.01038	0.0443	0	0	0	0	0	0	0	0.01234
k__Bacteria|p__Firmicutes|c__Clostridia|o__Clostridiales|f__Clostridiales_unclassified|g__Lawsonibacter	0.0119366	0.63	-0.0557098	0.00300471	k__Bacteria|p__Firmicutes|c__Clostridia|o__Clostridiales|f__Clostridiales_unclassified|g__Lawsonibacter	0.581961	0.976331	Lawsonibacter	0	0.00112	0.01039	0.02078	0.02132	0.00981	0.00209	0	0	0	0.00242	0.0176	0	0	0	0	0	0.01598	0	0.00738	0.00922	0.01843	0	0.00047	0	0	0.00841	0.00487	0.00856	0.01201	0.02702	0	0.00933	0.04665	0.08291	0.03307	0.00507	0.00908	0	0.00399	0
k__Bacteria|p__Actinobacteria|c__Coriobacteriia|o__Coriobacteriales|f__Atopobiaceae|g__Atopobium|s__Atopobium_rimae	0.0057776	0.08	0.290704	0.00696984	k__Bacteria|p__Actinobacteria|c__Coriobacteriia|o__Coriobacteriales|f__Atopobiaceae|g__Atopobium|s__Atopobium_rimae	0.00334481	0.945131	s__Atopobium_rimae	0	0	0	0	0	0	0	0	0	0	0	0	0.00505	0.00081	0	0	0	0	0	0	0	0	0	0.00151	0	0	0	0	0	0	0	0	0	0	0	0	0	0	0	0	0
k__Bacteria|p__Synergistetes|c__Synergistia|o__Synergistales|f__Synergistaceae|g__Pyramidobacter|s__Pyramidobacter_piscolens	0.0057174	0.28	-0.0060945	-0.107055	k__Bacteria|p__Synergistetes|c__Synergistia|o__Synergistales|f__Synergistaceae|g__Pyramidobacter|s__Pyramidobacter_piscolens	0.952013	0.289081	s__Pyramidobacter_piscolens	0	0	0.08458	0	0.00415	0	0	0	0.00827	0	0	0	0	0	0	0	0.13369	0	0	0	0	0.01837	0.00075	0	0.02087	0	0.00037	0	0	0.0027	0	0	0	0.04057	0.00652	0	0	0	0	0.00043	0
k__Bacteria|p__Firmicutes|c__Negativicutes|o__Veillonellales|f__Veillonellaceae|g__Megasphaera	0.0108417	0.14	-0.184336	-0.0860112	k__Bacteria|p__Firmicutes|c__Negativicutes|o__Veillonellales|f__Veillonellaceae|g__Megasphaera	0.0663651	0.394838	Megasphaera	0.07167	0	0.2343	0	0	0	0	0	0	0	0	0	0.00593	0	0	0.13521	0	0	0	0	0	0	0	0	0	0	0	0	0	0	0	0	0	0	0	0	0	0	0	0	0
k__Bacteria|p__Firmicutes|c__Bacilli|o__Lactobacillales|f__Enterococcaceae|g__Enterococcus|s__Enterococcus_avium	0.0055814	0.12	0.0989716	-0.143332	k__Bacteria|p__Firmicutes|c__Bacilli|o__Lactobacillales|f__Enterococcaceae|g__Enterococcus|s__Enterococcus_avium	0.327244	0.154836	s__Enterococcus_avium	0	0	0	0	0.0164	0	0	0	0	0	0	0	0	0	0	0	0	0	0	0	0	0	0.05344	0	0	0	0	0	0	0	0	0	0	0	0	0	0	0	0.0249	0	0
k__Bacteria|p__Fusobacteria|c__Fusobacteriia|o__Fusobacteriales|f__Fusobacteriaceae|g__Fusobacterium	0.010422	0.12	0.0604378	0.0928059	k__Bacteria|p__Fusobacteria|c__Fusobacteriia|o__Fusobacteriales|f__Fusobacteriaceae|g__Fusobacterium	0.55029	0.358423	Fusobacterium	0.8708	0	0.01372	0	0	0	0	0	0	0	0	0	0	0	0.01662	0	0	0	0	0	0.00717	0	0	0.00558	0	0	0	0	0	0	0	0	0	0	0	0	0	0	0.00042	0	0
k__Bacteria|p__Proteobacteria|c__Gammaproteobacteria|o__Enterobacterales|f__Enterobacteriaceae|g__Klebsiella|s__Klebsiella_oxytoca	0.0055773	0.08	0.0106643	-0.100093	k__Bacteria|p__Proteobacteria|c__Gammaproteobacteria|o__Enterobacterales|f__Enterobacteriaceae|g__Klebsiella|s__Klebsiella_oxytoca	0.916134	0.321767	s__Klebsiella_oxytoca	0	0	0	0	0.00377	0	0.00254	0	0	0	0	0	0	0	0	0.00707	0	0	0	0	0	0	0	0	0	0	0	0	0	0	0	0	0	0	0	0	0	0	0	0	0
k__Bacteria|p__Bacteroidetes|c__Bacteroidia|o__Bacteroidales|f__Prevotellaceae|g__Prevotella|s__Prevotella_bivia	0.0055679	0.05	0.00912098	0.164834	k__Bacteria|p__Bacteroidetes|c__Bacteroidia|o__Bacteroidales|f__Prevotellaceae|g__Prevotella|s__Prevotella_bivia	0.928236	0.101246	s__Prevotella_bivia	0	0	0	0	0	0	0	0	0	0	0	0	0	0	0.04602	0	0	0	0	0	0	0	0	0	0	0	0	0	0	0	0	0	0	0	0	0	0	0	0.48353	0	0
k__Bacteria|p__Firmicutes|c__Clostridia|o__Clostridiales|f__Lachnospiraceae|g__Lachnoclostridium|s__Clostridium_lavalense	0.0053806	0.29	0.0446053	0.0139171	k__Bacteria|p__Firmicutes|c__Clostridia|o__Clostridiales|f__Lachnospiraceae|g__Lachnoclostridium|s__Clostridium_lavalense	0.659456	0.890692	s__Clostridium_lavalense	0	0	0	0	0	0	0	0	0	0	0	0.0035	0	0	0.12142	0	0.00466	0	0	0	0	0.01967	0	0	0	0	0	0.0123	0.0046	0	0.0121	0	0	0	0.0353	0.01109	0	0	0	0	0
k__Archaea|p__Euryarchaeota|c__Methanobacteria|o__Methanobacteriales|f__Methanobacteriaceae|g__Methanosphaera|s__Methanosphaera_stadtmanae	0.0051924	0.01	0.168882	0.0784024	k__Archaea|p__Euryarchaeota|c__Methanobacteria|o__Methanobacteriales|f__Methanobacteriaceae|g__Methanosphaera|s__Methanosphaera_stadtmanae	0.0930205	0.438126	s__Methanosphaera_stadtmanae	0	0	0	0	0	0	0	0	0	0	0	0	0	0	0	0	0	0	0	0	0	0	0	0	0	0	0	0	0	0	0	0	0	0	0	0	0	0	0	0	0
k__Bacteria|p__Firmicutes|c__Bacilli|o__Lactobacillales|f__Lactobacillaceae|g__Lactobacillus|s__Lactobacillus_mucosae	0.0051229	0.04	0.143431	0.237244	k__Bacteria|p__Firmicutes|c__Bacilli|o__Lactobacillales|f__Lactobacillaceae|g__Lactobacillus|s__Lactobacillus_mucosae	0.154549	0.0174706	s__Lactobacillus_mucosae	0.39321	0	0	0	0	0	0	0	0	0	0	0	0	0	0	0	0	0	0	0	0	0	0	0	0	0	0	0	0	0	0	0	0	0	0	0	0	0	0	0	0
k__Bacteria|p__Firmicutes|c__Negativicutes|o__Selenomonadales|f__Selenomonadaceae|g__Megamonas|s__Megamonas_funiformis_CAG_377	0.0049122	0.01	-0.113168	0.0784024	k__Bacteria|p__Firmicutes|c__Negativicutes|o__Selenomonadales|f__Selenomonadaceae|g__Megamonas|s__Megamonas_funiformis_CAG_377	0.262262	0.438126	s__Megamonas_funiformis_CAG_377	0	0	0	0	0	0	0	0	0	0	0	0	0	0	0	0	0	0	0	0	0	0	0	0	0	0	0	0	0	0	0	0	0	0	0	0	0	0	0	0	0
k__Bacteria|p__Proteobacteria|c__Gammaproteobacteria|o__Enterobacterales|f__Enterobacteriaceae|g__Citrobacter	0.0092414	0.15	-0.0585337	0.0991683	k__Bacteria|p__Proteobacteria|c__Gammaproteobacteria|o__Enterobacterales|f__Enterobacteriaceae|g__Citrobacter	0.562944	0.326278	Citrobacter	0.24669	0	0	0	0.01179	0	0	0	0	0	0	0	0	0	0	0.00033	0	0	0	0	0	0	0	0	0	0	0	0.00841	0	0	0	0	0	0	0	0	0	0	0	0	0
k__Bacteria|p__Synergistetes|c__Synergistia|o__Synergistales|f__Synergistaceae|g__Cloacibacillus	0.0089941	0.03	-0.130414	0.165702	k__Bacteria|p__Synergistetes|c__Synergistia|o__Synergistales|f__Synergistaceae|g__Cloacibacillus	0.195917	0.0994342	Cloacibacillus	0	0	0	0	0	0	0	0	0	0	0	0	0	0	0	0	0	0	0	0	0	0	0	0	0	0.00087	0	0	0	0	0	0	0	0	0.08419	0	0	0	0	0	0
k__Bacteria|p__Firmicutes|c__Bacilli|o__Lactobacillales|f__Streptococcaceae	1.78629	1	-0.0877082	0.0174939	k__Bacteria|p__Firmicutes|c__Bacilli|o__Lactobacillales|f__Streptococcaceae	0.385543	0.862846	k__Bacteria|p__Firmicutes|c__Bacilli|o__Lactobacillales|f__Streptococcaceae	16.566	0.09961	0.82844	1.13754	4.69804	0.73823	0.44819	0.16014	0.13072	0.28163	1.26631	0.07543	13.2757	0.5859	0.39496	0.5647	0.26297	0.87498	1.98917	21.3507	1.10978	0.56103	2.01773	0.37532	0.96113	1.72684	1.42242	0.67464	0.92106	1.13812	1.35455	0.36867	3.05385	0.13061	0.43289	0.50883	6.06094	0.35875	0.71856	0.50413	4.85023
k__Bacteria|p__Firmicutes|c__Clostridia|o__Clostridiales|f__Ruminococcaceae|g__Ruminococcus|s__Ruminococcus_callidus	0.0048569	0.17	0.0995929	0.231491	k__Bacteria|p__Firmicutes|c__Clostridia|o__Clostridiales|f__Ruminococcaceae|g__Ruminococcus|s__Ruminococcus_callidus	0.324201	0.0204829	s__Ruminococcus_callidus	0	0	0	0	0	0	0	0	0	0.00908	0	0.06744	0.09903	0	0	0.03711	0.03488	0.00065	0	0	0	0	0	0	0	0	0	0	0	0.00878	0	0.02926	0	0.05252	0	0	0	0	0	0	0
k__Bacteria|p__Firmicutes|c__Clostridia|o__Clostridiales|f__Lachnospiraceae|g__Blautia|s__Blautia_producta	0.0048001	0.27	-0.169648	-0.173309	k__Bacteria|p__Firmicutes|c__Clostridia|o__Clostridiales|f__Lachnospiraceae|g__Blautia|s__Blautia_producta	0.0915257	0.0846404	s__Blautia_producta	0	0	0	0	0.02436	0	0.0007	0.00371	0	0	0	0.0017	0.01213	0	0.00606	0	0	0	0	0	0	0	0	0	0	0	0.00432	0	0	0	0	0.00413	0	0	0	0	0.00647	0.01506	0	0	0
k__Bacteria|p__Proteobacteria|c__Deltaproteobacteria	0.0742092	0.68	0.087011	0.319696	k__Bacteria|p__Proteobacteria|c__Deltaproteobacteria	0.389346	0.00118569	k__Bacteria|p__Proteobacteria|c__Deltaproteobacteria	0	0	0.14359	0.05913	0.13908	0.0506	0	0	0.08769	0.12828	0.0002	0.13606	0.004	0.00446	0.61261	0.0808	0	0.19674	0	0	0	0.4973	0	0.01907	0	0.01297	0.04646	0.04289	0	0	0.29538	0.07184	0.15165	0	0.24789	0.23962	0.06457	0.07545	0.08606	0.06602	0
k__Bacteria|p__Proteobacteria|c__Deltaproteobacteria|o__Desulfovibrionales	0.0742092	0.68	0.087011	0.319696	k__Bacteria|p__Proteobacteria|c__Deltaproteobacteria|o__Desulfovibrionales	0.389346	0.00118569	k__Bacteria|p__Proteobacteria|c__Deltaproteobacteria|o__Desulfovibrionales	0	0	0.14359	0.05913	0.13908	0.0506	0	0	0.08769	0.12828	0.0002	0.13606	0.004	0.00446	0.61261	0.0808	0	0.19674	0	0	0	0.4973	0	0.01907	0	0.01297	0.04646	0.04289	0	0	0.29538	0.07184	0.15165	0	0.24789	0.23962	0.06457	0.07545	0.08606	0.06602	0
k__Bacteria|p__Proteobacteria|c__Deltaproteobacteria|o__Desulfovibrionales|f__Desulfovibrionaceae	0.0742092	0.68	0.087011	0.319696	k__Bacteria|p__Proteobacteria|c__Deltaproteobacteria|o__Desulfovibrionales|f__Desulfovibrionaceae	0.389346	0.00118569	k__Bacteria|p__Proteobacteria|c__Deltaproteobacteria|o__Desulfovibrionales|f__Desulfovibrionaceae	0	0	0.14359	0.05913	0.13908	0.0506	0	0	0.08769	0.12828	0.0002	0.13606	0.004	0.00446	0.61261	0.0808	0	0.19674	0	0	0	0.4973	0	0.01907	0	0.01297	0.04646	0.04289	0	0	0.29538	0.07184	0.15165	0	0.24789	0.23962	0.06457	0.07545	0.08606	0.06602	0
k__Bacteria|p__Proteobacteria|c__Deltaproteobacteria|o__Desulfovibrionales|f__Desulfovibrionaceae|g__Desulfovibrio|s__Desulfovibrio_piger	0.0045919	0.04	0.192128	0.200612	k__Bacteria|p__Proteobacteria|c__Deltaproteobacteria|o__Desulfovibrionales|f__Desulfovibrionaceae|g__Desulfovibrio|s__Desulfovibrio_piger	0.055492	0.0453612	s__Desulfovibrio_piger	0	0	0	0	0	0	0	0	0	0	0	0	0.004	0	0	0.07455	0	0	0	0	0	0.30525	0	0	0	0	0	0	0	0	0	0	0	0	0	0	0	0	0	0	0
k__Bacteria|p__Bacteroidetes|c__Bacteroidia|o__Bacteroidales|f__Rikenellaceae|g__Alistipes|s__Alistipes_onderdonkii	0.0045767	0.04	0.0679107	0.264537	k__Bacteria|p__Bacteroidetes|c__Bacteroidia|o__Bacteroidales|f__Rikenellaceae|g__Alistipes|s__Alistipes_onderdonkii	0.502001	0.00782171	s__Alistipes_onderdonkii	0	0	0	0	0	0.01421	0	0	0	0	0	0	0.2637	0	0	0	0	0	0	0	0	0	0	0	0	0	0	0	0	0	0	0	0	0	0.17497	0	0	0	0	0	0
k__Bacteria|p__Proteobacteria|c__Gammaproteobacteria|o__Enterobacterales|f__Enterobacteriaceae|g__Atlantibacter	0.0081601	0.01	-0.0957578	-0.0679487	k__Bacteria|p__Proteobacteria|c__Gammaproteobacteria|o__Enterobacterales|f__Enterobacteriaceae|g__Atlantibacter	0.343272	0.501761	Atlantibacter	0	0	0	0	0	0	0	0	0	0	0	0	0	0	0	0	0	0	0	0	0	0	0	0	0	0	0	0	0	0	0	0	0	0	0	0	0	0	0	0	0
k__Bacteria|p__Firmicutes|c__Bacilli|o__Lactobacillales|f__Enterococcaceae|g__Enterococcus|s__Enterococcus_faecalis	0.0044921	0.06	0.199276	0.0221257	k__Bacteria|p__Firmicutes|c__Bacilli|o__Lactobacillales|f__Enterococcaceae|g__Enterococcus|s__Enterococcus_faecalis	0.0468459	0.827038	s__Enterococcus_faecalis	0	0	0	0	0	0	0	0	0	0	0	0	0	0	0	0	0	0	0.00701	0	0	0	0	0	0	0	0	0	0	0	0	0	0	0	0	0	0	0	0	0	0
k__Bacteria|p__Bacteroidetes|c__Bacteroidia|o__Bacteroidales|f__Porphyromonadaceae|g__Porphyromonas|s__Porphyromonas_sp_HMSC065F10	0.0042675	0.09	0.00296175	0.141937	k__Bacteria|p__Bacteroidetes|c__Bacteroidia|o__Bacteroidales|f__Porphyromonadaceae|g__Porphyromonas|s__Porphyromonas_sp_HMSC065F10	0.976669	0.158933	s__Porphyromonas_sp_HMSC065F10	0	0	0	0	0	0	0	0	0	0	0	0	0	0	0.23762	0	0	0	0.00911	0	0	0	0	0	0	0	0	0	0	0	0	0	0	0	0	0	0	0	0.08658	0	0
k__Bacteria|p__Firmicutes|c__Clostridia|o__Clostridiales|f__Clostridiaceae|g__Clostridium|s__Clostridium_sp_D5	0.004242	0.08	-0.087553	-0.146839	k__Bacteria|p__Firmicutes|c__Clostridia|o__Clostridiales|f__Clostridiaceae|g__Clostridium|s__Clostridium_sp_D5	0.386388	0.144884	s__Clostridium_sp_D5	0	0	0	0	0	0	0	0	0	0	0	0	0	0	0	0	0	0	0	0	0	0	0	0	0	0	0	0	0	0	0.34464	0.00405	0	0	0	0	0.00407	0	0	0	0
k__Bacteria|p__Proteobacteria|c__Gammaproteobacteria|o__Enterobacterales|f__Enterobacteriaceae|g__Citrobacter|s__Citrobacter_freundii	0.0041283	0.08	0.0886245	0.088674	k__Bacteria|p__Proteobacteria|c__Gammaproteobacteria|o__Enterobacterales|f__Enterobacteriaceae|g__Citrobacter|s__Citrobacter_freundii	0.380579	0.380312	s__Citrobacter_freundii	0.02771	0	0	0	0	0	0	0	0	0	0	0	0	0	0	0	0	0	0	0	0	0	0	0	0	0	0	0.00841	0	0	0	0	0	0	0	0	0	0	0	0	0
k__Bacteria|p__Actinobacteria|c__Actinobacteria|o__Micrococcales|f__Micrococcaceae|g__Rothia	0.0071593	0.57	-0.105696	-0.183843	k__Bacteria|p__Actinobacteria|c__Actinobacteria|o__Micrococcales|f__Micrococcaceae|g__Rothia	0.295281	0.0671072	Rothia	0.01696	0	0	0	0	0	0.01063	0	0.00391	0	0.00244	0	0.0057	0	0	0.00054	0.00601	0.00117	0.07583	0	0.09434	0	0.00082	0.02152	0.05211	0	0.01449	0	0.0028	0	0.01209	0.00339	0.12288	0	0	0.00243	0	0.00504	0	0.00352	0.0047
k__Bacteria|p__Proteobacteria|c__Gammaproteobacteria|o__Pasteurellales|f__Pasteurellaceae|g__Haemophilus|s__Haemophilus_sputorum	0.0040625	0.13	-0.0142741	-0.127324	k__Bacteria|p__Proteobacteria|c__Gammaproteobacteria|o__Pasteurellales|f__Pasteurellaceae|g__Haemophilus|s__Haemophilus_sputorum	0.887906	0.206812	s__Haemophilus_sputorum	0	0	0	0	0	0	0	0	0	0	0	0.00204	0.00234	0.01665	0	0.01747	0.0431	0	0.00929	0	0	0	0	0	0.24091	0	0	0	0	0	0	0	0	0	0	0	0	0	0	0	0.00488
k__Bacteria|p__Actinobacteria|c__Actinobacteria|o__Propionibacteriales|f__Propionibacteriaceae|g__Propionibacterium|s__Propionibacterium_freudenreichii	0.0040555	0.05	-0.0247093	0.182723	k__Bacteria|p__Actinobacteria|c__Actinobacteria|o__Propionibacteriales|f__Propionibacteriaceae|g__Propionibacterium|s__Propionibacterium_freudenreichii	0.807213	0.068819	s__Propionibacterium_freudenreichii	0	0	0	0	0	0	0	0	0	0	0	0	0	0	0	0	0	0	0	0	0	0	0	0	0	0	0	0	0	0	0	0	0	0	0	0	0	0	0	0	0
k__Bacteria|p__Firmicutes|c__Clostridia|o__Clostridiales|f__Lachnospiraceae|g__Dorea|s__Dorea_sp_CAG_317	0.004026	0.01	-0.113168	0.0784024	k__Bacteria|p__Firmicutes|c__Clostridia|o__Clostridiales|f__Lachnospiraceae|g__Dorea|s__Dorea_sp_CAG_317	0.262262	0.438126	s__Dorea_sp_CAG_317	0	0	0	0	0.4026	0	0	0	0	0	0	0	0	0	0	0	0	0	0	0	0	0	0	0	0	0	0	0	0	0	0	0	0	0	0	0	0	0	0	0	0
k__Bacteria|p__Firmicutes|c__Clostridia|o__Clostridiales|f__Lachnospiraceae|g__Blautia|s__Blautia_hydrogenotrophica	0.0039162	0.09	-0.17247	0.0128231	k__Bacteria|p__Firmicutes|c__Clostridia|o__Clostridiales|f__Lachnospiraceae|g__Blautia|s__Blautia_hydrogenotrophica	0.0861797	0.899238	s__Blautia_hydrogenotrophica	0	0	0.02141	0	0	0	0	0	0	0	0	0	0	0	0	0	0	0	0	0	0	0	0	0	0	0	0	0	0	0	0	0	0	0	0	0	0	0	0	0	0
k__Bacteria|p__Firmicutes|c__Bacilli|o__Lactobacillales|f__Streptococcaceae|g__Streptococcus|s__Streptococcus_anginosus_group	0.0038955	0.32	-0.0555433	0.177086	k__Bacteria|p__Firmicutes|c__Bacilli|o__Lactobacillales|f__Streptococcaceae|g__Streptococcus|s__Streptococcus_anginosus_group	0.583092	0.0779755	s__Streptococcus_anginosus_group	0.01725	0	0	0.00367	0	0	0	0	0	0	0	0	0	0	0	0.01317	0.00742	0	0	0	0.00141	0	0	0	0	0.00506	0	0	0	0	0.00138	0	0.12012	0	0	0	0	0	0.02193	0	0
k__Bacteria|p__Proteobacteria|c__Alphaproteobacteria|o__Rhizobiales	0.0010542	0.03	0.0841739	0.173282	k__Bacteria|p__Proteobacteria|c__Alphaproteobacteria|o__Rhizobiales	0.40505	0.0846886	k__Bacteria|p__Proteobacteria|c__Alphaproteobacteria|o__Rhizobiales	0.03273	0	0	0	0	0	0	0	0	0	0	0	0.06723	0	0	0	0	0	0	0	0	0	0	0	0	0	0	0.00546	0	0	0	0	0	0	0	0	0	0	0	0	0
k__Bacteria|p__Firmicutes|c__Clostridia|o__Clostridiales|f__Catabacteriaceae|g__Catabacter|s__Catabacter_hongkongensis	0.0038152	0.29	-0.0609694	0.0416054	k__Bacteria|p__Firmicutes|c__Clostridia|o__Clostridiales|f__Catabacteriaceae|g__Catabacter|s__Catabacter_hongkongensis	0.546782	0.681072	s__Catabacter_hongkongensis	0	0	0.00441	0.00115	0	0	0	0	0	0	0	0	0	0	0.00543	0	0	0	0	0	0	0	0	0	0	0	0.00379	0	0	0	0.0025	0.01167	0	0.00141	0.00017	0	0	0.00351	0	0	0
k__Bacteria|p__Actinobacteria|c__Actinobacteria|o__Actinomycetales|f__Actinomycetaceae|g__Actinomyces|s__Actinomyces_naeslundii	0.0037199	0.5	-0.0360069	0.0358717	k__Bacteria|p__Actinobacteria|c__Actinobacteria|o__Actinomycetales|f__Actinomycetaceae|g__Actinomyces|s__Actinomyces_naeslundii	0.722097	0.723098	s__Actinomyces_naeslundii	0.00709	0	0	0	0.00427	0	0.00448	0	0	0	0	0	0.00246	0	0	0	0	0	0.00254	0	0.00156	0.0055	0.00035	0	0.00332	0.00906	0.00868	0	0	0	0.00513	0	0	0	0.0068	0	0.00034	0.00405	0	0	0.00375
k__Bacteria|p__Firmicutes|c__Clostridia|o__Clostridiales|f__Ruminococcaceae|g__Ruminococcaceae_unclassified|s__Clostridium_methylpentosum	0.0036872	0.36	-0.0655491	-0.0119585	k__Bacteria|p__Firmicutes|c__Clostridia|o__Clostridiales|f__Ruminococcaceae|g__Ruminococcaceae_unclassified|s__Clostridium_methylpentosum	0.517019	0.906	s__Clostridium_methylpentosum	0	0	0.00856	0	0.00415	0	0	0	0	0.00123	0	0.00043	0	0	0	0	0.00091	0.0038	0	0	0	0.00233	0	0	0	0	0.00219	0.00318	0	0	0.0038	0.01291	0.03906	0	0.00313	0	0	0.00026	0	0	0
k__Bacteria|p__Firmicutes|c__Negativicutes|o__Veillonellales|f__Veillonellaceae|g__Megasphaera|s__Megasphaera_micronuciformis	0.0036851	0.09	-0.156973	-0.0378523	k__Bacteria|p__Firmicutes|c__Negativicutes|o__Veillonellales|f__Veillonellaceae|g__Megasphaera|s__Megasphaera_micronuciformis	0.118836	0.70848	s__Megasphaera_micronuciformis	0.07167	0	0	0	0	0	0	0	0	0	0	0	0.00593	0	0	0	0	0	0	0	0	0	0	0	0	0	0	0	0	0	0	0	0	0	0	0	0	0	0	0	0
k__Bacteria|p__Bacteroidetes|c__Bacteroidia|o__Bacteroidales|f__Tannerellaceae|g__Tannerella|s__Tannerella_forsythia	0.0036797	0.02	0.184397	0.0654503	k__Bacteria|p__Bacteroidetes|c__Bacteroidia|o__Bacteroidales|f__Tannerellaceae|g__Tannerella|s__Tannerella_forsythia	0.0662742	0.517653	s__Tannerella_forsythia	0	0	0	0	0	0	0	0	0	0	0	0	0	0	0	0	0	0	0	0	0	0	0	0	0	0	0	0	0	0	0	0	0	0	0	0	0	0	0	0	0
k__Bacteria|p__Firmicutes|c__Bacilli|o__Bacillales|f__Bacillales_unclassified|g__Gemella|s__Gemella_haemolysans	0.0035144	0.41	-0.0240606	-0.238511	k__Bacteria|p__Firmicutes|c__Bacilli|o__Bacillales|f__Bacillales_unclassified|g__Gemella|s__Gemella_haemolysans	0.81218	0.0168612	s__Gemella_haemolysans	0.02828	0	0.0046	0	0	0	0.00832	0	0	0	0	0	0	0.0027	0.00401	0	0	0	0.00311	0.0074	0.00679	0	0	0.00753	0	0.00824	0.0107	0.00661	0	0	0	0.00524	0.00133	0	0	0.01044	0.00209	0.00343	0	0	0
k__Bacteria|p__Proteobacteria|c__Gammaproteobacteria|o__Enterobacterales|f__Morganellaceae|g__Proteus|s__Proteus_mirabilis	0.003497	0.01	-0.0609368	0.149836	k__Bacteria|p__Proteobacteria|c__Gammaproteobacteria|o__Enterobacterales|f__Morganellaceae|g__Proteus|s__Proteus_mirabilis	0.546996	0.136769	s__Proteus_mirabilis	0.3497	0	0	0	0	0	0	0	0	0	0	0	0	0	0	0	0	0	0	0	0	0	0	0	0	0	0	0	0	0	0	0	0	0	0	0	0	0	0	0	0
k__Bacteria|p__Bacteroidetes|c__Bacteroidia|o__Bacteroidales|f__Rikenellaceae	3.27335	0.76	-0.0825034	0.201165	k__Bacteria|p__Bacteroidetes|c__Bacteroidia|o__Bacteroidales|f__Rikenellaceae	0.41447	0.0447579	k__Bacteria|p__Bacteroidetes|c__Bacteroidia|o__Bacteroidales|f__Rikenellaceae	0	0.4082	0.11721	4.72847	5.85968	2.45395	0	2.38381	9.12663	6.3577	2.00157	0.25251	1.15384	0.00757	0	0.0451	0	4.4394	0	0.9656	0	11.7609	0	0.5631	2.6774	3.4057	3.55655	0.49771	0	8.12998	7.37485	8.19563	7.42593	6.80657	21.3161	5.38588	2.23915	9.03511	0.06272	2.12115	0
k__Bacteria|p__Actinobacteria|c__Coriobacteriia|o__Coriobacteriales|f__Atopobiaceae|g__Atopobium	0.006544	0.22	0.159626	0.105007	k__Bacteria|p__Actinobacteria|c__Coriobacteriia|o__Coriobacteriales|f__Atopobiaceae|g__Atopobium	0.112652	0.298459	Atopobium	0.00976	0	0	0	0	0	0	0	0	0	0	0	0.00744	0.00081	0.0101	0	0	0	0	0	0	0	0	0.00151	0	0.00109	0.0032	0	0	0	0	0	0	0	0	0	0	0	0	0	0
k__Bacteria|p__Firmicutes|c__Bacilli|o__Lactobacillales|f__Lactobacillaceae|g__Pediococcus|s__Pediococcus_acidilactici	0.0034348	0.02	0.0300667	-0.106063	k__Bacteria|p__Firmicutes|c__Bacilli|o__Lactobacillales|f__Lactobacillaceae|g__Pediococcus|s__Pediococcus_acidilactici	0.766502	0.2936	s__Pediococcus_acidilactici	0	0	0	0	0	0	0	0	0	0	0	0	0	0	0	0	0	0	0	0	0	0	0	0	0	0	0	0	0	0	0	0	0	0	0	0	0	0	0	0	0
k__Bacteria|p__Firmicutes|c__Bacilli|o__Lactobacillales|f__Streptococcaceae|g__Streptococcus|s__Streptococcus_australis	0.0034132	0.37	-0.136143	-0.126821	k__Bacteria|p__Firmicutes|c__Bacilli|o__Lactobacillales|f__Streptococcaceae|g__Streptococcus|s__Streptococcus_australis	0.176821	0.208626	s__Streptococcus_australis	0	0	0.00303	0	0	0.00234	0	0	0	0	0	0	0	0	0	0	0	0	0.03738	0	0	0	0	0.00894	0.01217	0	0.00432	0	0	0.00683	0	0.00913	0.08746	0	0	0	0	0	0	0	0.00066
k__Bacteria|p__Firmicutes|c__Clostridia|o__Clostridiales|f__Christensenellaceae|g__Christensenella|s__Christensenella_minuta	0.0033711	0.13	0.005494	0.316893	k__Bacteria|p__Firmicutes|c__Clostridia|o__Clostridiales|f__Christensenellaceae|g__Christensenella|s__Christensenella_minuta	0.956736	0.00131678	s__Christensenella_minuta	0	0	0	0.05488	0.00817	0.01897	0	0	0	0	0	0	0	0	0	0	0	0	0	0.01143	0	0	0	0	0	0	0	0	0	0	0	0	0	0	0.01866	0	0	0.03164	0	0	0
k__Bacteria|p__Actinobacteria|c__Coriobacteriia|o__Coriobacteriales|f__Coriobacteriaceae|g__Enorma|s__Enorma_massiliensis	0.0033413	0.02	0.14411	0.141722	k__Bacteria|p__Actinobacteria|c__Coriobacteriia|o__Coriobacteriales|f__Coriobacteriaceae|g__Enorma|s__Enorma_massiliensis	0.152586	0.159571	s__Enorma_massiliensis	0	0	0	0	0	0	0	0	0	0	0	0	0.23149	0	0	0	0	0	0	0	0	0	0	0	0	0	0	0	0	0	0	0	0	0	0	0	0	0	0	0	0
k__Bacteria|p__Bacteroidetes|c__Bacteroidia|o__Bacteroidales|f__Odoribacteraceae	0.26393	0.5	-0.0810273	0.356681	k__Bacteria|p__Bacteroidetes|c__Bacteroidia|o__Bacteroidales|f__Odoribacteraceae	0.422897	0.000269961	k__Bacteria|p__Bacteroidetes|c__Bacteroidia|o__Bacteroidales|f__Odoribacteraceae	0	0.45463	0	0.02637	0	0.3123	0	0	0.9829	0	0.25641	0.79959	0	0.00665	0.46221	0.06145	0	0.47685	0	0.03754	0	0.65328	0	0.23555	0.50534	0.44377	0	0	0	0	0.80029	0	1.75237	0.52781	1.72053	0.05232	0	0	0.00442	0.21151	0
k__Bacteria|p__Firmicutes|c__Erysipelotrichia|o__Erysipelotrichales|f__Erysipelotrichaceae|g__Dielma	0.0061331	0.2	0.0171767	0.0737111	k__Bacteria|p__Firmicutes|c__Erysipelotrichia|o__Erysipelotrichales|f__Erysipelotrichaceae|g__Dielma	0.865309	0.466102	Dielma	0	0.0064	0.01679	0	0	0	0	0	0	0.00495	0	0	0	0	0.28227	0	0.00459	0.00115	0	0.00213	0	0	0	0	0.00634	0	0	0	0	0	0	0	0.00665	0	0.0349	0	0	0.0106	0	0	0
k__Bacteria|p__Actinobacteria|c__Actinobacteria|o__Actinomycetales|f__Actinomycetaceae|g__Actinomyces|s__Actinomyces_sp_S6_Spd3	0.0031887	0.6	-0.108403	-0.110413	k__Bacteria|p__Actinobacteria|c__Actinobacteria|o__Actinomycetales|f__Actinomycetaceae|g__Actinomyces|s__Actinomyces_sp_S6_Spd3	0.283015	0.274132	s__Actinomyces_sp_S6_Spd3	0.0279	0	0.00476	0	0.00254	0	0.00072	0.00201	0	0	0.00073	0.00012	0	0	0.00772	0	0	0	0.00573	0.00621	0.0041	0	0.00201	0	0.00047	0.0003	0.00786	0.01017	0	0.00279	0.00062	0.00383	0.0016	0.00112	0	0	0	0.00222	0.00116	0	0
k__Bacteria|p__Firmicutes|c__Tissierellia|o__Tissierellales|f__Peptoniphilaceae|g__Peptoniphilus|s__Peptoniphilus_lacrimalis	0.0031137	0.17	-0.0157093	0.0256866	k__Bacteria|p__Firmicutes|c__Tissierellia|o__Tissierellales|f__Peptoniphilaceae|g__Peptoniphilus|s__Peptoniphilus_lacrimalis	0.876721	0.799744	s__Peptoniphilus_lacrimalis	0	0	0	0	0	0	0	0	0	0	0	0	0	0	0.03171	0	0	0	0.0143	0	0	0.00052	0	0	0	0	0	0	0	0	0	0	0	0	0	0	0	0	0.03454	0	0
k__Bacteria|p__Actinobacteria|c__Coriobacteriia|o__Coriobacteriales|f__Coriobacteriaceae|g__Collinsella|s__Collinsella_stercoris	0.0030674	0.52	0.0491409	0.114904	k__Bacteria|p__Actinobacteria|c__Coriobacteriia|o__Coriobacteriales|f__Coriobacteriaceae|g__Collinsella|s__Collinsella_stercoris	0.627305	0.254967	s__Collinsella_stercoris	0	0	0	0.00197	0.00373	0	0	0	0	0	0.00103	0.00108	0	0.00268	0.00462	0.00693	0.00388	0.00154	0	0	0.00915	0	0.00152	0.00145	0.00548	0.00113	0.00313	0	0	0.0007	0.0066	0.00859	0.00282	0.00044	0.00194	0	0.00143	0	0	0	0
k__Bacteria|p__Firmicutes|c__Bacilli|o__Lactobacillales|f__Lactobacillaceae|g__Lactobacillus|s__Lactobacillus_reuteri	0.0030506	0.02	0.0925385	0.0410333	k__Bacteria|p__Firmicutes|c__Bacilli|o__Lactobacillales|f__Lactobacillaceae|g__Lactobacillus|s__Lactobacillus_reuteri	0.359815	0.685224	s__Lactobacillus_reuteri	0	0	0	0	0	0	0	0	0	0	0	0	0	0	0	0	0	0	0	0	0	0	0	0	0	0	0	0	0	0	0.00116	0	0	0	0	0	0	0	0	0	0
k__Bacteria|p__Firmicutes|c__Erysipelotrichia|o__Erysipelotrichales|f__Erysipelotrichaceae|g__Solobacterium	0.0060642	0.21	-0.0891976	-0.0675799	k__Bacteria|p__Firmicutes|c__Erysipelotrichia|o__Erysipelotrichales|f__Erysipelotrichaceae|g__Solobacterium	0.377495	0.504091	Solobacterium	0.00406	0	0	0	0	0	0	0	0	0	0	0	0	0	0	0	0	0	0	0	0.00337	0	0	0.01113	0	0	0	0.00082	0	0	0	0	0	0	0	0	0	0.00644	0	0	0
k__Bacteria|p__Bacteroidetes|c__Bacteroidia|o__Bacteroidales|f__Bacteroidaceae|g__Bacteroides|s__Bacteroides_sp_D2	0.0029379	0.02	-0.107436	0.0589127	k__Bacteria|p__Bacteroidetes|c__Bacteroidia|o__Bacteroidales|f__Bacteroidaceae|g__Bacteroides|s__Bacteroides_sp_D2	0.287359	0.560415	s__Bacteroides_sp_D2	0	0	0	0	0	0	0	0	0	0	0	0	0	0	0	0	0	0	0	0	0	0	0	0	0	0	0	0	0	0	0	0	0.00335	0	0	0	0	0	0	0	0
k__Bacteria|p__Proteobacteria|c__Epsilonproteobacteria	0.001388	0.11	0.0789178	0.174497	k__Bacteria|p__Proteobacteria|c__Epsilonproteobacteria	0.435112	0.0824961	k__Bacteria|p__Proteobacteria|c__Epsilonproteobacteria	0	0	0	0	0	0	0	0.00032	0	0	0	0	0	0	0.02057	0	0	0	0	0	0	0.00339	0	0	0	0	0	0	0	0	0	0	0	0	0	0	0	0	0	0	0
k__Bacteria|p__Proteobacteria|c__Epsilonproteobacteria|o__Campylobacterales	0.001388	0.11	0.0789178	0.174497	k__Bacteria|p__Proteobacteria|c__Epsilonproteobacteria|o__Campylobacterales	0.435112	0.0824961	k__Bacteria|p__Proteobacteria|c__Epsilonproteobacteria|o__Campylobacterales	0	0	0	0	0	0	0	0.00032	0	0	0	0	0	0	0.02057	0	0	0	0	0	0	0.00339	0	0	0	0	0	0	0	0	0	0	0	0	0	0	0	0	0	0	0
k__Bacteria|p__Proteobacteria|c__Epsilonproteobacteria|o__Campylobacterales|f__Campylobacteraceae	0.001388	0.11	0.0789178	0.174497	k__Bacteria|p__Proteobacteria|c__Epsilonproteobacteria|o__Campylobacterales|f__Campylobacteraceae	0.435112	0.0824961	k__Bacteria|p__Proteobacteria|c__Epsilonproteobacteria|o__Campylobacterales|f__Campylobacteraceae	0	0	0	0	0	0	0	0.00032	0	0	0	0	0	0	0.02057	0	0	0	0	0	0	0.00339	0	0	0	0	0	0	0	0	0	0	0	0	0	0	0	0	0	0	0
k__Bacteria|p__Synergistetes|c__Synergistia|o__Synergistales|f__Synergistaceae|g__Pyramidobacter	0.0057318	0.28	-0.0060945	-0.107055	k__Bacteria|p__Synergistetes|c__Synergistia|o__Synergistales|f__Synergistaceae|g__Pyramidobacter	0.952013	0.289081	Pyramidobacter	0	0	0.08458	0	0.00415	0	0	0	0.00827	0	0	0	0	0	0	0	0.13439	0	0	0	0	0.01837	0.00075	0	0.02087	0	0.00037	0	0	0.0027	0	0	0	0.04057	0.00652	0	0	0	0	0.00043	0
k__Bacteria|p__Firmicutes|c__Bacilli|o__Lactobacillales|f__Leuconostocaceae|g__Leuconostoc|s__Leuconostoc_citreum	0.0027563	0.06	0.260147	-0.0224686	k__Bacteria|p__Firmicutes|c__Bacilli|o__Lactobacillales|f__Leuconostocaceae|g__Leuconostoc|s__Leuconostoc_citreum	0.00895076	0.8244	s__Leuconostoc_citreum	0	0	0	0	0	0	0	0	0	0	0	0	0	0	0	0	0	0	0	0	0	0	0	0	0	0	0	0	0	0	0	0	0	0	0	0	0.0059	0	0.2431	0	0
k__Archaea|p__Euryarchaeota|c__Methanobacteria|o__Methanobacteriales|f__Methanobacteriaceae|g__Methanosphaera	0.0051924	0.01	0.168882	0.0784024	k__Archaea|p__Euryarchaeota|c__Methanobacteria|o__Methanobacteriales|f__Methanobacteriaceae|g__Methanosphaera	0.0930205	0.438126	Methanosphaera	0	0	0	0	0	0	0	0	0	0	0	0	0	0	0	0	0	0	0	0	0	0	0	0	0	0	0	0	0	0	0	0	0	0	0	0	0	0	0	0	0
k__Bacteria|p__Bacteroidetes|c__Bacteroidia|o__Bacteroidales|f__Prevotellaceae|g__Prevotella|s__Prevotella_buccalis	0.0027064	0.11	0.15398	0.271193	k__Bacteria|p__Bacteroidetes|c__Bacteroidia|o__Bacteroidales|f__Prevotellaceae|g__Prevotella|s__Prevotella_buccalis	0.126122	0.00634915	s__Prevotella_buccalis	0	0	0	0	0	0	0	0	0	0	0	0	0	0	0.02063	0	0	0	0	0	0	0.0065	0	0	0	0	0	0	0	0	0	0	0	0	0	0	0	0	0.04261	0	0
k__Bacteria|p__Bacteroidetes|c__Bacteroidia|o__Bacteroidales|f__Prevotellaceae|g__Prevotella|s__Prevotella_buccae	0.0027034	0.02	0.0417716	-0.161285	k__Bacteria|p__Bacteroidetes|c__Bacteroidia|o__Bacteroidales|f__Prevotellaceae|g__Prevotella|s__Prevotella_buccae	0.679867	0.108914	s__Prevotella_buccae	0	0	0	0	0	0	0	0	0.23403	0	0	0	0	0	0	0	0	0	0	0	0	0	0	0	0	0	0	0	0	0	0	0	0	0	0	0	0	0	0	0	0
k__Bacteria|p__Bacteroidetes|c__Bacteroidia|o__Bacteroidales|f__Porphyromonadaceae|g__Porphyromonas	0.0050617	0.12	-0.00712408	0.14105	k__Bacteria|p__Bacteroidetes|c__Bacteroidia|o__Bacteroidales|f__Porphyromonadaceae|g__Porphyromonas	0.943918	0.161582	Porphyromonas	0	0	0	0	0	0	0	0	0.00051	0	0	0	0	0	0.24297	0	0	0	0.00911	0	0	0	0	0	0	0	0	0	0	0	0	0	0	0	0	0	0	0	0.08946	0	0
k__Bacteria|p__Firmicutes|c__Bacilli|o__Lactobacillales|f__Lactobacillaceae|g__Lactobacillus|s__Lactobacillus_fermentum	0.0026127	0.08	-0.0490735	0.123676	k__Bacteria|p__Firmicutes|c__Bacilli|o__Lactobacillales|f__Lactobacillaceae|g__Lactobacillus|s__Lactobacillus_fermentum	0.627777	0.220226	s__Lactobacillus_fermentum	0	0.00615	0	0	0.01217	0	0	0	0	0	0	0	0	0	0	0	0	0	0	0	0	0	0	0	0	0	0	0	0	0	0	0	0	0	0	0	0	0	0	0	0
k__Bacteria|p__Firmicutes|c__Clostridia|o__Clostridiales|f__Lachnospiraceae	25.152	1	0.0775721	0.019824	k__Bacteria|p__Firmicutes|c__Clostridia|o__Clostridiales|f__Lachnospiraceae	0.443007	0.844792	k__Bacteria|p__Firmicutes|c__Clostridia|o__Clostridiales|f__Lachnospiraceae	50.5431	38.4192	22.4541	30.4621	10.231	21.0583	23.3034	12.883	13.9276	38.3365	31.7318	21.7084	39.9046	27.0688	5.50836	30.8872	22.6328	23.1618	49.3675	39.0873	37.571	16.0887	44.0868	45.6419	27.2208	43.1302	41.3705	13.9353	33.1686	16.7704	9.86571	14.9289	31.1194	18.4016	23.1759	17.0685	18.6684	21.5239	4.00006	30.5929	60.032
k__Bacteria|p__Actinobacteria|c__Actinobacteria|o__Actinomycetales|f__Actinomycetaceae|g__Actinomyces|s__Actinomyces_sp_oral_taxon_181	0.0025972	0.35	-0.109131	-0.239931	k__Bacteria|p__Actinobacteria|c__Actinobacteria|o__Actinomycetales|f__Actinomycetaceae|g__Actinomyces|s__Actinomyces_sp_oral_taxon_181	0.279779	0.0162001	s__Actinomyces_sp_oral_taxon_181	0.01838	0	0.00895	0.00105	0.02505	0	0	0	0	0	0.0047	0	0	0	0	0	0	0	0.00116	0	0.00222	0	0.00255	0	0.00031	0.00204	0.00229	0.00242	0.00177	0.00157	0	0	0	0	0	0	0	0	0.00039	0	0
k__Bacteria|p__Proteobacteria|c__Betaproteobacteria|o__Burkholderiales|f__Oxalobacteraceae	0.0018166	0.06	0.0772873	0.10995	k__Bacteria|p__Proteobacteria|c__Betaproteobacteria|o__Burkholderiales|f__Oxalobacteraceae	0.444688	0.27616	k__Bacteria|p__Proteobacteria|c__Betaproteobacteria|o__Burkholderiales|f__Oxalobacteraceae	0	0	0	0	0	0	0	0	0.02574	0	0	0	0	0	0	0	0	0	0	0	0	0.12628	0	0	0	0	0	0	0	0	0	0	0	0	0	0	0	0	0	0	0
k__Bacteria|p__Proteobacteria|c__Deltaproteobacteria|o__Desulfovibrionales|f__Desulfovibrionaceae|g__Desulfovibrio	0.0047092	0.05	0.1054	0.105299	k__Bacteria|p__Proteobacteria|c__Deltaproteobacteria|o__Desulfovibrionales|f__Desulfovibrionaceae|g__Desulfovibrio	0.296644	0.297109	Desulfovibrio	0	0	0	0	0	0	0	0	0	0	0	0	0.004	0	0	0.07455	0	0	0	0	0	0.30525	0	0	0	0	0	0	0	0	0	0	0	0	0	0	0	0	0	0	0
k__Bacteria|p__Firmicutes|c__Firmicutes_unclassified|o__Firmicutes_unclassified|f__Firmicutes_unclassified|g__Firmicutes_unclassified|s__Firmicutes_bacterium_CAG_95	0.0025514	0.16	-0.0831473	0.136197	k__Bacteria|p__Firmicutes|c__Firmicutes_unclassified|o__Firmicutes_unclassified|f__Firmicutes_unclassified|g__Firmicutes_unclassified|s__Firmicutes_bacterium_CAG_95	0.410824	0.176647	s__Firmicutes_bacterium_CAG_95	0	0	0	0	0	0	0	0	0	0	0	0	0	0	0	0	0	0	0	0	0	0	0	0	0.0033	0	0	0	0	0.01324	0	0	0	0	0.01868	0	0	0	0	0	0
k__Bacteria|p__Firmicutes|c__Clostridia|o__Clostridiales|f__Clostridiaceae|g__Clostridium|s__Clostridium_paraputrificum	0.0024726	0.07	0.0651505	0.217828	k__Bacteria|p__Firmicutes|c__Clostridia|o__Clostridiales|f__Clostridiaceae|g__Clostridium|s__Clostridium_paraputrificum	0.519576	0.0294727	s__Clostridium_paraputrificum	0.11543	0	0	0	0	0	0	0	0	0	0	0	0	0	0	0	0	0	0	0	0	0.09314	0	0	0	0	0	0	0	0	0	0	0	0	0	0	0	0	0.00622	0	0
k__Bacteria|p__Firmicutes|c__Bacilli|o__Bacillales|f__Staphylococcaceae	0.0003512	0.02	-0.0758719	0.00264971	k__Bacteria|p__Firmicutes|c__Bacilli|o__Bacillales|f__Staphylococcaceae	0.453096	0.979127	k__Bacteria|p__Firmicutes|c__Bacilli|o__Bacillales|f__Staphylococcaceae	0	0	0	0	0	0	0	0	0	0	0	0	0	0	0	0	0	0	0	0	0	0	0	0	0	0	0	0	0	0	0	0	0	0.02789	0	0	0	0	0	0	0
k__Bacteria|p__Actinobacteria|c__Actinobacteria|o__Propionibacteriales|f__Propionibacteriaceae|g__Propionibacterium	0.0045178	0.1	-0.119179	0.167967	k__Bacteria|p__Actinobacteria|c__Actinobacteria|o__Propionibacteriales|f__Propionibacteriaceae|g__Propionibacterium	0.237593	0.0948312	Propionibacterium	0	0	0	0	0	0	0	0	0	0	0	0	0	0	0	0.00902	0	0	0	0	0	0	0	0	0	0	0	0	0	0	0	0	0	0	0	0	0	0.00418	0	0	0
k__Bacteria|p__Firmicutes|c__Bacilli|o__Lactobacillales|f__Streptococcaceae|g__Streptococcus|s__Streptococcus_sp_A12	0.0023991	0.42	-0.166079	0.0786113	k__Bacteria|p__Firmicutes|c__Bacilli|o__Lactobacillales|f__Streptococcaceae|g__Streptococcus|s__Streptococcus_sp_A12	0.0986576	0.436903	s__Streptococcus_sp_A12	0.01302	0	0	0	0	0.02245	0	0	0	0.00131	0	0.0049	0	0	0	0	0	0	0.02236	0	0	0	0.00324	0.00184	0	0	0	0	0	0	0	0	0.00961	0	0.00075	0	0	0.00453	0	0	0.00356
k__Bacteria|p__Firmicutes|c__Tissierellia|o__Tissierellales|f__Peptoniphilaceae|g__Peptoniphilus	0.00401	0.18	0.0096225	0.0439682	k__Bacteria|p__Firmicutes|c__Tissierellia|o__Tissierellales|f__Peptoniphilaceae|g__Peptoniphilus	0.924301	0.664024	Peptoniphilus	0	0	0	0	0	0	0	0	0	0	0	0	0	0	0.05151	0	0	0	0.02828	0	0	0.00052	0	0	0	0	0	0	0	0	0	0	0	0	0	0	0	0	0.04887	0	0
k__Bacteria|p__Bacteroidetes|c__Bacteroidia|o__Bacteroidales|f__Barnesiellaceae|g__Coprobacter|s__Coprobacter_secundus	0.0023386	0.05	-0.0407425	0.155738	k__Bacteria|p__Bacteroidetes|c__Bacteroidia|o__Bacteroidales|f__Barnesiellaceae|g__Coprobacter|s__Coprobacter_secundus	0.687338	0.121801	s__Coprobacter_secundus	0	0	0	0	0	0	0	0	0	0	0	0.0452	0	0	0	0	0	0.09552	0	0	0	0	0	0	0	0.03259	0	0	0	0	0	0	0	0	0	0	0	0	0	0	0
k__Bacteria|p__Firmicutes|c__Bacilli|o__Lactobacillales|f__Streptococcaceae|g__Streptococcus|s__Streptococcus_gordonii	0.0023143	0.18	-0.153092	0.146932	k__Bacteria|p__Firmicutes|c__Bacilli|o__Lactobacillales|f__Streptococcaceae|g__Streptococcus|s__Streptococcus_gordonii	0.128348	0.144625	s__Streptococcus_gordonii	0.08242	0	0	0.00112	0.01094	0.01446	0	0	0	0	0	0	0	0	0	0	0	0	0	0	0	0	0	0	0	0	0	0	0	0	0	0	0.00059	0	0	0	0	0	0	0	0
k__Bacteria|p__Bacteroidetes|c__Bacteroidia|o__Bacteroidales|f__Prevotellaceae|g__Prevotella|s__Prevotella_sp_CAG_1031	0.0022935	0.01	-0.0400442	0.149836	k__Bacteria|p__Bacteroidetes|c__Bacteroidia|o__Bacteroidales|f__Prevotellaceae|g__Prevotella|s__Prevotella_sp_CAG_1031	0.692425	0.136769	s__Prevotella_sp_CAG_1031	0	0	0	0	0	0.22935	0	0	0	0	0	0	0	0	0	0	0	0	0	0	0	0	0	0	0	0	0	0	0	0	0	0	0	0	0	0	0	0	0	0	0
k__Bacteria|p__Firmicutes|c__Clostridia|o__Clostridiales|f__Catabacteriaceae|g__Catabacter	0.0038152	0.29	-0.0609694	0.0416054	k__Bacteria|p__Firmicutes|c__Clostridia|o__Clostridiales|f__Catabacteriaceae|g__Catabacter	0.546782	0.681072	Catabacter	0	0	0.00441	0.00115	0	0	0	0	0	0	0	0	0	0	0.00543	0	0	0	0	0	0	0	0	0	0	0	0.00379	0	0	0	0.0025	0.01167	0	0.00141	0.00017	0	0	0.00351	0	0	0
k__Bacteria|p__Firmicutes|c__Clostridia|o__Clostridiales|f__Clostridiales_Family_XIII_Incertae_Sedis|g__Mogibacterium|s__Mogibacterium_diversum	0.0022599	0.48	-0.0932032	0.00505941	k__Bacteria|p__Firmicutes|c__Clostridia|o__Clostridiales|f__Clostridiales_Family_XIII_Incertae_Sedis|g__Mogibacterium|s__Mogibacterium_diversum	0.35636	0.960156	s__Mogibacterium_diversum	0.00382	0	0.00435	0	0	0	0	0	0	0	0	0	0	0	0	0	0	0	0	0	0.00061	0	0	0	0	0	0.00803	0.00299	0	0	0.0006	0.00356	0.00051	0	0	0	0	0	0.00715	0	0
k__Bacteria|p__Bacteroidetes|c__Bacteroidia|o__Bacteroidales|f__Tannerellaceae|g__Tannerella	0.0036797	0.02	0.184397	0.0654503	k__Bacteria|p__Bacteroidetes|c__Bacteroidia|o__Bacteroidales|f__Tannerellaceae|g__Tannerella	0.0662742	0.517653	Tannerella	0	0	0	0	0	0	0	0	0	0	0	0	0	0	0	0	0	0	0	0	0	0	0	0	0	0	0	0	0	0	0	0	0	0	0	0	0	0	0	0	0
k__Bacteria|p__Firmicutes|c__Bacilli|o__Lactobacillales|f__Lactobacillaceae|g__Pediococcus	0.0035489	0.02	0.0300667	-0.106063	k__Bacteria|p__Firmicutes|c__Bacilli|o__Lactobacillales|f__Lactobacillaceae|g__Pediococcus	0.766502	0.2936	Pediococcus	0	0	0	0	0	0	0	0	0	0	0	0	0	0	0	0	0	0	0	0	0	0	0	0	0	0	0	0	0	0	0	0	0	0	0	0	0	0	0	0	0
k__Bacteria|p__Proteobacteria|c__Gammaproteobacteria|o__Enterobacterales|f__Morganellaceae|g__Proteus	0.003497	0.01	-0.0609368	0.149836	k__Bacteria|p__Proteobacteria|c__Gammaproteobacteria|o__Enterobacterales|f__Morganellaceae|g__Proteus	0.546996	0.136769	Proteus	0.3497	0	0	0	0	0	0	0	0	0	0	0	0	0	0	0	0	0	0	0	0	0	0	0	0	0	0	0	0	0	0	0	0	0	0	0	0	0	0	0	0
k__Bacteria|p__Actinobacteria|c__Actinobacteria|o__Actinomycetales|f__Actinomycetaceae|g__Actinomyces|s__Actinomyces_sp_HMSC035G02	0.0022171	0.53	-0.140331	-0.122528	k__Bacteria|p__Actinobacteria|c__Actinobacteria|o__Actinomycetales|f__Actinomycetaceae|g__Actinomyces|s__Actinomyces_sp_HMSC035G02	0.163749	0.224573	s__Actinomyces_sp_HMSC035G02	0.00097	0	0.00383	0	0.00534	0	0.00031	0	0	0	0.00491	0	0.00055	0	0.00041	0	0	0	0.01197	0.0067	0	0	0	0	0.00871	0.00369	0.00468	0.00035	0.00136	0	0	0	0	0	0.00208	0	0	0	0	0	0
k__Bacteria|p__Actinobacteria|c__Actinobacteria|o__Actinomycetales|f__Actinomycetaceae|g__Actinomyces|s__Actinomyces_oris	0.0021643	0.38	-0.0697003	-0.036342	k__Bacteria|p__Actinobacteria|c__Actinobacteria|o__Actinomycetales|f__Actinomycetaceae|g__Actinomyces|s__Actinomyces_oris	0.490774	0.719618	s__Actinomyces_oris	0	0	0	0.00074	0	0	0	0	0	0	0	0	0.01085	0.00093	0.0014	0.0003	0.00143	0	0	0.01487	0.00438	0	0	0	0	0.0119	0.00557	0	0	0	0	0	0	0	0.0047	0	0	0	0	0	0
k__Bacteria|p__Proteobacteria|c__Gammaproteobacteria|o__Enterobacterales|f__Enterobacteriaceae|g__Citrobacter|s__Citrobacter_youngae	0.0021022	0.08	0.0519692	0.194594	k__Bacteria|p__Proteobacteria|c__Gammaproteobacteria|o__Enterobacterales|f__Enterobacteriaceae|g__Citrobacter|s__Citrobacter_youngae	0.607598	0.052372	s__Citrobacter_youngae	0.03367	0	0	0	0.00531	0	0	0	0	0	0	0	0	0	0	0	0	0	0	0	0	0	0	0	0	0	0	0	0	0	0	0	0	0	0	0	0	0	0	0	0
k__Bacteria|p__Proteobacteria|c__Gammaproteobacteria|o__Enterobacterales|f__Enterobacteriaceae|g__Citrobacter|s__Citrobacter_pasteurii	0.0020764	0.02	-0.0253649	0.0903872	k__Bacteria|p__Proteobacteria|c__Gammaproteobacteria|o__Enterobacterales|f__Enterobacteriaceae|g__Citrobacter|s__Citrobacter_pasteurii	0.802201	0.37114	s__Citrobacter_pasteurii	0.16906	0	0	0	0	0	0	0	0	0	0	0	0	0	0	0	0	0	0	0	0	0	0	0	0	0	0	0	0	0	0	0	0	0	0	0	0	0	0	0	0
k__Bacteria|p__Firmicutes|c__Negativicutes|o__Veillonellales|f__Veillonellaceae|g__Veillonella|s__Veillonella_tobetsuensis	0.0020263	0.11	-0.0644777	-0.00699847	k__Bacteria|p__Firmicutes|c__Negativicutes|o__Veillonellales|f__Veillonellaceae|g__Veillonella|s__Veillonella_tobetsuensis	0.523907	0.944906	s__Veillonella_tobetsuensis	0	0	0	0	0	0	0	0.0029	0	0	0	0	0	0	0	0	0	0	0	0	0	0	0	0	0	0	0.00546	0.00378	0	0	0	0	0	0	0	0	0	0	0	0	0.00189
k__Bacteria|p__Firmicutes|c__Clostridia|o__Clostridiales|f__Christensenellaceae|g__Christensenella	0.0033711	0.13	0.005494	0.316893	k__Bacteria|p__Firmicutes|c__Clostridia|o__Clostridiales|f__Christensenellaceae|g__Christensenella	0.956736	0.00131678	Christensenella	0	0	0	0.05488	0.00817	0.01897	0	0	0	0	0	0	0	0	0	0	0	0	0	0.01143	0	0	0	0	0	0	0	0	0	0	0	0	0	0	0.01866	0	0	0.03164	0	0	0
k__Bacteria|p__Actinobacteria|c__Coriobacteriia|o__Coriobacteriales|f__Coriobacteriaceae|g__Enorma	0.0033655	0.04	0.0624753	0.0942078	k__Bacteria|p__Actinobacteria|c__Coriobacteriia|o__Coriobacteriales|f__Coriobacteriaceae|g__Enorma	0.536903	0.351177	Enorma	0	0	0	0	0	0	0	0	0	0	0	0	0.23328	0	0	0	0	0	0	0	0	0	0	0	0	0	0	0	0	0	0	0	0	0	0	0	0	0	0	0	0
k__Eukaryota|p__Ascomycota|c__Saccharomycetes|o__Saccharomycetales|f__Saccharomycetaceae|g__Saccharomyces|s__Saccharomyces_cerevisiae	0.0020098	0.05	-0.0521199	0.00181276	k__Eukaryota|p__Ascomycota|c__Saccharomycetes|o__Saccharomycetales|f__Saccharomycetaceae|g__Saccharomyces|s__Saccharomyces_cerevisiae	0.606556	0.985719	s__Saccharomyces_cerevisiae	0	0	0	0	0	0	0.00693	0	0	0	0	0	0	0	0	0	0	0	0	0	0	0	0	0	0	0	0	0.01354	0	0	0	0	0	0	0	0	0	0	0	0	0
k__Bacteria|p__Proteobacteria|c__Gammaproteobacteria|o__Enterobacterales|f__Enterobacteriaceae|g__Raoultella	0.00332	0.07	-0.0331451	-0.0514157	k__Bacteria|p__Proteobacteria|c__Gammaproteobacteria|o__Enterobacterales|f__Enterobacteriaceae|g__Raoultella	0.743385	0.611433	Raoultella	0	0	0	0	0	0	0	0	0	0	0	0	0	0	0	0	0	0	0	0	0.00117	0	0	0	0	0	0	0.00149	0	0	0	0	0.00039	0	0	0	0	0	0	0	0
k__Bacteria|p__Firmicutes|c__Negativicutes|o__Acidaminococcales|f__Acidaminococcaceae|g__Acidaminococcus|s__Acidaminococcus_intestini	0.0019727	0.01	-0.0905347	-0.0104537	k__Bacteria|p__Firmicutes|c__Negativicutes|o__Acidaminococcales|f__Acidaminococcaceae|g__Acidaminococcus|s__Acidaminococcus_intestini	0.370356	0.917784	s__Acidaminococcus_intestini	0	0	0	0	0	0	0	0	0	0	0	0	0	0	0	0	0	0	0	0	0	0	0	0	0	0	0	0	0	0	0	0	0	0	0	0	0	0	0	0	0
k__Bacteria|p__Firmicutes|c__Bacilli|o__Lactobacillales|f__Aerococcaceae|g__Abiotrophia|s__Abiotrophia_sp_HMSC24B09	0.0019503	0.21	-0.164698	-0.049332	k__Bacteria|p__Firmicutes|c__Bacilli|o__Lactobacillales|f__Aerococcaceae|g__Abiotrophia|s__Abiotrophia_sp_HMSC24B09	0.101531	0.625965	s__Abiotrophia_sp_HMSC24B09	0.0313	0	0	0	0	0	0	0	0	0	0	0	0	0	0.00754	0	0	0	0	0	0.00568	0	0	0	0	0.00328	0	0	0	0	0	0	0	0	0	0	0	0.00681	0	0	0
k__Bacteria|p__Firmicutes|c__Bacilli|o__Lactobacillales|f__Leuconostocaceae|g__Leuconostoc	0.0030164	0.09	0.200649	0.0630872	k__Bacteria|p__Firmicutes|c__Bacilli|o__Lactobacillales|f__Leuconostocaceae|g__Leuconostoc	0.04532	0.532915	Leuconostoc	0	0	0	0	0	0	0	0	0	0	0	0	0	0	0	0	0	0	0	0	0	0	0	0	0	0	0	0	0	0	0	0	0	0	0	0	0.0059	0	0.2431	0	0
k__Bacteria|p__Firmicutes|c__Clostridia|o__Clostridiales|f__Clostridiales_Family_XIII_Incertae_Sedis|g__Clostridiales_Family_XIII_Incertae_Sedis_unclassified	0.0023564	0.29	0.0738954	0.127967	k__Bacteria|p__Firmicutes|c__Clostridia|o__Clostridiales|f__Clostridiales_Family_XIII_Incertae_Sedis|g__Clostridiales_Family_XIII_Incertae_Sedis_unclassified	0.464985	0.204511	Clostridiales_Family_XIII_Incertae_Sedis_unclassified	0.01826	0	0.00134	0	0	0	0	0	0	0	0	0.00808	0	0	0	0	0	0	0	0	0.0051	0	0	0	0	0	0	0.01253	0	0	0	0.00332	0	0	0	0	0	0.00188	0.00194	0	0
k__Bacteria|p__Bacteroidetes|c__Bacteroidia|o__Bacteroidales|f__Odoribacteraceae|g__Butyricimonas|s__Butyricimonas_synergistica	0.0019367	0.06	0.0865673	0.18239	k__Bacteria|p__Bacteroidetes|c__Bacteroidia|o__Bacteroidales|f__Odoribacteraceae|g__Butyricimonas|s__Butyricimonas_synergistica	0.391777	0.0693347	s__Butyricimonas_synergistica	0	0	0	0.01608	0	0	0	0	0	0	0	0	0	0	0	0	0	0	0	0	0	0	0	0	0	0	0	0	0	0	0	0	0	0	0	0	0	0	0	0	0
k__Bacteria|p__Firmicutes|c__Bacilli|o__Lactobacillales|f__Aerococcaceae|g__Abiotrophia	0.0023252	0.21	-0.160391	-0.0464559	k__Bacteria|p__Firmicutes|c__Bacilli|o__Lactobacillales|f__Aerococcaceae|g__Abiotrophia	0.110917	0.646259	Abiotrophia	0.03792	0	0	0	0	0	0	0	0	0	0	0	0	0	0.0161	0	0	0	0	0	0.00663	0	0	0	0	0.00328	0	0	0	0	0	0	0	0	0	0	0	0.00681	0	0	0
k__Bacteria|p__Firmicutes|c__Firmicutes_unclassified|o__Firmicutes_unclassified|f__Firmicutes_unclassified|g__Firmicutes_unclassified|s__Firmicutes_bacterium_CAG_170	0.0019128	0.01	0.0191516	0.172485	k__Bacteria|p__Firmicutes|c__Firmicutes_unclassified|o__Firmicutes_unclassified|f__Firmicutes_unclassified|g__Firmicutes_unclassified|s__Firmicutes_bacterium_CAG_170	0.849995	0.0861521	s__Firmicutes_bacterium_CAG_170	0	0	0	0	0	0	0	0	0	0	0	0	0	0	0	0	0	0	0	0	0	0	0	0	0	0	0	0	0	0	0	0	0	0	0	0	0	0	0	0	0
k__Bacteria|p__Firmicutes|c__Tissierellia|o__Tissierellales|f__Peptoniphilaceae|g__Anaerococcus|s__Anaerococcus_vaginalis	0.0018999	0.07	-0.00402951	0.102234	k__Bacteria|p__Firmicutes|c__Tissierellia|o__Tissierellales|f__Peptoniphilaceae|g__Anaerococcus|s__Anaerococcus_vaginalis	0.968262	0.31147	s__Anaerococcus_vaginalis	0	0	0	0	0	0	0	0	0	0	0	0	0	0	0	0	0	0	0	0	0	0	0	0	0	0	0	0	0	0	0	0	0	0	0	0	0	0	0.05968	0	0
k__Bacteria|p__Proteobacteria|c__Betaproteobacteria|o__Neisseriales	7.16e-05	0.01	0.0696421	-0.135897	k__Bacteria|p__Proteobacteria|c__Betaproteobacteria|o__Neisseriales	0.491137	0.177609	k__Bacteria|p__Proteobacteria|c__Betaproteobacteria|o__Neisseriales	0	0	0	0	0	0	0	0	0	0	0	0	0	0	0	0	0	0	0	0	0.00716	0	0	0	0	0	0	0	0	0	0	0	0	0	0	0	0	0	0	0	0
k__Bacteria|p__Proteobacteria|c__Betaproteobacteria|o__Neisseriales|f__Neisseriaceae	7.16e-05	0.01	0.0696421	-0.135897	k__Bacteria|p__Proteobacteria|c__Betaproteobacteria|o__Neisseriales|f__Neisseriaceae	0.491137	0.177609	k__Bacteria|p__Proteobacteria|c__Betaproteobacteria|o__Neisseriales|f__Neisseriaceae	0	0	0	0	0	0	0	0	0	0	0	0	0	0	0	0	0	0	0	0	0.00716	0	0	0	0	0	0	0	0	0	0	0	0	0	0	0	0	0	0	0	0
k__Bacteria|p__Firmicutes|c__Clostridia|o__Clostridiales|f__Clostridiales_Family_XIII_Incertae_Sedis|g__Mogibacterium	0.0022627	0.48	-0.0924264	0.00608296	k__Bacteria|p__Firmicutes|c__Clostridia|o__Clostridiales|f__Clostridiales_Family_XIII_Incertae_Sedis|g__Mogibacterium	0.3604	0.952104	Mogibacterium	0.00382	0	0.00435	0	0	0	0	0	0	0	0	0	0	0	0	0	0	0	0	0	0.00061	0	0	0	0	0	0.00803	0.00299	0	0	0.0006	0.00356	0.00051	0	0	0	0	0	0.00715	0	0
k__Bacteria|p__Firmicutes|c__Clostridia|o__Clostridiales|f__Eubacteriaceae|g__Eubacterium|s__Eubacterium_callanderi	0.001881	0.04	-0.0973233	-0.0877162	k__Bacteria|p__Firmicutes|c__Clostridia|o__Clostridiales|f__Eubacteriaceae|g__Eubacterium|s__Eubacterium_callanderi	0.335404	0.385499	s__Eubacterium_callanderi	0	0	0.17791	0	0.00033	0	0	0	0	0	0	0	0	0	0	0	0	0	0	0.00719	0	0	0	0	0	0	0	0	0	0	0	0	0	0	0	0	0	0	0	0	0
k__Bacteria|p__Proteobacteria|c__Betaproteobacteria|o__Burkholderiales|f__Oxalobacteraceae|g__Oxalobacter|s__Oxalobacter_formigenes	0.0018166	0.06	0.0772873	0.10995	k__Bacteria|p__Proteobacteria|c__Betaproteobacteria|o__Burkholderiales|f__Oxalobacteraceae|g__Oxalobacter|s__Oxalobacter_formigenes	0.444688	0.27616	s__Oxalobacter_formigenes	0	0	0	0	0	0	0	0	0.02574	0	0	0	0	0	0	0	0	0	0	0	0	0.12628	0	0	0	0	0	0	0	0	0	0	0	0	0	0	0	0	0	0	0
k__Bacteria|p__Actinobacteria|c__Coriobacteriia|o__Eggerthellales|f__Eggerthellaceae|g__Slackia|s__Slackia_isoflavoniconvertens	0.0018129	0.03	-0.0737969	0.120487	k__Bacteria|p__Actinobacteria|c__Coriobacteriia|o__Eggerthellales|f__Eggerthellaceae|g__Slackia|s__Slackia_isoflavoniconvertens	0.465582	0.232448	s__Slackia_isoflavoniconvertens	0	0	0	0	0	0	0	0	0	0	0	0	0	0	0	0.01166	0	0	0	0	0	0	0	0	0	0	0	0	0	0	0	0	0	0	0	0	0	0	0	0	0
k__Bacteria	99.7094	1	-0.0691257	-0.0396446	k__Bacteria	0.494364	0.695343	k__Bacteria	100	100	100	100	100	100	99.9931	100	100	100	100	100	100	100	100	100	100	100	100	100	100	100	100	100	100	100	100	99.9865	100	100	100	100	100	100	100	100	100	100	100	100	100
k__Bacteria|p__Actinobacteria|c__Actinobacteria|o__Actinomycetales	0.056505	0.93	-0.0690922	-0.12416	k__Bacteria|p__Actinobacteria|c__Actinobacteria|o__Actinomycetales	0.494574	0.218412	k__Bacteria|p__Actinobacteria|c__Actinobacteria|o__Actinomycetales	0.14411	0	0.03154	0.00179	0.05944	0.00451	0.01775	0.0135	0.00237	0	0.01829	0.01828	0.03585	0.0057	0.04622	0.0136	0.00143	0.00153	0.09265	0.1001	0.07247	0.00705	0.04708	0.01261	0.02339	0.068	0.08439	0.05172	0.00468	0.00769	0.00657	0.03424	0.00688	0.01013	0.04106	0	0.00057	0.04679	0.01388	0	0.02495
k__Bacteria|p__Actinobacteria|c__Actinobacteria|o__Actinomycetales|f__Actinomycetaceae	0.056505	0.93	-0.0690922	-0.12416	k__Bacteria|p__Actinobacteria|c__Actinobacteria|o__Actinomycetales|f__Actinomycetaceae	0.494574	0.218412	k__Bacteria|p__Actinobacteria|c__Actinobacteria|o__Actinomycetales|f__Actinomycetaceae	0.14411	0	0.03154	0.00179	0.05944	0.00451	0.01775	0.0135	0.00237	0	0.01829	0.01828	0.03585	0.0057	0.04622	0.0136	0.00143	0.00153	0.09265	0.1001	0.07247	0.00705	0.04708	0.01261	0.02339	0.068	0.08439	0.05172	0.00468	0.00769	0.00657	0.03424	0.00688	0.01013	0.04106	0	0.00057	0.04679	0.01388	0	0.02495
k__Bacteria|p__Firmicutes|c__Clostridia|o__Clostridiales|f__Peptostreptococcaceae|g__Romboutsia|s__Romboutsia_ilealis	0.0018092	0.32	-0.117207	0.00807245	k__Bacteria|p__Firmicutes|c__Clostridia|o__Clostridiales|f__Peptostreptococcaceae|g__Romboutsia|s__Romboutsia_ilealis	0.245501	0.936467	s__Romboutsia_ilealis	0.08925	0	0	0	0	0	0	0	0	0	0	0	0	0	0	0	0	0.00141	0	0.00231	0.00054	0	0	0.00496	0.00354	0.00149	0	0	0	0	0	0	0	0	0	0	0	0	0	0	0.01014
k__Bacteria|p__Firmicutes|c__Negativicutes|o__Veillonellales|f__Veillonellaceae|g__Dialister|s__Dialister_pneumosintes	0.001719	0.07	0.0142457	0.154003	k__Bacteria|p__Firmicutes|c__Negativicutes|o__Veillonellales|f__Veillonellaceae|g__Dialister|s__Dialister_pneumosintes	0.888128	0.126064	s__Dialister_pneumosintes	0.00175	0.00884	0	0	0	0	0	0	0	0	0	0	0	0	0	0	0	0	0	0	0	0	0	0	0	0	0	0	0	0	0	0	0	0	0	0	0	0	0.00281	0	0
k__Bacteria|p__Firmicutes|c__Tissierellia|o__Tissierellia_unclassified	0.0008255	0.09	0.0678301	0.160761	k__Bacteria|p__Firmicutes|c__Tissierellia|o__Tissierellia_unclassified	0.50251	0.110086	k__Bacteria|p__Firmicutes|c__Tissierellia|o__Tissierellia_unclassified	0	0	0	0	0	0	0	0	0	0	0	0	0	0	0.01079	0	0	0	0.01814	0	0	0.00834	0	0	0	0	0	0	0	0	0	0	0	0	0	0	0	0	0.00697	0	0
k__Bacteria|p__Firmicutes|c__Tissierellia|o__Tissierellia_unclassified|f__Tissierellia_unclassified	0.0008255	0.09	0.0678301	0.160761	k__Bacteria|p__Firmicutes|c__Tissierellia|o__Tissierellia_unclassified|f__Tissierellia_unclassified	0.50251	0.110086	k__Bacteria|p__Firmicutes|c__Tissierellia|o__Tissierellia_unclassified|f__Tissierellia_unclassified	0	0	0	0	0	0	0	0	0	0	0	0	0	0	0.01079	0	0	0	0.01814	0	0	0.00834	0	0	0	0	0	0	0	0	0	0	0	0	0	0	0	0	0.00697	0	0
k__Eukaryota|p__Ascomycota|c__Saccharomycetes|o__Saccharomycetales|f__Saccharomycetaceae|g__Saccharomyces	0.0020098	0.05	-0.0521199	0.00181276	k__Eukaryota|p__Ascomycota|c__Saccharomycetes|o__Saccharomycetales|f__Saccharomycetaceae|g__Saccharomyces	0.606556	0.985719	Saccharomyces	0	0	0	0	0	0	0.00693	0	0	0	0	0	0	0	0	0	0	0	0	0	0	0	0	0	0	0	0	0.01354	0	0	0	0	0	0	0	0	0	0	0	0	0
k__Bacteria|p__Proteobacteria|c__Deltaproteobacteria|o__Desulfovibrionales|f__Desulfovibrionaceae|g__Desulfovibrionaceae_unclassified|s__Desulfovibrionaceae_bacterium	0.001678	0.02	0.0335806	0.161694	k__Bacteria|p__Proteobacteria|c__Deltaproteobacteria|o__Desulfovibrionales|f__Desulfovibrionaceae|g__Desulfovibrionaceae_unclassified|s__Desulfovibrionaceae_bacterium	0.740132	0.108009	s__Desulfovibrionaceae_bacterium	0	0	0	0.02363	0	0	0	0	0	0	0	0	0	0	0	0	0	0.14417	0	0	0	0	0	0	0	0	0	0	0	0	0	0	0	0	0	0	0	0	0	0	0
k__Bacteria|p__Actinobacteria|c__Coriobacteriia|o__Coriobacteriales|f__Atopobiaceae|g__Olsenella|s__Olsenella_scatoligenes	0.0016206	0.03	-0.00479253	0.249753	k__Bacteria|p__Actinobacteria|c__Coriobacteriia|o__Coriobacteriales|f__Atopobiaceae|g__Olsenella|s__Olsenella_scatoligenes	0.962256	0.0122114	s__Olsenella_scatoligenes	0	0	0	0.11421	0	0	0	0	0	0	0	0	0	0	0	0	0	0	0	0	0	0	0	0	0	0	0	0	0	0	0	0	0	0	0.03133	0	0	0	0	0	0
k__Bacteria|p__Firmicutes|c__Clostridia|o__Clostridiales|f__Clostridiaceae|g__Clostridium|s__Clostridium_sp_CAG_167	0.001599	0.01	-0.0365621	0.0470414	k__Bacteria|p__Firmicutes|c__Clostridia|o__Clostridiales|f__Clostridiaceae|g__Clostridium|s__Clostridium_sp_CAG_167	0.717991	0.642105	s__Clostridium_sp_CAG_167	0	0	0	0	0	0	0	0	0	0	0	0	0	0	0	0	0	0	0	0	0	0	0	0	0	0	0	0	0	0	0	0	0	0	0	0	0	0	0	0	0
k__Bacteria|p__Firmicutes|c__Bacilli|o__Lactobacillales|f__Lactobacillaceae|g__Lactobacillus|s__Lactobacillus_gasseri	0.001576	0.05	0.195767	0.247553	k__Bacteria|p__Firmicutes|c__Bacilli|o__Lactobacillales|f__Lactobacillaceae|g__Lactobacillus|s__Lactobacillus_gasseri	0.050939	0.0130214	s__Lactobacillus_gasseri	0	0	0	0	0	0	0	0	0	0	0	0	0.00245	0	0	0	0	0	0	0	0	0	0	0	0	0	0	0	0	0	0	0	0	0	0	0	0	0	0	0	0
k__Bacteria|p__Actinobacteria|c__Actinobacteria|o__Actinomycetales|f__Actinomycetaceae|g__Actinomyces|s__Actinomyces_turicensis	0.0015735	0.13	-0.136138	-0.0725512	k__Bacteria|p__Actinobacteria|c__Actinobacteria|o__Actinomycetales|f__Actinomycetaceae|g__Actinomyces|s__Actinomyces_turicensis	0.176835	0.473166	s__Actinomyces_turicensis	0	0	0	0	0	0	0	0	0	0	0	0	0	0	0	0.01057	0	0	0	0	0.00038	0	0	0.00013	0	0	0	0	0	0	0	0	0	0	0	0	0	0.00882	0	0	0
k__Bacteria|p__Proteobacteria|c__Gammaproteobacteria|o__Enterobacterales|f__Morganellaceae	0.0035505	0.02	-0.0670128	0.0340005	k__Bacteria|p__Proteobacteria|c__Gammaproteobacteria|o__Enterobacterales|f__Morganellaceae	0.507684	0.737001	k__Bacteria|p__Proteobacteria|c__Gammaproteobacteria|o__Enterobacterales|f__Morganellaceae	0.3497	0	0	0	0	0	0	0	0	0	0	0	0	0	0	0	0	0	0	0	0	0	0	0	0	0	0	0	0	0	0	0	0	0	0	0	0	0	0	0	0
k__Bacteria|p__Firmicutes|c__Clostridia|o__Clostridiales|f__Lachnospiraceae|g__Lachnoclostridium|s__Clostridium_scindens	0.0015557	0.27	-0.02737	-0.157605	k__Bacteria|p__Firmicutes|c__Clostridia|o__Clostridiales|f__Lachnospiraceae|g__Lachnoclostridium|s__Clostridium_scindens	0.786922	0.117339	s__Clostridium_scindens	0	0	0.00253	0	0	0	0	0	0	0	0	0	0.00165	0	0	0	0.00031	0	0	0.0105	0	0.00104	0	0	0	0	0	0	0	0	0	0	0	0	0	0	0.00422	0	0	0	0.00154
k__Bacteria|p__Firmicutes|c__Negativicutes|o__Acidaminococcales|f__Acidaminococcaceae|g__Acidaminococcus	0.0019831	0.02	-0.115206	-0.0393742	k__Bacteria|p__Firmicutes|c__Negativicutes|o__Acidaminococcales|f__Acidaminococcaceae|g__Acidaminococcus	0.253711	0.697319	Acidaminococcus	0	0	0	0	0	0	0	0	0	0	0	0	0	0	0	0	0	0	0	0	0	0	0	0	0	0	0	0	0	0	0	0	0	0	0	0	0	0	0	0	0
k__Bacteria|p__Firmicutes|c__Clostridia|o__Clostridiales|f__Lachnospiraceae|g__Blautia|s__Blautia_coccoides	0.0015497	0.17	0.0610396	-0.178567	k__Bacteria|p__Firmicutes|c__Clostridia|o__Clostridiales|f__Lachnospiraceae|g__Blautia|s__Blautia_coccoides	0.546319	0.0754797	s__Blautia_coccoides	0	0	0	0	0	0	0	0	0	0	0	0	0	0	0.00322	0	0	0	0	0.00092	0.01149	0	0.00156	0	0	0	0.00138	0	0.00014	0	0	0	0	0	0	0	0	0	0	0	0
k__Bacteria|p__Bacteroidetes|c__Bacteroidia|o__Bacteroidales|f__Rikenellaceae|g__Alistipes|s__Alistipes_timonensis	0.0015373	0.02	0.134174	0.118073	k__Bacteria|p__Bacteroidetes|c__Bacteroidia|o__Bacteroidales|f__Rikenellaceae|g__Alistipes|s__Alistipes_timonensis	0.183222	0.242008	s__Alistipes_timonensis	0	0	0	0	0	0	0	0	0	0	0	0	0.00639	0	0	0	0	0	0	0	0	0	0	0	0	0	0	0	0	0	0	0	0	0	0	0	0	0	0	0	0
k__Bacteria|p__Bacteroidetes|c__Bacteroidia|o__Bacteroidales|f__Prevotellaceae|g__Prevotella|s__Prevotella_timonensis	0.0014969	0.1	-0.04418	-0.0367993	k__Bacteria|p__Bacteroidetes|c__Bacteroidia|o__Bacteroidales|f__Prevotellaceae|g__Prevotella|s__Prevotella_timonensis	0.662504	0.716239	s__Prevotella_timonensis	0	0	0	0	0	0	0	0	0	0	0	0	0	0	0.04621	0	0	0	0.01595	0	0	0	0	0	0	0	0	0	0	0	0	0	0	0	0	0	0	0	0	0	0
k__Bacteria|p__Firmicutes|c__Bacilli|o__Lactobacillales|f__Streptococcaceae|g__Streptococcus|s__Streptococcus_pasteurianus	0.0014698	0.03	0.188412	-0.0356848	k__Bacteria|p__Firmicutes|c__Bacilli|o__Lactobacillales|f__Streptococcaceae|g__Streptococcus|s__Streptococcus_pasteurianus	0.0604801	0.724483	s__Streptococcus_pasteurianus	0	0	0	0	0	0	0	0	0	0	0	0	0	0	0	0	0	0	0	0	0	0	0	0	0	0	0	0.01392	0	0	0	0	0	0	0	0	0	0	0	0	0
k__Bacteria|p__Firmicutes|c__Bacilli|o__Lactobacillales|f__Lactobacillaceae|g__Lactobacillus|s__Lactobacillus_paragasseri	0.0013798	0.07	0.232477	0.169073	k__Bacteria|p__Firmicutes|c__Bacilli|o__Lactobacillales|f__Lactobacillaceae|g__Lactobacillus|s__Lactobacillus_paragasseri	0.0199373	0.0926456	s__Lactobacillus_paragasseri	0	0	0	0	0	0	0	0	0	0	0	0	0.00507	0	0	0	0	0	0	0	0	0	0	0	0	0	0.00396	0	0	0	0	0	0	0	0	0	0	0	0	0	0
k__Bacteria|p__Firmicutes|c__Negativicutes|o__Veillonellales|f__Veillonellaceae|g__Veillonella|s__Veillonella_rogosae	0.0013299	0.24	0.0559315	0.0807611	k__Bacteria|p__Firmicutes|c__Negativicutes|o__Veillonellales|f__Veillonellaceae|g__Veillonella|s__Veillonella_rogosae	0.580458	0.424427	s__Veillonella_rogosae	0.00362	0.0018	0	0	0	0	0	0.00096	0	0.0037	0	0	0	0	0	0	0	0	0.00259	0	0	0	0.00076	0.00824	0.01117	0	0	0.01081	0	0.00275	0	0	0.00694	0	0	0	0	0	0	0	0
k__Bacteria|p__Firmicutes|c__Bacilli|o__Lactobacillales|f__Streptococcaceae|g__Streptococcus|s__Streptococcus_cristatus	0.0013103	0.2	-0.103113	0.106899	k__Bacteria|p__Firmicutes|c__Bacilli|o__Lactobacillales|f__Streptococcaceae|g__Streptococcus|s__Streptococcus_cristatus	0.307309	0.289789	s__Streptococcus_cristatus	0.00384	0	0	0	0	0	0.00778	0	0	0	0	0	0.00611	0	0	0	0	0	0	0	0	0	0	0	0	0.00424	0	0	0	0	0	0	0.00518	0	0	0	0	0.00629	0	0	0
k__Bacteria|p__Firmicutes|c__Bacilli|o__Bacillales|f__Bacillales_unclassified|g__Gemella|s__Gemella_morbillorum	0.0012818	0.27	-0.0548861	-0.0293177	k__Bacteria|p__Firmicutes|c__Bacilli|o__Bacillales|f__Bacillales_unclassified|g__Gemella|s__Gemella_morbillorum	0.587564	0.772158	s__Gemella_morbillorum	0.0588	0	0.00046	0	0	0	0	0	0	0	0	0	0	0.00156	0	0.00119	0	0	0	0	0.00072	0	0	0	0	0	0.00104	0.00501	0	0	0	0.00251	0	0	0	0	0	0	0	0	0
k__Bacteria|p__Proteobacteria|c__Epsilonproteobacteria|o__Campylobacterales|f__Campylobacteraceae|g__Campylobacter|s__Campylobacter_hominis	0.00121	0.09	0.0889008	0.198625	k__Bacteria|p__Proteobacteria|c__Epsilonproteobacteria|o__Campylobacterales|f__Campylobacteraceae|g__Campylobacter|s__Campylobacter_hominis	0.37909	0.0475842	s__Campylobacter_hominis	0	0	0	0	0	0	0	0	0	0	0	0	0	0	0.01134	0	0	0	0	0	0	0.00339	0	0	0	0	0	0	0	0	0	0	0	0	0	0	0	0	0	0	0
k__Bacteria|p__Firmicutes|c__Clostridia|o__Clostridiales|f__Clostridiales_Family_XIII_Incertae_Sedis|g__Clostridiales_Family_XIII_Incertae_Sedis_unclassified|s__Eubacterium_sulci	0.0011931	0.2	0.086893	0.165488	k__Bacteria|p__Firmicutes|c__Clostridia|o__Clostridiales|f__Clostridiales_Family_XIII_Incertae_Sedis|g__Clostridiales_Family_XIII_Incertae_Sedis_unclassified|s__Eubacterium_sulci	0.389991	0.0998794	s__Eubacterium_sulci	0.01826	0	0.00134	0	0	0	0	0	0	0	0	0.00808	0	0	0	0	0	0	0	0	0	0	0	0	0	0	0	0.01253	0	0	0	0.00332	0	0	0	0	0	0.00136	0	0	0
k__Bacteria|p__Proteobacteria|c__Gammaproteobacteria|o__Pasteurellales|f__Pasteurellaceae|g__Haemophilus|s__Haemophilus_pittmaniae	0.0011806	0.02	0.046226	-0.196388	k__Bacteria|p__Proteobacteria|c__Gammaproteobacteria|o__Pasteurellales|f__Pasteurellaceae|g__Haemophilus|s__Haemophilus_pittmaniae	0.647892	0.0501944	s__Haemophilus_pittmaniae	0	0	0	0	0	0	0	0	0	0	0	0	0	0.11586	0	0	0	0	0	0	0	0	0.0022	0	0	0	0	0	0	0	0	0	0	0	0	0	0	0	0	0	0
k__Bacteria|p__Firmicutes|c__Tissierellia|o__Tissierellales|f__Peptoniphilaceae|g__Anaerococcus	0.0019006	0.08	-0.0513187	0.106533	k__Bacteria|p__Firmicutes|c__Tissierellia|o__Tissierellales|f__Peptoniphilaceae|g__Anaerococcus	0.612107	0.291453	Anaerococcus	0	0	0	0	0	0	0	0	0	0	0	0	0	0	0	0	0	0	0	0	0	0	0	0	0	0	0	0	0	0	0	0	0	0	0	0	0	0	0.05968	0	0
k__Bacteria|p__Firmicutes|c__Clostridia|o__Clostridiales|f__Clostridiaceae	0.470761	0.95	-0.0637851	0.0439867	k__Bacteria|p__Firmicutes|c__Clostridia|o__Clostridiales|f__Clostridiaceae	0.528384	0.663891	k__Bacteria|p__Firmicutes|c__Clostridia|o__Clostridiales|f__Clostridiaceae	0.80278	0.12818	0.08912	0.0062	0.02488	0.33713	0.0416	2.85134	0.9238	0.45018	0.00084	0.01368	0.05852	0.17143	0.31743	0.08956	0.79747	0.26048	0	0.73583	0.20723	0.74018	0	0.0727	0.09058	0.95525	0.03233	0.09271	0.05355	0.02347	0.55078	0.02603	0.01874	0.41849	0.12225	0.38013	0.0189	0.36478	0.12007	0	0.03469
k__Bacteria|p__Proteobacteria|c__Gammaproteobacteria|o__Enterobacterales|f__Enterobacteriaceae|g__Raoultella|s__Raoultella_planticola	0.0011574	0.04	-0.0246667	-0.0719029	k__Bacteria|p__Proteobacteria|c__Gammaproteobacteria|o__Enterobacterales|f__Enterobacteriaceae|g__Raoultella|s__Raoultella_planticola	0.807539	0.47714	s__Raoultella_planticola	0	0	0	0	0	0	0	0	0	0	0	0	0	0	0	0	0	0	0	0	0.00117	0	0	0	0	0	0	0	0	0	0	0	0	0	0	0	0	0	0	0	0
k__Bacteria|p__Fusobacteria|c__Fusobacteriia|o__Fusobacteriales|f__Fusobacteriaceae|g__Fusobacterium|s__Fusobacterium_nucleatum	0.0011439	0.05	0.0417277	0.152558	k__Bacteria|p__Fusobacteria|c__Fusobacteriia|o__Fusobacteriales|f__Fusobacteriaceae|g__Fusobacterium|s__Fusobacterium_nucleatum	0.680185	0.129701	s__Fusobacterium_nucleatum	0	0	0	0	0	0	0	0	0	0	0	0	0	0	0.01662	0	0	0	0	0	0	0	0	0.00558	0	0	0	0	0	0	0	0	0	0	0	0	0	0	0	0	0
k__Bacteria|p__Actinobacteria|c__Coriobacteriia|o__Coriobacteriales|f__Atopobiaceae|g__Olsenella	0.0018974	0.07	0.105405	0.283567	k__Bacteria|p__Actinobacteria|c__Coriobacteriia|o__Coriobacteriales|f__Atopobiaceae|g__Olsenella	0.296621	0.00425044	Olsenella	0	0	0	0.11421	0	0	0	0	0	0	0	0	0	0	0	0	0	0	0	0	0	0	0	0	0	0	0	0	0	0	0	0	0	0	0.03133	0	0	0	0	0	0
k__Bacteria|p__Proteobacteria	2.08275	1	0.155858	0.0986278	k__Bacteria|p__Proteobacteria	0.12151	0.328935	k__Bacteria|p__Proteobacteria	2.62932	0.88262	3.09551	0.3028	3.28062	0.33161	0.12601	0.01478	2.36488	1.62181	0.02653	1.04831	1.96493	1.83858	19.2866	0.52158	0.70722	0.82748	0.40904	0.95512	2.22195	7.21316	0.06817	1.24291	1.62192	0.38467	11.335	2.8329	1.73699	0.13368	1.46598	0.12672	0.83687	0.58709	1.05755	1.90764	0.38554	0.49623	2.22159	0.98415	0.2072
k__Bacteria|p__Fusobacteria|c__Fusobacteriia	0.0106584	0.12	0.0617562	0.0953383	k__Bacteria|p__Fusobacteria|c__Fusobacteriia	0.541609	0.345401	k__Bacteria|p__Fusobacteria|c__Fusobacteriia	0.8708	0	0.01372	0	0	0	0	0	0	0	0	0	0	0	0.04026	0	0	0	0	0	0.00717	0	0	0.00558	0	0	0	0	0	0	0	0	0	0	0	0	0	0	0.00042	0	0
k__Bacteria|p__Fusobacteria|c__Fusobacteriia|o__Fusobacteriales	0.0106584	0.12	0.0617562	0.0953383	k__Bacteria|p__Fusobacteria|c__Fusobacteriia|o__Fusobacteriales	0.541609	0.345401	k__Bacteria|p__Fusobacteria|c__Fusobacteriia|o__Fusobacteriales	0.8708	0	0.01372	0	0	0	0	0	0	0	0	0	0	0	0.04026	0	0	0	0	0	0.00717	0	0	0.00558	0	0	0	0	0	0	0	0	0	0	0	0	0	0	0.00042	0	0
k__Bacteria|p__Verrucomicrobia	1.33459	0.68	-0.209053	-0.0909466	k__Bacteria|p__Verrucomicrobia	0.0368543	0.368174	k__Bacteria|p__Verrucomicrobia	0	0	0	0	0.62246	0	0.06481	0.07808	0	0.00628	0	0.00778	0	0	0	0.01714	0.53499	1.43415	0	0.00368	1.40904	0.27455	0.12691	0.0384	0.18704	0.04897	0.05258	0.00317	0.12232	1.06949	0.00216	0.58927	1.21892	0.04232	7.0877	0.90361	0.15085	0.48257	0	0.16203	0
k__Bacteria|p__Actinobacteria|c__Actinobacteria|o__Actinomycetales|f__Actinomycetaceae|g__Actinomyces|s__Actinomyces_graevenitzii	0.0011414	0.25	-0.0364795	0.013253	k__Bacteria|p__Actinobacteria|c__Actinobacteria|o__Actinomycetales|f__Actinomycetaceae|g__Actinomyces|s__Actinomyces_graevenitzii	0.718602	0.895878	s__Actinomyces_graevenitzii	0.00735	0	0	0	0	0	0	0	0	0	0	0.00274	0	0	0	0	0	0	0.00089	0.00623	0.00372	0	0	0.00121	0	0.00272	0	0	0	0	0	0.01149	0	0	0	0	0	0	0	0	0
k__Bacteria|p__Actinobacteria|c__Coriobacteriia	1.27314	1	0.0613028	0.0655977	k__Bacteria|p__Actinobacteria|c__Coriobacteriia	0.544587	0.516708	k__Bacteria|p__Actinobacteria|c__Coriobacteriia	0.00976	0.04605	0.36912	2.80812	3.55192	0.3107	0.20498	0.24396	0.34977	0.50134	1.0862	0.59224	0.41937	0.70115	2.15457	2.53477	2.47487	1.07959	0.50798	0.28628	6.22703	0.20319	1.43216	1.14736	3.54092	0.51036	1.4721	0.04877	0.18185	1.0773	1.14583	1.77655	1.22107	0.76556	1.64606	0.21847	1.09687	0.30816	0.074	0.0798	0.03841
k__Bacteria|p__Firmicutes|c__Clostridia|o__Clostridiales|f__Ruminococcaceae|g__Ruminococcaceae_unclassified|s__Ruminococcaceae_bacterium_D5	0.001136	0.04	-0.0982601	0.078306	k__Bacteria|p__Firmicutes|c__Clostridia|o__Clostridiales|f__Ruminococcaceae|g__Ruminococcaceae_unclassified|s__Ruminococcaceae_bacterium_D5	0.33075	0.438691	s__Ruminococcaceae_bacterium_D5	0	0	0	0	0	0	0	0	0	0.00387	0	0	0	0	0	0	0	0	0	0	0	0	0	0	0	0	0	0	0	0	0	0	0	0	0	0	0	0	0	0	0
k__Bacteria|p__Actinobacteria|c__Coriobacteriia|o__Eggerthellales|f__Eggerthellaceae|g__Slackia	0.0018581	0.06	0.113423	0.09288	k__Bacteria|p__Actinobacteria|c__Coriobacteriia|o__Eggerthellales|f__Eggerthellaceae|g__Slackia	0.261182	0.358037	Slackia	0	0	0	0	0	0	0	0	0	0	0	0	0	0	0	0.01166	0	0	0	0	0	0	0	0	0	0	0	0	0	0	0	0	0	0	0	0	0	0	0	0	0
k__Bacteria|p__Firmicutes|c__Clostridia|o__Clostridiales|f__Ruminococcaceae|g__Pseudoflavonifractor|s__Pseudoflavonifractor_sp_An184	0.0011347	0.06	0.0577577	0.102458	k__Bacteria|p__Firmicutes|c__Clostridia|o__Clostridiales|f__Ruminococcaceae|g__Pseudoflavonifractor|s__Pseudoflavonifractor_sp_An184	0.56814	0.310404	s__Pseudoflavonifractor_sp_An184	0	0	0	0	0	0	0	0	0	0	0	0	0	0	0	0	0	0	0	0	0	0.05625	0	0	0	0	0	0	0	0	0	0	0	0	0	0	0	0	0	0	0
k__Bacteria|p__Firmicutes|c__Bacilli|o__Lactobacillales|f__Lactobacillaceae|g__Lactobacillus|s__Lactobacillus_rhamnosus	0.0011254	0.06	0.0346925	0.178844	k__Bacteria|p__Firmicutes|c__Bacilli|o__Lactobacillales|f__Lactobacillaceae|g__Lactobacillus|s__Lactobacillus_rhamnosus	0.731849	0.0750201	s__Lactobacillus_rhamnosus	0.03641	0	0	0	0	0	0	0	0	0	0	0	0	0	0	0	0	0	0	0	0	0	0	0	0	0.03085	0	0	0	0	0	0	0	0	0	0	0.02721	0	0	0	0
k__Bacteria|p__Proteobacteria|c__Gammaproteobacteria|o__Enterobacterales|f__Enterobacteriaceae|g__Raoultella|s__Raoultella_ornithinolytica	0.0011242	0.05	-0.136719	-0.00034983	k__Bacteria|p__Proteobacteria|c__Gammaproteobacteria|o__Enterobacterales|f__Enterobacteriaceae|g__Raoultella|s__Raoultella_ornithinolytica	0.174977	0.997244	s__Raoultella_ornithinolytica	0	0	0	0	0	0	0	0	0	0	0	0	0	0	0	0	0	0	0	0	0	0	0	0	0	0	0	0	0	0	0	0	0.00039	0	0	0	0	0	0	0	0
k__Bacteria|p__Firmicutes|c__Clostridia|o__Clostridiales|f__Catabacteriaceae	0.0038152	0.29	-0.0609694	0.0416054	k__Bacteria|p__Firmicutes|c__Clostridia|o__Clostridiales|f__Catabacteriaceae	0.546782	0.681072	k__Bacteria|p__Firmicutes|c__Clostridia|o__Clostridiales|f__Catabacteriaceae	0	0	0.00441	0.00115	0	0	0	0	0	0	0	0	0	0	0.00543	0	0	0	0	0	0	0	0	0	0	0	0.00379	0	0	0	0.0025	0.01167	0	0.00141	0.00017	0	0	0.00351	0	0	0
k__Bacteria|p__Proteobacteria|c__Betaproteobacteria|o__Burkholderiales|f__Oxalobacteraceae|g__Oxalobacter	0.0018166	0.06	0.0772873	0.10995	k__Bacteria|p__Proteobacteria|c__Betaproteobacteria|o__Burkholderiales|f__Oxalobacteraceae|g__Oxalobacter	0.444688	0.27616	Oxalobacter	0	0	0	0	0	0	0	0	0.02574	0	0	0	0	0	0	0	0	0	0	0	0	0.12628	0	0	0	0	0	0	0	0	0	0	0	0	0	0	0	0	0	0	0
k__Bacteria|p__Firmicutes|c__Clostridia|o__Clostridiales|f__Peptostreptococcaceae|g__Peptostreptococcus|s__Peptostreptococcus_stomatis	0.001124	0.02	-0.00669386	0.0544181	k__Bacteria|p__Firmicutes|c__Clostridia|o__Clostridiales|f__Peptostreptococcaceae|g__Peptostreptococcus|s__Peptostreptococcus_stomatis	0.9473	0.590758	s__Peptostreptococcus_stomatis	0	0	0	0	0	0	0	0	0	0	0	0	0	0	0	0	0	0	0	0	0	0	0	0	0	0	0	0	0	0	0	0	0	0	0	0	0	0	0	0	0
k__Bacteria|p__Firmicutes|c__Clostridia|o__Clostridiales|f__Peptostreptococcaceae|g__Romboutsia	0.0018092	0.32	-0.117207	0.00807245	k__Bacteria|p__Firmicutes|c__Clostridia|o__Clostridiales|f__Peptostreptococcaceae|g__Romboutsia	0.245501	0.936467	Romboutsia	0.08925	0	0	0	0	0	0	0	0	0	0	0	0	0	0	0	0	0.00141	0	0.00231	0.00054	0	0	0.00496	0.00354	0.00149	0	0	0	0	0	0	0	0	0	0	0	0	0	0	0.01014
k__Bacteria|p__Firmicutes|c__Bacilli|o__Lactobacillales|f__Enterococcaceae|g__Enterococcus|s__Enterococcus_gallinarum	0.0011175	0.02	0.1902	0.0264104	k__Bacteria|p__Firmicutes|c__Bacilli|o__Lactobacillales|f__Enterococcaceae|g__Enterococcus|s__Enterococcus_gallinarum	0.0580363	0.794224	s__Enterococcus_gallinarum	0	0	0	0	0	0	0	0	0	0	0	0	0	0	0	0	0	0	0	0	0	0	0	0	0	0	0	0	0	0	0	0	0	0	0	0	0	0	0	0	0
k__Bacteria|p__Firmicutes|c__Negativicutes|o__Veillonellales|f__Veillonellaceae|g__Allisonella|s__Allisonella_histaminiformans	0.0010547	0.11	0.188539	0.126138	k__Bacteria|p__Firmicutes|c__Negativicutes|o__Veillonellales|f__Veillonellaceae|g__Allisonella|s__Allisonella_histaminiformans	0.0603036	0.211108	s__Allisonella_histaminiformans	0	0	0	0	0	0	0	0	0	0	0	0	0	0	0.04922	0.00632	0.00569	0.00674	0	0	0	0	0	0	0	0	0.00376	0	0	0	0	0	0	0	0.00371	0	0.00134	0	0	0	0
k__Bacteria|p__Firmicutes|c__Clostridia|o__Clostridiales|f__Ruminococcaceae|g__Pseudoflavonifractor	0.0017147	0.1	-0.0512407	0.157972	k__Bacteria|p__Firmicutes|c__Clostridia|o__Clostridiales|f__Ruminococcaceae|g__Pseudoflavonifractor	0.612648	0.116478	Pseudoflavonifractor	0	0	0	0	0	0	0	0	0	0	0	0	0	0	0	0	0	0	0	0	0	0.05625	0	0	0	0	0	0	0	0	0	0	0	0.01302	0	0	0	0	0	0	0
k__Bacteria|p__Proteobacteria|c__Gammaproteobacteria|o__Enterobacterales|f__Enterobacteriaceae|g__Raoultella|s__Raoultella_terrigena	0.0010384	0.02	0.037837	-0.0450946	k__Bacteria|p__Proteobacteria|c__Gammaproteobacteria|o__Enterobacterales|f__Enterobacteriaceae|g__Raoultella|s__Raoultella_terrigena	0.708593	0.655956	s__Raoultella_terrigena	0	0	0	0	0	0	0	0	0	0	0	0	0	0	0	0	0	0	0	0	0	0	0	0	0	0	0	0.00149	0	0	0	0	0	0	0	0	0	0	0	0	0
k__Bacteria|p__Firmicutes|c__Bacilli|o__Lactobacillales|f__Carnobacteriaceae|g__Granulicatella|s__Granulicatella_elegans	0.0010079	0.19	-0.00441852	-0.0936701	k__Bacteria|p__Firmicutes|c__Bacilli|o__Lactobacillales|f__Carnobacteriaceae|g__Granulicatella|s__Granulicatella_elegans	0.965199	0.353945	s__Granulicatella_elegans	0.01244	0	0	0	0	0	0	0	0	0	0	0	0	0	0.01056	0	0	0	0	0	0.01619	0	0	0	0.00018	0	0	0.00015	0	0	0	0.00054	0.00149	0	0	0	0	0.00064	0	0	0.00387
k__Bacteria|p__Proteobacteria|c__Alphaproteobacteria|o__Rhizobiales|f__Rhizobiaceae|g__Agrobacterium|s__Agrobacterium_fabrum	0.0009996	0.02	-0.00288294	0.205464	k__Bacteria|p__Proteobacteria|c__Alphaproteobacteria|o__Rhizobiales|f__Rhizobiaceae|g__Agrobacterium|s__Agrobacterium_fabrum	0.97729	0.0402922	s__Agrobacterium_fabrum	0.03273	0	0	0	0	0	0	0	0	0	0	0	0.06723	0	0	0	0	0	0	0	0	0	0	0	0	0	0	0	0	0	0	0	0	0	0	0	0	0	0	0	0
k__Bacteria|p__Firmicutes|c__Clostridia|o__Clostridiales|f__Eubacteriaceae	5.9388	0.99	0.0607326	-0.0677116	k__Bacteria|p__Firmicutes|c__Clostridia|o__Clostridiales|f__Eubacteriaceae	0.548343	0.503258	k__Bacteria|p__Firmicutes|c__Clostridia|o__Clostridiales|f__Eubacteriaceae	2.19232	5.43684	16.8341	2.42761	16.3688	21.9244	5.2479	11.6864	8.68014	1.98984	6.03088	5.96249	2.38056	6.05999	1.82636	11.2165	2.02184	2.54236	4.56164	3.79331	6.98115	7.22477	3.59383	5.73221	7.8816	1.72341	3.38723	9.72991	16.3902	5.20432	14.1655	0.91693	1.52519	1.46995	2.49571	18.321	6.17228	2.86432	0	6.41074	8.39723
k__Bacteria|p__Proteobacteria|c__Gammaproteobacteria|o__Pasteurellales|f__Pasteurellaceae|g__Aggregatibacter|s__Aggregatibacter_segnis	0.0009903	0.05	0.149702	-0.0581673	k__Bacteria|p__Proteobacteria|c__Gammaproteobacteria|o__Pasteurellales|f__Pasteurellaceae|g__Aggregatibacter|s__Aggregatibacter_segnis	0.137124	0.565395	s__Aggregatibacter_segnis	0	0	0	0	0	0	0	0	0	0	0	0	0	0	0	0	0.00338	0	0	0	0.01598	0	0	0	0	0	0	0	0	0	0	0	0	0	0	0	0	0	0	0	0
k__Bacteria|p__Firmicutes|c__Clostridia|o__Clostridiales|f__Peptostreptococcaceae	0.158349	0.95	-0.0605142	-0.122651	k__Bacteria|p__Firmicutes|c__Clostridia|o__Clostridiales|f__Peptostreptococcaceae	0.549785	0.224105	k__Bacteria|p__Firmicutes|c__Clostridia|o__Clostridiales|f__Peptostreptococcaceae	0.46002	0.06136	0.23918	0.05023	0.11192	0.10898	0.10742	0.16357	0.49502	0.01434	0	0	0.01326	0.04388	0.16554	0.08375	0.16239	0.03398	0.01284	0.09977	0.12096	0.5565	0.02975	0.27873	0.3347	0.54351	0.14747	0.00284	0.06794	0.07221	0.01903	0.11642	0.08243	0.00402	0.0042	0.66756	0.0746	0.03114	0	0.17654	0.12376
k__Bacteria|p__Fusobacteria|c__Fusobacteriia|o__Fusobacteriales|f__Fusobacteriaceae	0.010422	0.12	0.0604378	0.0928059	k__Bacteria|p__Fusobacteria|c__Fusobacteriia|o__Fusobacteriales|f__Fusobacteriaceae	0.55029	0.358423	k__Bacteria|p__Fusobacteria|c__Fusobacteriia|o__Fusobacteriales|f__Fusobacteriaceae	0.8708	0	0.01372	0	0	0	0	0	0	0	0	0	0	0	0.01662	0	0	0	0	0	0.00717	0	0	0.00558	0	0	0	0	0	0	0	0	0	0	0	0	0	0	0.00042	0	0
k__Bacteria|p__Proteobacteria|c__Deltaproteobacteria|o__Desulfovibrionales|f__Desulfovibrionaceae|g__Desulfovibrionaceae_unclassified	0.001678	0.02	0.0335806	0.161694	k__Bacteria|p__Proteobacteria|c__Deltaproteobacteria|o__Desulfovibrionales|f__Desulfovibrionaceae|g__Desulfovibrionaceae_unclassified	0.740132	0.108009	Desulfovibrionaceae_unclassified	0	0	0	0.02363	0	0	0	0	0	0	0	0	0	0	0	0	0	0.14417	0	0	0	0	0	0	0	0	0	0	0	0	0	0	0	0	0	0	0	0	0	0	0
k__Bacteria|p__Proteobacteria|c__Epsilonproteobacteria|o__Campylobacterales|f__Campylobacteraceae|g__Campylobacter	0.001388	0.11	0.0789178	0.174497	k__Bacteria|p__Proteobacteria|c__Epsilonproteobacteria|o__Campylobacterales|f__Campylobacteraceae|g__Campylobacter	0.435112	0.0824961	Campylobacter	0	0	0	0	0	0	0	0.00032	0	0	0	0	0	0	0.02057	0	0	0	0	0	0	0.00339	0	0	0	0	0	0	0	0	0	0	0	0	0	0	0	0	0	0	0
k__Bacteria|p__Firmicutes|c__Clostridia|o__Clostridiales|f__Lachnospiraceae|g__Blautia|s__Blautia_hansenii	0.0009618	0.04	-0.0432086	0.00753521	k__Bacteria|p__Firmicutes|c__Clostridia|o__Clostridiales|f__Lachnospiraceae|g__Blautia|s__Blautia_hansenii	0.669486	0.940688	s__Blautia_hansenii	0.08238	0	0	0	0	0	0	0	0	0	0	0	0	0	0	0	0	0	0	0	0	0	0	0	0	0	0	0	0	0	0	0	0	0	0	0	0	0	0	0	0
k__Bacteria|p__Firmicutes|c__Clostridia|o__Clostridiales|f__Lachnospiraceae|g__Lachnoclostridium|s__Clostridium_hylemonae	0.0009157	0.01	0.154954	-0.123702	k__Bacteria|p__Firmicutes|c__Clostridia|o__Clostridiales|f__Lachnospiraceae|g__Lachnoclostridium|s__Clostridium_hylemonae	0.123714	0.220131	s__Clostridium_hylemonae	0	0	0	0	0	0	0	0	0	0	0	0	0	0	0	0	0	0	0	0	0	0	0	0	0	0	0	0	0	0	0	0	0	0	0	0	0	0	0	0	0
k__Bacteria|p__Firmicutes|c__Clostridia|o__Clostridiales|f__Eubacteriaceae|g__Eubacterium|s__Eubacterium_limosum	0.0008999	0.1	-0.195576	-0.0119051	k__Bacteria|p__Firmicutes|c__Clostridia|o__Clostridiales|f__Eubacteriaceae|g__Eubacterium|s__Eubacterium_limosum	0.051171	0.906418	s__Eubacterium_limosum	0	0	0	0	0.00155	0	0	0	0	0	0	0	0.03657	0	0	0	0	0	0	0.00563	0	0	0	0	0	0	0	0	0	0	0	0	0	0.00529	0	0	0	0	0	0	0
k__Bacteria|p__Proteobacteria|c__Gammaproteobacteria|o__Pasteurellales|f__Pasteurellaceae|g__Aggregatibacter	0.0013097	0.07	0.124196	-0.0374451	k__Bacteria|p__Proteobacteria|c__Gammaproteobacteria|o__Pasteurellales|f__Pasteurellaceae|g__Aggregatibacter	0.21828	0.711477	Aggregatibacter	0	0	0	0	0	0	0	0	0	0	0	0	0	0.00278	0	0	0.00338	0	0	0	0.01971	0	0	0.02543	0	0	0	0	0	0	0	0	0	0	0	0	0	0	0	0	0
k__Bacteria|p__Firmicutes|c__Clostridia|o__Clostridiales|f__Eubacteriaceae|g__Anaerofustis|s__Anaerofustis_stercorihominis	0.0008997	0.15	-0.0946644	0.0357694	k__Bacteria|p__Firmicutes|c__Clostridia|o__Clostridiales|f__Eubacteriaceae|g__Anaerofustis|s__Anaerofustis_stercorihominis	0.348836	0.723856	s__Anaerofustis_stercorihominis	0	0	0	0	0.00043	0	0	0	0	0	0	0	0	0	0	0	0	0	0	0	0	0	0	0	0	0	0	0	0.00044	0	0.00398	0.0016	0	0.00252	0	0	0	0	0	0	0
k__Bacteria|p__Firmicutes|c__Clostridia|o__Clostridiales|f__Peptostreptococcaceae|g__Peptostreptococcus	0.0011521	0.04	-0.00425988	0.135395	k__Bacteria|p__Firmicutes|c__Clostridia|o__Clostridiales|f__Peptostreptococcaceae|g__Peptostreptococcus	0.966448	0.179233	Peptostreptococcus	0	0	0	0	0	0	0	0	0	0	0	0	0	0	0.00083	0	0	0	0	0	0	0	0	0	0	0	0	0	0	0	0	0	0	0	0	0	0	0	0	0	0
k__Bacteria|p__Firmicutes|c__Bacilli|o__Lactobacillales|f__Streptococcaceae|g__Streptococcus|s__Streptococcus_infantarius	0.0008666	0.02	-0.016481	-0.0643854	k__Bacteria|p__Firmicutes|c__Bacilli|o__Lactobacillales|f__Streptococcaceae|g__Streptococcus|s__Streptococcus_infantarius	0.870716	0.524503	s__Streptococcus_infantarius	0	0	0	0	0	0	0	0	0	0	0	0	0	0	0	0	0	0	0	0	0	0	0	0	0	0	0	0	0	0	0	0	0	0	0	0	0	0	0	0	0
k__Bacteria|p__Synergistetes|c__Synergistia|o__Synergistales|f__Synergistaceae|g__Cloacibacillus|s__Cloacibacillus_porcorum	0.0008419	0.01	-0.0121874	0.111506	k__Bacteria|p__Synergistetes|c__Synergistia|o__Synergistales|f__Synergistaceae|g__Cloacibacillus|s__Cloacibacillus_porcorum	0.904209	0.269382	s__Cloacibacillus_porcorum	0	0	0	0	0	0	0	0	0	0	0	0	0	0	0	0	0	0	0	0	0	0	0	0	0	0	0	0	0	0	0	0	0	0	0.08419	0	0	0	0	0	0
k__Bacteria|p__Firmicutes|c__Bacilli	1.95498	1	-0.057456	0.0851095	k__Bacteria|p__Firmicutes|c__Bacilli	0.570167	0.399831	k__Bacteria|p__Firmicutes|c__Bacilli	20.1095	1.68846	0.8685	1.13754	4.86434	0.76676	0.45651	0.16014	0.13072	0.30168	1.26684	0.08374	13.2832	0.59015	1.99738	0.60608	0.26857	0.91407	2.11428	21.3883	1.18754	0.56837	2.11689	0.38629	0.98325	1.77193	1.48325	0.71657	0.94426	1.21705	1.37225	1.01488	3.07471	0.23522	0.46125	0.51927	6.12233	0.40137	2.18692	0.55273	4.8582
k__Bacteria|p__Firmicutes|c__Tissierellia|o__Tissierellia_unclassified|f__Tissierellia_unclassified|g__Tissierellia_unclassified|s__Bacteroides_coagulans	0.0008255	0.09	0.0678301	0.160761	k__Bacteria|p__Firmicutes|c__Tissierellia|o__Tissierellia_unclassified|f__Tissierellia_unclassified|g__Tissierellia_unclassified|s__Bacteroides_coagulans	0.50251	0.110086	s__Bacteroides_coagulans	0	0	0	0	0	0	0	0	0	0	0	0	0	0	0.01079	0	0	0	0.01814	0	0	0.00834	0	0	0	0	0	0	0	0	0	0	0	0	0	0	0	0	0.00697	0	0
k__Bacteria|p__Firmicutes|c__Bacilli|o__Lactobacillales|f__Streptococcaceae|g__Streptococcus|s__Streptococcus_sobrinus	0.0008043	0.05	-0.00832647	-0.139964	k__Bacteria|p__Firmicutes|c__Bacilli|o__Lactobacillales|f__Streptococcaceae|g__Streptococcus|s__Streptococcus_sobrinus	0.934472	0.164866	s__Streptococcus_sobrinus	0	0	0	0	0	0	0	0	0	0	0	0	0	0	0	0.0045	0.06088	0	0	0	0	0	0	0	0.00171	0.00098	0	0	0	0	0	0	0	0	0	0.01236	0	0	0	0	0
k__Bacteria|p__Bacteroidetes|c__Bacteroidia|o__Bacteroidales|f__Bacteroidales_unclassified|g__Bacteroidales_unclassified|s__Bacteroidales_bacterium_KA00251	0.000779	0.02	0.0232243	0.0758881	k__Bacteria|p__Bacteroidetes|c__Bacteroidia|o__Bacteroidales|f__Bacteroidales_unclassified|g__Bacteroidales_unclassified|s__Bacteroidales_bacterium_KA00251	0.818593	0.453	s__Bacteroidales_bacterium_KA00251	0	0	0	0	0	0	0	0	0	0	0	0	0	0	0	0	0	0	0	0	0	0	0	0	0	0	0	0	0	0	0	0	0	0	0	0	0	0	0	0	0
k__Bacteria|p__Firmicutes|c__Tissierellia|o__Tissierellales|f__Peptoniphilaceae|g__Peptoniphilus|s__Peptoniphilus_sp_HMSC062D09	0.0007272	0.09	-0.0115085	0.0927981	k__Bacteria|p__Firmicutes|c__Tissierellia|o__Tissierellales|f__Peptoniphilaceae|g__Peptoniphilus|s__Peptoniphilus_sp_HMSC062D09	0.909522	0.358463	s__Peptoniphilus_sp_HMSC062D09	0	0	0	0	0	0	0	0	0	0	0	0	0	0	0.0198	0	0	0	0.01398	0	0	0	0	0	0	0	0	0	0	0	0	0	0	0	0	0	0	0	0.01434	0	0
k__Bacteria|p__Firmicutes|c__Tissierellia|o__Tissierellales|f__Peptoniphilaceae|g__Parvimonas|s__Parvimonas_sp_KA00067	0.0006991	0.05	-0.0109801	0.0885866	k__Bacteria|p__Firmicutes|c__Tissierellia|o__Tissierellales|f__Peptoniphilaceae|g__Parvimonas|s__Parvimonas_sp_KA00067	0.913659	0.380784	s__Parvimonas_sp_KA00067	0	0	0	0	0	0	0	0	0	0	0	0	0	0	0.00773	0	0	0	0	0	0	0	0	0	0	0	0	0	0	0	0	0	0	0	0	0	0	0	0	0	0
k__Bacteria|p__Firmicutes|c__Clostridia|o__Clostridiales|f__Clostridiales_Family_XIII_Incertae_Sedis|g__Clostridiales_Family_XIII_Incertae_Sedis_unclassified|s__Eubacterium_infirmum	0.0006982	0.02	0.0839516	0.0286763	k__Bacteria|p__Firmicutes|c__Clostridia|o__Clostridiales|f__Clostridiales_Family_XIII_Incertae_Sedis|g__Clostridiales_Family_XIII_Incertae_Sedis_unclassified|s__Eubacterium_infirmum	0.406297	0.777011	s__Eubacterium_infirmum	0	0	0	0	0	0	0	0	0	0	0	0	0	0	0	0	0	0	0	0	0	0	0	0	0	0	0	0	0	0	0	0	0	0	0	0	0	0	0	0	0
k__Bacteria|p__Firmicutes|c__Erysipelotrichia|o__Erysipelotrichales|f__Erysipelotrichaceae|g__Catenibacterium|s__Catenibacterium_mitsuokai	0.0006957	0.01	0.03308	0.0278764	k__Bacteria|p__Firmicutes|c__Erysipelotrichia|o__Erysipelotrichales|f__Erysipelotrichaceae|g__Catenibacterium|s__Catenibacterium_mitsuokai	0.743872	0.783076	s__Catenibacterium_mitsuokai	0	0	0	0	0	0	0	0	0	0	0	0	0	0	0	0.06957	0	0	0	0	0	0	0	0	0	0	0	0	0	0	0	0	0	0	0	0	0	0	0	0	0
k__Bacteria|p__Firmicutes|c__Bacilli|o__Lactobacillales|f__Streptococcaceae|g__Streptococcus|s__Streptococcus_sp_F0442	0.0006818	0.15	-0.121966	-0.019277	k__Bacteria|p__Firmicutes|c__Bacilli|o__Lactobacillales|f__Streptococcaceae|g__Streptococcus|s__Streptococcus_sp_F0442	0.226721	0.849024	s__Streptococcus_sp_F0442	0	0	0	0	0	0	0	0	0	0	0	0	0	0	0	0	0	0	0	0	0	0	0	0	0	0.01248	0	0	0	0	0	0	0.02667	0	0	0	0	0	0	0	0.00231
k__Bacteria|p__Firmicutes|c__Bacilli|o__Lactobacillales|f__Enterococcaceae|g__Enterococcus|s__Enterococcus_casseliflavus	0.0006747	0.08	0.0703001	0.0103909	k__Bacteria|p__Firmicutes|c__Bacilli|o__Lactobacillales|f__Enterococcaceae|g__Enterococcus|s__Enterococcus_casseliflavus	0.487041	0.918276	s__Enterococcus_casseliflavus	0	0	0	0	0.05152	0	0	0	0	0	0	0	0	0	0	0	0	0	0	0	0	0	0	0	0	0	0	0	0	0	0	0	0	0	0	0	0	0	0	0	0
k__Bacteria|p__Bacteroidetes|c__Bacteroidia|o__Bacteroidales|f__Prevotellaceae|g__Alloprevotella|s__Alloprevotella_tannerae	0.0006434	0.03	0.0893929	0.0660249	k__Bacteria|p__Bacteroidetes|c__Bacteroidia|o__Bacteroidales|f__Prevotellaceae|g__Alloprevotella|s__Alloprevotella_tannerae	0.376446	0.513975	s__Alloprevotella_tannerae	0	0	0	0	0	0	0	0	0.00567	0	0	0	0	0	0	0	0	0	0	0	0	0	0	0.03175	0	0	0	0	0	0	0	0	0	0	0	0	0	0	0	0	0
k__Bacteria|p__Firmicutes|c__Negativicutes|o__Veillonellales|f__Veillonellaceae|g__Allisonella	0.0010547	0.11	0.188539	0.126138	k__Bacteria|p__Firmicutes|c__Negativicutes|o__Veillonellales|f__Veillonellaceae|g__Allisonella	0.0603036	0.211108	Allisonella	0	0	0	0	0	0	0	0	0	0	0	0	0	0	0.04922	0.00632	0.00569	0.00674	0	0	0	0	0	0	0	0	0.00376	0	0	0	0	0	0	0	0.00371	0	0.00134	0	0	0	0
k__Bacteria|p__Actinobacteria|c__Actinobacteria|o__Actinomycetales|f__Actinomycetaceae|g__Actinobaculum|s__Actinobaculum_sp_oral_taxon_183	0.0006394	0.14	-0.144954	0.0558742	k__Bacteria|p__Actinobacteria|c__Actinobacteria|o__Actinomycetales|f__Actinomycetaceae|g__Actinobaculum|s__Actinobaculum_sp_oral_taxon_183	0.150171	0.580846	s__Actinobaculum_sp_oral_taxon_183	0.0019	0	0	0	0.00153	0	0	0	0	0	0	0	0	0	0	0	0	0	0	0	0	0	0	0	0.00151	0.01037	0	0	0.00101	0	0	0	0	0	0	0	0	0	0	0	0
k__Bacteria|p__Actinobacteria|c__Actinobacteria|o__Corynebacteriales|f__Corynebacteriaceae|g__Corynebacterium|s__Corynebacterium_durum	0.0006127	0.22	-0.0284789	-0.229192	k__Bacteria|p__Actinobacteria|c__Actinobacteria|o__Corynebacteriales|f__Corynebacteriaceae|g__Corynebacterium|s__Corynebacterium_durum	0.778507	0.021806	s__Corynebacterium_durum	0	0	0	0	0	0	0.00461	0	0	0	0	0	0.00182	0	0	0	0.00069	0	0	0.00145	0.00438	0	0	0	0	0	0.00334	0	0	0	0	0	0	0	0	0	0	0	0	0	0
k__Bacteria|p__Firmicutes|c__Clostridia|o__Clostridiales|f__Ruminococcaceae|g__Harryflintia|s__Harryflintia_acetispora	0.0005824	0.06	-0.0891042	0.0900714	k__Bacteria|p__Firmicutes|c__Clostridia|o__Clostridiales|f__Ruminococcaceae|g__Harryflintia|s__Harryflintia_acetispora	0.377996	0.37282	s__Harryflintia_acetispora	0	0	0	0	0	0	0	0	0	0	0	0	0	0	0	0	0	0	0	0	0	0	0	0	0	0	0	0	0	0	0	0	0	0	0	0	0	0.0017	0	0	0
k__Bacteria|p__Firmicutes|c__Clostridia|o__Clostridiales|f__Ruminococcaceae|g__Pseudoflavonifractor|s__Pseudoflavonifractor_capillosus	0.00058	0.05	-0.211674	0.0720015	k__Bacteria|p__Firmicutes|c__Clostridia|o__Clostridiales|f__Ruminococcaceae|g__Pseudoflavonifractor|s__Pseudoflavonifractor_capillosus	0.0345032	0.476535	s__Pseudoflavonifractor_capillosus	0	0	0	0	0	0	0	0	0	0	0	0	0	0	0	0	0	0	0	0	0	0	0	0	0	0	0	0	0	0	0	0	0	0.01302	0	0	0	0	0	0	0
k__Bacteria|p__Actinobacteria|c__Actinobacteria|o__Actinomycetales|f__Actinomycetaceae|g__Actinomyces|s__Actinomyces_sp_oral_taxon_448	0.0005649	0.09	-0.149163	0.0163071	k__Bacteria|p__Actinobacteria|c__Actinobacteria|o__Actinomycetales|f__Actinomycetaceae|g__Actinomyces|s__Actinomyces_sp_oral_taxon_448	0.138559	0.872069	s__Actinomyces_sp_oral_taxon_448	0	0	0	0	0.01107	0	0	0	0	0	0	0	0	0	0	0	0	0	0	0	0	0	0	0	0	0	0.01078	0	0	0	0	0	0	0	0	0	0	0	0.00477	0	0
k__Bacteria|p__Actinobacteria|c__Actinobacteria|o__Bifidobacteriales|f__Bifidobacteriaceae|g__Scardovia|s__Scardovia_wiggsiae	0.0005585	0.13	-0.125653	-0.106833	k__Bacteria|p__Actinobacteria|c__Actinobacteria|o__Bifidobacteriales|f__Bifidobacteriaceae|g__Scardovia|s__Scardovia_wiggsiae	0.212882	0.290087	s__Scardovia_wiggsiae	0	0	0	0.00021	0	0	0	0	0	0	0	0	0	0	0	0	0	0	0	0	0	0	0	0	0	0	0.00065	0	0	0	0	0	0	0	0	0	0	0	0	0	0
k__Bacteria|p__Bacteroidetes|c__Bacteroidia|o__Bacteroidales|f__Prevotellaceae|g__Prevotella|s__Prevotella_sp_CAG_891	0.0005405	0.01	-0.0121874	0.111506	k__Bacteria|p__Bacteroidetes|c__Bacteroidia|o__Bacteroidales|f__Prevotellaceae|g__Prevotella|s__Prevotella_sp_CAG_891	0.904209	0.269382	s__Prevotella_sp_CAG_891	0	0	0	0	0	0	0	0	0	0	0	0	0	0	0	0	0	0	0	0	0	0	0	0	0	0	0	0	0	0	0	0	0	0	0.05405	0	0	0	0	0	0
k__Bacteria|p__Firmicutes|c__Bacilli|o__Lactobacillales|f__Streptococcaceae|g__Streptococcus|s__Streptococcus_vestibularis	0.0005391	0.09	0.302545	-0.124844	k__Bacteria|p__Firmicutes|c__Bacilli|o__Lactobacillales|f__Streptococcaceae|g__Streptococcus|s__Streptococcus_vestibularis	0.00221739	0.215868	s__Streptococcus_vestibularis	0	0	0	0	0	0	0	0	0	0	0	0	0	0	0	0	0	0	0	0	0.00159	0	0.02518	0	0	0	0	0	0	0	0	0	0	0	0	0	0.00293	0	0	0	0
k__Bacteria|p__Actinobacteria|c__Actinobacteria|o__Actinomycetales|f__Actinomycetaceae|g__Actinomyces|s__Actinomyces_sp_HPA0247	0.0005368	0.14	0.102907	-0.212136	k__Bacteria|p__Actinobacteria|c__Actinobacteria|o__Actinomycetales|f__Actinomycetaceae|g__Actinomyces|s__Actinomyces_sp_HPA0247	0.308279	0.034102	s__Actinomyces_sp_HPA0247	0	0	0	0	0	0	0.00067	0	0	0	0	0	0.00334	0	0	0	0	0	0	0	0	0	0.00316	0	0	0	0	0	0	0	0	0	0	0	0	0	0	0	0	0	0
k__Bacteria|p__Firmicutes|c__Bacilli|o__Lactobacillales|f__Streptococcaceae|g__Streptococcus|s__Streptococcus_milleri	0.0005298	0.1	-0.0875991	0.136417	k__Bacteria|p__Firmicutes|c__Bacilli|o__Lactobacillales|f__Streptococcaceae|g__Streptococcus|s__Streptococcus_milleri	0.386136	0.175943	s__Streptococcus_milleri	0.00628	0	0	0	0	0	0	0	0	0	0	0	0.00218	0	0	0	0	0	0.00759	0	0	0	0	0	0	0	0	0	0	0	0	0	0	0	0	0	0	0	0	0	0
k__Bacteria|p__Firmicutes|c__Bacilli|o__Lactobacillales	1.94042	1	-0.0536932	0.0839624	k__Bacteria|p__Firmicutes|c__Bacilli|o__Lactobacillales	0.595721	0.406236	k__Bacteria|p__Firmicutes|c__Bacilli|o__Lactobacillales	19.9783	1.68743	0.82971	1.13754	4.86315	0.76101	0.44819	0.16014	0.13072	0.28715	1.26684	0.07543	13.2832	0.5859	1.98652	0.60489	0.26857	0.91407	2.00579	21.3658	1.13408	0.56469	2.111	0.37532	0.96942	1.76174	1.45067	0.68711	0.94011	1.2121	1.36441	0.96779	3.05534	0.20549	0.43688	0.50883	6.12025	0.36684	2.18298	0.55273	4.85409
k__Bacteria|p__Firmicutes|c__Bacilli|o__Lactobacillales|f__Carnobacteriaceae|g__Granulicatella	0.00104	0.2	0.0182763	-0.0539906	k__Bacteria|p__Firmicutes|c__Bacilli|o__Lactobacillales|f__Carnobacteriaceae|g__Granulicatella	0.856775	0.593682	Granulicatella	0.01244	0	0	0	0	0	0	0	0	0	0	0	0	0	0.01056	0	0	0	0	0	0.01619	0	0	0	0.00018	0	0	0.00101	0	0	0	0.00054	0.00149	0	0	0	0	0.00064	0	0	0.00387
k__Bacteria|p__Actinobacteria|c__Actinobacteria|o__Actinomycetales|f__Actinomycetaceae|g__Actinomyces|s__Actinomyces_sp_oral_taxon_170	0.0005011	0.1	-0.186524	-0.0854804	k__Bacteria|p__Actinobacteria|c__Actinobacteria|o__Actinomycetales|f__Actinomycetaceae|g__Actinomyces|s__Actinomyces_sp_oral_taxon_170	0.06315	0.397772	s__Actinomyces_sp_oral_taxon_170	0	0	0	0	0.00547	0	0	0	0	0	0	0	0.0045	0	0	0	0	0	0.00247	0.00122	0	0	0	0	0	0	0	0	0	0	0	0.00325	0	0	0	0	0	0	0	0	0
k__Bacteria|p__Actinobacteria|c__Coriobacteriia|o__Coriobacteriales|f__Coriobacteriaceae|g__Collinsella|s__Collinsella_intestinalis	0.0004995	0.06	-0.0670742	0.105953	k__Bacteria|p__Actinobacteria|c__Coriobacteriia|o__Coriobacteriales|f__Coriobacteriaceae|g__Collinsella|s__Collinsella_intestinalis	0.507295	0.294104	s__Collinsella_intestinalis	0	0	0	0	0	0	0	0	0	0	0	0	0	0	0	0	0	0	0	0	0	0	0	0.00036	0	0	0	0	0	0	0.00037	0	0	0	0	0	0	0	0	0	0
k__Bacteria|p__Proteobacteria|c__Alphaproteobacteria|o__Rhizobiales|f__Rhizobiaceae|g__Agrobacterium	0.0009996	0.02	-0.00288294	0.205464	k__Bacteria|p__Proteobacteria|c__Alphaproteobacteria|o__Rhizobiales|f__Rhizobiaceae|g__Agrobacterium	0.97729	0.0402922	Agrobacterium	0.03273	0	0	0	0	0	0	0	0	0	0	0	0.06723	0	0	0	0	0	0	0	0	0	0	0	0	0	0	0	0	0	0	0	0	0	0	0	0	0	0	0	0
k__Bacteria|p__Firmicutes|c__Clostridia|o__Clostridiales|f__Clostridiaceae|g__Clostridium|s__Clostridium_butyricum	0.0004913	0.02	0.135213	-0.0398694	k__Bacteria|p__Firmicutes|c__Clostridia|o__Clostridiales|f__Clostridiaceae|g__Clostridium|s__Clostridium_butyricum	0.179822	0.6937	s__Clostridium_butyricum	0	0	0	0	0	0	0	0	0	0	0	0	0	0	0	0	0	0	0	0	0	0	0	0	0	0	0	0	0	0	0	0	0	0	0	0	0	0	0	0	0
k__Eukaryota	0.0020098	0.05	-0.0521199	0.00181276	k__Eukaryota	0.606556	0.985719	k__Eukaryota	0	0	0	0	0	0	0.00693	0	0	0	0	0	0	0	0	0	0	0	0	0	0	0	0	0	0	0	0	0.01354	0	0	0	0	0	0	0	0	0	0	0	0	0
k__Archaea|p__Euryarchaeota	0.28856	0.02	0.195941	0.0660817	k__Archaea|p__Euryarchaeota	0.0507302	0.513612	k__Archaea|p__Euryarchaeota	0	0	0	0	0	0	0	0	0	0	0	0	0	0	0	0	0	0	0	0	0	0	0	0	0	0	0	0	0	0	0	0	0	0	0	0	0	0	0	0	0
k__Eukaryota|p__Ascomycota|c__Saccharomycetes	0.0020098	0.05	-0.0521199	0.00181276	k__Eukaryota|p__Ascomycota|c__Saccharomycetes	0.606556	0.985719	k__Eukaryota|p__Ascomycota|c__Saccharomycetes	0	0	0	0	0	0	0.00693	0	0	0	0	0	0	0	0	0	0	0	0	0	0	0	0	0	0	0	0	0.01354	0	0	0	0	0	0	0	0	0	0	0	0	0
k__Eukaryota|p__Ascomycota|c__Saccharomycetes|o__Saccharomycetales	0.0020098	0.05	-0.0521199	0.00181276	k__Eukaryota|p__Ascomycota|c__Saccharomycetes|o__Saccharomycetales	0.606556	0.985719	k__Eukaryota|p__Ascomycota|c__Saccharomycetes|o__Saccharomycetales	0	0	0	0	0	0	0.00693	0	0	0	0	0	0	0	0	0	0	0	0	0	0	0	0	0	0	0	0	0.01354	0	0	0	0	0	0	0	0	0	0	0	0	0
k__Eukaryota|p__Ascomycota|c__Saccharomycetes|o__Saccharomycetales|f__Saccharomycetaceae	0.0020098	0.05	-0.0521199	0.00181276	k__Eukaryota|p__Ascomycota|c__Saccharomycetes|o__Saccharomycetales|f__Saccharomycetaceae	0.606556	0.985719	k__Eukaryota|p__Ascomycota|c__Saccharomycetes|o__Saccharomycetales|f__Saccharomycetaceae	0	0	0	0	0	0	0.00693	0	0	0	0	0	0	0	0	0	0	0	0	0	0	0	0	0	0	0	0	0.01354	0	0	0	0	0	0	0	0	0	0	0	0	0
k__Bacteria|p__Firmicutes|c__Clostridia|o__Clostridiales|f__Eubacteriaceae|g__Anaerofustis	0.0008997	0.15	-0.0946644	0.0357694	k__Bacteria|p__Firmicutes|c__Clostridia|o__Clostridiales|f__Eubacteriaceae|g__Anaerofustis	0.348836	0.723856	Anaerofustis	0	0	0	0	0.00043	0	0	0	0	0	0	0	0	0	0	0	0	0	0	0	0	0	0	0	0	0	0	0	0.00044	0	0.00398	0.0016	0	0.00252	0	0	0	0	0	0	0
k__Bacteria|p__Firmicutes|c__Firmicutes_unclassified|o__Firmicutes_unclassified|f__Firmicutes_unclassified|g__Firmicutes_unclassified|s__Firmicutes_bacterium_CAG_424	0.0004891	0.02	-0.0112595	-0.218898	k__Bacteria|p__Firmicutes|c__Firmicutes_unclassified|o__Firmicutes_unclassified|f__Firmicutes_unclassified|g__Firmicutes_unclassified|s__Firmicutes_bacterium_CAG_424	0.911471	0.0286646	s__Firmicutes_bacterium_CAG_424	0	0	0	0	0	0	0	0	0	0	0	0	0	0	0	0	0	0	0	0	0	0	0.00271	0	0	0	0	0	0	0	0	0	0	0	0	0	0	0	0	0	0
k__Bacteria|p__Proteobacteria|c__Gammaproteobacteria|o__Enterobacterales|f__Enterobacteriaceae|g__Citrobacter|s__Citrobacter_braakii	0.0004874	0.04	-0.237723	0.0421335	k__Bacteria|p__Proteobacteria|c__Gammaproteobacteria|o__Enterobacterales|f__Enterobacteriaceae|g__Citrobacter|s__Citrobacter_braakii	0.0172382	0.677247	s__Citrobacter_braakii	0.0054	0	0	0	0	0	0	0	0	0	0	0	0	0	0	0	0	0	0	0	0	0	0	0	0	0	0	0	0	0	0	0	0	0	0	0	0	0	0	0	0
k__Bacteria|p__Firmicutes|c__Tissierellia|o__Tissierellia_unclassified|f__Tissierellia_unclassified|g__Tissierellia_unclassified	0.0008255	0.09	0.0678301	0.160761	k__Bacteria|p__Firmicutes|c__Tissierellia|o__Tissierellia_unclassified|f__Tissierellia_unclassified|g__Tissierellia_unclassified	0.50251	0.110086	Tissierellia_unclassified	0	0	0	0	0	0	0	0	0	0	0	0	0	0	0.01079	0	0	0	0.01814	0	0	0.00834	0	0	0	0	0	0	0	0	0	0	0	0	0	0	0	0	0.00697	0	0
k__Bacteria|p__Bacteroidetes|c__Bacteroidia|o__Bacteroidales|f__Prevotellaceae|g__Prevotella|s__Prevotella_histicola	0.0004865	0.01	0.0835705	0.104537	k__Bacteria|p__Bacteroidetes|c__Bacteroidia|o__Bacteroidales|f__Prevotellaceae|g__Prevotella|s__Prevotella_histicola	0.408438	0.30064	s__Prevotella_histicola	0	0	0	0	0	0	0	0	0	0	0	0	0	0	0	0	0	0	0	0	0	0	0	0	0	0	0	0	0	0	0.04865	0	0	0	0	0	0	0	0	0	0
k__Bacteria|p__Firmicutes|c__Clostridia|o__Clostridiales|f__Clostridiaceae|g__Clostridium|s__Clostridium_celatum	0.0004798	0.03	-0.192006	0.128453	k__Bacteria|p__Firmicutes|c__Clostridia|o__Clostridiales|f__Clostridiaceae|g__Clostridium|s__Clostridium_celatum	0.0556501	0.202783	s__Clostridium_celatum	0.02464	0	0	0	0	0	0	0	0	0	0	0	0	0	0	0	0	0	0	0	0	0	0	0	0	0.01768	0	0	0	0	0	0	0	0	0	0	0	0	0	0	0
k__Bacteria|p__Bacteroidetes|c__Bacteroidia|o__Bacteroidales|f__Bacteroidales_unclassified|g__Bacteroidales_unclassified	0.000779	0.02	0.0232243	0.0758881	k__Bacteria|p__Bacteroidetes|c__Bacteroidia|o__Bacteroidales|f__Bacteroidales_unclassified|g__Bacteroidales_unclassified	0.818593	0.453	Bacteroidales_unclassified	0	0	0	0	0	0	0	0	0	0	0	0	0	0	0	0	0	0	0	0	0	0	0	0	0	0	0	0	0	0	0	0	0	0	0	0	0	0	0	0	0
k__Bacteria|p__Firmicutes|c__Erysipelotrichia|o__Erysipelotrichales|f__Erysipelotrichaceae|g__Catenibacterium	0.0006957	0.01	0.03308	0.0278764	k__Bacteria|p__Firmicutes|c__Erysipelotrichia|o__Erysipelotrichales|f__Erysipelotrichaceae|g__Catenibacterium	0.743872	0.783076	Catenibacterium	0	0	0	0	0	0	0	0	0	0	0	0	0	0	0	0.06957	0	0	0	0	0	0	0	0	0	0	0	0	0	0	0	0	0	0	0	0	0	0	0	0	0
k__Bacteria|p__Bacteroidetes|c__Bacteroidia|o__Bacteroidales|f__Prevotellaceae|g__Alloprevotella	0.0006434	0.03	0.0893929	0.0660249	k__Bacteria|p__Bacteroidetes|c__Bacteroidia|o__Bacteroidales|f__Prevotellaceae|g__Alloprevotella	0.376446	0.513975	Alloprevotella	0	0	0	0	0	0	0	0	0.00567	0	0	0	0	0	0	0	0	0	0	0	0	0	0	0.03175	0	0	0	0	0	0	0	0	0	0	0	0	0	0	0	0	0
k__Bacteria|p__Actinobacteria|c__Actinobacteria|o__Bifidobacteriales	7.48878	1	0.0507226	-0.269964	k__Bacteria|p__Actinobacteria|c__Actinobacteria|o__Bifidobacteriales	0.616251	0.00660109	k__Bacteria|p__Actinobacteria|c__Actinobacteria|o__Bifidobacteriales	6.45583	2.84326	5.71331	8.26983	16.1302	4.70063	10.4286	2.20809	0.19998	4.53859	19.0213	1.33415	8.95529	3.61457	5.10328	1.53225	6.49193	1.49811	5.11655	12.514	15.3484	1.92007	25.8721	2.56009	4.5941	2.64204	3.69984	3.30697	2.86868	3.4657	3.09659	2.28642	1.92499	1.69343	6.19495	0.88593	7.816	2.20657	4.03356	0.864	7.12269
k__Bacteria|p__Actinobacteria|c__Actinobacteria|o__Bifidobacteriales|f__Bifidobacteriaceae	7.48878	1	0.0507226	-0.269964	k__Bacteria|p__Actinobacteria|c__Actinobacteria|o__Bifidobacteriales|f__Bifidobacteriaceae	0.616251	0.00660109	k__Bacteria|p__Actinobacteria|c__Actinobacteria|o__Bifidobacteriales|f__Bifidobacteriaceae	6.45583	2.84326	5.71331	8.26983	16.1302	4.70063	10.4286	2.20809	0.19998	4.53859	19.0213	1.33415	8.95529	3.61457	5.10328	1.53225	6.49193	1.49811	5.11655	12.514	15.3484	1.92007	25.8721	2.56009	4.5941	2.64204	3.69984	3.30697	2.86868	3.4657	3.09659	2.28642	1.92499	1.69343	6.19495	0.88593	7.816	2.20657	4.03356	0.864	7.12269
k__Bacteria|p__Actinobacteria|c__Actinobacteria|o__Actinomycetales|f__Actinomycetaceae|g__Actinomyces|s__Actinomyces_johnsonii	0.0004729	0.19	0.0561919	0.0217881	k__Bacteria|p__Actinobacteria|c__Actinobacteria|o__Actinomycetales|f__Actinomycetaceae|g__Actinomyces|s__Actinomyces_johnsonii	0.578694	0.829637	s__Actinomyces_johnsonii	0	0	0	0	0	0	0	0	0	0	0	0	0.00244	0	0	0	0	0.00041	0	0	0.00063	0	0.00128	0	0	0.00487	0.00248	0	0	0	0	0	0	0	0	0	0	0	0.00358	0	0
k__Bacteria|p__Firmicutes|c__Clostridia|o__Clostridiales|f__Clostridiales_Family_XIII_Incertae_Sedis|g__Clostridiales_Family_XIII_Incertae_Sedis_unclassified|s__Eubacterium_brachy	0.0004651	0.13	-0.0193163	0.0568695	k__Bacteria|p__Firmicutes|c__Clostridia|o__Clostridiales|f__Clostridiales_Family_XIII_Incertae_Sedis|g__Clostridiales_Family_XIII_Incertae_Sedis_unclassified|s__Eubacterium_brachy	0.84872	0.574116	s__Eubacterium_brachy	0	0	0	0	0	0	0	0	0	0	0	0	0	0	0	0	0	0	0	0	0.0051	0	0	0	0	0	0	0	0	0	0	0	0	0	0	0	0	0.00053	0.00194	0	0
k__Bacteria|p__Actinobacteria|c__Actinobacteria|o__Actinomycetales|f__Actinomycetaceae|g__Actinobaculum	0.0006394	0.14	-0.144954	0.0558742	k__Bacteria|p__Actinobacteria|c__Actinobacteria|o__Actinomycetales|f__Actinomycetaceae|g__Actinobaculum	0.150171	0.580846	Actinobaculum	0.0019	0	0	0	0.00153	0	0	0	0	0	0	0	0	0	0	0	0	0	0	0	0	0	0	0	0.00151	0.01037	0	0	0.00101	0	0	0	0	0	0	0	0	0	0	0	0
k__Bacteria|p__Actinobacteria|c__Actinobacteria|o__Propionibacteriales|f__Propionibacteriaceae|g__Propionibacterium|s__Propionibacterium_acidifaciens	0.0004623	0.05	-0.142662	0.0480381	k__Bacteria|p__Actinobacteria|c__Actinobacteria|o__Propionibacteriales|f__Propionibacteriaceae|g__Propionibacterium|s__Propionibacterium_acidifaciens	0.156793	0.635061	s__Propionibacterium_acidifaciens	0	0	0	0	0	0	0	0	0	0	0	0	0	0	0	0.00902	0	0	0	0	0	0	0	0	0	0	0	0	0	0	0	0	0	0	0	0	0	0.00418	0	0	0
k__Bacteria|p__Firmicutes|c__Bacilli|o__Lactobacillales|f__Leuconostocaceae|g__Weissella|s__Weissella_viridescens	0.000461	0.03	0.0405741	0.0848631	k__Bacteria|p__Firmicutes|c__Bacilli|o__Lactobacillales|f__Leuconostocaceae|g__Weissella|s__Weissella_viridescens	0.688564	0.401202	s__Weissella_viridescens	0	0	0	0	0	0	0	0	0	0	0	0	0	0	0.04011	0	0	0	0	0	0	0	0	0	0	0	0	0	0	0	0	0	0	0	0	0	0	0	0	0	0
k__Bacteria|p__Actinobacteria|c__Actinobacteria|o__Corynebacteriales|f__Corynebacteriaceae|g__Corynebacterium	0.0006127	0.22	-0.0284789	-0.229192	k__Bacteria|p__Actinobacteria|c__Actinobacteria|o__Corynebacteriales|f__Corynebacteriaceae|g__Corynebacterium	0.778507	0.021806	Corynebacterium	0	0	0	0	0	0	0.00461	0	0	0	0	0	0.00182	0	0	0	0.00069	0	0	0.00145	0.00438	0	0	0	0	0	0.00334	0	0	0	0	0	0	0	0	0	0	0	0	0	0
k__Bacteria|p__Firmicutes|c__Clostridia|o__Clostridiales|f__Clostridiaceae|g__Lactonifactor|s__Lactonifactor_longoviformis	0.0004581	0.1	0.050036	-0.183673	k__Bacteria|p__Firmicutes|c__Clostridia|o__Clostridiales|f__Clostridiaceae|g__Lactonifactor|s__Lactonifactor_longoviformis	0.621038	0.0673642	s__Lactonifactor_longoviformis	0	0	0	0	0	0	0.00235	0	0	0	0	0	0	0	0	0	0	0	0	0	0	0	0	0	0	0	0	0	0	0	0	0	0	0	0	0	0	0	0	0	0
k__Bacteria|p__Firmicutes|c__Clostridia|o__Clostridiales|f__Ruminococcaceae|g__Harryflintia	0.0005824	0.06	-0.0891042	0.0900714	k__Bacteria|p__Firmicutes|c__Clostridia|o__Clostridiales|f__Ruminococcaceae|g__Harryflintia	0.377996	0.37282	Harryflintia	0	0	0	0	0	0	0	0	0	0	0	0	0	0	0	0	0	0	0	0	0	0	0	0	0	0	0	0	0	0	0	0	0	0	0	0	0	0.0017	0	0	0
k__Bacteria|p__Firmicutes|c__Clostridia|o__Clostridiales|f__Peptococcaceae|g__Peptococcus|s__Peptococcus_niger	0.0004533	0.04	0.0138048	-0.0801368	k__Bacteria|p__Firmicutes|c__Clostridia|o__Clostridiales|f__Peptococcaceae|g__Peptococcus|s__Peptococcus_niger	0.891569	0.428029	s__Peptococcus_niger	0	0	0	0	0	0	0	0	0	0	0	0	0	0	0	0	0	0	0	0	0.00252	0	0	0	0	0	0	0	0	0	0	0	0	0	0	0	0	0	0	0	0
k__Bacteria|p__Firmicutes|c__Clostridia	51.1908	1	0.0492943	0.0257935	k__Bacteria|p__Firmicutes|c__Clostridia	0.626229	0.798928	k__Bacteria|p__Firmicutes|c__Clostridia	59.8256	63.0725	55.2821	56.9196	59.8262	69.3354	58.9849	41.8026	39.1309	55.5195	56.025	51.4505	54.1345	46.4926	17.5768	57.4054	73.8211	54.5746	74.7421	55.6914	56.738	53.8626	62.1395	78.7077	55.1999	63.5201	65.4908	47.184	73.2198	40.8275	37.6424	52.2259	47.865	49.2921	35.6799	55.5004	44.0796	54.5344	8.16595	57.4544	81.4256
k__Bacteria|p__Firmicutes|c__Clostridia|o__Clostridiales	51.1908	1	0.0492943	0.0257935	k__Bacteria|p__Firmicutes|c__Clostridia|o__Clostridiales	0.626229	0.798928	k__Bacteria|p__Firmicutes|c__Clostridia|o__Clostridiales	59.8256	63.0725	55.2821	56.9196	59.8262	69.3354	58.9849	41.8026	39.1309	55.5195	56.025	51.4505	54.1345	46.4926	17.5768	57.4054	73.8211	54.5746	74.7421	55.6914	56.738	53.8626	62.1395	78.7077	55.1999	63.5201	65.4908	47.184	73.2198	40.8275	37.6424	52.2259	47.865	49.2921	35.6799	55.5004	44.0796	54.5344	8.16595	57.4544	81.4256
k__Bacteria|p__Synergistetes|c__Synergistia|o__Synergistales|f__Synergistaceae|g__Fretibacterium|s__Fretibacterium_fastidiosum	0.0004416	0.01	0.13232	0.120217	k__Bacteria|p__Synergistetes|c__Synergistia|o__Synergistales|f__Synergistaceae|g__Fretibacterium|s__Fretibacterium_fastidiosum	0.189405	0.233504	s__Fretibacterium_fastidiosum	0	0	0	0	0	0	0	0	0	0	0	0	0	0	0	0	0	0	0	0	0	0	0	0	0	0	0	0	0	0	0	0	0	0	0	0	0	0	0	0	0
k__Bacteria|p__Bacteroidetes|c__Bacteroidia|o__Bacteroidales|f__Porphyromonadaceae|g__Porphyromonas|s__Porphyromonas_asaccharolytica	0.0004357	0.07	0.112989	0.163181	k__Bacteria|p__Bacteroidetes|c__Bacteroidia|o__Bacteroidales|f__Porphyromonadaceae|g__Porphyromonas|s__Porphyromonas_asaccharolytica	0.263024	0.104764	s__Porphyromonas_asaccharolytica	0	0	0	0	0	0	0	0	0.00051	0	0	0	0	0	0.00079	0	0	0	0	0	0	0	0	0	0	0	0	0	0	0	0	0	0	0	0	0	0	0	0.00288	0	0
k__Bacteria|p__Actinobacteria|c__Actinobacteria|o__Bifidobacteriales|f__Bifidobacteriaceae|g__Scardovia	0.0005585	0.13	-0.125653	-0.106833	k__Bacteria|p__Actinobacteria|c__Actinobacteria|o__Bifidobacteriales|f__Bifidobacteriaceae|g__Scardovia	0.212882	0.290087	Scardovia	0	0	0	0.00021	0	0	0	0	0	0	0	0	0	0	0	0	0	0	0	0	0	0	0	0	0	0	0.00065	0	0	0	0	0	0	0	0	0	0	0	0	0	0
k__Bacteria|p__Firmicutes|c__Clostridia|o__Clostridiales|f__Lachnospiraceae|g__Murimonas|s__Murimonas_intestini	0.0004203	0.07	-0.0273111	-0.179432	k__Bacteria|p__Firmicutes|c__Clostridia|o__Clostridiales|f__Lachnospiraceae|g__Murimonas|s__Murimonas_intestini	0.78737	0.0740521	s__Murimonas_intestini	0	0	0	0	0	0	0.00522	0	0	0	0	0	0	0	0	0	0	0	0	0	0	0	0	0	0	0	0	0	0	0	0	0	0	0	0	0	0.0095	0	0	0	0
k__Bacteria|p__Firmicutes|c__Erysipelotrichia|o__Erysipelotrichales|f__Erysipelotrichaceae|g__Candidatus_Stoquefichus|s__Candidatus_Stoquefichus_sp_KLE1796	0.0004064	0.02	-0.0866984	-0.0129018	k__Bacteria|p__Firmicutes|c__Erysipelotrichia|o__Erysipelotrichales|f__Erysipelotrichaceae|g__Candidatus_Stoquefichus|s__Candidatus_Stoquefichus_sp_KLE1796	0.391058	0.898622	s__Candidatus_Stoquefichus_sp_KLE1796	0	0	0	0	0	0	0	0	0	0	0	0	0	0	0	0	0	0	0	0	0	0	0	0	0	0	0	0	0	0	0	0	0	0	0	0	0	0	0	0	0
k__Bacteria|p__Actinobacteria|c__Actinobacteria	7.55834	1	0.04786	-0.268865	k__Bacteria|p__Actinobacteria|c__Actinobacteria	0.636318	0.0068337	k__Bacteria|p__Actinobacteria|c__Actinobacteria	6.61732	2.84522	5.74485	8.27162	16.1896	4.70514	10.4616	2.2216	0.20626	4.53859	19.042	1.35243	8.99865	3.62026	5.15063	1.5554	6.50006	1.50081	5.28503	12.6155	15.5196	1.92712	25.92	2.59422	4.6696	2.71003	3.80205	3.35869	2.87616	3.4734	3.11526	2.33362	2.05475	1.70355	6.23602	0.88836	7.81658	2.26259	4.04744	0.86752	7.15234
[truncated: 268 more rows]
[truncated: 59 more columns]

## Sheet: Fig4. BMI_spearman_Age_sex
ID	Spearman(BMI)	Pvalue(BMI)	CC_pcor	pvalue_pcor	statistic	Qvalue	ID	MC002	MC003	MC004	MC005	MC006	MC007	MC008	MC009	MC010	MC011	MC012	MC013	MC014	MC015	MC016	MC017	MC018	MC019	MC020	MC021	MC022	MC023	MC024	MC025	MC026	MC027	MC028	MC029	MC030	MC031	MC032	MC033	MC034	MC035	MC036	MC037	MC038	MC039	MC040	MC041	MC042	MC043
[truncated: 832 more rows]
[truncated: 59 more columns]

[truncated: 30 more sheets: Figure2a, Figure2b, Figure2c, Fig1, Fig S1, Fig S2, Data_age_fecal_metabolism_speci, Data_age_blood_metabolism_speci, Data_age_corr_fecal_blood, Fig S3, Fig 4a, Fig 4b, Fig S12, Fig S7, Fig S8.BMI_fecal_metabolite_spe, Fig S9.BMI_blood_metabolite_spe, Fig 10. Corr_BMI_fecal_blood, Fig S11.DM_diversity_top_taxon, Figure5b, Figure6 …]
